# Supplementary material for: Deep learning models incorporating endogenous factors beyond DNA sequences improve the prediction accuracy of base editing outcomes
Source: Cell Discov. 2024 Feb 20;10:20. doi: 10.1038/s41421-023-00624-1 (PMC10879117; doi:10.1038/s41421-023-00624-1)
Supplement: Supplementary file 2 — Supplementary Table S1 [file 41421_2023_624_MOESM2_ESM.xlsx]

## Sheet: sheet 1 Endogenous target sites
Gene	sgRNA ID	sgRNA sequence	Location	Genomic strand targeted	Outer Forward Primer	Outer Rverse Primer	Inner Forwar Primer（HTS-primer）	Inner Rverse Primer
A2M	sgA2M_3	GGAGCGCCCTCAGAAACCCA	chr12:9227344	-	TGCTTCGTGATCCACTTCACGA	TCATGTGATCTGTGATCCTCAC	AGCACATAGGATGTCATCTCCA	TCTGACTCCAGCATCAATATCT
A3GALT2	sgA3GALT2_1	GGGGCTCCCATTATTTGGGA	chr1:33777737	-	ACCACTCTCACCTGAAAGACTC	GTCCTCTGTGTTGCTCTGAGCT	AGGTTCTGCTGTCTAGCCTCTT	AACTAGGTCTCATCGGTCTATG
A3GALT2	sgA3GALT2_4	GCTTTTACCTGAATTTAGGG	chr1:33778400	+	AGGCAGCCGTGAGAAGCATGT	ATGCAGAAGAACCAGCTGGCTG	TGAGAAGCATGTCAGCCTGG	AATCTTCTGGCGGCAGATCC
A3GALT2	sgA3GALT2_3	AGATAGTCAGCCCAATGGTG	chr1:33777666	+	TCCAGGGAGGAGGAGAAGGAT	CGGCCTGAAGTTCTGACCTGTA	GGGAGGAGGAGAAGGATGGT	TTGGGATGGCTCTTTCGACC
A3GALT2	sgA3GALT2_7	CCTGGAAGAGAATCTTCTGG	chr1:33778470	-	ACACTTGAGCTGAGTTAGCCAC	AGGCTGCAGTGAGCTGTGATCA	GCTTTTACCTGAATTTAGGGAG	ACCCAGGATAAGTAAGTACCTC
AADACL4	sgAADACL4_4	GCAATGCAGGAATCTCAACT	chr1:12704690	-	GGAAGCTCACCTTCCAAGACTC	ACAAGTCTATCTTGAGGGAGTC	AAGAGAAGAAGCCCCCAGGTTA	CACATAAGCTATCAGACAAGCT
AAGAB	sgAAGAB_10	ATCTAACACAACAGATGCCC	chr7:121773694	-	TTTACCTTGGTCAGCAGCTGGA	TACGTGATACAGAGCTAGCTGT	ACAGCAACCCCATTTGCCAGCA	CTGAATCAAGATCCTGCTAGGA
AARS	sgAARS_8	GCAGCAGCGAAAGCCATCCA	chr9:107583691	-	AACAAGCACTCCAGGCCTTGCT	CACGTGGCGTGTGATTGAGGAA	TTTCTGTCTTCTTGGTCTGGCA	TCTGAGGACTTCACTTCAACCT
AASS	sgAASS_5	AAGCTGTGTTGGCCGTCCGG	chr6:43415047	-	ACCAGGGCTGTACATGAAGGAG	ATTGGATGGTGTCACACACGTT	GATGCCTTTGATGTGCTTGGGA	CTTGGCTTTAAAGGAACACTTG
ABCA1	sgABCA1_8	GCACCATCCGGCAGAACCTG	chr1:94924178	-	CACAGCAAAGTAAAATGCTTAA	GTAGGTCAACCCTGACTTCTGT	AGTCCCACTCCTCCCATGAT	AATCCTGACCGGGTTGTTCC
ABCB10	sgABCB10_8	ACTGATGCCTACGGAAGCCT	chr20:62494264	+	ACACATCTCAGAATACCCAGCA	TCATTCAGGCCTGGGTGATAGA	TGGCAGGAAGGTACCAAGGGGA	GCTCAGGAGGGTTACAACTCCA
ABCC1	sgABCC1_6	GAAGTACTGGTGCAGCACGA	chr10:116197623	-	CTGAACTCAAACCTTGGCGACA	TTAACAGCAGAATGAGGATCCA	CCGATAGACAGCCCCAATGACA	TGCACAGCCAGATCACCACTGT
ABCC10	sgABCC10_3	GAGCAGCTTCACACAGACAG	chr9:136132881	+	TGCCTCCTGGGTTCAAGCAATT	TCTAAGTGCCAGTAGTTCTGGT	TGGTGGGCTTGTCGCTGTCTTA	AACACCACGTCCTGGAACTCCA
ABCC4	sgABCC4_9	CGGGGAACCACGCTGAGTGG	chr9:136133490	-	AGCCATAAAGGCTTTCCTGAGC	CAGGTCACTCACTGTGGAAACT	TCCATACAGGATTTACAGCTGT	ATCAGACTCTCACCCAGGAACA
ABCD3	sgABCD3_8	ACCACCATTACAGAACAATG	chr9:136132895	+	TACACACACATACACACACCTA	AGGTTACAGTGAGCTATGATCA	TCACATAAAGTAAAGCTCTCTC	TAACAGAGTCACTGCTAAGAAG
ABCD4	sgABCD4_1	GGTGCATCAGGAGAAGCTGG	chr9:136132836	-	TATTCCTGCTCACAGCATCTCC	ACCGTACCTTACCACGTGCTCA	ATTTCATCCTGGGGACCGTGGT	AGTGAGAAGGCCAAGAGATGAC
ABCF2	sgABCF2_1	GAAGACGCTACAGAAAATGA	chr9:136132913	-	TAGCAGGTGTGGTCAGCACAGA	CTGAGTGAGAATCCAGGATTGA	ATTGCGAGGTTTGGTCATGGCA	TGCACCATAATGACAGGTGGAG
ABCF3	sgABCF3_7	GCCCCACCAGCCCGTAACGG	chr9:136135227	-	TCAGAGAAGGACACGCTCAAGA	CCAGAGTGCCAAGTTCTAAGCT	GGGTGGCCAGCATCTTCAGTAA	AGTCGGTTGGAATCATCTGGCA
ABHD12	sgABHD12_8	AGGTGACCACATGGTAACCA	chr6:139363920	+	ATCATGCTACTGTACTCCAGGT	TCACACTGCAGCACCGAGAGCT	CAGCAAGCAGTGGAATTGTGCT	AGGGATGTCAGCAAGTCCTGCA
ABHD16B	sgABHD16B_5	GAAACTCCTCAGGCTCCAGA	chr3:127396616	-	ATGGACGTGGTGGTCGAGTACG	CCATAAACCGGGTCAGGTTAAC	GCCAGGAGTTCAAGTGCGTGAT	CGAGCACTTCAACCTCAACGTG
ABL1	sgABL1_3	GGTTCATCATCATTCAACGG	chr14:74036479	+	TAGAGAAAGACAGCAGAAGTGA	TATGTGGAAACACACTCGGACT	TCCTTCAGCTCTACGTCTCCTC	TGCATCGCCTAATGCCAGCAGA
ABLIM1	sgABLIM1_8	AAACAAAATCCTCAGAGAGG	chr19:11687192	-	GTCATGACAGTCTCTTGGAAGC	TTCTTCTGGATATTACCAGGC	GGACTGTGGTGTTCTAGAAGA	CTATGACATGAGGGTGATCTTT
ABO	sgABO_7	GCTGGCTCCCATTGTCTGGG	chr11:125547854	-	ATGAGCTCAGTAAGATGCTGCA	CCTGACATCTGAATTCAGAGGC	ACAGTTAACCCAATGGTGGTGT	GAGTCGCATTTGCCTCTGGTTG
ABO	sgABO_3	GGTGTCAGCACCTTTGACTG	chr16:89167241	+	TCAACATTGGACCTGTGGGAAC	GACACTTGACAGTGCTTTGTGC	CCTCTAATACCTTCAGAACAGC	AGTGCTGAATCAGAGACTCTGA
ABO	sgABO_6	GCCAGCCAAGGGGTACCACG	chr16:20682886	+	ATGAGCTCAGTAAGATGCTGCA	TCTCCTGACATCTGAATTCAGA	CTGAACTGCTCGTTGAGGATGT	CCACAGGTCCAATGTTGAGGGA
ABO	sgABO_5	GGAGCCTGAACTGCTCGTTG	chr5:56778213	+	CATGAATGACCTTTCCCATCTA	TGGTCAGAGGAGGCAGAAGCTGA	AATGTCCACAGTCACTCGCC	ATGTCCTCGTGGTACCCCTT
ABO	sgABO_4	CAGTAGGAAGGATGTCCTCG	chr2:74135865	-	AGAGACCTCAATGTCCACAGTC	TCTCCTCTCAGATTCTCCTGAC	CTGAACTGCTCGTTGAGGATGT	GTTCCCACAGGTCCAATGTTGA
ABO	sgABO_9	GCAACGAGACATGCTGCAGA	chr11:66324651	+	CAGCTGGTCAAAACTGAAGCTC	CACAGAATATCAGACCCCATCT	CAATTCTGTGACATGGGAGGCA	ACAGTGATGGTTGTTCTGTGAC
ABRACL	sgABRACL_10	TTCCTACCAATGCTTCAAAG	chr11:66329483	-	CATCTGCAGTATTAGCACTGTA	CCTGCAATTCCTAACCAGATTC	ATGAACACCTTGCAGAAGCAGC	GCCAAGAGGCATATAGCATGTA
ABT1	sgABT1_2	AGAACAGACACTAGATGCGG	chr2:65488389	+	TCTGCCTGTCCTGAGTTGGAGA	ACAGAGCCGGGATAAGAACACA	CGTGTCAGTCAACATGGAGGCA	GAAGCAACAGGACATGCATGCT
ABTB1	sgABTB1_9	TGAGATGCCATGCAGGGTGA	chr7:152520476	-	TGACAGGCAGCCCAGATACTTG	GACAAGTGTGGAGTGTCTGTGA	ACCTCAGTGTGGTCGCTGTACA	TGACATCTGCTTCCGAGTGGCT
ABTB2	sgABTB2_1	GTGCCATGCACCACATGCAG	chr3:38519871	-	TCAGAGAGCCCAGTGAGCTCAT	GAGTGAAATGAAAGGGAAACGA	TTTTTCTCTTCCTCCCCTCTGC	AGGTGCTCAGCCCAAGGAAGAT
ACAA1	sgACAA1_7	GAAGCAGGATACCTTTGCCC	chr2:9650120	-	ACTTGCCAATCTTAGCCTGCCT	GATCTGGCCAGCATTGCTGACT	TGTGTTCTAGGATAACCTCTGA	GAAGTACTACCAACTCACAGTG
ACAD8	sgACAD8_4	GCCAACAGAATTGGGAGCGA	chr14:70991356	+	AGTGCTGACAGGCCTTTAAACC	AGCACAAGCTCTGGCTAGGACA	TGGAACTCCCAGCCAACACGAG	CCAAACTGCTTCCGGACATTGA
ACAT1	sgACAT1_6	AATGCCAGTACACTGAATGA	chr4:175897494	+	TCTCCAGGTGATTCTAGATAAG	GCTTCCCGAGTAGATGGTAGTA	CTTGCCAGTGGTGTAACATTGA	TATCCAGTGCCATCATGCATGT
ACAT2	sgACAT2_7	CAAGACTTCTTTGATGACAG	chr15:79058573	-	TTGGCGTAGGGAGGTGTTCTCC	CAAGCTGGATAGAAGCTACTGA	TGTCCAAAGATGACCTCAGACA	GATTTGGGGAAATAGAAGGGCT
ACBD3	sgACBD3_10	GTCCAGCGATGACGACGAGG	chr1:154562740	-	CTACTGTGAGCAGAGATCATGC	TCTCTTCCAGTAATAGCAGCTC	GGGTGTATTTTGAATGGACAGA	TACAGGAGCCTGGCCTCATAAC
ACBD5	sgACBD5_2	GCACGAGACTAGGTTTGAGG	chr1:33563683	-	AACACACCCAAATCCGCAGTCA	TCTTCTGCTAGACATGCTCTTC	TCTCTGCAGGAGGCGTCTACAG	CCGGATTCGTGACCTTAGTCAC
ACIN1	sgACIN1_4	AGGGCCAGGAGAATGGGCAG	chr1:227152856	-	TTGGTAGGAAGCAATACTGGCT	GCAACAAACTATGTGGCCTGCA	TGGTGTTTAACAGACCTGCTGT	ATCTGGCCCTCAAGTAGCTTAC
ACLY	sgACLY_7	GGAGACCATGAACTATGCCC	chr6:147067057	-	GACTACAGGTGTGAGTCACCAT	GCAAGGCTTGAGGAGTCAGTGA	GAGGTAGATGTGCTCATCAACT	CCTAAGTCACTATCCTGACTTC
ACN9	sgACN9_5	CTTTCACGTACTGGTCGCCC	chr6:147123009	-	TGGTAGGAGGACAGAAACGAAG	AACAGGATCTGCTCTAGTGAGA	TGCAAGAAACGCTGTGCCTCGT	GTGCAAGGGACCAAACCGGATA
ACO2	sgACO2_2	GGGGCGAGAAAGACCTGCGC	chr6:146956611	+	TTGAGGTCCTGAGTTCAGACTC	TGGGAGCCAGGATCAGCATTGA	TGTCCAAGGTGGCTGTGCCATC	GGATCCACATCATCCTCCAACA
ACOT2	sgACOT2_2	GTCTGGCACAGCAGCCGCCC	chr4:100266184	-	ACACTCTTGGCGAGCTGGACCT	AGGTTGGAAGCTACATCCCTTC	AACCTTTGGTGCGGCTGGTGAA	CACCCTGTAATCCCAGCTCTTA
ACOT7	sgACOT7_3	GGGCACCTTACCACAACAGG	chr4:100264204	+	AGATCCCACACAGACATGTCTC	CACGTGGTCTGAAGTCTTCTCA	ACATCAGGTGAGGTGACCTGAT	ACACTCACATGATGGCAGCACT
ACOT9	sgACOT9_2	GGGCAGCTTACTCCTGGAAG	chr18:77895126	-	TCAGAACCTACACACAGGAAGT	TTCTTTGCATCTGGAAAGGGCT	ACAGAGACACCATGCTTGCCTT	TTTACTCTAGTGGGAGAGATGA
ACP1	sgACP1_7	ACGGTACCTGCCGGGCAACG	chr3:119305240	-	CTGAACTTGAGCCTGATAGGCT	ACACCATAGCTGGTTAAGCTCA	GAAACAGCACCGCTGTCAATGA	ACCGATCAAAACATCTCAGAGA
ACP2	sgACP2_4	GTTGAAGCGCTGCATCCCGT	chr17:10608302	+	ACTCACTGCATTCCGAGAACTC	ATGAAACCAGACAGACCAGAGA	TCCTCAGTGATGGGCACAGTGT	GTGACCATCAGGAACAGGTTCT
ACP5	sgACP5_9	GGCCAGGGAGGACTACGTGC	chr8:26722117	-	GAGTGTTTTCCTGGTTAGACAG	CTATCCCCTCCACAGGAACTTC	CTCAGATGACTTCCTCAGCCAG	CAGCCATGTGGACATCAGCTGG
ACRV1	sgACRV1_4	TCAAAGGCTGTTCTCCGGAG	chr10:115804139	+	TGTGTTCCCCATTTCCCACCTG	TGAGCTTTCTGGCTCCATAGAT	GACTGAACATGCTGAAGGTGAG	CTGAAGCGTGCTCACCTGAAGG
ACSF3	sgACSF3_10	GATTCTGTCCCCAAAGGCCA	chr4:7857222	-	TGTGCCTTGCCTTTCTCCAGCT	ACTGGTGTAGATGATCATGGCG	AGAGGAAGTGGTCTTCTGCACA	CCACACCGCCACTCATCCATGA
ACSL1	sgACSL1_1	GAAAATACCGGAACAGCTCA	chr10:116061183	+	TTCAACAGGGCTCAGCTCATCT	GCTTGTACTTCCCCTTCACTCA	TGTTGGTCGGAAGAGTACGCAC	AATGAAAGGAAGAGAATGGGGT
ACSL3	sgACSL3_4	GCATACCATGGCTGCAGTGG	chr10:88769382	+	AAGGCAGTACCCTTCTTGATCA	TAGAGTCACCATGCCTAGGTGT	TCACTGTTGATGGAAAGCCACC	GAAAGTATACCTAGAGGGACCT
ACSM1	sgACSM1_5	AAGATGGCAAAACACTCCCA	chr7:134728853	-	GAGGAACCCTAAGTCTGATTTG	ATCAAGTCAGTGTGATGCCTAA	CAAAGACCTTGGACCCAATGGT	CTTCACCTCTCAGACCCTGAGA
ACTB	sgACTB_4	GATAGCAACGTACATGGCTG	chr2:27277954	+	TGGCCATCTCTTGCTCGAAGTC	AAGGCCAACCGCGAGAAGATGA	AGTCCATCACGATGCCAGTGGT	TGTGGGTGTAGGTACTAACACT
ACTBL2	sgACTBL2_4	GCATCCCATCCTCCTCACCG	chr2:228337170	-	CTGACCATCTCCTGCTCAAAGT	TGTTCACTCGTCTGGAAGATCT	TCACCAACTGGGACGATATGGA	TAGATGGGCACGATGTGAGTGA
ACTG1	sgACTG1_9	GCCAACACGGTGCTGTCGGG	chr2:228388488	-	CATGCAGCAAATGCTACGCATC	CTCTGGAGAAGAGCTACGAGCT	AGACCACCTTCAACTCCATCAT	ATCCACACCGAGTACTTGCGCT
ACTG2	sgACTG2_5	AGAGGCTCCCCTAAATCCCA	chr7:100153229	+	CTCCAGATCCATCCCATCCTGT	GGAATGGATTACAGGATTACTC	CCACTCCTTCTACAATGAGCTG	CACTTCTTGGCCTGTAGAATGG
ACTN1	sgACTN1_2	GAAGCGAAGGGAAGCTCTGG	chr5:76342448	-	GTCTAGAAGCACTGACTCAATC	CTCGCCTGTAGCTAGTACAGGA	AACGCCCGTTGCCAAAAGATCT	AAGCACACTAAACTGGGAGGAT
ACTN3	sgACTN3_3	GGAAAACGAGAAGCTGATGG	chrX:115303943	+	CACCGTGTTAGCTAGGATGGTT	CTAGTATAGGTTGGCACAGAGC	ACAGGCAGAGACAGCTGCCAAC	ACAGGAGCATGGGTTGGCAGAA
ACTN3	sgACTN3_9	TGACCGCCAGCACATCCGCG	chr7:17373611	+	AGATCACAGCTGGACAGAGCAT	GAGGCAAGCTCGGAAGTCATCA	GTCAGTACCTGGTTCTCCACTT	AAGATTGGCCATAGCTGGTTAT
ACTN4	sgACTN4_6	AGAGAACGAGCACCTGATGG	chr14:77929008	+	AGTCAGCAGTGAGGATGCCAAC	CTGCTCGTTAAGCACCTGCACA	TCCAGGCTGAAACTGCCGCCAA	CATCTCTGTAGGAACCCAAGCT
ACTR1A	sgACTR1A_6	CTTCATTGGCCCCAAAGCTG	chr3:186333494	-	AGCCAGGATCTCCCCACTGAAT	CAGAAAGAGAAGAACTAGAGGT	TTTCTAGTGTGGGCCGACCCAA	TCCAAGACCACAGGCTGTTCCT
ACTR2	sgACTR2_4	TGGACGTATCATCAAAGTTG	chr16:31539498	+	GTCTCAATCTCCTGACCTTGTG	ATGTCAGCTGCCTGAATTGTGT	TCAACATTGATCAAGTGAGGCT	AGTGCTGGGATTACAGACGTGA
ACTR3B	sgACTR3B_5	ATGATGTGGATCCCCGGAAG	chr1:222849547	+	GCAGAGAAAGCAGACTTACCTG	AGCTACTTGTAATGCTGGCATG	CTTTGTGTGTGTATGCAGGAGA	GCTCTACGGAGAGGCAAACTGA
ACVR1B	sgACVR1B_7	CATGACGGACAGCCAGGCCC	chr22:21331176	-	CATGTCCTTCTATGGTCGTAAC	ATGGAGCTGTGCTCTCAGCACT	GTTTGGTCCCCACCCTCTGATT	CAGGGTCACTGGATTAGCAGGA
ACVR2B	sgACVR2B_9	GGGATGGTGGTGGAGGCCCA	chr1:26672579	-	TTTCCCTCATCGTCCTGCTG	AAACACTCACCTGGAGTGGGAA	GTCATGTGGACATCCATG	GTCATTCATGAGCTGGGCCT
ADA	sgADA_3	CCGTACTGTCCACGCCGGGG	chr1:26672072	-	AGATCTGGAAGAGCAGGTGTGT	GATGACTGAGTTGGAGCCGACA	AAGTATGGGAGGAGGCAGTGAG	GTCTGACCTTGGTCACATTACT
ADAM15	sgADAM15_7	GTGCCAGGCAGAGTCAGGAG	chr4:107249253	-	TTGTGACTTGCCTGAATTCTGC	GTCCATGGCATTTGCTTCGACA	GTCCCTTCTCACACCTGGTCTT	TGGCCCTGCTCCTACTAACTCT
ADAM17	sgADAM17_6	GTGATCGCCACTCACAGCTA	chr11:67257589	+	TGTAGTCAGGCAAACTATGTGT	CTCCTAGAGTAAAGTAATCCTC	GAACATGATCCGGATGGTCTAG	CCAGATTTAGATGAACCGTGCT
ADAM20	sgADAM20_1	GGAGAAGTGAAATACTGGGA	chr1:65690455	+	CATGCTGCTCTGTGTAGGTGAA	GCTCTAGACAGATGGCTCCATA	CAGGAAGGTGTGCAGCAAAC	GTGCACATCAGGGTCACTCT
ADAM29	sgADAM29_8	AGTCGGAGAACATTACGCCC	chr5:68665292	+	TACACAGACCAGGGTGCTATCC	TTGCCTTCATGCATTATGCATC	TCCTATGCCACTTAACCCTCTT	AACCATGAGATCCGGATTTATG
ADAMTS1	sgADAMTS1_8	GTGCCAGTTTACATTTGGGG	chr5:68665486	-	TCACATTCCCTCATCGTGTACT	GCTCCCAAAGCCCATTCATTCA	CCATACAGCTCCCAGGCGATCT	AGGACACGGATGGGGATGTTTA
ADAMTS13	sgADAMTS13_2	GAGAACTCTCAAGGACGCGG	chr17:55183563	-	AAGGGGAAGTAACTTGAAGGTA	GCAGCAACATGTCCCCTAGGAA	ATAACTGGCAGCATCGCTTGCA	TGGTCTCCTTCCTCAGCTTGGA
ADAMTS7	sgADAMTS7_8	GATGAGGAACCCAAGGGCCG	chr17:19839663	-	AACAGTGGGCCACAGTTCACTG	GCCACCCCTGAGAGCCAAAATG	CTAGGAGAGGAGTGGGTGCT	TTCCCAGTTGGCAAGGACAG
ADAR	sgADAR_5	AGAACGCATGGGTTTCACAG	chr6:151670126	-	GCTGTGTCAGCACCACAAAGCT	GCAAGACTGGCCACATCTTCAG	GAAGCAAGGCAAGCAGGAAGCA	GGCTAAGAGTAAAGCCTAGGAA
ADAT1	sgADAT1_1	GTAGTGACAAGATGGCCCGA	chrX:49957928	-	AATTCCTGGAAGTGGAACTGCT	TGCCTCCATCATTCCGATGCTT	TGACAGGTAGATGGGCTCTTCC	ATCTCACCAGGCATCCACAGCT
ADC	sgADC_3	GTACACGATGGTCTTGGAGG	chr7:91652273	-	CCTATCATGTGCCTCTGAGCAA	CTTCGTCATCCTTGTTGTCTAT	AGATGTTGTCAAACAGGACTGA	GTGTTCCTAACACGGCAGTGAA
ADCK3	sgADCK3_2	CAGGAGCTGGGCCCTCGCTG	chr10:5246363	-	CTGCAGGGTCAGGATAAACATG	AACAGGGGATTGGTCCTGGTGG	CTTCTCTTCAGCCTCCGCTC	GGTGGAAGAACCTTCGCTGA
ADCY6	sgADCY6_3	GGATGAACGGAAAACAGCCT	chr9:116153126	-	CACAGGCCAACAGTGCCACATA	GTTGCTCTCACATTCCTAGCCT	CCTTCCTTCCCTACCAGCAACA	GTTGTCACCTCGGTATCCTCGA
ADCY9	sgADCY9_9	CAGGAGCACCTTCCTCAAGG	chr17:19552283	-	TCGAAGCGACCGAACAGATCGT	TGAGATCCAGACTGATCGTCAT	ATCATCCTCTCTTTGAGGGCTT	GCTTCTCCATGTGCATCGAAGT
ADD1	sgADD1_3	AAACAGGTTAGGGACAGCAG	chr11:67782890	-	CATGACCCTGTCATCTCATGCT	TGAACGAACCCTGAAAGGGACA	GGACGCACCTTGTTCCTCATCT	TCTTTATGTGGCTGCATCCTGC
ADD3	sgADD3_2	AGGGTCACTTGAAGAACAGG	chr11:67786341	+	TGGTGAAACACAGTGAATAGGC	AACTGAGTTGAAAACCCTGCCT	TGTGGGATCCTTCCAATTTCTC	TACCTGAATCTCACAGGCTAGT
ADGB	sgADGB_5	GAAGGGATACACTTTTGTGG	chr16:30078796	+	CATCTGGGTTCTGTGGAATCAA	AGGAAGCCATGTCATGAAGAAT	GATGAGACGCAGTTTCCATCGT	ACTCTGGGATGGTGCAATGATA
ADGB	sgADGB_1	GCAGCAGGCAATGCAAAAGG	chr16:5122048	+	CAGTGACTCAATAAATGGAGCA	GGATTTGTATGTCTCAAGCTGA	AAACAGATACAGATCCTCTGCT	TAGGGAGGGAGTGAGATGAGAT
ADGB	sgADGB_2	GAAAAGTGGGATGCAGGCAA	chr3:129814905	+	GTTGCCTAGCCACAAGTATGAT	CCAAACTCTGTCCAATGTCGAC	AAGAAGGGGAAATTCCCACTCT	ACCAAAGCTCAGGACTAAGGCT
ADH1C	sgADH1C_8	CCAGGAGGTTCACCTGCAGC	chr3:129810984	-	TCCTGACAGTCTGCGTGTAACC	ACATAGTTGTGACTAGACCCTA	CATTCTCATCCACCACTGTGTA	ACCCAGAAAGCAACTACTGCTT
ADH1C	sgADH1C_3	TGAAAACATAGGTCACCCCA	chr13:37569707	-	ATGTCACGGATCATACCATGGT	TAATCACTGTCATCTGGATCTC	GATGTCCACAGCAATGATTCTG	TGAGGACTTAGTTCCACCTGCA
ADH5	sgADH5_7	CCTGCAGAGAGCAGCACTTG	chr1:63872004	-	AACAGCCTTGCATGCAACAACT	ACATTGCCATGAGCCAGGATCA	TCGCCAGCAGTTGTTCTCAGGA	ACATCTGCCAATGCAACTAACA
ADI1	sgADI1_3	TGAGGGACAAGGAGGACCAG	chr11:111731293	-	GTATGAAATGCACACCTGTCCA	CTAGCTCTGGCCCTTGTACTGT	CATTTGCACTTGGACGATGAGA	TCCACAGACTCTCCTTGAAGCA
ADIPOR1	sgADIPOR1_1	GAAAGAGCCAGGAGAAGCTG	chr11:107427710	+	AGAGGATGCAGTAAGTCTGTTC	TGGTAGTGGGATTGGTGGATCA	CACTTGGAAAAAGTCCGAGAGA	GTGATGTTGCCTGTAGCTCTCT
ADNP2	sgADNP2_9	TGGGATTCCAACCTACACGC	chr17:6902042	+	GTCTTGCAACTCAACCAGACTG	ATCCACTTTAGAAATGGTGCAC	GACATCAGGCTCTATTCTCAGA	GACGGAAAGAGCTCGTTGCAGA
ADPRH	sgADPRH_9	GAACCTGAGACCGATGCACA	chr18:56247050	-	CCAAGGATCCCTATATGAGTCT	TGTACACGCACAGATTCAACCG	TCATCCGACCACTCTCGATGCT	CCATCCCTTATCCGACTCTTCC
ADPRHL2	sgADPRHL2_2	GGCTAGCAGGGACTGCACCA	chr2:233243968	-	ATGGTCGTACCACTGCACTGCA	CAGTGACTACTCCAGCACCATA	GTTTGCCTCAGCCCAGGACCAT	AGTTCAAGACTGCAGTGAGCCA
ADPRM	sgADPRM_6	AACATCTGCGATGACGCCAA	chr1:110613118	-	TATGTGTGTGCGTGTGCATGTG	AAGGCATGGTCTCAGGATGATG	AGACTATGTCTGTAGTATCGCC	AAGACTGTTGGGCTCTAAAGCC
ADRA1A	sgADRA1A_4	GGTCGATGGAGATGATGCAG	chr17:79847064	+	GCAGTACATGACCAGGATGATG	AAATGCTTCCGACAGCTCCAAC	AGAGCAGAGCCATGAGACCCCT	GGTGAACATTTCCAAGGCCATT
ADRB1	sgADRB1_2	CAGCCGCGGCGTCTTGGCGA	chr5:34007915	-	TCTGCTGATGGCGCTCATCGT	ACAGCACGTCCACTGAGGTCCA	CTCATCGTGCTGCTCATCGT	TCCACAGCTCGCAGAAGAAG
AEBP2	sgAEBP2_8	GAAGAATCTCCTTCTAAAGC	chr11:10506524	+	ACTACTAGTCCCTTATGCTTCC	CAGCTCAGGTACACACACTACT	TACCCACACACTTCAGTCAGCA	GCTACTACAAACATGTGCCACT
AEN	sgAEN_8	GCGGGTACGGTAGTCAGCGA	chr4:71396776	-	CCAAATGCCAAGGATGTGCTTC	TGTGCAACAGGCCAGCAATCCT	CCTCTTTCTGGGCCACCTGGAA	AAGCAGTGTCTGAGGGCTGGAT
AFAP1	sgAFAP1_5	GAAGCTGTGCCGCTGAGCCC	chr1:104200452	-	ACTGCTGATACCTGTTGCCACA	GAGTGCAGACACTGTCTCAGAC	CAATCACAAAGGCAGCATGGCT	AGATTTGGTGTGAACTGGACGG
AFAP1L2	sgAFAP1L2_9	GAGCCCAACACTTACATCGA	chr17:79857904	-	CCTCACATATAGGAGACAGCCT	TGGTTGCTGGAAGGAGATCCTA	AGCTGTGAGCTCTGACAGGTCC	AGATCCATGGAGGTGAGTGTCA
AFF4	sgAFF4_3	GTGGCTACTAGAATCATCCC	chr20:861847	+	CCAAGCAGTTCCTAATCTAGAC	GAGTTTGAGACCCACCTGACCA	CCTCACTGTCACTGGAACTACT	GGTTGCAGTGAGCTGAGATCGT
AFG3L2	sgAFG3L2_5	GCTACCACACGCTCTTCTGG	chr1:178834869	-	ACAATGGACGAGCCAGGTTAAC	CTGTGAAGGGTATAACAGTCCT	AAACCTTGCCGTGCTTCTGTGT	ACGATCTATGCTCTGTGAGACA
AGAP11	sgAGAP11_8	CCACCGCTGATGAGGACCTG	chr10:61846491	+	ATGACTGGCCAGTTGAGCTCAG	ACCAAGGAGACTGCAGTCAAAT	ATGAGCATAAGCTCTTTCTGGC	ACAGATACTACACGCACTCGTC
AGBL3	sgAGBL3_6	AATCAGGAACAGCTTTACCA	chr5:74962792	+	GATATCGGTACCAGAACAACGA	AGGGAACCAAGTGCTTTCATTT	TCAGCTTGCAAGTTTAATGTCC	CCCAAAAGTCCATTTTGCCTTG
AGBL5	sgAGBL5_5	AAGCAGTAGAGTACACCCAG	chr5:139828860	+	TCTCTAGGCATCTTGGACATG	AGGGCATGAGGGGAAATGGGAA	CACTTGCAGATTCAGCCAGC	TAAAGACGAAGAGGCGACGG
AGER	sgAGER_5	GCTGAAGCTACAGGAGAAGG	chr10:92675577	+	AGGTCACTCACATCCTTCATCC	GACTCTTAGCTGGCACTTGGAT	CTGAGACAGGGCTCTTCACACT	GTGGAGAGTTACACTTGTGAGT
AGFG1	sgAGFG1_1	GAAGCACCTGAAGATGCTGC	chr18:9256284	+	CGCGTCGAGCCCAGTACAGC	GCCGACCGTCATGTTAACGTA	TCGAGCCCAGTACAGCCAA	TCGCAGTCGAAGCACTTTC
AGFG1	sgAGFG1_7	GCCAGAACAAGCCAAAGTCG	chr12:110463585	+	GTATGAACTATTCATGGTGATG	GCAACATTCCTGTATAACTCAC	TGGTTTGACCTCAGGTGTGCTG	TGTAGTCTTAAGCTGTCGTTCC
AGFG2	sgAGFG2_8	ACAGGCCAGACACCTTCCCA	chr11:67057654	+	AGAGTCTCATTCTGTCACCCAG	AGGTCTTCCATACTTCCTAGTG	GGAATTACAGGCGTGAGCTACC	AGGATAGTGAGGATATGAATGG
AGGF1	sgAGGF1_6	GACGAAGCCATTACCAGTGA	chr10:5931102	+	CTGTTCCCTCGTATCTACCCAC	CATGTTCAGTACAGATGTAGCT	CATGGAGACTGATAGTGAACCA	CTTTGTATTCTACTGACTATGCC
AGK	sgAGK_2	AAACTACTGGTCTCTCCCAG	chr9:33524543	-	ACAGTCTCTGTTGCACTAGTGC	AACCAAGTTGGGAGACTTCCCA	CACATTGACAACCTACTGGACT	TGGTCTAAGGATGTGGAAAGGA
AGO1	sgAGO1_1	GAGGTGACAATCCCTGGGGA	chr5:74400783	+	TCTATCATGTGCCTGTCCGTGT	CTAGTTGTATGACTGACCTTGT	TCATTCTCGCAGAGCAATGGCA	CTGTGGGACCTTAATATGTGCT
AGO2	sgAGO2_2	GAGGTCACGCTGCCAGGAGA	chr5:74442468	-	AAGAATGAGCCGTTCCTCGGAC	TTCGACCACTGTGAGTACACCA	GTGCATCGTGTAACGCCTGCAA	TTCAAGTGCTCCATAGCCACAT
AGPAT3	sgAGPAT3_3	CCGGAGGCACTTGACTGCGG	chr5:79855714	-	TCTCCTGTGTGAATGAACGTGT	TGTGAGTGTGACCCTGCTGTCT	TATTTTCCGTGAGCATAGCGGT	TCCACAAATTCAGCCACAACCT
AGPAT6	sgAGPAT6_1	GAAAACAGACCAAGAAATGG	chr2:98165942	+	AGGACTGCTGAGCTGTTGAAGT	GCGCAATTCCCTGTGTAAAACT	GGTGAGAGGTGTGTTACATGAA	CCAGGGTATCTCCTATCACAGT
AGTR2	sgAGTR2_7	GTACCTATCAACACTCATGC	chr2:98169687	-	TGAGTCTACCTTGAACTGTTCA	GGTGGGAAAGCCATAATGCAAG	GATGCTTGCCAGGGATTTCTTC	CTTCAACCTCGCTGTGGCTGAT
AHCTF1	sgAHCTF1_9	GAGCATCAAGAAATGGATGA	chr11:94231413	-	TCAGCCTCCCAAAGTGCTGAGA	GGTATGATTGGGATGGGTAGCT	GAAACTGAATGGCTGAAGAGCA	GTAGTTAGTGCAGTGGAAGAGC
AHCY	sgAHCY_6	TAACATTGGACACTTTGACG	chr22:38229720	-	ATCATCCCCTGCAGGGATTCTA	GCGTCATCATCACCGAGATTGA	CCTGACAATCTCCCACGGTCTT	TCTGATGCTAGGCCCTCTTCTC
AHCYL1	sgAHCYL1_7	ACACATCACAGCCCAGACAG	chr7:6072523	+	GAAACTCCAAGTGGTTGCATGA	CTGCACCAACAGGTGCTACACT	TCTGATTTCACTCAGGAAACGT	TCTAGACTTTCCTAGGTCAAGT
AHR	sgAHR_6	GCAAACAAAGCCAACTGAGG	chr7:6072492	-	GGAATTATCAAGAACCCTAGAG	CATGCTAAGAGAGACTTACTG	AGAGGCAGCCATAATGGAGC	GTGTGAAGTCTAGTTTGTGTTTGGT
AHSA1	sgAHSA1_6	TGAGCCTGACACAAATCTCG	chr18:12094106	+	GTCCAAGCATTCAGAACCCTAG	TGGTCTCAAATTCCTGAGCTCA	GTGCCCCTCAAGTTATTTACCA	ACTCCGAGCTTATGGACTGACT
AHSA2	sgAHSA2_9	GGTTCAGGCCTCATCTCCAG	chr18:12094071	+	GTATCTGGAAGTCCAGCTAGGA	ATGTTCCCATCAAACATCTGGA	TGTAATCCAAGCAGCTTTCTCT	CCATCCCACATCCCTTCAATCA
AHSG	sgAHSG_7	TGAGATTGAAATAGACACCC	chr15:40574415	+	GACAGTAAGAATGACATTTCCC	TGCGCTCGGCCACAAATGGCAA	GGAATAGGTTGCTCACGGCT	CTGAGACGCTGGGTGAATCG
AHSP	sgAHSP_2	GCTGAACTCCTTCAATCCTG	chr3:149498092	-	CCTCCTTCAGGACCTAGATGCA	AAGGGAGAATGTGGTCAGCAAT	CAGTCTCCAGGCCAGTCCTTTG	GGATGTGAAAGGTTTTGGAAAG
AIDA	sgAIDA_2	TGCCAGGTACTTTATTACCA	chr3:149485354	-	AACTGTCCCAAATGAGAAGCAA	AAAATAATGCCAAGCGTTTGGG	ATAGGGATCGATGCACTGCC	CGTTTGGGAGTTTCGGGAAC
AIF1L	sgAIF1L_2	GAAAAGCTCACAGCCTTCAA	chr15:69076781	+	GCAAACTTCCTACCCACAGGGT	GCTCACAAAGAGCTGATTGTGT	TCTCACCTCTTTAGGAGTTTCT	TCCAAGCCTTCTCCAGGAAGAA
AIFM1	sgAIFM1_4	GCTTTCAGCTTCAGAAGGAG	chr4:165118831	-	ACTCTAGTGGACAGCCAAGCCA	GTCCTAGTACCAGTTCAGACCT	ACAGTGGCAAAGAATCATCTGA	TCATGACGCTTATCAGAGCCAA
AIFM3	sgAIFM3_3	GAAGTTCTACATGCAGACGG	chr4:165118251	+	AGGAGACGCCCTTCAGGAGGTT	GTGGGGAGTGGGTGGATAAACA	CCTCATGAAGGTGAGCCCAC	CTCAGGGGACAGAGGACAGA
AIM1L	sgAIM1L_9	TGGGAGGTCATGTGGACCGG	chr4:165118241	-	AGCAGGCACGAGGTTACTTAGC	GGCCAGGACTGAGCTTTTGGTT	ACTTAGCACTTTCACGGCCT	AGGTCTCACCAGTGGTAGCT
AIM1L	sgAIM1L_10	GGTCTCGAGTCTGGGAGAGG	chr12:48866520	+	TTGTAGTGGATGGAGCAGGA	CACCTGCCTAAGAATCAGGATG	GGATGGAGCAGGAGGTTGTC	AGTTCCACTGAGCTCCCTCT
AIMP1	sgAIMP1_1	GCGTGCAGTGGAGTACCAGA	chr4:80993645	-	TAGGCAACTTGGACAACTTCAT	ACACACCATTTAGGACCCAGCT	TACCAGAAGATACGGTTGTTAC	GACAGTGGATATTTGATAGCCA
AIP	sgAIP_8	ACAACCGGTTGCCCTCCTGG	chr10:47658714	-	TGGCACGTACCAGCAGGACCCAT	TTCCTGGGAGTATGGGGGCAGGGA	CATGGGCCATGACAGACGAA	GAGAAGCTGTAGACCTGGGC
AK2	sgAK2_2	AGGCTGATTCACCCCAAGAG	chr10:47658534	-	CTGCTCTTGACAGAAGACAGGT	TAGTTATGCCAGCAGTTTGCTC	TGCAGGCGCGTACTGTCAGTTA	TGAGGAGACACTGAATAGATCT
AK3	sgAK3_3	AACAACGCCTTACTGCTCGC	chr10:81929062	-	CTCTATCAGCGCAACTCCTAAC	AGCCTGACAGATATACCCAGCA	GAAGCCCTAGATAGAGCTTATC	TGGACTTGATCAGTCAACTCTA
AK4	sgAK4_4	TGAACCGTTAGTCCAGCAGG	chr2:70015177	+	CATACTGTTAAGTGTGCTAT	CACACCTTTCCAGTCTGTCC	TTACCACTGTCACCAAGGCC	TACTGTCTTAGCCTGGCAGC
AK6	sgAK6_10	CTTCCGAACATCCTGCTCAC	chr10:75147454	-	TGACAACCGCCTCGTGGCCCT	GAAAGCCAGGTAACCAGTGG	CTCTGAAGAGGGCAGTGAGG	TCCTCCCTGTAGAGCAAAGG
AK6	sgAK6_5	GAAATGTGTCATCGAAAGCC	chr2:201460064	-	TCAGGCCAACGGAATTAACGTT	TTCGTCCAACGTAATCCTGTAA	AGGAGTGTGTGACTTAGGCATC	TGAGCAGGATGTTCGGAAGCAA
AKAP1	sgAKAP1_4	GAAGAGCAGCTCATCCCAGG	chr15:51289841	+	TAGTCCCCGCAGAGAAGCGTA	CTCCTCATTTCTATCCAAGCT	TGTTGGGGGAAAAGGTGCTT	GTGTGAGCCGACTCGATGAA
AKAP10	sgAKAP10_10	GAATCCAATATCTGCAGGGA	chr12:99053100	-	ACAGGACCATCGTACACGCAGT	CAAGAACTAAGGATGGTTGGCA	CTCCAAGCCACACATCCTCTTG	TCAAGGCCTCTGCTCTTAATCA
AKAP12	sgAKAP12_2	TGTGAAGAAAGATGAAGGGG	chr9:72131727	+	ATGGTGGCATGTGCCTGTAGTC	CGGAGATTCTGCAGACTTGCTA	TTCTTTGGATGCTGCTTCTCCA	CGATAAAGAGATGGCTACTAAG
AKAP4	sgAKAP4_2	GAAATGAAAGAGAGGGACAA	chr11:6422614	-	CACTGAAAGTGCTTTGGCACTT	ACTCAGACTTTGTCTCAGCTGT	TGGGTCCCATGATCCCAAATGC	GACAATCAGGTCCTTGGCCAGT
AKAP8	sgAKAP8_6	GCTGGACCTGCCAACACCCA	chr10:26792128	-	ACCTCGGATATACCCTCAGCTA	TAACCTGGGCAACAGAGCAAGA	AGTTCAGCTCTGCCATGCTAGG	TCAGCCAGGTGGAATGCGATGA
AKAP8L	sgAKAP8L_8	AGAGACCAGGATCTGACCCA	chr14:20924162	-	ATCCATGGTCTTCAGATGCTTC	CATCTTGACAGCAAGTTCCACA	AAGAAGACAGAGGAGCTCCGAA	TGCCTAAGATAGACCCAGGTGT
AKAP9	sgAKAP9_2	GAAGCCTCTTCTGTAAACAG	chr11:43351575	-	AGGAGTACTACAGCATGAGGAT	TGACTGGAATGATCCTACCTTA	AGCCTCATATCCTCTTTGCAGC	ACTGCAAATATGTGCACACTGC
AKR1A1	sgAKR1A1_9	GGAGACTTGGAAGGCTCTGG	chrX:128788543	+	TGAGATAGTGCCACTGCACTCC	GGGCTATAAGCAGTTACCTCCA	AGACAACCCCTTCCCCAAGAAT	CCATTTCCCATCGGCAATTTCA
AKR1B1	sgAKR1B1_9	AGATCATCTCCACCTGGAGA	chr11:129980444	+	TCTTTGTCAGACCCCAAATCGT	AGTGGCACAATCTCGGCTCACT	TGTCGTTGGGGGATGTTTACCT	TGGCTTTCGTCTCACTGTCTCT
AKR1C4	sgAKR1C4_4	ACAGATGGTCCAACCAGCCT	chr11:116693476	+	AGGGAGATGCAACATAAGGATG	GAGGCTTTGAGGTTGATGTACT	CCTACCTTGAGAGCCATTGGGA	CTTGCCCATCGGGTTCAATGGA
AKR7A2	sgAKR7A2_9	GGGCAGCCGAGGTCACACTG	chr12:7805396	+	AGGAAGACATGAGGCATCAAGA	AGGAGTAAAGATCCATTGAGGT	TCTGGAAGGAGCACCACTTCGA	TCCACTCAGATACCATCAAAGA
AKT2	sgAKT2_7	TGGGTACAAGGAGAGGCCCG	chr22:39353698	-	GTTACCAAAGCACAGGATGGGA	TGGCACAGACAGCTTGCTCCTT	GGTGAATACATCAAGACCTGGA	GAAGGGTGAAAACAGATCCAAG
ALAD	sgALAD_4	GACCTTCCCCAACCTCCTGG	chr19:45418160	-	TTACCCTGTTGCCAAGTCCATG	CTTATCCAGGGGCTGTGATGAT	CTCCGAGGAGTCCCCAGCTATT	GTTCACTCACCTGCCTTGGCAT
ALDH16A1	sgALDH16A1_1	AGGTGATCCAGAAGCACCAG	chr19:45445566	+	ACTATTCACTGGGACTAGAAGC	TGGGCGACAAGAGCGAAACTCT	CCCGTCTCGAACCTCTCGAACA	AGACCTTTACACAGCATCCTCA
ALDH1A2	sgALDH1A2_7	TTCCAGGCAAACATCAGCAG	chr22:36587766	+	AACAGGAGGAAACGTGGCTGAT	GTTACTGTAGTCTCCAATAGCT	TGCTCTGCTGGCTTAATAACTA	AGTAATTGGTTGGTCAGAGAGA
ALDH1B1	sgALDH1B1_10	TAAGAGCCCCAGCATCGTGC	chr22:36591371	+	ACAGGCAACACTGTGGTTATGA	GAACTTGAACAGGGGCTGCACA	TGATCCAGAAAGCAGCTGGCGA	TCAAACTGCTCCTTGTCCACCT
ALDH3A2	sgALDH3A2_2	CCATGGAGCTCGAAGTCCGG	chr22:36587629	+	CTCTCAGCAGGATGGCCAACAC	TACTCCCAGTGCTGGAGTAATC	CTCCAGCTGCTGCAGCCGAAAC	CAATAGGGGTGAGGCTTTGGGT
ALDH3B1	sgALDH3B1_2	GCAGCTTCTGCACGACGCAC	chr22:36591424	+	ACTCATCAAGCTCCTGCTTACA	CTAGAACAGTACCTGGCACATA	TGCCCCAGTGCACCCTCTCATA	TCATCTGAGTGGGTCCCTGTGT
ALDH3B1	sgALDH3B1_3	GCAGCGAGGGCTCCCACGAG	chr22:36595378	-	TCAGGGGATATTTGCTCCCACA	GACGTTCTTGCTAATCTCCGAT	ATGTCCTCCTGGGATCCATGGGT	GTGCTGAGCACTTAATTTCATC
ALDH5A1	sgALDH5A1_6	TGGCAGGTTCGATACAGAGG	chr6:31625415	+	CATTTCAGAGAGGAGGAGACTC	CCACAGCTGTAATTAGAGAGCT	TGACTGGTATTGAACAAGGACA	ATGCTAGCCTTAATCGCTGAGT
ALDH7A1	sgALDH7A1_8	ATTTCCACAGATCATGGCGA	chr2:241631664	+	ACACTGACCAACTGCCTCAGAA	TGATATCCCATGGCTGTGTAGC	AGTGGAATCCCGTAGGCCTGGT	GGCAACAAGAGTGAAACTCCAT
ALDOA	sgALDOA_9	CATTGGCACCGAGAACACCG	chr2:241631481	+	ATCCAGGAACTTGCTACTACCA	TCACTTCCCTGAGCTTCTGAGA	AGGCTGATCCCCTAATTCCCAT	GCAGGCTCCATGCAAGTCTCTA
ALG1	sgALG1_3	GCCACTCACTGCAGAACCCC	chr2:241631615	-	ATAGACGGAACTCTACAATTCG	GTGAGACCACGCAATGGATTCA	TTAGAACCGAGGATCAACGGCT	TGCGTGTGTCCTACTACTACTA
ALG12	sgALG12_4	CAGCGAAAGCACGTAAACCG	chr2:241631359	+	TCACCCCTAATTTCACAGTCAA	AAGGTACGTGAAGCTGAAAGCC	CTCCTTTGTTGAAGACCCCCTT	TCTACCACTGGCAAGACCTGGA
ALG1L2	sgALG1L2_5	ACGTGTCCAGACAGACATCC	chr2:241631374	-	AATGCTGGGATTACAGGTGGGA	TGGAAGCAACTACTTCAGTGAG	CGCAGGCAAACAGCACCTGAAC	TGTGGCTGCTTGGCCAGCTTAA
ALG1L2	sgALG1L2_3	ACGGAGCGGGATTCTGGGAG	chr12:50344777	+	CTGTTGTAACCTTAGCACCCAG	AGCCTCTGTGAGATACTCTCCT	CTGCTCCTTCAGCTCAGAACCT	AGAAGTCTTCGTCCTCTATGAG
ALG3	sgALG3_1	GCCGCAGCACAAAGATGGAG	chr15:35234219	+	TGCCTACTAGATGCGAATGAGC	GTACCTATGACTATACCCAACT	AGCAGGAGGTTGATACTGAGGA	TGCTCTACCTGGCTACCTTGCT
ALG5	sgALG5_3	AGCAGTTGTAAATGCAACGA	chr8:68255408	+	ATCAACTGTGTGCTCAACACAG	GCATGTAGACACGCTAAGGATC	GAGTCCCATATGCTGGGTAAAG	TCCTAAGGCATCAGCACCTTAC
ALG6	sgALG6_1	GCTGATTTACATACCTGCAG	chr15:30927370	+	TCCTCACCTGGGTTTCTCAAGC	GTTTGGTCAATCTCACAAGCCA	AGAGACGAACTGTCAGGCTGCT	GAGACTCCTTTGCAATACAGCA
ALG8	sgALG8_8	TATCACAGGCAACTTCAGAG	chr16:24964267	-	CACAAGATTCAGCTAGAGTGCT	CCCAAGCAATATGTCAGGCACT	TGGCAACATGTGACAGGATATA	TTGCCCAGACTGGTCTTGAACT
ALG9	sgALG9_8	GCCTTCTTGGTTCTCAGCAC	chr10:24908430	-	CATCCTGGTGAGACTACCAGCT	TCAGTGTTATCTGTGGTACGTG	TTCCTAGGGCTGTGTGCAAGAA	CAGTGCTCTGCAAATTATTGAC
ALKBH2	sgALKBH2_3	GGACAGATTCCTGGTGAAAG	chr1:94668114	-	CACCAAACAAGCCCTCAATGCA	AGCCAGCTGATTCTGATGCACA	TGAGCAATTTCTGTCTTGGCCT	ACAGGACTGTGTAACTGCAGTC
ALKBH4	sgALKBH4_9	TGTCGGAGCAGTAAATGAAA	chr1:161022112	+	GACACGGATGGTGACAATGGGA	GATTACAGGCACCTGCCACCAT	ACTTTTCGTAGGGACCGGGTCT	GTCTACCTGCTTCCTCCGTCCA
ALKBH5	sgALKBH5_1	CATCAGGGTCTGCCTTGCGG	chrX:130217837	-	ATCTTGCCCCTAGGGTAGCACA	ATTGCCATCTGTTACAGTCTCT	CAGGCCTTTGCCAGCCTTTGCT	CAGAGAATTGGTCTGATGGTGC
ALKBH8	sgALKBH8_10	AGCCTGGTTGTTGCCAATGG	chr20:37258252	-	GAGCTGCTAACCTGCTTCCTCA	TAGCAAACCAAACAACCACTAC	GGGTTGGTATCAGTTGCTCATG	GTCCTAAATCATCCACTACTTC
ALOX12	sgALOX12_9	GGGTAACCCTTCCTTCCAGG	chr20:37230587	-	GATGGGATAAACGTGTCTGGTG	ATCAAAGTCTTCTAGGCAGTTC	AAGTCCAGCCTCTTCTCCTCAT	GGAGACAATGCTTTGGACATGT
ALPK2	sgALPK2_2	GATAACCCTAACCTACACCG	chr22:45241186	-	CCACTGAGGAAATGCTCACAC	AGGCAACTGCACACATTTACC	GGCAATGCTCACCGAATTCC	CAACAAACAACCCAGCCCAC
ALPP	sgALPP_1	ACTGGGGCCTGAGATACCCC	chr17:79827749	+	CATCATCCCAGGTAATGAGGCT	TACATTGTATGTCTGGGGACAG	TTCTGTGCTTGGAGGACTCTAA	CCAAGAACCTCATCATCTTCCT
ALX3	sgALX3_1	GTGCAGGTGAGGCGCAGCGG	chr1:156955876	+	AACTTCGGCAGAGCATGCTCTC	ACGTGGATGGTTCCAGCATTAA	CCTATGTGGCCTCGGGGGACGA	GAGAGGGGCAAAAAGTTGAGAA
ALYREF	sgALYREF_9	GCAGTACAACGGCGTCCCTC	chr11:120352006	-	ACACCCTGGTCTCCATGCAAAC	TTGTTGAAGAGGATAGTGGCTT	GCAGCTTAGGAACAGCAGACGT	GCTTCACAGAAGTGAATCTTCC
AMACR	sgAMACR_3	GCACAGACGCCGCAGCACGG	chrX:62898222	+	AGCAGATGCTGAGACTTAGAAC	AGGGCTGCTCAGTTTCCTTCAG	TCCCGCTACGACGTGAGCCGCTT	GCAACAGCAGTATCTCAGAACC
AMBRA1	sgAMBRA1_4	GCAGGAGCTGAGCCGTAGGG	chr10:63829470	+	TATGAGGATGACAACTTGCCCT	GCTGAGATTGTGCCACTGCACT	TCTTCACCACAGCAAAGGGTTC	ACTACCAGATCGCTGATCTTCT
AMFR	sgAMFR_6	AGACAAGTCCGGCAAACCAG	chrX:100240795	+	AGAGCTCCACGAACCAGAGTAA	TGAGCTCAAGCTGTCTACCCAC	ACTCACATATTCAAATCGATCC	GTTTCTGGGTGTCTTACCTCCA
AMOT	sgAMOT_3	AGAGGATCTCAACCATCTGC	chr17:41477356	+	ACTTCTCCTAGGTAGACAGGTA	TTGCCATTGTCAGCCAGGAACT	GTCTTGCCACCTTCTCATAGCA	GATCATTACCGTCTCTCCCAAC
AMOTL1	sgAMOTL1_5	GGGGCTATAACAAGCAGAAG	chrX:100879985	-	GTGACACATTCAGTCCCGCAGA	TGATGCTCTCAGACAGAGTCAC	AATAGAGCTGAAAGTCTGGGGA	TCACTCAGTGTGTCTTGAGGAC
AMPD2	sgAMPD2_10	GTAGTACAGGTAGTAGGCAT	chrX:101857401	-	CTGACTTGCACATACCTGCATG	TGAAGACAGTGTCAGCTCCTGA	TAGCAAGCAGACACAGGGTGGT	TGCATCTCTTCTTAGAGCACGT
AMPD3	sgAMPD3_1	CGACCTGGAGACCTACACGG	chr15:80806714	+	GGACTGTTCTAGACACTCAGCA	ACGCTGAGGCAAGAGAATCACT	AACAGCACCTGTGCAAAGACAG	CCATGTGTGCTCACAAGGTCAG
AMTN	sgAMTN_6	GGAACAAGGAATGGATGATG	chr2:219093448	-	AGGGATGAAAGCCATCAGGATT	CATGTTGCTGGAGTTAACTGTG	AAGGCTTCCATCCTGGACATCT	TTTCCCCTGAGGAATGCCAGGT
AMY1A	sgAMY1A_5	TGTGGTAATGCTGTGAGTGC	chr15:52861042	+	CAGTCTCATCTGAGTTGTGTCT	TAACCTCTGTCCCTAAGAGATC	TCCCTACTTCCAGGGTTGAAGT	GGCCAAGTGTCTGGAATGAATG
ANAPC1	sgANAPC1_7	GGACAACGATGATTGCAGCA	chr19:18119785	-	GAAGTGGCATCACACCGATCTC	GAGGTTCTGGCATCTAACCAGA	GAAGGTTCAAAGCATTAGGGTG	GTGGTAACTGTCAGTCTGTGAC
ANAPC11	sgANAPC11_10	GCCCCATGTGCCGCCAGGAA	chr22:51065620	+	ATTGGGTAACACTCCTGATTTC	CAAGAGCATGCCTGAAGAGCAT	CACTGCTTCCACATGCATTGCA	ACACCGAGACCACATCTATATG
ANAPC2	sgANAPC2_4	TACGCAGGTAGGGATCCAGG	chr5:78260228	+	ACTACTCACAAGACCTGGCTGA	GTTTCGTTCAGCTCCGCTGACA	TGAGCACCAGTGCCCATCAGCA	ACCTCTATGTTGTGTTCCCCTC
ANAPC5	sgANAPC5_10	GCGGCCATACAGCCTCCAGA	chrX:2876377	+	TGGTTTACTCTCCCAGCATGGA	GGAACACATCTCGTATGGCTCA	TGCTAGCTCCTGCTTCTCTCTA	TATCTTGGGTCGTGGGTATATC
ANGPT4	sgANGPT4_3	GGTGTAGACACCACTGGCAC	chr4:114899690	+	AGTGATGCTGGTTAAGGATGCA	TACACAGGTTCCAGCTTACTGT	ATGGCAGGTGAGCAGGTGTTCC	CACAATCTGATCCCTGACTGCT
ANGPTL1	sgANGPTL1_4	GTAGGAAGAATAGCACACCT	chr5:94890985	+	GAGTTGAGTAACACGAGAGTTC	ATGCCTTACAAACACTGTGTAC	CACGAGGGTATCTTCTCTGGTT	AGGTGGTAGCTGGAAGAGTTAT
ANGPTL7	sgANGPTL7_4	GAGTGAACTGAACAAGAAGC	chr7:150878202	+	TGCAGCTTTGCAGACCTCAGCT	ATCTCAGCACTCCAAGATGGTA	CCAACTGCTGTGAGGAGGTGAA	GACCAGGATATGTAGAAGCAGT
ANK3	sgANK3_5	GATACACCTTCTCCTGAGGG	chr3:57312752	+	GTTGGCATGGATATTTCAAAGG	GTCACTTTCATTTAAAGTCC	ACAGCAGTGACTTAACCAAACC	CCCAGCCTGTTCCAGATGAA
ANKDD1B	sgANKDD1B_10	TTAGAGCCATTGAGGAGCAG	chr8:37985855	+	TAGTCTCGGTTACCACCTTACT	TCCTTGCTTGCTTCCTTAGTGA	TACCATCAGCTGAAGGCCAATG	CTTAATGCCCAAATCACTGGTG
ANKFY1	sgANKFY1_8	TGACAGACACCACATCCGGA	chr17:31355257	+	GTCAAGAGCCAGACTACATGCT	AGTGAGCCGAGATCTTGACACT	TCCCCAAGTCAAAAGGATGGAC	GGAATTCCTGTGAGTGCTCAGA
ANKHD1	sgANKHD1_3	GATGCACACTGCCTTAATGG	chrX:1546800	+	GGCTTTCTATTTGATCTCAGTG	AAAGCAGATGCATTCAAGCATC	CAAGGCCATTTGGATATGGTTC	AGAGACAGGGTTTCACCATACT
ANKLE2	sgANKLE2_9	ACAGTCAAATCCGAGACAGG	chr19:12856429	+	TTTAGCGATCCTGGCTGACATT	CCATCCTGAAATCTGATGAGGA	GTGTCTTGGAAACGCTACGTCC	GGCAGCAATTCCATTTCCGTGA
ANKRD1	sgANKRD1_7	GATGCTCCGCGCACTCATAG	chr17:3385026	+	GTTCAGTCTCACCGCATCATGC	ACCACATTCTCCTTCACATTGT	AGCGTGTCCAGCTACTCACTCT	TCTCCATTAAAGTCATCTGGAG
ANKRD10	sgANKRD10_4	GGTTCAGATGACAATTCTGG	chr9:95227258	+	ATGGCAGGTAAACATGGGTGCT	GCCATGGACAATCTCAGTACAT	TGGCCTGACAGCAGCAGACATT	GTGAAGGTCTCATCTCGAAGGT
ANKRD11	sgANKRD11_5	AGAGCGAGCCAAGAAAGAGA	chr9:95221916	-	TCTTTCTCTGCACCGTCCTTGA	AGTACAGAGAAGACTCCAACGA	TGAAAGAGAAGGAGAGGCACAG	AGGATGTTGATGGCACTAGATC
ANKRD12	sgANKRD12_10	GAACCTTTGAAAACTCCAGA	chr2:70188001	+	AGAGAGGCATCTAGCAGAAAGC	GTGATCTGTTACTTACAGCATC	GACGGTAATAAAGCACAACATG	GGTCTTTAAGGCTTAGCATTCG
ANKRD13A	sgANKRD13A_10	ACGCACAGAACATCTGACCG	chr2:26101049	+	TCTCTGAAGGATCCTAATGAT	AAAGAGTTCCCTCTAGGCTTAA	GCATTCTTGCTTTTGCTGTGC	CAAAACAGGAGGTGGGAGGG
ANKRD13D	sgANKRD13D_3	GTGGGCAAAGAGAACCGCCA	chr2:25973076	+	GTCCTTATTTCCCACAGCGATT	ATAGACAGACCTCCTTGCTGGT	GTGTCTCTGGGAAACCTGGAGT	TGGTAGTCCCGATACTGGAGCA
ANKRD16	sgANKRD16_10	CCACCAACCGAGACTACAAG	chr1:1396157	-	CGCGTGTATAACTCAGGAATTC	TTGCGTGAAGAGGCGGAAAGTC	ATCGGGACGTGCTGGCCTATCT	CTACACTATTCCGTGCTCTAGA
ANKRD18B	sgANKRD18B_8	TGGACCAAGAGTATGCGGGT	chr16:10567378	+	CTTTACTGGGCTCACTCTATCG	AATGAGTTCTCATTAGGCACCT	ATCTGAGAAGTCGCCACCATGA	TCACTCCAATTATCCACCAAGC
ANKRD27	sgANKRD27_8	GTAAATGCCACAGACTACCA	chr5:115177191	-	CTAGGTTGCTCAGGCTGGTCTT	CACCCCAACATGTCTGGAGTCT	CATCGTGACGTCCTTCTGCTCT	AGTCCTTGGACTCCCTGACTAC
ANKRD31	sgANKRD31_9	GGAGAAAGTGAACCTGATTG	chr2:234160517	+	CATCCAAGGTACAATCACTGCC	GCAGTAAATTGCACAGGCATAG	GGCTGTAGTTCCAAGTTTCCAG	TGGCTGCAAGACAGAAGAGCCT
ANKRD31	sgANKRD31_7	AAGGTGTTGTGTTCTACAGG	chr6:106649849	-	TAGCTCCACATGATTAGTCAAC	CAGATAAGCAGCCTCACACTCT	TCTGATAATGATGATGATGATG	CTCAGGATTGCCATTTGAGTGA
ANKRD34B	sgANKRD34B_5	ATTAATGAGAGCAACGACCG	chr2:220087431	-	CTTGAGGAGCAAGGAAACAACT	TCCTGCTTCAACCTCCCAAAGT	TACTGACACTCTGGTGATCGAC	TCCCATTTATGTCCCCTACATA
ANKRD36B	sgANKRD36B_5	CATTCAGGCTACAAGTGTCA	chr7:150716075	-	CTTATGTCTTCAACTGCTCTCC	TCTCATCACTTGGCCTATGCAC	TACCTGTCCTAGATTTTTCTCC	CTAACACTGCATGAATGTGTGG
ANKRD36B	sgANKRD36B_8	CAGGCTACAACTGACGAGGA	chr7:150721301	-	GTGTCATGCTCCTGGCTTAAGA	CTGGATTGAACATGACATTGAA	AGCCTTGAAGGTAATTGAAC	CTGTCCCAGATTTTTCTCCATCC
ANKRD40	sgANKRD40_9	GGACAGAAGAAAACAGGGAG	chr12:7047710	+	ATTAAATCCCACCCCTCTGGAC	AGCTGAAGAAGGAGTCAGAACT	TGGTCCTGCATACGTCCCATTT	CAGATGGCTCACCTCCATTGCT
ANKRD49	sgANKRD49_3	TCCACTTACAAGCACTGTGC	chr2:85981315	-	CTTAAATCAGTAGTCCTCTCCT	TACTTGTCCTCCTGGCAATATC	AGGCCTTTTGTTTGGGCATTGA	AGCTTACCACAGTGCGGAGACT
ANKRD52	sgANKRD52_9	CAGAAGCGGCAGCGTAGTGG	chr1:160151526	+	CTCAAGACACACTGCTGGCTGA	CTGTTGAGCAGTGGAGCTGACT	GTGTGCAGTAACATTGGTGACT	AGAGCTTGCATGGGTTGGGGAA
ANKRD54	sgANKRD54_3	GCTGATCCTAACCAGCGAGA	chr16:28890865	-	TAGGATCTTCCCTGACACTCAC	TAAGTGAGTGAGTGAGTGAATG	TCACAGTTTCTGCCAGGAGC	TCCGTGTCCCCTACTCTGAG
ANKRD6	sgANKRD6_10	GAGCACGCGCGTCCTCCTGC	chr18:43667136	+	CCTTCCTAGACACTCTGAGTCA	TGCTCGCTATAGATGCTGGGCA	GAAAGAGAGAACGTGAGAATCT	AAGAGGCAGAGAATGTGAGCGT
ANKRD61	sgANKRD61_6	GTAACAGGCAGAGCAGACTC	chr5:81608643	-	ATCACACCACAGGCTCTTCTGA	GCTGTGGCTGAGGGCTGTTAAT	TCCAAAGCCGACAGAGTCTATC	ACACCTGTAATCCCAGCTACTC
ANKRD61	sgANKRD61_5	GTACTTGGCAGCCAGATGGA	chr1:44442707	-	TGGCACAAACAGCTCTGCTAAT	ACACCTGTAATCCCAGCTACTC	CTGACTTCTGGGTCAGCACCGT	ATATCACACCACAGGCTCTTCT
ANKRD61	sgANKRD61_9	AGAAGACTGCACTACGATCG	chr5:172421792	+	AAAGTCTGGACGCTTGGTTCCA	CTTCCAAAGTGCTGGGATTACA	CCTGGAAGATGGCCCATCTGCA	AGTGAGCTGGAGTCGTGTCTCA
ANKRD62	sgANKRD62_9	CGGGTACCGAGTCCGGCAGA	chr7:149571223	+	AGGTTGCGGCTGGACCTGGTTA	TATCTCCCCTACCCCGAAACCA	GTTCAAGTCATTCAGCCTGAGC	CAGAAAACGAGTGGGAGCTGAG
ANKRD62	sgANKRD62_3	AGGAAGAATCGTGACAAGGA	chr13:52539134	+	GTCTCGATCTTTTGACCTCGTG	GAACAGGGGCTTCTCCCATATC	GTTCACATCACCTGCGATGGCA	TAACGGCTCTGCTGGGCTAGGT
ANKRD63	sgANKRD63_8	CAGCCCGGTGATGTGGGCGG	chr4:42658876	-	AAGACTGGGGCGAGTTTGGTAG	CTGGACCGCAGCATCATCGACT	GTGCAGCTGCTGGTGCAGTTCA	CAGGGGGACTATCGGAGTTGGA
ANKS1A	sgANKS1A_9	TGTCCATGCCAGCATCGAGG	chr20:50384863	-	CTGCATTGTGCAGCGCAGTATG	AACGTCAAGCTGATGAGACTGT	TCTGCAAAATGACTGAGTCTCT	ATGCGCAACAACAAATTCGAGA
ANKS6	sgANKS6_5	CCGGACGCGTCACAACGGGA	chr1:47101633	-	CAAACTGTGCTCCTTGGAGATC	CTGTGAGGAGAGATCCAGAAGA	TGAAAGCAGTCATCCCCCCATT	TCTGGATTCGTCGGTTTGAGGT
ANKUB1	sgANKUB1_1	GACAGTAGACACTCACGGGG	chr6:16327254	+	GCAACTTACCACTACACATCCT	TGGGTCTGTAGACTAAGAAGTC	CAGTCTGGTAGTCCTTGAGGGT	AGCTAGAGGTGCTCAAAGCTAC
ANKUB1	sgANKUB1_10	CCAAGAGCTGGCATAAGGCT	chr14:92548769	-	GCATTCACCAGTGGATGAAATT	GGATCCTCAGAGCTCAGAGTCA	TTGACAGGTTTGCTGCTTGC	GCCAGTTTTGTGGAGCAAGG
ANO6	sgANO6_6	TGGGATCCTCTGACTGACGG	chr14:92537289	-	TGAACTGGGGGCAAAGAAGCCT	ATGCCCACATAATTAAGCCTCA	TATGCTTCGAGGATGAGCCCAT	GAGGGTAGTACCATGCCTGGTT
ANO8	sgANO8_6	GCACCCATGACTTCATGAGG	chr7:32535360	+	TCTAGGAACAGCGTCGACCAGA	TCAGATCTTCTATCCGTCTAGA	CAGCACGTGGGATCATCCAGCA	TATACCATAGCCGACGTGTAGA
ANP32A	sgANP32A_8	GGCCCCTGACTCGGATGCTG	chr1:206225240	-	ATGCAGTTGGAGAATCTCAGGA	ATCACCTGGAAGTCATGGTCTG	AGCTTGAACACATTTTCTCGGT	ATAGCTTTGGAAGGTGGTAGCT
ANP32C	sgANP32C_10	GACGGATTCATTCAGAGCTG	chrX:153170616	-	CTCTTAGTTCAAGCTTTCTCAAC	GTAAATATTGGGGCTCGAGAAC	GGTGAGGCCTCCGTTGATTT	GATTGAATTCGGCTGGCACG
ANP32C	sgANP32C_9	CGTGAGTGGAGGGGACGAGG	chr8:103841647	-	CTGACCCCTTTCTTCTTCACCA	CTTACTCAGATATTGAGGACCA	TCCTCGCCATCTACCTCTCC	GATGACGAGGAGGAGGGTGA
ANP32C	sgANP32C_6	GGGGACGAGGAGGATGAAGA	chr1:1168465	-	TCTACAAAGCTAGTATCCCAGT	CTTCTCCTGCAACTCACATATC	GTATGATGAAGATGCTCAGGTA	CTCATTCCCACAGCAATGTTAC
ANP32D	sgANP32D_2	GACAACAGTCAGTCAAATGA	chr11:134253840	+	AGCAGAGCTGGTTGAGCTTTCA	AGTTGCAGGAGGAGCTTGAACA	ATGGAGATGGGCAAATGGATTC	TGGACACTTTTCTGCCAATACT
ANTXR1	sgANTXR1_5	GAACCATCCACCATATGTGC	chr11:134254017	+	CATGAACTCTGCAGCTCCTACT	CAAAGTGCTTGGATTACAGGCA	GTACATACGTGACTTGAACTCA	GGATACCCAACAGCATCTAGCA
ANTXR2	sgANTXR2_1	GCACCAACAGCCACAGCCCG	chr17:80963030	+	CCAAAAGACTGGCAAACAGTGA	GTCTCCACTCCTAGTTTGTTCT	GTAGAGATCAAAGGCTCTTCTG	CACTGGGATTCGTCAAGAGTTC
ANTXRL	sgANTXRL_3	AGTAGAGGTCAAATGAGCCC	chr17:47243595	-	CAACCTTCCTGTCAACCATAAC	TCCTCATCCAGGAGATGAAGCA	CCCTAGTGAAAAAGAGACAGTG	GTCACAGGGACAGCCAGATAAT
ANTXRL	sgANTXRL_6	GCAGCAGCAGCAGGAAGACC	chr1:161145679	-	AGGTCACAAAGTCACCATGTCA	TGTCCAAGATGAAGTAGAGGTC	CAGTCAGGTCCATGGTACCGAA	CCATAGTGTGCACTGGTGAAAG
ANXA11	sgANXA11_7	AACATGCCCAACCTGTACCC	chr3:118942933	-	TTCGCCCAGGTTGGTCTTGAAC	TTGGATCGAGTCGCACTGTTCA	TCAGGCTCTGCTTTGTGTCCTT	GTATCCTGGGTAGCTCGGCACT
ANXA2	sgANXA2_2	TGGGAAACCAACCTTTGCCA	chr9:104133568	+	CAAAGTGACCTTCCCTAAGTCA	TCTCAGTGGACAGTAAAGCACA	AATGAGGTATGTGACTTGCCTT	ATGGATAATAACTCTGGCTCTG
ANXA4	sgANXA4_6	TGTGCTCAGGCAACCAAAGG	chr10:121429405	+	CTCCATCTTTGCATGAGCAGCT	TTGTCTCGAACTTGTGGCCTCA	CTTTCATGGCCTTCCTCAGGGT	CTCACCCCTAGGCACTTTATGG
ANXA6	sgANXA6_5	GAAATAGCAGACACACCTAG	chr21:11097601	-	ATCCAGTTGCTATACCTAATCC	TAGGATGGAAGTACCCAGTGCT	TAACCAAGGCTTTCTCATGTCT	TCACCCATGACACGCTACTGCT
ANXA7	sgANXA7_7	GCAGCATTTAAGACCTCCTA	chr21:11097575	-	AGGGAATACAGTACCCTTGAGG	AGTCTGGGTGACAAACTCCGTC	CAGAGTCTACCAGCCACTGC	AGATGACCTCAAGCAGCACC
AOX1	sgAOX1_3	GATACAACCCCATCACCAAG	chr21:11097586	+	GTGCAATGTGTTCATACCTTCA	TCCACTGCAATTTCAGCCTTGC	CACAGGAACTAAGTATGGCTGT	CGTATGTTATCCTCATTGATGC
AP1B1	sgAP1B1_4	GCTGACAGCAGTGTGACCAG	chr21:11097568	+	ACTGTAGGATGCTGACCAGCAC	TGTCTCAGCCTCCTGAGTACCT	TCTGCACGATGAGATTGATGTT	TGTTTCCCCTTGTCTTTCCTGT
AP1M1	sgAP1M1_9	AGGCCACAAGCTGGAAACAG	chr21:11097543	+	CAAAATGAGCACTTCAGCCTCT	GAGATCGTGTCACCACACTCTA	GGTACCACCTCCTTCACTCTGA	CTGCTATCTGTTACCACACAGA
AP2A2	sgAP2A2_5	GAGCACGGCATTCTTCGCGT	chr21:11058226	-	TGGGATTACAGAAGTGAGCCAC	TCCACTACATGAGAAGCCAGTC	CTGGAGACCATCCTGAACAAAG	AAAGCAATCCACGGTGAGCTCA
AP2B1	sgAP2B1_5	TAACAGGGTCAGTTGAGAGA	chr17:79409266	-	TGATCTCAAACTCTTGGGTCCA	CACTCAGAGACAGTTCACACCT	CTCAATAAGGTCCGTCTCCTCA	TATGAGCTACCACATCCAGCCT
AP2M1	sgAP2M1_1	AGTGGGACGCACCAAACTGG	chr17:79409376	+	TGTGCGACTCAGCAAGTTTGAC	AGTACAAGCAGAGGCTCCTAGA	AGGTATCGCACAACCAAGGACA	TTCCCCTTCATGCAGATCACCT
AP2M1	sgAP2M1_6	AAAGACTCACTTCCACACGA	chr17:79427338	-	GTCAAGGTGGTCATCAAGTCCA	CCAGAACAAGGAGAAGTGGTCA	ACAAGCGGGGTGCAGGTGATCT	GCACGTGCATGAACCCAAATGC
AP3B1	sgAP3B1_7	AGAACAAGGCGAAAGTGGGG	chr7:97941544	-	TGCTTGATCACTTAACTCAGCC	AGAAGATTCAACTGTTGCCTTC	TCCACTCTCACTGTCCTGCTCA	CCAAGCTCACAGTGCTAAAGGA
AP3D1	sgAP3D1_4	GCAGGACAACATAGCGGTGA	chr22:38505188	-	CTAGCTCTCCCCACTAGGTGTC	AACGATTCTCCTGCCTTAGCCT	TGTTTATCCCCCATTATAGGCA	TGACCAACATGGCTTTCTGCTC
AP3M2	sgAP3M2_6	CAATTACTGCTGAGATCCAG	chr22:38494081	+	CCGTTACCTCACCATAGTGTCT	AGCTGACATCATCCAACAACCT	GAAGGACAGAGAAGTATTCAGT	TGAGACAAGCTTCGTGGCTGTC
AP4E1	sgAP4E1_3	GAGGCTGCAGTAGATTGAGG	chr22:38494473	-	AGATACTGTCTCTCACAAGTTC	ACTCTTATTAGTGACTGACCAG	CAGACTTCCATAGCATTTGAGT	TGGCGAAACAACCAGTACTCAT
AP5Z1	sgAP5Z1_5	CAGCCACGAAGTACAGCCGG	chr10:28966862	+	AGTGAGATTCGTCATAGTGCGC	TGCAGCAGGTCTACGCATGTCT	ATCTGCAGTGACCTGCTGGGCGT	TCTGGGTCCTGAAGTCCTCTTC
APAF1	sgAPAF1_5	TGATGCTTCGCAAACACCCA	chr4:102951179	+	TGAAAGGCCTTAAGTTCATTA	TTCTCTCTTATCCTCCCTATAG	CTAGGTTGTTTCCCAGGGGG	ATGGGACCTGACACACCAAC
APBA1	sgAPBA1_1	GGAGTACACGGAGCAGGCAG	chr2:215645344	-	TCCCCTATCTCCTCGTACACGT	AGTGGAGCAAAATGAGAGCGCA	ATTCATGGCTTCCTCGTGCTCC	AGGTGGAAGAGGAACAGCAGCA
APBB1	sgAPBB1_10	AGAGTCCATTTACCAAGCAG	chr9:96715270	+	GAACTTCTGGACCAACTCATTC	TCAGCATGCTTGCCTGTCTAC	TGACACTGACCTTGGAAAGGGA	TGCCTACGTAGCTCGTGATAAG
APBB1IP	sgAPBB1IP_2	AGAGGAAGAAGCCCAAGCCA	chr16:56534806	+	GATCCCAGTTTGTGAGCCAAGC	GCAGTGGCTCGATCTCAGCTCA	ACAGAAGTGATTACTCACTGGT	GTGCTGGGATTACAGGTGTGAG
APBB3	sgAPBB3_2	GGACCACAGTCTGGAGGTGG	chr1:115123920	-	CATGTGACAGAATCCAGAACCT	ATGCTGGCCATCATTCTGGTCA	ACTCACAAATCATATGCTCCCT	CAGTTTAACAGCAGACCTAGGT
APC2	sgAPC2_9	GCTCAGCACGCTCTTCAGGG	chr3:165547579	-	GAGATCGAGACCATCCTGGCTA	GCGAGTTGCTCTGACACTTGTA	TGGCAGATGGCCGCCTTGTTCT	AGTGAGTCGAGATCTCGCCACT
APEH	sgAPEH_7	GGACATCCTTCACATCCTGG	chr1:85736544	-	CCTCAAATCTCTGAGTCCCTTC	CTCCATGAGAATTTGAGGTAGA	TATCGTGGCTCCACGGGCTTTG	AAGGGCCACATGGCTTGCATCA
APEX1	sgAPEX1_1	GATCAGAAAACCTCACCCAG	chr3:187447553	+	TGTCATTCCCTTGATGTACGGT	AATGGAGGACATGCTTCATATG	AGAGGCCAAGAAGAGTAAGACG	ACAACTGGCAAGACTGGGGAAG
APEX2	sgAPEX2_2	TCGGAGACCCCTGCAAGGGG	chr12:70065253	+	GCATTGAGACTCAGCTGTCCGA	AATGAGTGGGAATCTGACTAGA	AGGTGTTCCAGCCCTTTAAGAT	AAAATTACATGGGACAGGGGAC
API5	sgAPI5_9	AGGCCTCACCCGTTTTACCC	chr11:205618	-	GCATGGTGCCTGGCAAATAGTA	ATGAGTAAGGTCACATGCACAT	TAGTTTGGTATGGAACTAGCAG	TACCTGTTACTGTCCTGTACTG
APLN	sgAPLN_5	TCCTTGACCGCGGTGTGTGG	chr16:14755853	-	CACTCGACTCTGGTCAGTTCCT	TCCCGATGACCACATGACCAAG	AGCAGCATGAATCTGCGGCTCT	GCAAAAGAAGCAGTCCTTGTGG
APLP2	sgAPLP2_8	GCTACAGATCACAAATGTGA	chrX:152772060	+	CCTACAAGCAAACTTGACATCT	ATGGTGCAAACGTGTGTGGGAT	CAAGTGTGTGTCTGTCTGCAGA	ATGTCACACTCAGCTTCTTAAC
APMAP	sgAPMAP_2	GCAGAACACCAAGCAAGAGC	chrX:152770293	+	AGATGAGACCAGCAGAAAGAGC	TAGGTAGACTCCAGTGGCTGTA	ACTCCGGTCCAACAAGTTGATT	CTGAAGGTCTTGCACTAGCACA
APOA4	sgAPOA4_4	GTCAGCACTGACCTCAGCCC	chr12:56110748	+	TAGAAATCAGCTCACGTGACAT	GCTGCTCTGAGTAGTGCAGGAT	AGTCTGCAGCTCAGAGCTGGAG	CCTTGCCAGTACATTGCATGGC
APOBEC1	sgAPOBEC1_7	TAGAAGACGTCAAACTCCCA	chr20:55840908	+	CATGGATGGGTGAAAATCTCTT	TTGTGGTGAGCTGAGATTGCAC	TGTTTTTGCCTGAGCTTCGC	TGGGCAACAGTGTGAGACTC
APOBEC3A	sgAPOBEC3A_6	TGGAAGCCAGCCCAGCATCC	chr2:203420222	+	TCTCTGGACCGCTGAGTGTTAT	GGAGAACGAGATGACACTGAAC	GCTCATCAGAAAAGCTCAAAGA	GAACTTCCTTGTTCTGACGCTA
APOC1	sgAPOC1_10	CCTGTCGCTCCCGGTCCTGG	chr10:43292480	+	AGAGGAGAAAAACGTGGGTGGA	GTGTGGGCCTCAATACGTCATC	CCTTCACTCTTCCAAATCTCCA	CAAGGATTCAGGTTGGTGCTGA
APOC4	sgAPOC4_3	GCAGAGGCACAGGGCAGGCA	chr8:26265829	-	CTGAAATATGTACTGTGCCTCC	AGATCGCACCACTGCTACCACT	AGAGTTGAGCACAGAGGGACAGA	CCAATGTGACATTCACACTTCA
APOL4	sgAPOL4_8	GAGATTGAAAAGGTCCACAG	chr4:13604871	-	ACCTTGTGTATGTGTTCTCCAC	GTACAGGGAAGAGGCAGATG	CAGACAGGATGCCAGTGGAG	CAGGGAAGAGGCAGATGCTC
APOL4	sgAPOL4_4	CACACGCACAAATCTCTTCC	chr18:54814711	+	AAATATTCTTCCTGCACTGCTG	CCGAACCACCTTATACTCAATG	GTGTGCCTGCCAGAGAAAAC	GCCCAGTGCATCTGAAAATCC
APOL4	sgAPOL4_6	GCTGGGAATAGCATCTGCCA	chr20:31878849	-	TTGGGTGTGATGTCACGCAGAA	AGATTGAAAAGGTCCACAGAGG	GCTGTGAGTTCTGCTGACCT	CTCCACTGGCATCCTGTCTG
APOL4	sgAPOL4_5	GCACTGGGCTAACTTTCTTC	chr20:31620841	+	CAGAGAAAACTAGCCCGGGGAG	CTATAGCACTGGTGCCTCCATC	CAATTCAGCCACACGCACAA	GTGACAGCTGGTTCAGGAGG
APOL4	sgAPOL4_2	ACAGTGGCTGGACAGTTCCA	chrX:154299888	-	ACTCCTGGCCAACCCTCAAAAG	TTCTCCAACAGGACAAGCGGAC	TGGCTCACATTCAATCCCACAA	TCATTTGCTAGGTGTCAGGGTA
APOM	sgAPOM_5	TCCTCCCGAAAAGTGTGTGG	chr8:37704586	+	CTGACATGAAGACTGAGCTCTT	CAACAACTCAGCTCCCATTGTA	AGGAAGAGCTAGGTGCTTCCAG	TCTCTTTTGAGTAGCCCAGAAC
APOO	sgAPOO_10	AAGAAGCTAGTGTATCCGCC	chr12:125478477	-	GACATGCATAAACTGAGTGACC	TCATAGCTCATTGTAACCTCGA	ACCTGGGCAAACACGATGGCTT	TCAAACTCCTGGCCTCAAGTGA
APP	sgAPP_7	GCTCTACAACGTGCCTGCAG	chr1:177199155	-	ATGCATGTGACACAGGCCAGTA	ACAGTAGCAGTGTTTTGTCAGT	CTTTGATGCAGGTTATGACACA	TTGCTAAGGCTAGTAAGCTAGT
APTX	sgAPTX_1	GAAGCAGTTGTGATTGGGCG	chr17:59886095	-	AACTTGACTGCTCCCAACCTTC	AACAGCCTCCTGAGTCCCATCA	ATGACCAGTTACCTTGCTGTCG	CTCAAGATGAACAGCTGGTAGA
AQP11	sgAQP11_8	GCTCAAAGCGGTCATCACAG	chr3:9780806	+	ACCTTCCAGCTCTGCTGCTGCA	CTTGGCAATATCTCACAGTATC	CAGTATCACGTCAGCGAGAGGA	ACATCATAGCGGGATAGACGGT
AQP12A	sgAQP12A_6	GCTGTTGAAGCTGGCGGCAC	chr21:40685000	+	TCCTTCTTCTTTGCCACCTTCG	CACACAGGTGAGAGGTCCTCAG	TGCAGCAGGTGCAGGTCACTGA	ACTTTGGGCCTGACCTGCTGCT
AQP12A	sgAQP12A_8	CTGCCTGGAGATGAGGACGC	chr1:45274542	+	TATTGGGGTCCGGTACCCAAGA	GACTGCTCGGCCATGAGGAACT	AGGAAGAGCAGGAAGAGCAGGGT	GATGGCAGGTCTTAACGTGTCC
AQP12A	sgAQP12A_1	GAACTCCTGCAGGGACACAG	chr1:45278703	-	ACTTTGGGCCTGACCTGCTGCT	ATGAGGCTCTGCAGCAGGTGCA	TGCTCTTCCTGCTCTTCCTGGC	AGCAGGTGCAGGTCACTGAGCT
AQP12A	sgAQP12A_7	GGCGAAGGTGGCAAAGAAGA	chr1:45276043	-	AGCTGGGGCTGCAGCTGTGGT	GAGCAGGGTGAGCAGCAGGTCA	CAGCTGTGGTGTTCCCAGA	GAAGACTTCATAGGCGCCCA
AQP12A	sgAQP12A_2	GGCCGCCTCACAGAGGGCGA	chr6:38224246	-	ATCTGGGAGACCCTGACTCAAG	GGAACTCCTGCAGGGACACAGT	CCTCCCGGGCGAAGACTTCATA	TGTGTCACATGACGGGATGATG
AQP2	sgAQP2_6	GTGGCCCAGAGCCTGTACCA	chr3:15677123	-	AGCTCCGCTCCATAGCCTTCTC	TCACAGCATTGACAGCCAGGTC	TTCGTCTTCTTTGGCCTCGG	GCGTGATCTCATGGAGCAGA
AQP9	sgAQP9_9	GCCCAAGCTATTCTCAGTCG	chr6:26501994	+	AATCTGAGCATTGTGCAGGTGC	TTGGAGTGACCTTCACTGGGCT	CACTTACCTGTTGAGTTTTCCT	TCCAATACACACTCTTGCAGGA
AQR	sgAQR_2	TAAGCCCATCCACATTGGGA	chr6:26390243	+	AACCCCCTTTCTCTATAAGCTC	GCAGAGCATCAGCTCAGTCTCA	CCACACGTTCTACTTATAACAC	GAAAGCACATGGAGTGTTGATT
ARAF	sgARAF_2	GCCCAACAAGCAACGCACGG	chr1:228699604	+	GTGAAGCTGAGACCTTGGCACT	GTAGACCACACAGCAGTCCTGA	GATCCCAGAGTTACAACTGGGT	TTGTCCCCTGCCACTTTGCTTC
AREL1	sgAREL1_10	GGATTATCATACTCATCTCG	chr1:228699590	+	TGAGACAGGTATTGTCAGATGA	CGAGACTATCCTGGCTAACACA	ACCTCATGAATGGACAAGGTGT	GAGCTTGCAGTGAGCCGAGATT
ARF1	sgARF1_6	CACCCAGCTTAAGCTTGTAG	chr6:32370788	-	GAGGGCAACAGTTTCTCAATTC	ATTGCTGTCCACCACGAAGATC	AGAAATGCGCATCCTCATGGTG	TTCTGGAAGTAGTGGCGCCACA
ARF4	sgARF4_1	AAATAGTCGGGAGAAGAGGG	chr6:32363822	+	CTTTCCCCACATCTCTGCCCAA	CAGCCAGAGCCTAAAGGCTAGA	AAACCCCTTCTGCTTCTGCCCA	GCTCCATTGTTCCCCCTTAAGA
ARF5	sgARF5_10	ACAGAGGCCGAATCTTGTCC	chr6:32363968	-	GTTCTGCCACTTTTCTGGAGCT	CTTCTAAAGAGAAGTCCAAGCT	TTTTCCCGTGGGGTTAGAAAGT	CCTTGATCATTGCCTTCTGGTT
ARFGAP1	sgARFGAP1_2	GAAGTACAACAGCAGAGCCG	chr6:32372868	+	TGCTGCTTGCTGTGTCTAATTC	TGCAGCTCCAACTTCCAACACA	AGTTCCGAGAGTTCCTGGAGTC	TAAACGGTCACAGCTGCTTTCT
ARFGEF1	sgARFGEF1_1	GCTGCGCAAAGCTTGCGAGG	chr6:32370767	-	AGCTCATCTTCTGCTTCATCAC	TTCTCTGCGTCCATGTATGAGG	TCTGGAGAAGATATTGGCCGAC	ACATCCAGCCGAGTTCCTGTCA
ARFIP2	sgARFIP2_3	GCTGCAGACCCAGCATGCAC	chr10:45473359	-	AAGGCTCTCTTAGCCGGAAAGT	ATCCCATCTGTGGCTGAGAGTA	CGAAGCGCAAGTATGAGAGTGT	CCTCTGTACAAACCCTTAGGCT
ARFRP1	sgARFRP1_4	ATCCAAAATCACCACCACCG	chr10:15138763	-	AACTTCAGCTAAGGGTTCAGCT	GCTGTCAGCTGCACGTTCACTA	TCTCTCCTCAGACCTTCCTGGA	TCATGACCTTGGTCCTCGACAC
ARHGAP1	sgARHGAP1_9	GTGGCCACTCACCTGATGAG	chr10:21435273	+	TCTCTGAATCAGGACACACGTC	ACTTGAGGTCAGGAGTTCCAGA	CAGCCTCCCAGCTTCAGAGTTC	AATGAGCTGAGATCACACTCCA
ARHGAP11B	sgARHGAP11B_1	GTCTTCTAACGCAGAAAAGA	chr10:124459246	+	CAGTGAGCCTGCTTATTCTAGA	GACCACCACTTACCTCCTACAC	GGATAGCAGCAATCTTGCAGTA	TCCAGGATAAAGTCTGGTACAC
ARHGAP17	sgARHGAP17_5	GGTCTGAATAGAACTCATCC	chr10:29137175	+	AAGTCATCCCCTTAACAGACAT	CCATATCACCATGGATTCTGCT	CTTGAGGGTGACTTGATTTGCA	GCTTTCATAGACAGGAGGTGAG
ARHGAP19	sgARHGAP19_2	GCAGATCACAAAACTGCAGA	chr10:29162199	+	CAAGATGCCCCGATGACTACCT	GAGAAGAACCTGTCTGAGCAGA	ACCCAATGAGTAGTGCATAAGA	CAGGCAACTTAAGGTCCACTTC
ARHGAP21	sgARHGAP21_10	GCCAGGCGGACTGGTACTCG	chr10:71391572	+	GAGGCTGAAACTGAGCAATCAG	AAGCACAGCTTATGAGATTCAC	AAATGACCAGGAGACCGGGTCA	CACAGTGTAAGACTTCTATGCC
ARHGAP29	sgARHGAP29_5	AAAGCGAAGGTTGGAAGAGG	chr10:73521385	-	ACACATACACACACACACTTGC	TCGGTGTAGCTTGAAGCAGAGA	AGAGGAGCATCTGTCTTCAAGT	CACAAACTCCAAAATTCAGGTC
ARHGAP30	sgARHGAP30_7	ACTGCGGCCAGCCAAAAGCA	chr10:33136772	-	CTTCCCTGCAGATACAGTCACT	AGGTCAGGAAGTGGAGGTCTAT	AAGGCCCTGGCTCTACACACAT	CATCCCATACGAACACTCATCA
ARHGAP35	sgARHGAP35_9	GAAGGATCAAACCCATCCTG	chr10:124713623	-	CGAGAAGACACATCACTGCCTT	CGTATGGAATGACAGCATTGTC	AGACCAAGGCCATAGGGATGGA	ACAGCACTGGCTTGCTCACGAT
ARHGAP36	sgARHGAP36_3	GTCGGGGAAACGTGGTGCGA	chr11:130583100	+	ACTCACCCCACACAGATCAACC	CAGAAGTCGTTGGCCAATTGGA	ATCTTGAACTGACAGCCACGAT	AGGACACCACTTCAACATATTG
ARHGAP40	sgARHGAP40_7	GCAGAGGTGCCTCCCCGGGA	chr11:130583171	-	GAACTTGAGCTTGGGAGCTCAC	TGATGGACAGTTATGAGCTTGC	AAGAAGCCTTCAACATGGACTC	TTGATACCCAGCGGTCACTCAG
ARHGAP40	sgARHGAP40_3	GAGGAGGGCAGGCTCGGCCA	chr11:111951128	-	GCACGTTCTTCCACCCATAGTA	GTTGTGAAGACAGACCGCACAT	ATCCGAGGACACGGTGAGGCTA	GGCTGTAGGTAATAATAGTGGC
ARHGAP8	sgARHGAP8_5	GTCACTGTGAACCTCAGCAC	chr11:63532635	-	TATCCCTTTCATGGAGTTCTCA	CAAAGTTGATCCCATCAGAGGA	CTCAGCCTCAAAGACAAAAATC	TTTGTTATTAACCCCACTGGAC
ARHGDIA	sgARHGDIA_2	GATTGCAGCGGAGAACGAGG	chr11:63533403	-	GACAGCTGGAGTGAACGGGCG	TTTTGGAGCTCCGGCTGCAG	GCAGGGCCTCCTTGTACTTT	ACACTCCTGCTCAGAAGTGC
ARHGEF1	sgARHGEF1_5	GCTGCAGGAGGGCCATGAGG	chr11:43964706	-	AGTCTCATCCATTCTCCCTGAA	AAAGGTGCTGCCACAGGCTGAT	ACTCAGAAGAGCAAAACAGCCA	GCATGCTTTCTGGCTCTTGTCT
ARHGEF11	sgARHGEF11_3	GTTGTCTCAGAGGCATCCGA	chr11:43964529	+	GGGAGGTCATCATATTGATGCT	GCCTCCATCTACTACAAGGCTG	ACACCTGACTGGCATAGCAC	CCCTGCTGAGCTCATTGACA
ARHGEF12	sgARHGEF12_8	GGAGAGTTCCACAGATGAGG	chr12:4645230	+	GAAGTTGTCAGCACACTATGCT	ACATCAGCATTTTCATCACCCT	CTGTCTCTATCCATAGGAAACT	AAGAGGAGGGACTCTGGATCTC
ARHGEF2	sgARHGEF2_6	GCTACACTTGGAGCCAGGAG	chr12:4639181	-	TCTTACACATCTGCTCCGCACT	GGAGGTTGCAGTGAGCTGAGAT	AGAGCTGCACCATGTGAGGACA	AGTCACACCTCCTTCCATGAAT
ARHGEF26	sgARHGEF26_6	AAACCACGGAAGGATTCTCG	chr12:123738468	-	CAAGTCACCCAAGCTCCCCAAA	ACGTCGTTATCGACCTCACTCT	GCCAGACTCTTCGGAATGATCT	TTCGCCCACTGCAAATGGCCTT
ARHGEF9	sgARHGEF9_9	AGTATACTGCCCAAGACCAC	chr14:96553006	-	CAGACCCAGATGCATGAGCCAT	TTGTAACAACCACCTGGATGCT	ACTCCAGTGCAGAAGATCTGCA	AGTGATAGCTCTGCCTTCTGTA
ARID1A	sgARID1A_3	GATGCCAGGCAGGTGAGGGG	chr14:96505839	-	TCAAGACCAGCCTGACCAACAT	CAACAGGTTCCAATCTCCTTCT	TCCTGAGCGAGACTGAGCAACA	AACGTGTGTGATGTATTTGCTC
ARID3B	sgARID3B_10	GACCGAGAAGGGAGGCCTGG	chr14:23733833	+	TGGACCTGTCCTGACAGCTAGT	CCAGGTCTGAATCTCAGCTCTA	CATCAACCGAATCCCCATCATG	TCGGGAATCCACTCATCTTGCT
ARID5B	sgARID5B_3	AAATATGTTTCCACTGACGG	chr14:23733377	-	ATGAGTCCTTGACAAACCTACA	TGTCAGGCAGGTGGTCACATGA	CATAATGTCTGCGGGTACAAGT	AGCGAGATCTCACTATGAAACC
ARIH2	sgARIH2_6	GCTGACAGGCCAGAGAGAGT	chr14:23732145	-	ACCCTGAGTTTTTCAGTCTGCC	AGAGAAGGTAGCTCTGCACTCA	CACGCCGTCCTTGACGAGAACT	CTCAGAGTCCACACATTGCAGT
ARL13A	sgARL13A_5	CCAGGACGAAAACAAGCCCA	chr14:52458119	-	TTCCCAGTAAGACAGACCATTG	TGTGACAAAGGGACCACCCCAC	TGAATGGAGACCTGAAGGGC	GACCACCCCACCCTTCATTT
ARL16	sgARL16_10	CACCAATCTTACTGACATCG	chr14:77319594	-	ATGTGGCCATCAGTTCTCCATA	CACAGCGAGTCCAGCTACTGAT	TTCAGGAGTTCACAACGGGACA	CAGCAGGAAGCAACACTAGCTA
ARL2	sgARL2_10	ATCAAGACCCTGGAGCACCG	chr14:73958333	+	TGGTCAGGCATGTGCTCAACTC	CACACGTCCATACATGTACACA	TCCTGAAGAAGTTCAATGGGGA	CCATCGGTGCTCTCAAAGTAGT
ARL4D	sgARL4D_4	CGGGTATAAGAGCGCCACAG	chr14:73958572	-	TTAGCTCACTATGGGGAACCAC	GAGAGAGATATGCAAAGACATC	ATCGCGTGGCATCACCTTCCAA	AGCCTTGCACATGAGTGAGAGT
ARMC6	sgARMC6_1	GGAGGCAGTGAAAGAGGCCG	chr14:78235935	+	ATTACAGGCTAAGCCATCACAC	TCATCTGCACCTGGTCTGAACA	AGGAGACCTTTGATGCAGCTGT	AGGATCCAGCCCACAAATATCT
ARMC7	sgARMC7_7	GCGAATCGAGAAATAAATCC	chr14:50558410	-	TGGTCACGGAATTCCAGGAGAC	ACGATCTCAGCTCACTGCAACA	ACCTCGCCAACTTCGCTTATGA	CGAACTCATGACCTCAGGTGAT
ARMCX3	sgARMCX3_2	AAAGTAGGCTGGGTGACCGC	chr14:104379016	+	CAACACAAGCAGAAGAGAAACT	TACCCAGAGCAATTAAAGCTGC	ACTCTATTCCTTGGTCCCTGCT	TGGTTCCAGCTTCAGTCCCAAT
ARMCX5	sgARMCX5_7	ACTGACCCTAGACATAGGCA	chr14:105457909	-	CTGCAAGATGGAATCAGTGGTC	CTTGAAGAGAGGTCTCTTCTTC	CATAGGACCTAATATTTGCCTC	GCAATGACCAGGACACATACAG
ARNT2	sgARNT2_4	GTACAGGATACATCAAGGCC	chr14:23468197	+	GATAGTCTAAACACCCTAAGCT	GCTGGAATACAGTGGCGAAATC	AGGAATGGCCTTGGCCCTGTGA	CAAGTAGCAGGATGTTTTCCAA
ARNTL2	sgARNTL2_4	AAACCACAGGAGCAATGCAC	chr15:75498852	-	AGTAGCATGATCTCAGCTCACT	AAGTCAGTCACCGACAAAGGTA	AACTCTGTCATGTGTGAGCTGA	CTTACAAAGTGCTGGGATTACA
ARPC1A	sgARPC1A_9	CAACAGACACGGTGCTGTCG	chr15:36983918	-	GCATTCTGAGATTCCTTGTGGC	TTCCGAGTAGCTGGGAGTACAG	TTGTTCCCCACCTTCCAAATGA	CTCTCTGCCCTTTAAACAGAGT
ARPC2	sgARPC2_7	GCTTTCCTCACAGATTTCGA	chr15:73843314	+	ACCAAGCTGTGATTAAGGAAAG	AGCTATTTGTGCCTAAGCCTCC	CGCTTGGAGAGATTATTTCCCA	GTTAGGTGAGCAAGTAGTCATG
ARPC3	sgARPC3_9	CAGGATCCATGAGAGAAGAG	chr15:55710484	+	CTTGAAAGGTCTAGACCACAGT	TGGTTGCAAACTCCTGAGCTCA	AGGTCCTTTGAATTGACTTCTG	GAGCTGTGTTTAACAACCAGCT
ARPC4	sgARPC4_6	TCACAGGGTCTCACCTCCAC	chr16:684745	-	CTTGGAGTACAGCTGTAGACTC	CAGGCTGGTCTTGAACTCCTGA	GCTGGTTCTAGAAACAATCCCA	ACTTCAGTGATCCTTCCGAGTA
ARPC5L	sgARPC5L_4	GTTGACGGGAGAGTTCCGCA	chr16:73161308	-	ATCAAGTTACCCCTCCAGGACA	AATCCTCAGGCAGACAAAGCCT	AGCCTAGCTATCCTTAACTGGT	CTGACAGCGTTGATGTCAGAGA
ARPP19	sgARPP19_1	CACCTTCTGCTCCTCCGCGG	chr16:73164952	+	AGTAAACGCGGGGCACGTTGGAA	ACCCGCTAATTGCATCTTTTC	TGGAACTCCCAATTCGTCGG	TGCAGAGGGAGCACTATGTC
ARRB2	sgARRB2_9	CCAAAAGCTGTACTACCATG	chr16:67174432	+	CGAAGCCACACATCAAGAGGAC	TGAGCCACAGGACACTTGTACT	ACACACTGATGATGGGAACAGT	CTCCCCACTGAAGCAGTAAACA
ARRDC2	sgARRDC2_9	GCCCTCGAAGGATGTCACCA	chr16:27078634	-	CTCCAACACCAGTTGTGTGCCT	GGAACTATCCGTTAAATAGAGC	GAGTGTCTGTGTCTCCTTCTCC	TGCCCAGAGTCACACGGCAAAT
ARSA	sgARSA_9	GAAATCGATGGAAGCCCTGA	chr16:27078489	+	TCACAGCCACCGTCGCAAGGA	CCGAGGCTACCTCACAGGAAT	GGGAAGCAGGTCAGGTTCTG	CTACCTCACAGGAATGGCCG
ARSB	sgARSB_7	GCAAAACTTACCTTCTCTGG	chr17:6555482	+	ATCTGGGGACCACTCTTAAGAA	TCTAAAGGCGAATGAGGAATAG	CAACAATGGCCTTTTCCTACAT	TCCATTCTTGCAGGATATCTCC
ARSE	sgARSE_6	AAGGATGTTCGGTCGGGAGG	chr17:6555311	+	ACCACAGAGCAAGACTTTGTCT	GAACTCCTGTGGTAAAGCAATC	TGTTGCCATAGCAGCCAATGTC	TCTGCAAATGAGATGGACAGGA
ARSJ	sgARSJ_10	GTGTTTTAATCTCAGATCCG	chr17:6555250	+	GTAGGAACACTTACTTTCCAGT	GGCCTTAGAAGAGGAGGAAGAA	GACTCCTGGATGGTGTGCAA	TAGAGCCCAGCACAACTTCC
ARSK	sgARSK_3	GCTACTGCTGTGGGTGTCGG	chr17:21147434	+	TGACTGGAAGTGGCTGGGTTCT	GCTTTTATGGAGATGCAGAATG	CCTGCTCTGCTAGGGAGAGAAC	TGTTTGCATAGGTATGTGGTGT
ASAP1	sgASAP1_7	GACGAGCTCACATTCATCGA	chr17:21156517	-	AGACACCAAATGCAATGGCTGT	CTGCTGTCATTCTGCAAGCTGA	GGATATTCGTACGTACCCACCA	TGCCTGACAGACACTCTTCTTC
ASB1	sgASB1_6	GGACATCAGGAGTCAGGTGG	chr17:21147450	-	GTTTGAAGGACTTCCCTTAGGA	AGCGATTCCCACTTCACTAGAT	GGTAGGCTGCGCTGATGTACAA	GCTGAACGTAGTGAAGCTATCT
ASB10	sgASB10_3	CGACAGCTGCATGGCCACGG	chr17:42734553	+	TGCCTGCAGCCCCCATACCTT	CAGCTGTGCAGCTTGCTGCTTT	ATGGTTGAGCAGAGCCCGAA	TGCTTTCAGCTGGAGCAGAC
ASB13	sgASB13_1	GGGGACGCTGTGTACAGGGG	chr17:4803102	+	AACTGTAGCAAAGCCCAAGTGA	CCGGTGCTTCTAAGAAGCATCT	TCGGGCAGCATCGAGTGTGTGA	TAGAATCTCTGCAGCTGAGCCA
ASB14	sgASB14_4	AATACAAAGCTGACTTCCTG	chr17:21454345	+	AGCAGCAGACTGATCAGCTCAT	AGAGTGGGATCAGTCCAGTTC	AGGCAGTTAACCGGGTCTTG	GTGCCTGGAACTCCTCATCC
ASB8	sgASB8_6	GGTGTCAGATGCTGACTGTG	chr17:7329009	-	TCCTGAAGTGATGGCCAGTGAC	AGTGATGTCCAGGTGACCATCT	CCACAGGGAGCAGATGTGAACT	GGCTATGCCAACATTACCTTGA
ASF1A	sgASF1A_4	GGTTCAGGTGAACAATGTAG	chr18:33557461	+	GGCAACGCTGCTACTTATCAGA	CTCAAACAAGTTCCTCGCAAGT	ACAGGTCCTCGATGCACTCGAA	GAAAGCTGCAAAACACTGTGGA
ASF1B	sgASF1B_6	TCAGATCCTAGACTCGGTGC	chr18:51887120	-	TGGGATTACAGGTGTGAGCAAC	TCACACCATTGTACTCCAACCT	CCTCCTATATCTTTGCAGACCT	AGTAGCTGGGTCTATAGGCGTG
ASH1L	sgASH1L_2	GATAGGACTGACGGACCGGG	chr18:658206	+	ACGTATAAAGGTCCAACACACA	TGTGCTTACATGCATCACCTCT	TTCTGTGTTCTGGGTCTTCCTA	GATGGAGAGTGGTGTGTTTCGT
ASH2L	sgASH2L_8	GAAGGGCTACTCTATGGTGA	chr18:658039	+	GCTGAGATTTTTAAACTCCTC	CCCAACAGCCTTGAAGCCTTAG	TGTGGCAATTGTCCCCAAGA	CAGTCTGGCAGCGGTATCTG
ASIC1	sgASIC1_10	CGACCAGCTGGGCTTTGGCG	chr18:657982	+	AGATGCAGAGCAGAAGCCAGGT	ATCCGAGTCCATGGTAACAGCT	ACGTCCTTCGAAGCAGGCATCA	TCGATCACTCATGCTTCTGACT
ASIC2	sgASIC2_10	GACCTGGCATGTGAACCATG	chr18:658148	+	CATGCATTGTTAGTCTGACAAC	TTGGAGCCAGATGTTGAAGGTC	CAGCATCACCGCCTGTAGGATT	CTTCTGGATACCAGGATGCTGC
ASMTL	sgASMTL_9	CGAAGACCTCAGTGACGTGG	chr18:658119	-	TGGACTCCAAGTCCAATGACAG	CCCAGCCGTGAAATGTTCAGAC	GGAGTGTCAAGCACGACTCCAT	CAGACACAGGTACCTTGGATAG
ASNA1	sgASNA1_1	GAAGGGCATGAACTTCTCGG	chr19:36250820	+	AGGAGGACAACATGCTGAGCAT	GGAATTGTTAGTGCGCATTTGA	GAAGGGGAAGAGCGGACACAGA	CTGATCTGGTTCTTGATCTGCA
ASPA	sgASPA_8	GGGGTGCACTCTTATTCTTG	chr19:36250766	+	TCATGACCAGCCACATAAATGC	CATCTGGTGGCTGTCTGGATAA	TTGGTCCAAAAGACAGTGAAGA	CACTGCCTCTGTGTTCTGGTAG
ASPN	sgASPN_6	AGAGCCAGGGGCATTTGAAG	chr19:36250866	-	CTACCTCTAACAGGTACTGCAC	AGACAGAAGCAGATATACCGAG	TGTGCTAAGTCATGTCATTCTC	GACCAGATTTACTGGTGCAAAG
ASPN	sgASPN_10	ACCAGAGTTGAAATACCTCC	chr19:36250852	-	CTAATCCTCTTGCTCTGCCTTG	ACCGTTATTACCACCTCTGCTG	CGTGTGAGAGAAATACATTTGG	CCATTCTCCTAAAGCTCTCCTA
ASPRV1	sgASPRV1_10	GCTGAAGGCACAGTTCCTAG	chr19:14000683	-	CAAACTCATCTTCCAGGGACCC	TGAGGTTCCTGGTGGACTCTGG	CGGTGCTCAAAGTCCAGGAT	TTGTGGGAGGAGGTCACTGA
ASXL2	sgASXL2_1	GAAGGGCAGGACCTGGGCGG	chr19:48675247	-	TGGATGCACGCACAAGCCTTCT	CGGCAGCCTGTACAGTAAGAAC	AGCCTCCCAGTCAGTTCAAGAC	CGACCCCAAAAGACAGCCTCAA
ASXL2	sgASXL2_7	AAAGAAGAGTGTGAAAGCCA	chr19:48675098	-	ATCAACAAGAGTTGCTAGAGGT	GGTTCTCCTAGGCATTGTCATC	CAGTCAGAGTGTAAAGAAGAAG	GAAGCTGTGGTGAGATGGTTCT
ATAD3C	sgATAD3C_9	CCCAGTCGAACTGCTCGGGG	chr19:46145657	-	CACAATCTTGACATGGACTCTG	TGTAAGTGATAGTGGACTGTGC	TGGCAGGTCGAAGTGGACCATCA	ACCATGGCTGTGGCTGCGTTCT
ATF1	sgATF1_3	TGTGGCAGAGAAGTAGCTGA	chr19:46145713	-	CAAATGGAGCCTTACAGTTGGC	ACTATGACATTAGCACAGGACT	TTCAATTGGGGGTCATCTGTCT	TGATGGACAGCAGATACTTGTG
ATF3	sgATF3_3	AGTGACTGATTCCAGCGCAG	chr19:51892511	-	ACTTAAGATGAGGATGGCATGA	CACTCATCTCTTAACGTGTACT	ATACCTGTGATAGAACCCACCT	CCTGAAACAGTTTGGGTTTCAA
ATF4	sgATF4_10	GGTCAGAAGGTCATCTGGCA	chr1:220863805	-	AGCACTTCAAACCTCATGGGTT	ATCTTCTCTCCAGGAGGATCGT	ATGGATTTGAAGGAGTTCGACT	ATCCACTTCACTGCCCAGCTCT
ATF6B	sgATF6B_9	AGAGTATCTGCAGGGACTGG	chr1:38274694	-	AGAGGTTGCAGTGAGCCGAGAT	CTCTAACCTTTCCCACCTCTGA	TGAAGCGGCAGCAGCGAATGAT	AGGAAGACCATGATGCAGACCA
ATF7IP2	sgATF7IP2_10	ACTCACCATAACTTCAGCAT	chr1:117248620	-	ATCTTAGGCTTCCTACTGGTTC	ATTCGGAAACTAGAGATGGAAC	CATCCAACATGTAGCAAACACT	AGTGTGTGCATTTCCAGGTGTA
ATG12	sgATG12_4	TCAATTGCTGCTGGAGGGGA	chr1:112019974	-	TCTCTGCCCGGAAATAAATTCA	AATGACTAGCCGGGAACACCA	CTCTGTTCCCGGGGAAACTG	CTGTGTAATTGCGTCCCCCT
ATG16L1	sgATG16L1_3	GCCACATCTCGGAGCAACTG	chr1:51578185	+	AGTAAGCAGTCAGGCGGAAACG	GTGCCTCCCCACAAAGATCGTA	ACTGCAGGATGATCTCCTCGAA	TCTCGAAAATCATTTCCGGCAT
ATG4A	sgATG4A_5	ATACCCACCAATGCAACTGA	chr1:206241650	-	ATGCTAGGGCACATCTTCTCAT	TTCCACCATGATTGGGAGTCCT	CAATCTGGATAACTCCCAGGGA	GACCGGTAATCCTTTGAAGGTT
ATG4B	sgATG4B_9	GCCGCCACGTACCACAGCGA	chr1:15497679	-	CACTGGTGGAAAAGCAGCATGC	CTCACCATGGCTCACACTCATC	ATCCGAAAGTTTTCCTCGTCAT	CCACTGCTTCTCAGTGTGATGT
ATG4D	sgATG4D_10	GGCCAGACCCCACAGCCGAG	chr1:15497690	+	CATGGAGTCACTGAGGACCTGT	TCACGTTATTGACCTCCAGCCT	ACCTTCACGCAGGGCACATACA	ATGTCCACACCTGCCTGGAGGT
ATG5	sgATG5_6	CCTTCTGCTATTGATCCTGA	chr1:15497749	-	TAGCGCCATGAAACAGGTCAAG	CAGTGATACCACATCTGTGATG	TGTGGCTGCAGATGGACAGTTG	AACCAGAGTACCAGAGATATAC
ATG9A	sgATG9A_5	GCAGCTGCTAGCCTCGCCCA	chr1:23340372	-	ATGAGCCAGCTACCACATTTGC	AGACCATCCTGGCTAACACGGT	AGGAACACACCTCAGACTCAGA	GGAAGGCTCCTGGAAGAGAACA
ATG9B	sgATG9B_9	GCTCAGCGCCAGGTTCAGGG	chr1:25573163	+	TTGAAGTGGCGCAGCTGCAA	AGGCAGTGCGGCTTTCCTCA	ATAGAAGACGTGCAGAACCT	TCAATGTCGACCTGCTGCTCTT
ATG9B	sgATG9B_3	GGTGGGAGGGGAAAATGAGG	chr2:119915825	+	AGGAGGGAGATGCAGAGGCAGG	TGGCCTGATGGTGAGCCGAATG	GCAGGTGTCATTGCAGGTTG	CACCTCCTCCTCCTCCTTCA
ATN1	sgATN1_3	GCACTGCCCGGTTCAAATGG	chr16:1144828	-	TACCACTGCAGCCCAGGAAATG	GTTCCAGCTCACTAGGCTTCAC	CGGGCATATTCACTGAGAGTGC	CAGATGGGACTACCTGTGGATC
ATOH8	sgATOH8_9	GAAGCACATCCCGGTCCTCG	chr12:7244124	+	GGCTTCTGTGTAAACTGAGGCT	GTCCAGTCGGAAAGTTTTATAG	TGCCTTTCCGCTTGAGCTTCTT	GACTTCAGATGACACTCTGAGC
ATP11A	sgATP11A_7	GCTGTACAGGAGGATGGGGA	chr12:7242822	-	AAGTGACTGCGACCAGAGTCAC	CTGGCTCCACACAGATGTTCCA	GAGGATGGTACCTGTACAGGGT	CACAGTTGATATCACAGACCCT
ATP11C	sgATP11C_4	TCAGAGGCTGGAGGGAGAGA	chr12:7244105	+	TCACCCTACCCATCTCTACACA	ATTCAACTTTCCTCCGAAGCTT	AGACCTCAAAACCCAACCTGGC	AGACTGTCATCTGATGCTTCCT
ATP13A2	sgATP13A2_3	CGTCAGGGTCCCATAACCGG	chr20:31044085	+	CATCATCCAGACCACGACGTGA	TGCCTCACTGCAACCTCTACCT	CACTTACCACGGATGAAACTGA	CGAACTTCTAACCTCAGGTGAT
ATP1A1	sgATP1A1_8	GTTCATCTGGCAGAAAGAGG	chr20:31238935	-	AGTAGCTAGCATGATGTCCCAC	CTCCAGGTGAGATAGAACAGCT	AAGCACAGATTATCGATAGGGA	GAGGCCTGGTGTGATGGATTCT
ATP1A4	sgATP1A4_2	TCACCATCGTGGTTGTGCAG	chr20:31238324	+	CAGAGACCACACCATTGCACTC	AGTGTACATGTAGCTCCATGTA	CTGCTGTCTCTAGACCTATGAG	TCCATGCCTGGAGTGTAGGACA
ATP1B3	sgATP1B3_4	CGTGACCAGATTCCTAGCCC	chr20:43093864	+	AAGCTTGGGATCGTACCCTTGC	CTGTAATCCCAGCACTTTGGGA	CATTCACGATGTGGGTTATGCT	CATGCCTGTAATCCCAGCTACT
ATP2A1	sgATP2A1_2	GGAGGAGAATCCGCACCAGG	chr21:35773183	-	TAGCCCTTCTCTGGGCACCAA	TCTGTACAATGGGATGCTCGGGA	GCTCCATCCCAGACCTTCAC	GAGGATCCAGTGACTGCGAG
ATP2A2	sgATP2A2_4	CAAGATCCGGGATGAAATGG	chr21:35773125	+	TCAGTACAGAGCTGCCTGACAT	CTTACCCTGCAGACTGACATCT	TGCTGCTGGGAAAGCTATGGGA	ACCTTCAGGAATGGCTGCTACA
ATP2B4	sgATP2B4_9	GCCTTTACCTTCCACAGGGG	chr21:35773143	-	CAGGAGACACTGGTCAGTTGAA	CAGCAGACTGAGGTAGGAAGAT	ATGCACTGACCCAGATTAATGT	ACAGTTCTTCATGGCCTGCCCT
ATP5A1	sgATP5A1_5	AGGATAGGCCTCACGACCAG	chr21:35772949	+	GATACATGGGGTTTCACTATGC	CTGGGATTACAGGCATGAGCCA	GCATCGTTCATTTTGGCTGCTC	GACAATGGCAAACATGCTTTGA
ATP5L2	sgATP5L2_10	ATAGTCAGTAGTGCTCAGAC	chr21:47731393	-	TGACAAGAGCCAAGACTCCATC	CCAAGATCACACCACTGTACTC	CTACACCACGGTTGAGCTGGTT	AGCAGTCTGATCACACCTGGTC
ATP6AP1	sgATP6AP1_4	GATGTAGCCGTGGTGGCCGG	chr21:33982156	+	CTGTGGTGTGACTATTTGGAGT	CAGTGATGGGAAGGTCACCTGT	TCATTGTAACTCACAGGAGGAT	GACTAGGAATGTCATCAGGGTT
ATP6AP1L	sgATP6AP1L_5	CAATAAAAGTGACCTCCCAC	chr22:24106511	-	TTCATAGACGATGCCTTGCGTC	ATGGCTGGCATTCCTCACTGAT	AACGCAGGTGCATTGAGCATAG	CAACAAGTTGTCCATCCAGAGT
ATP6AP2	sgATP6AP2_9	GTTCCTACTCAGAGAATTGA	chr2:10282060	-	TCAAGCCTGTGATCCCAGCACT	ATAGGTGGCAACCCTCGTGCTA	TTTCAGTCACCTTGCGCCAGCT	TCAAGCCTGTGATCCCAGCACT
ATP6V0A1	sgATP6V0A1_6	GTCCACCAAACACTCCAGGG	chr2:47357362	-	TCAGTCTCAGCTGCTAGTCTCT	GAGACGGAGTCTTGCTCTGTCA	CTGTCATGGTAGTGAAGAGACG	CACCATGCTGACCTCAGGTGAT
ATP6V0B	sgATP6V0B_4	GGTGAGGCCAGCCCCAAACA	chr2:200776284	-	CTAATCTCTACCACTACCAGCA	TAGGAGAAAACCAGAAGATGGA	CATTAGCCCATATCTCCCCCAT	GATTCATCACCTGAAGAATTGC
ATP6V0D1	sgATP6V0D1_1	GCTCAAGGAGAAGATGGTGG	chr2:29295166	-	ACACTCTTGCCTGCCCATCATA	ACTGTTCCTCTTATGCTCGAAC	GCACTGATTATGGTAACTTCCT	TGCCATCAGCTCTGACAGCTGA
ATP6V0E1	sgATP6V0E1_8	AACTGAACAGGTCACCAACA	chr2:61390346	-	CAGACATGAATGGAGATTGGGA	CAGAAGGATAGAGTATCTGTAC	CGCACACACTACAAATACCAAG	GCTACACTGTGGCATCAGCACA
ATP6V0E2	sgATP6V0E2_7	CGGGCCCTGGTTCGTGCCGA	chr2:61390204	+	CTGCTCAGCCAATCAGCGAGTG	TACAAAGTGTCACGCACTGGTA	TCATCATCTTCACCACGTTCTG	TCCTCTTTACCTTCTGGATATG
ATP6V1E1	sgATP6V1E1_2	CTGCAACGAACAATCATTCG	chr2:74642862	+	GCTCATGCCTGTAATCCCAGCA	GCACATACCATCATTCCAGGCT	GCATTTTCTACTGACTGTATC	AGGCAGAGGTTACAGGTGAGTG
ATP7B	sgATP7B_7	GTTGTGGACACAGGACGCGC	chr2:74642848	+	TTTGATAATATCCCGTGGACCG	TGAAGCCGCTGGAGGAACGTTG	TCCCGTGGACCGATAATTTCC	CAGTGCTGAGGAGGGAAAGG
ATP8A1	sgATP8A1_1	CCGCGATGCCCACCATGCGG	chr2:42180356	-	AGAGGTAGGATGCGGTCTCTTC	CTAAGGAGGCTAAGAGTTGATC	TAAACACACACGCTCACACACA	TTGAGTCGTGATACGGTCCGAA
ATP8B2	sgATP8B2_4	TGTTGCAGAAGAAGAAAGGA	chr19:6712567	+	ACTGGGTGCTTCCAGTGGAAGA	TCCCAACCCAGAACCAGACTGA	CAGCAAAGTGTTGGTCCAGACC	ATTCAGCACGATAGCAGATGGA
ATP9A	sgATP9A_1	GGTGCGCCAGAAGAAGCGGA	chr3:118865088	-	TGAGAAAGCACGGCTGATCCGA	ATGCACGTTGGTGCAAGAGTGA	GACAAAGGAAAACACGGGCCCA	GCTGGGATGTGATTGTGAATGT
ATPAF1	sgATPAF1_6	TACCTTACAGAATGTTGCTG	chr3:111821746	-	CTGTGACTGCTTGCGACAAGCA	CACGGTCTATGTCTTTGAGGAA	ACCACACAATTCAGACAAGAGC	TTGGTTCTGGGCACATTTCAGT
ATRAID	sgATRAID_1	GAGCTGAGTAAAGCCACGGA	chr3:126915991	-	TGAGTCACTACACCCAGCCTAA	GGTAAGACAGCATACCTGGGTC	AGTTGCTAAACTCACAGCATCA	TGGATCTCCAGAACTGTTCTCT
ATRN	sgATRN_10	CATGCACTCAGAGCTGCCGC	chr3:143704412	-	TCAAGACCATCCTGGCTAACAT	CAAGGTCTCGATGGCAGTCTCT	TACACTGGCCAAAAGGGAAGGA	TTGTGCCACTGCACTCTAGCCT
ATXN1	sgATXN1_10	GTGAGAGCGCGTAGGACCGG	chr3:49314095	+	TGACGAACGTGTGAGGCACTGCA	TACGTCCACATTTCCAGTTCTC	AGTGGCTCTGAAGCACTGTGTG	CTCCCAGGTCGTCATGCAATAC
ATXN1L	sgATXN1L_2	GTAGCAGCACCAGCACACCG	chr4:100460492	+	TACCTGCTGGGTATACTTTGCA	TCGGCACTGCGCACAAAATCCT	AGTGGTAGAATGTGTGGTGGAT	TACTGGTTCCTGATGGGACTGA
ATXN2L	sgATXN2L_1	AAAGCATCTGAGCCAGCAGG	chr4:37591877	+	AGTTGCAGAGTAGGAGGAGAAT	AACACATCACCATGTTCCACCT	AGTGAACAAGCATGACATCACT	TGCACTTGGTTCCAAGCATGTT
ATXN3	sgATXN3_1	CGAGTGTTAGAAGCAAATGA	chr4:113508577	-	GCCCACTATATAGCTATTGCTT	ATGTGGTGGTGTATGCCTATAG	TTCTTGGCGACTTAGTGCCAGA	TAGAGACTACAGTGAGCCATAA
ATXN3	sgATXN3_5	CCCAAGTGCTCCTGAACTGG	chr4:113524810	+	GGTAACTGCTCCTTAATCCAGG	ACTTCTGACCTCAAGCCATCCA	GATAAAGTGTGAAGGTAGCGAA	GGATTACAGGTGTGAGCCACCA
ATXN7L3	sgATXN7L3_3	GATATACGCGGACCTGGTCG	chr4:113540630	-	AGCTCCAGGTGCTACATCTAGC	GTGCCTTGGACTCACAACAACA	AGAAGAAGTAGCCACACTTGAC	CTTAAAGGGAATAGCCAGCTGA
AUH	sgAUH_4	TGGCAAAGAAGCCAAAGCAG	chr4:120221559	-	TGCTAGGAAGTTGTGCACATGT	ACTCAGTGTATACCAGAGAGGT	ACAGCGATTGCCACGCGCCATT	CCATAGGCAAGATGACTGCTGT
AUNIP	sgAUNIP_6	GAAACACACCAAACTACCTG	chr5:133304180	-	TCAGATTTTGAGTTGGCCCATC	CTTCAACCACTGCAGACATCCA	AAAAAGGGGATTCTGCCAGGAA	TCATTGTCCCAGGAAAACACAG
AUP1	sgAUP1_5	ACACTCACCACAGAGACCAG	chr5:134673632	+	AAAGAAACAATCCAGGGCTATG	CTATTCCCTGAGGAAGAGGCCA	TCTCCTTCCTCTTCTAGTTCCT	TTGACCTTGAGGTGAGCCTCTC
AURKA	sgAURKA_4	CCAAACTTTCCTTTACCCAG	chr5:134679086	+	ACATGCAGAGCATGGGAGAATC	CTCCTTGTCACTGACTCTCACA	AGTGTTCAAATTCCTCCTAGGA	AGTGCCTCGTAAGAGGGAGTGA
AURKB	sgAURKB_3	CAGGCCACCATACCTCAGGG	chr6:88126410	+	TCCCAAAGTGCTGGGACTGGTA	TCCCAACATCCTGCGTCTCTAC	AAAATCTGCTCTTAGGGCTCAA	CAGTAGCTGGGATTACTGGCGT
AUTS2	sgAUTS2_6	AAACGAGAAGCACTTACCAA	chr6:24798833	+	TGGGTCTTCTCATATCCCACTT	ACTGTTAAGACAGGTCTGCCCT	ATGTAGCACTTAAGCCTCAGGA	CAAGGATATCTTCTCCACCTGT
AVL9	sgAVL9_7	GGGGCCCGTACTGCACATCG	chr6:24797676	+	TGAGATTGAATCCAGGGAGGAA	GCAAAAGGAGTCAGGTTGAGAG	TTTCCTCACCTGGCAGCCCTTCTT	CTGCTTTGCCTCCACCGATCTC
AVPR1B	sgAVPR1B_6	GCAGCATCAACACCATCTCA	chr6:31691464	+	TACAGCCTCATCTGCCATGAGA	GAAGGAGCTCAAAGGCATGTCC	CCTCACCTTCCACCTTAGCTGC	GAGCAGGCACCATCTTCCTTCA
AVPR2	sgAVPR2_1	GCAAGCCTTACCGGAAGTGG	chr6:31627019	-	ATCTGAGCACCCAGCCACCTTC	GACTCCAGGAAAGCCATGTTAT	GGTCTTTAGAAAGAGGGGCTTC	ACACGTGCACACACGCCAACAG
AZIN1	sgAZIN1_7	TGATCAAGCTCATCACAGGA	chr6:80579988	+	CACCTTACCAATCACTGAATGA	AAATACCATTCCAGAGGTTCAC	GATAAGCCAATCTCCCACATTC	ACGTGGAGTTAATGGTACCATC
B3GALT6	sgB3GALT6_10	GGTACTGGTTGCTGCAGCCG	chr6:80515732	-	ACGAAAACCTCACGGCCAAGGT	CCACTGATAAGAGACACGGAAG	TTCTCCAGCATGTCCTCCAGGC	CCTGGCAACTCTGCGACTACTA
B3GALTL	sgB3GALTL_6	GGTACAAAACTCAGGCACTG	chr6:80515649	-	TCAGCCTACTCTCTATGGAAGA	AAGCTAAACACTGGGTACACAC	GTCTCCTGTCTCGTGGCAGATT	AACTTGCACATGAATGCCCTGA
B3GAT1	sgB3GAT1_8	GCCCAACCTCCACTGGCTGG	chr6:80516986	-	TCTCCGCGCAGCTTGTAGTTG	ACCCCAGGGAGTACTGCACGTC	TGCAGGTGCGTGTAGTTGAG	GGAGTACTGCACGTCTGACC
B3GAT1	sgB3GAT1_1	CAGACGTGCAGTACTCCCTG	chr7:100061114	+	ACGTGCAGGTGCGTGTAGTTGA	AGCACATTCAGGAACTGAGGAT	GTGTACACGTACTCGGTGCGCA	CAACCTTAGAGCTAACAGGTCA
B3GNTL1	sgB3GNTL1_6	CCACCGAACGATACACACGT	chr7:89901115	-	ATTGATGGCATGTGAGTGAAGG	GTTTGCCTGACCCAGATTTGCA	GAAGGCGAGGACAGAAGGAC	TTTTGAGCTCTGTCTGCCGT
B4GALNT2	sgB4GALNT2_5	GGAGAAAACAGAACTGGACG	chr8:22458546	+	ATGGAATTTGTCTGGAGTGCAT	TGTCATTAGTGCCGTGTGTGCT	CGTTCTCTGGGTGGACGATGAT	ATCTCATACTAGTCAACGGAGG
B4GALNT3	sgB4GALNT3_7	GCTGAGCCAGGAGTTTCCGC	chr8:91972989	-	ATGGTGCGTCACACGTATGATC	CTCTGCTCTGCGATGTACGACT	ATGCTTGAGGGAAGACAGACAC	TGAGGCAGGTTCTTCACAGGGT
B4GALT1	sgB4GALT1_10	ATTGCAACGGAAATGTGCCG	chr9:132084265	+	CAGATGGATTGCTTGAGCTCAG	GTGTAGTGGACAAGTCACCAGT	GTGTTTAGTGACGTGGACCTCA	TGTCTGGATGTGCAGAGACTAC
B4GALT3	sgB4GALT3_1	GGTTACTGTAGACATCACGA	chr9:132084289	+	CAGCCTACCTATCCTCTTCTAA	AGCTTGAACCTAGGTGAGTCTA	TGGACAGTAGGGCAGACCTTGA	CACCTTCAACCCTACCTACTGA
B4GALT4	sgB4GALT4_1	GGAGCATCCCAAGCATCTGG	chr9:132084459	-	ACAGAGGTCTCACTAAGGACAC	CACAAGTGTAGTCTCGTGCGTA	GGACTGCTTTATATTCCACGAT	GTGATCCTCTGCTGAAGTTGTA
B4GALT5	sgB4GALT5_6	TCACACCCTACCTTCCACCG	chr9:138391575	+	AGCACTGACTCTGTAGATGACT	GAGATCACACCACTGCACTCCA	ATGGTGATTCGGACCAAAGGCA	AAGCATTGCGCTCTCCAGAGAC
B9D1	sgB9D1_3	GTAGATTCTGGGACAAACAT	chr9:139379329	+	ACTGTTCCAAGGTGTCTGACTC	TGAGGGACTCTGACCTCCATGA	AGGCTCAGAAAGGTCTCTTACT	AGGGGACCTGTTTCTATTTGTC
BAAT	sgBAAT_8	GCATCACTGGAAGATGAAAA	chr9:16215787	-	GCCTTCTCGAACCTTAATTCGT	TCTGACTGCTGATTCAATTCAC	TTGTTGATGAGCCAGTGCATAT	AAGGCCTATTCATCACATCTCT
BAD	sgBAD_9	ACCAGCAGCAGCCATCATGG	chr8:86245785	-	TGGAGTCTCCCTAAGTCACTCA	TGTTCCAGATCCCAGAGTTTGA	TCCGGCAAGCATCATCGCCA	AGCTCTGTAATCAAGTGCATCC
BAG3	sgBAG3_6	AGGCTGCCGCCTGCTAGGGA	chr17:58235422	+	AAGATCACAATGCCAAGCGCCA	CTGGCTGAGTGGTTTCTGGCAT	AGGAGGGTTCACTTCCCAGT	TTCTCAGCGCCTTCATGGAG
BAG5	sgBAG5_5	GAACCGATAAGAACTACATC	chr16:87935554	-	CCGTTAAGCTGGGTAGGACCAA	GACAGTTGGATGAGGTAAGTCT	GTCTGGAACGTCCTTGGAAACT	ACCACACCACATCATACAGATA
BAG6	sgBAG6_7	GCCATCACCAGCCGTACCCG	chr18:21735835	+	CTTTCCTCCACAAGTTGGTTTC	TGCTGTGGATGTTCACATCAAC	GGTGGTAGAACTCATGGCTTCA	TATGAAGGCCAAACCCTGTGGA
BAGE	sgBAGE_5	GCTCCAAGCCAGGCTGATGA	chr9:136328665	-	CAGTGCATAACTGTTCTCAACC	CACAGAGTTTTTGTGGCAATCC	AACTCACAGAGCTGTGCCATCT	TCTAGGAGGAGAGGCTGGACTT
BAGE	sgBAGE_1	AGTCCCCTGTGGTGAGCTGG	chr3:50418472	-	CACACCTATAATCCCAGCACTC	GCACAGAGTTTTTGTGGCAATC	AGATTGCACCATTGCACTCCAG	GAGTCAGGAATGGGAACTGGTA
BAGE	sgBAGE_4	GATGAAGGAGGAGTCCCCTG	chr19:54466482	-	GCCAGCATGACAAGGTGAGGCT	CCCTCCAAGGCTCCTACTACTT	CCAACACTGCCACTTTCTGC	ACTCCTGTTGAGCTGCAGTC
BAGE	sgBAGE_3	CCAACCTCCAGCTCACCACA	chr19:54466428	+	AAGGAATCAGCGCTGCTGTCAC	AGGAGGAGAGGCTGGACTTTGG	CTATTGCTCCTGTTGAGCTGC	GAGGCTCTAACACTGCCACTTT
BAGE	sgBAGE_7	CACAGAGCTGTGCCATCTTC	chr11:15096715	+	GCCTGTAATCCTAGCTACTCGG	CTTTGGAGGGTGGGTGTGAGTG	AGAGGTTCAAGCAAGCAGAGAT	CTTTGGAGGGTGGGTGTGAGTG
BAGE2	sgBAGE2_3	GTGTCGGCTCCTGCAGCACA	chr7:44260459	+	GCAACAATCTCTGGCAATGATC	CCTATTACTAGTTTTGGTGGGA	TCAGGAGCTTGGTCAATGTGTT	GAGTTGGTAGCACACGAAGCAC
BAHCC1	sgBAHCC1_6	TGCGCTAGCCAGCTGTGCAG	chr12:121711934	+	GATAACTTCTACCTGCGCAACC	ATAGGAGACTCCATAGGGTGCA	TCACCTCCTGCCTCCTCAACAC	GTCCCACAGAAGGCACGAAGGT
BAHCC1	sgBAHCC1_2	TCAGCGAGTGCCTGGAGCGG	chr1:6880244	+	TCACCTCCTGCCTCCTCAACA	TGTCCCACAGAAGGCACGAA	TGTGCAAAGGAGGCAGCAGGC	TTTGTCCTGCAGCGGGCAGA
BAHCC1	sgBAHCC1_3	GTAGTGGTGGAATTTGACGA	chr12:67691293	+	GCTCCACTGTCTGTGTGGTCA	TGTGGATAGCATGGGCCAAGG	CTGTCTGTGTGGTCAGGGAG	GGATCTTGAAGTCAGGGGGC
BAIAP2L1	sgBAIAP2L1_5	TGAATTCCAAGCTGCCTCGG	chr2:31424760	-	GCCGAGATCACTCCACTGTACT	AGTCCCATGCTCTGTATTCACA	CTCAGCTCTTCAGACAATCTTC	CAGATCAAGTTAGGAAACACAC
BAIAP2L1	sgBAIAP2L1_8	GACCTTACTCAGCTTTGCAC	chr1:223853244	-	AGTGCTGGGATTACAAGCATGA	TTCTGCACGGTGCATGCCTTCA	ACGGGACTGAACATGATGAAGA	TGTGAGCATGTCCACGAAGACA
BAIAP2L2	sgBAIAP2L2_2	GGAGCAGTTTAACCCCGCCC	chr1:223814705	-	TAGGGTTGAGGATGAACAGGTG	TGTCCCTGACGCCTGGTGACTT	AACAGGTGTGGGATGCAGAG	TCTCGCTCCCCCATCTCTAC
BAIAP2L2	sgBAIAP2L2_5	CAAGAGAGACAAGAACGTGC	chr1:223816475	-	GGTTAATCCATGGGTTTGGATC	ACCAAGCTGGACATGCAGTTCA	CCAGCACTATGAGCTCGAGTAC	ATTCTGGGTAAGGCCAGTAAGC
BAIAP2L2	sgBAIAP2L2_4	CAGGTGCAGACATTCCATGG	chr12:75710113	-	CACATCAGAGAGCTCAAGACAC	GGCAGAGGGAATGATGTCATCA	AGACTCACTTTGATGAACTGCA	AGAACCAGAAGACTCTGACACA
BAK1	sgBAK1_4	ACGGCAGCTCGCCATCATCG	chr22:37900683	-	TCTAGAGTCCTGATCTAACCAG	GCAACCTAGCAGGTGAGCTACA	TGCAGGTGCTGCAACATGGTCT	CAGCACTCATGTCTTAGAACAC
BAMBI	sgBAMBI_2	GCAGCTGGAGCTCTGCGCCA	chr11:104912432	+	GACCCTACTCTCTTCGCTGAGA	CTACAGGCCAGGATCTGCGATT	TCAATGGATCGCCACTCCAGCT	TCTAAGAACACAGCAACTTGTC
BANK1	sgBANK1_6	GAAACAGGAGATGAACCCAA	chr16:8953131	+	TGGAGTCACGAGCTCTTCTCTA	GCCAGTATAGCTTAGCTGTGAC	GACAATGGTGGAAGGCCAAATG	CCTTGAGCTATGTAAGGTGTAG
BAP1	sgBAP1_4	TGACTATGAGGATGACGAGG	chr2:202073910	-	AAGGCCACTTCCAATAGGACAT	TGGGGTTCTATCCAGTGTAAGT	AACCTGGTAGCCTTAGAAAGCT	TTCTCTCTGGCTGTGAGTGTCT
BARD1	sgBARD1_2	GGGCAACAGCTTCATTGCTG	chr11:104768180	+	GGAAGTATCATGTCTGTGAA	TAAAGTTGGTGGTACATCAGG	GCTTTATAGTTGGCCTCATTCTGA	CACCACCTTCTACATTAAGTAG
BARX1	sgBARX1_6	CAGGCACCAAAGCCAAGAAG	chr2:202141586	-	ATCTATTCTGGAAAGAGCAGGG	AGCAGGCGGCGGTGTTCAAGTT	CTTGTACCGCCCTACCTGTC	TGTTCAAGTTCCCACTGGCG
BAX	sgBAX_4	TGAGCAGATCATGAAGACAG	chr6:90564586	+	CTGTGCGATCTCCAAGCACTGA	CAGCTCCATGTTACTGTCCAGT	GGTGTCACTCCTCAAATCTGTG	GAATGTAGGATACAGGCCCAGC
BAZ2A	sgBAZ2A_1	GAGAACTGGGAGAGAAGGGG	chr6:90573346	+	TACCAAGCCAGTGCCATTCTCT	CCTACATATCTGTAACTGACCT	CTACGACTGTCTCTGGAACTAC	GATCCCAACATAGGAGAAGTCT
BBC3	sgBBC3_9	AGACAGGATGAAATTTGGCA	chr3:121973089	-	AGTGAGCCGAGATAGTGCCATT	AGAAGTCTGACATCCTTACTCA	CAGAGCAGGGCAGGAAGTAACA	CAGACATAGAAGAAACTGACCA
BBS2	sgBBS2_8	GCCTCCCAAAGATGTCCCTG	chr1:10725506	-	ACCTGAGGTCAGGAGTTCAAGA	TCACCGTGTTAGCCAAGATGGT	CAGGTGAAAGCCACGTGGTACA	TGAACTGAGATTGCCCCACTGT
BBX	sgBBX_7	GCAGCCAAAAGAGAAAAGCA	chr19:38834309	+	ATAGGGACCCTGATCACAACTA	CTCGATCTCCTGACCTCATGAT	AAAGTACCTCCTGCTGGTGATA	TCTCCATTCAGACGGGTCAGAA
BCAP31	sgBCAP31_6	TGCCACCTTCCTCTATGCGG	chr19:45284478	-	CAGTGGTGCAAGTCTTCCGAAT	AGAGACTTTGAAGCAAAGTGCA	AAACAAGCTCACATCTTCCTGT	CAGACAGGTTCTACCTGTTCCA
BCAS2	sgBCAS2_1	TTCAAAGGCAGAATAATCCG	chr18:70209132	+	GAATGGCACCTAGCACTTGTAA	GTGTCTTTGTAGCTGACTCACT	TGGAGGAGGAAACTCGCAGATA	AGATCACTTGCTGTAGAGTGAA
BCAT1	sgBCAT1_7	GGCTCAAGAGTACAAAGAGC	chr20:54579048	+	AGCTACTACAGCTGGCTTGCTG	CCATGTCCTGAAGCAGTCACTT	ATTGGCCCACAGGGACACTGGA	TCCAAAACCCTACTAACACGCA
BCHE	sgBCHE_4	GAGACCTGAAAACTACCGTG	chr22:39067061	-	ACACTCTGACACAGGGAGTTGA	CCTTTGTCAGTAAACTTTGGTC	GGAGTGAGTGAGTTTGGAAAGG	GCAAAATTTGCCCACCGTTTCA
BCL10	sgBCL10_6	CAGCTATGATTTTCTCACAC	chr5:179106141	+	TCTCGCCGAATAGATTCAACAA	GACTAATTCTGCATTCCTTGCC	TTCAGTGTCTTCTCTACTGAGT	CTCACACCAGCTAAGACTGCCA
BCL2L1	sgBCL2L1_6	TCAGAGCAACCGGGAGCTGG	chr9:131599083	-	CATTCACTACCTGTTCAAAGCT	AGATTCAGAGTCCACTGGTGCT	GACTCAGTGAGTGAGCAGGTGT	ATCCAAACTGCTGCTGTGGCCA
BCL2L11	sgBCL2L11_8	CAACCACTATCTCAGTGCAA	chr17:42978965	+	TACAGACAGAGCCACAAGGTAA	GTCAGGAGATTGAGACCATCCT	AGCACCCATGAGTTGTGACAAA	GAGATTGCACCACTGCACTCCA
BCL2L12	sgBCL2L12_7	AGACCCAAAAGCCGATGGGA	chr17:42978368	+	TCCAACACAGAACTTCCATTCA	TCCACTCAACTTGCGGTCTCCT	TTGCATGTGACGCTCCCAGCAT	GAGTACACAGCCTGCCTTTCCA
BCL2L13	sgBCL2L13_4	GGTCACAGTTGGAGACTCTG	chr2:219903211	-	TTGCAGTGAGCTGAGATTGTGC	TGGCAAGACCACAGAAGCCACA	AGGCTTTCTGTGTGCCAACTCT	TCTGCATTGGCCTACAAATACA
BCL6	sgBCL6_2	GAAACTCCTCATCGGAGAAG	chr4:186380971	+	TGTAGTGCATATCACTTCGTGC	TCCAGAGCCACGTCACCTATGT	TGGCACTATCACATGGGAGTGC	TCCTCAACAGCCGGATGCTGAT
BCL7A	sgBCL7A_8	AAGGAGCACCCAGGAGCTGA	chr5:114611100	+	GATTACCTGAGGTCAGGAGTTC	CTAGGCTCAAGCAGTCCTCACA	ACCTAGCCACAGACTGCCTGAA	CATTGAGGCACAGGGATGCTGA
BCL7B	sgBCL7B_1	AGGTTCATCAGCAACTTCCG	chr19:48807327	+	ACAGTGGCTCACACCTATAATC	CTCGTCCTCATAGCAACTCTCA	AAGTGATTGCTTACCTGTGTCT	CTTCCACCATTCTTGGCTGTGA
BCL7C	sgBCL7C_2	GCACCCACTTGAAGATACGA	chr13:44433833	+	CTCTTGGAAAGCCCCACCATAC	GGTGTATCTCCACCCACTAGCT	AGATGCAGGGCCTTGTGGGAAT	CTCTCTTCCTCCATGTAACTAT
BCL9	sgBCL9_4	GAATTCACAGGAGCACAAAG	chr22:42209403	+	GGAGCAATAGCTCTTCAGCAGA	ATGTGGCATGTTGATACCATCA	AGCGCTCCTTACAAACTCTCAG	GTTTCAGCCACGCTATCTGCTC
BCOR	sgBCOR_3	GCTGCCACAAGCACTCTAGG	chr2:223169023	-	ATTGGTGCAGACTGGAGAATAC	TGGATGTTAAGGCTGATGGCAT	GGTCCCGGGAAACATCGTCTAT	CAGATAACTAGCACCATTGATG
BCORL1	sgBCORL1_1	GGGGCGAGTGAAAATGGAGA	chr2:223168736	+	TCTGCTCTGACAGCACTCCTAA	AATCCGTTCAGTTCACACAGCT	TATTGGACGTGGTTCCGAGCAG	GATTCCGTCACATCATCTGGCT
BCR	sgBCR_7	GTGGAGCCACCAGCAGCGGG	chr2:179736922	+	GTCAGGTAACCATGACTGTCTA	ACTCCAGCCTGGACAACGTAGT	TGCCTGAGCTCTACGAGATCCA	CTGAGGCAGGTGGATCACTTGA
BDP1	sgBDP1_6	AAGACTAGACACCTCACCAA	chr2:179732759	+	TCATCTCTTCAGCAGGCAGTCT	TGGGCCATTTTCCCTTGGGGAT	CTAGAGAAGATTCTTGTCTCTG	ACCTAGAGGCTTAACCTCCTCT
BECN1	sgBECN1_10	GATCCAGGAGCTGGAAGACG	chr2:179730589	-	ACAGGACAGAGCCAAGACTGGA	CTGGACACTCAGCTCAACGTCA	AATGAGGATGACAGTGAACAGT	ATGCTGCTGACTGACAGCTGAC
BEST3	sgBEST3_1	GCAGCTGCCAATGTGTATGG	chr2:74709800	+	CCAACTGCAGCCTCCCCAAGTA	GTCCTAGCCCAATCTAACTCT	GCCTCCCCAAGTAGCTAGGA	TGCACATGAGCTTACCCAAGA
BET1L	sgBET1L_5	GATCAGAACCGGTACCTGGA	chr17:16594000	-	GAAGAAGATTCCTGACCCACAA	TTCAGGCAGTTTTCCATCCTCA	CTCTCTGTCTGCTGAACAGCTC	GCTTCACGCTCCCTGTAAGCAG
BEX1	sgBEX1_1	TTCACCAGCATCCAAAGGGA	chr2:197585371	+	ACAACAAGGGCACATCATGAAC	ACAAGGATAGGCCCAGGTCAGT	TACTGCAGGATGGGCTGCCTAA	AAACCTCTCTGGTGGGAAACGT
BEX2	sgBEX2_1	GCCACAGGCAAGGATGAGAG	chr16:1486730	-	AACTCTCCTGCTGACAGAAACT	CCTTTGAAATCCAGGGCTCTGA	TGCTTTTCCCTCAGCTTTTCCA	GAGTCCAAAGAGGAACGAGCGT
BEX4	sgBEX4_8	AGACTAGGGAACAGCAGATG	chr16:1492921	+	CACAGGGCATACTGGCTTCTCA	AGATGATGGAATACAGACTGCT	TTAGGATTCAAGGTATGAGGCA	GTAATGGAGTCCAAAGAGGAAC
BFAR	sgBFAR_8	AGATGGTGTGGATGAAAGGT	chr16:1492421	-	CACCTCCCAGGTTCAAGCGATT	TGGGTGTGGATGATACTTGATG	ACTGTGCAGACCTACCAGAAGC	ACAATGTAACCCCAAATGTGGA
BGN	sgBGN_3	GCTTGGCCTCTGAGATGCGC	chr16:1493674	-	AAGTGACAGGACCCAGGGCTGT	AATGCAGGTGCTGAGGGCAG	AGTGGCTTTGAACCTGGAGC	AGGGGACTGTTGAGCCTTTC
BGN	sgBGN_1	GAACCACCCGCAGGTGGCAG	chr16:1493551	-	ATGGAGAAGACAGGTGGGTGCT	GAGATGTCGTTGTTCTGCAGGT	GACTCTGTCACACCCACCTACA	ACAAGTGGGCACAAACTGCACA
BHLHE40	sgBHLHE40_9	AGTCAAGACGGGGAATAAAG	chr4:77305300	+	CATGTTATGCGCCACTCTCAAC	TCGTTAATCCGGTCACGTCTCT	TTCCTGGTCTCTCTTCCTGCAG	CAGAGTAGCACCCAGAACCATC
BICD2	sgBICD2_2	GGACTACTCGGAACTGGAGG	chr13:103398338	-	CAGCAAACACTGCAGCCAGAGT	CTGTGAACATGTGTGGACCGGT	AAGACTCACCTGGTTCTGTCTG	AATTTACTCTGGAACCTCTGCA
BID	sgBID_7	CAGCAGGGCCAGCACCAGCA	chr9:15666181	+	TCTGAATGGAGCATGTCTCCAA	TCACTAGTTCTGGACTCGAAGT	GTGTGAAAGACATCACGGAGCA	TTGCCTCTCAGAACTCAACTGT
BIRC2	sgBIRC2_10	ACATATTCAACTTTCCCCGC	chr14:74516668	+	AGTGCATCCACCTTTCAGGGCT	CAAGGTGGGAGATAATGAATGT	TGACCTTGTCATTCACACCAGT	AACAGTACTGTCACCTACTCAT
BIRC5	sgBIRC5_10	GCTTCAAGGAGCTGGAAGGC	chr11:22880999	+	ACGTCCACTCACGAGCTGTGCT	TCTTGAACTCCTGACCTCAGGT	TCATCCACTGCCCCACTGAGAA	AAGCATCACCAAGGCACCAGCA
BLM	sgBLM_4	GAGAAACAGAATTTGAGGGA	chr1:93687277	-	CATAAGGATGATCATCATGCCA	TCTTTCACAGCAGTGCTTGTGA	AGATTCTTCCTGGTGGCAGAGA	TGCTTTTGTGGCCTACCAGAGT
BLOC1S1	sgBLOC1S1_8	GACCTGCCTGACAGAAGCTT	chr1:93721981	+	GAGGTTGCGCTATGTTTTGCAA	GATAGGGGAATTAGTGGAACAT	TCCTTTTCAGCTCCGGCATT	GGTGGGGAAGGAGGAAACTG
BLOC1S2	sgBLOC1S2_1	GGAGACAGCTGAGGAAGCAA	chr1:93677785	-	TGTTACAGAGGCCTGCAGAGTT	TTGAGTGTGTGGTGGCTCACCT	AGGTAAGTGGCCATTTTGGAGA	GAGGCGAGTTGATGTGTCAGAT
BLVRA	sgBLVRA_3	AGAGACCAAGATGAATGCAG	chr1:93722047	+	GCAGTCCTCCAGAAACTCAGCT	GATTAGCTGCAGTGGGTAAGTT	CAAAGGAGAAATGAGGGACACA	TAGACACTGGCCTGGGTATCCT
BMI1	sgBMI1_10	GGAACCAGCAACAGCCCCAG	chr17:55822471	+	GACTGACAAATGCTGGAGAACT	CTTATGTCCACTGCAGAGTACT	AGTACTCCAGTGCAGTCTCCTC	GGAGTATCACATGTAGTCCATC
BMP7	sgBMP7_5	GGACCTGTACAACGCCATGG	chr1:43273141	-	AGTCTCAAAGTGCCCCCGAAAG	ACTTCAGCCTGGACAACGAGGT	GGTACTGAAGACGGCCTTGTAG	ACGAGGTGCACTCGAGCTTCAT
BMPR2	sgBMPR2_3	ACAACAACCACAAACACCAC	chr17:78013607	+	CAACCTGTCACATAATAGGCGT	ATCTGAGTAGGCAGAACATCAG	ACAGCAAGCACAAGCTCGAATC	TCTCATCAGAGCTTTCCTTGAG
BMS1	sgBMS1_1	AAGCTCCTCACTCAGTGCAG	chr17:80159550	+	TGCTGACAGTGACGATGACCTT	CAGTTAGGCTTATTCATGTGTC	ATTCTGGGCATTGCACAGCTGA	CAAGTTCATAGCAGCAACCAAC
BNIP1	sgBNIP1_4	GAAAACCACCAAAGAGAGCC	chr17:80151973	+	TCCAGGGATGAGATGATTGAGT	TCGCACCATTGCACTCCAACCT	TTCTTGCAGGGAGGCTTTTGTT	AGCCACCCAAGTCAGTGAACAT
BNIP3	sgBNIP3_5	CTTCAGCAATAATGGGAACG	chr16:3080536	-	ACAGACTAAGTCCCAGGTCACT	GCTGGACAGATACATGGTCTCA	CCAGAGTGGGTAGAGAATTCCA	ACTGAAGACATCGGCACTGTAA
BNIP3L	sgBNIP3L_9	GAACACCTTCAGAAATTCTG	chr18:52586592	-	GACACAGTTGATCTGCGCACG	CTGCTTTCACATACATTTCTTC	GTTGATCTGCGCACGCTTAC	GGAGTTGACCGGTACTTACCC
BOD1	sgBOD1_6	CCAAAACCTGAGGCAGAAAG	chr10:32761449	-	GAGCAGGGAAAATGTCTCACGA	CTACCAAAGTTCAGCTGAGCTA	TGGTGCATATAACTTCTGACCT	AGCAGACTGCTGCAACTCCTAA
BOD1L1	sgBOD1L1_3	GCTGTGTCCAAAATGAACCC	chr10:32760098	-	GAATGTTCAAGAGTGGCATCTC	GGATGAATTGAGAACTTGCACA	GCAACATGTTCTTCAGCAGCT	TCAAAAGCAACAGCTCCAGC
BOD1L2	sgBOD1L2_5	CGTCAGCCTTGCAGTCCCGG	chr2:130897608	-	CACAATGCAAAGGTCAACGGTG	GTGGCCTGAAGATGTGGTTTAG	TGTGTCGACACAAAATTATCCG	TCTAGGCTTTCTGTCCTGGAGA
BPGM	sgBPGM_2	GATCAGAAACTCAACAGCGA	chr16:66809031	+	AACGCCTGGGAAGTTCAGCCAT	CCTACTGCTATTTCCATGAGCA	GTTAAGACATGGAGAGGGTGCT	ATCAAGGCCCCATAGTGACGCT
BPIFB1	sgBPIFB1_8	GTCACTGAGGACCAGGCGGG	chr16:66792684	-	TGGTCAAGACCATCGTGGAGTT	GATCAGGAATCAGGAGGGGATA	TTCCACATGACGACTGAGGC	AAATGGGGGAAGTCCACTGC
BPIFB6	sgBPIFB6_2	AGGCAGGCAAGAAACAGCCA	chr16:66806549	+	CTTGTTACTGTCATTGCTGGTG	GTTCATGTTGCATGCAGAGTTG	AAGTGTCTCCACTCCAGAGGTC	ATTGTCCCCAGTGAATGGCTGA
BPNT1	sgBPNT1_3	GACCAGATGCTGTGTTGGGG	chr16:66804095	-	TGGCTGCATAGTATTCCATGGT	TCACCGTGTTAGCCAGGATGGT	TATGGGCTAACGTTCTTCTCCA	ACTTCAGAGCAGATGACAGACA
BPTF	sgBPTF_5	TCTGGCACCTCCTCAAGAGG	chr16:66812790	-	GAGGTACTGCGGAACTTTGGCA	TACCACATCAACAGCATAGCTC	TTCAGCAACACAGTCAGTCACA	GGACCAGTAGAGAACAAGATCA
BRAT1	sgBRAT1_10	GCAGGAGCACCCCTGCCTGG	chr16:66809086	-	ACATGCAGTTCTAGTGAGGACA	TAGAGATGGGACTTCGCCATGT	TGAGAAGGAGAGGACCCCAGAA	TTGGCTTTCTAGCCCTTACTGA
BRCC3	sgBRCC3_7	CAGAGAAGGAGGAAGTAATG	chr11:96116583	+	ACCCGGTTGGTCAGGACCAAGT	GTCAGCTGCTGCGTCGTAATAC	GGTTCATCTCGAGTCTGACGCT	GCAGGAGACTAAACAAGTGTCA
BRD9	sgBRD9_5	GGAGAAGCATCTGGACGATG	chr11:118869751	-	GAGTCAAGGGAGTGAGAAAGGC	CTCTTAGCACCTTCACGTCTCA	AGGTCAGACCATGAGCGAGAGA	TTCGCGTTTTGCTACCAACGGA
BRE	sgBRE_3	GACCACGCTAGATATGAAAG	chr11:82984838	-	TCAGCTAAGGTAGAACGAGTGA	CTCTGACGGCATGCTCTTCACA	AGTCAGTTATCCTCAAACAGT	TCATGCAAGAGGAACTGCTGTA
BRF2	sgBRF2_10	TCGGCACTCTGGCATCCGAG	chr19:39401409	-	ACCTGTAATCCCAGCTACTCTG	GAATGACTATACCAAGTGTCAC	TTGTCGAGTTCTGCAGTTGCCA	TCTTCACCAGTTCTGCCAAGCA
BRI3	sgBRI3_10	TGTAAAGCCAGGATGACCTC	chr19:39401238	-	GTAGAGACTCCTGACCTCAGGT	TTATCACAGCCACACGTAGCAC	TTACCAGTACACTCAAACTGCT	GACTCTCCACTCCAAAATAGGT
BRI3BP	sgBRI3BP_2	AGAAGGTGTTGACCGTGCGG	chr19:39402272	-	AGGATGAATGAGCTGATGCCCA	GGAGGCAAGGTCCAAGGAGAAG	ACGTTGTCCTCGCCGAACAGGCT	AGTTGCAGTCACTTTCCTGGTT
BRINP2	sgBRINP2_1	GGGATGCTGGCCAGCTACGG	chr3:42305048	-	ATGGCAATAGTGTTTCCTCACA	TTTCACCTCTAGCTCAGTTTGA	CATGAAGTCAGCATACTCCTGA	ACAGGGTGCTCAAATGACAATG
BRIP1	sgBRIP1_1	GCACCTAGAACAGTGGCCAG	chr4:26487495	+	ACTACCTCAGGATGGACACAAG	GATATACTTGTTCCACACAAGC	CCTGTATGATCCTTCTTAATGG	ATCACAAGTTCGTATGAAGCCT
BRPF1	sgBRPF1_8	GGTACTCAAAGATCTCCTGC	chr17:32683605	-	CATATAGCAGCTAGGACATGAG	GGTTGCACATGTCACAGAAGAG	CAAACAGCATCCTCGTCCACTA	TCTCAACCATGTGATGCTGAGT
BRPF3	sgBRPF3_2	GAAGAGCAGGAAGCTCAAGG	chr17:34325926	+	CTAACACCGTGTTCTTGGAACC	CAACACCAACCCAAGAAGAAAC	CCTTCTTGATCTTCTGCTTCAA	ACCATCTTTACAGTGCGCAAGA
BRWD1	sgBRWD1_4	GCAGGAGCTGGAGCAGTACC	chr9:34690253	-	TTGACCTGACTCCTTGTCTTCC	GCAACAACTGGAAAGACACGAA	TGTACTTCCTTATCGCCCGGTA	AGGGCAAGGTCGGCAGGAGGAA
BSDC1	sgBSDC1_1	GGAGGGACGCCCTGAAGCAG	chr17:32583770	-	ATCTACACCAACTGACACATGT	TTACTGGGTCTGAAATCCAGAC	CAACGCCTCTTACCTTCCTCCT	CATCAGTTAGAGCAGGTATGCT
BTBD19	sgBTBD19_1	GACAAGGCTTCGGAGTGCTG	chr16:57392776	-	TCCACTCCTAAACTTCAGCTTC	AATACCAAGCTGAGTGAGTGGA	AACCCCTTCTCACTCATGGAGC	GACACTGAGTGACCAGTAGCCA
BTBD19	sgBTBD19_8	GCGCTGCGTGGCTTTCATAG	chr17:34340837	+	CTGTAGGGAAGAGCAGGTTGTA	TGCAGAGCAAGGCCAGTTAGTG	AACCTGATCTCCCTCATTCTGC	TGGTTCCTGCCGGTTCTGCTCTT
BTBD19	sgBTBD19_7	GAACTCCAGCACTGCCAGGA	chr17:34341398	-	GATAGGAAGTCACTTGCCTATG	AGGCACACATACATGCCCTACT	CTGGTCAGCAGGCTCACAGAGT	CTGTCTCTTACATTCTGGTTAG
BTBD9	sgBTBD9_9	AAGCTATAGCTACTACGTTG	chr10:35855056	-	AGAGAAACCCTGTTTGGTGACA	TTACTCCACTGATCACACCACT	GACACAACTTACTTGCAGGAGA	GACATCTCTCTACTAAACCAGT
BTD	sgBTD_9	TGAGCTCCAAGGCCTCTTGG	chr17:40832071	-	TTGAGCCGCAGTATCACTGCGA	GTACAACCACACTTGAGAACTG	GTGTATGAGCATCCATCCATCC	ACTACCTGGATGCTTTTTCAGA
BTG3	sgBTG3_3	ACCGACAGCACACCTCACAT	chr3:45943194	+	AAGAATGCACCATTGCGCTCCA	TATGCTCCTAGGTTCTCTACCA	TGTGAAAACAGCTGCATCTTGT	TAGCGGAATCTAGGTGTCTACT
BTN1A1	sgBTN1A1_4	GAGCAGATGCCCGAGTACCG	chr4:139937213	+	ACAATCCCACTTGGCTCTCCCT	GAGAATGAATCTGATGGTTTCC	GTTCCGAAAGAAGGTTTCGCCG	ATACGAAAGTGTATACAGCAGG
BTN2A2	sgBTN2A2_5	GCCCAGCGCATCTCCCTGGA	chr7:56123412	+	AGTATTCCAGGCGTGAGTGATG	ACAGTCAATTGTCCTCCTACTC	CAGCCAGGATGACAGTCATGGA	ACTCTGGTCCTTTCCATGGTGA
BTNL10	sgBTNL10_9	GTTCCCCAATATCAGTGCCG	chr12:7585251	-	GAAGTAGACTGACAGCCAGCTA	TGTCAAAACTGAGGGACAGACT	CTCATGCCCCTATTCTGGCTAT	AGTATGTCCTGTTGTCAAAGGT
BTNL10	sgBTNL10_2	GTGCCGAGGACATGGAGCTG	chr19:43858378	-	CTGGAAGTAGACTGACAGCCAG	AGGAATGGCAGTGACATGCGAT	TTGCTCTCCATCCATGTCCATC	TCCCCAAAGCTTCCAAGAAGAG
BTNL2	sgBTNL2_4	GGCGTTCCTGACCACCAGGG	chr19:43858085	+	ACGCAGGCGCCATAACAGCTAT	GCTCATCTCTGTTTGCAGTGCT	ACCCCTTCTCCTCAGTGAGGAC	ACTGGGATCTCAGCCTCTGTGA
BTNL2	sgBTNL2_7	GGCCAGTTTGGATCTGAAGG	chr1:158262508	-	TGGTTTACACAGTGGATCCAGT	TGGGAGAAGATATACAGCTAAC	GATACTCAGTGCCAGACCTTCG	GACAGTTTCACACACTGGAGGA
BTNL2	sgBTNL2_6	GAGCAGATGGCAGAGTACAG	chr1:158325660	-	ATGACAGTTTCACACACTGGAG	CTAAACTCCAATGGAGCTGTTC	ACCGTTACCCTGCTGTGCATGT	CTTACTTACCACCTTCAGATCC
BTNL2	sgBTNL2_9	ATGCAGATGGAGGAGTACAG	chr2:71062626	-	AGCTTGAAGACTCCAGAACCAC	ATGTGCAAATCATCATGCTGGA	AGCCCAGCACACCTGTGTTTGT	CTGTGTCTTTCCCCAGATATTC
BTNL2	sgBTNL2_2	GCAGGACACAGACTCTGCAG	chr2:71061071	+	AGGCGCCATAACAGCTATTCAA	AGAAAAGTACTGGTCAGATGCT	ACTGACCTGGGAGGCTGATGAC	CCTCTGTGATTTCTGCCTCTGT
BUD13	sgBUD13_10	GAAGGACCGTCATGACACCC	chr2:71060995	-	TGAGTTGCTGTGTGTCTGAAGA	CAGTTCTGAGGTATGTGCTACT	TTCGTCACGATACCCCGGATTC	GAAGAGATATCTGAGGAACCAT
BYSL	sgBYSL_10	GGTCCAAGAATGCCTCAGGA	chr17:72539003	+	CACATACCTGCGTCTATCACAA	CATTCCTACTCACAGTGGTCCT	AACTGACGAAATCCCTCAGCTA	GGAACTTTCTACAAGGACTCAT
BZW2	sgBZW2_1	GAGCTGAACACGGCCAGCAG	chr17:72691953	-	TCCTTCCCTGTACCCACTAAGA	TAGCATCTTGCTGTCCCTCTCT	AAATGGATGTTGTCGTAGCAGT	CAGTTCCCTCACAGGTCGACTA
C10orf10	sgC10orf10_3	GTAGTCATCCAGGCTAGGAG	chr2:160636676	+	ACAGTATCAGCCATGGGCAG	TCACCACCAGGCTTCTGTTT	GATGTCTCGCAGGGACACAG	TCCTCTCGCCAGAGTGATGA
C10orf111	sgC10orf111_7	TAAAAGGGAGAAGGAGTATG	chr1:208073168	-	TAGCCTGAGTCTCCATTGCTTG	TTTGGAATCTTAGCCCTCTGTC	GCTGTTGCTGAACTCAAGGC	ATTTGCCTTGCCTCAGGGAC
C10orf113	sgC10orf113_1	TGTACATTCCAGACATGAAC	chr1:117078814	-	ACAGGTCTGAAAGGAGGTCATT	CTAAGCAACGGTTGCTAAGAGC	ATATGAGAGAGAGTGTTTGTGC	CTATGAGCCAGGCACCATGAAT
C10orf120	sgC10orf120_1	ACAGAGGGCTAGTGACACAA	chr17:62009567	-	ACTGGGTAGGCTTCTCCACT	CCAGGTAAGCCAGTTATGAT	GCTTCTCCACTTGGCCTCTT	TGTGAACACCTCCCGTCCTA
C10orf126	sgC10orf126_2	GTTTCAGATCATAACAGGGA	chr1:20931475	-	AAGAATGTTCTGGTGGACGGGA	TGCCTCCTTGATCAAGCGCCTT	GAAGTTGAGGATCCTGAGAAGC	TTAATAGGCTTGCCTAGCTTCA
C10orf126	sgC10orf126_7	GTACGATTGGAACTCAATGA	chr3:48224488	+	GAAGATCTTTTAAGGCAATGAA	GGCACTTTGAGCACATAAGGTA	TTCCTTTCAGGTTATGCTGGAT	ACGTGTGTGTGTATGTGTGTG
C10orf137	sgC10orf137_6	CGTGCAAATGCTGTTCGAGG	chr3:48215785	-	GACAAAGCAAGACTGCGTCTCA	TGCTGATAACATGACGTAGACT	CCTAGTTTGGCACTCTCTCGTA	TGTGAAGCCTGGTGTGACAGGT
C10orf2	sgC10orf2_3	AGGACAGCGAGGAGGTCCGG	chr9:116029682	+	AGGAGACTCTCCAAGCCTTGGA	AGCATCTCGACGACTAATCAGT	ATTGTATCAGCCAGCTGAACCT	AGGCCAGACTGGTGTTACCACT
C10orf35	sgC10orf35_5	CGAGGAATGCTACCTCTTGG	chr1:22413338	-	TCAGACACAGCATCTACTCAGC	CAGTGAGGTTTGCTAACCAAGT	AGCTAGGAGTAGCCAGTACACA	TGTGCCACTTGGCTTCCATTAG
C10orf54	sgC10orf54_5	GGACCCTGTGCTCCGAGTGG	chr11:65088548	+	TCTCCATCACTCCAGCTAACTA	AGTAGCAGAGGCTAAGGTTCTT	AACTTCTCCATCACCATGCGCA	TCTGCCCAGCACAGTGTCATGA
C10orf62	sgC10orf62_7	GCTTCATCTCTACCTCCTCG	chr19:54976690	-	TAGTGGCAATGCTACCCAGACT	TCTCACCCTGGCCTGCATAGAT	GCCATAGAAGGTGTGTGTGTGA	TGATCCAAGAGATCCACCAGGA
C10orf68	sgC10orf68_4	GAACCCTTGACAAATGCCAT	chr5:130695235	+	AAAGACAACACAGCAAAACCCT	TCATGAAGACATTTGCCCATGA	CTTACCATAGTGAGTCCTTAGT	CTCCAGCCTGAGTGACAGAACA
C10orf88	sgC10orf88_9	GCCTGCAACATCCCAAGAAG	chr12:6959993	+	AACTAGAGACCTGGTACCAACT	AGCGTAGAGCGACGAGACTACA	CAGCTCCTCCCAGTCGAAGTCA	TAGTCTCCAGCGAAAGAGCAAG
C11orf24	sgC11orf24_9	AGTGAACCAGCAACTTCAGG	chr16:65038692	-	ATGTGCTTGGAAGGACTTGGAC	CCTGTGCAGGATTGAACATGAT	AGCCCACCTCAACTCTATGGAA	AATGTGGCCAGGGTTGCTGTTC
C11orf44	sgC11orf44_10	TCAGGAGCAGCTGGATGAGA	chr5:21842366	+	CACTCTCAGGTGATGTTAACAG	AGTCCCAGAATTCAACAGAGCA	ACAGGAGAGGGCATGGAAGTCC	ACTTAACAGAGAAGCGACTGCA
C11orf44	sgC11orf44_3	GGAGGCGGTGGGACAGGAGA	chr14:23518456	-	CAGGAGACTACAACTCAGGAGC	GGAGACAAATCAGGAGAGTGTG	AGATCCCCAGAGAGAGCCAG	AAGGAAGGAATGGTCAGCGG
C11orf57	sgC11orf57_9	TTTAGCCGGATGCGCAGTGA	chr18:63430209	+	GTATAGAGAGGAGCAGATAATG	GGCCAAATATTAATGCTCACAG	TTGTTTCCTTCCCCCTCAGC	CACAAACCTGTCTGGCATGT
C11orf95	sgC11orf95_7	TGCGCCTCTCAGCCTCCCGG	chr5:26886149	-	AAGTATGTGTGTGGAGCACCAG	GGACAGGGCTAGATTCCAGTCT	TTCAGGCAAAGCCCCAGCTGGT	GGGTCATAGTCCATGAGACACT
C11orf95	sgC11orf95_6	ACAGCTGGGATGCACACCTG	chr10:85970875	-	CTGCCTGTACAGAATCTGCATT	GAGTACCTGATGGACTTCAAC	GCATTTGCATTACCTGGGCC	CCTCAAGCTCAGCACCATCA
C11orf96	sgC11orf96_6	GCAGGCACTCCAGGCTCTGC	chr5:175992394	-	CATTCGCTGTCATCCGAGCTCA	CACTCACAGCAGAGTTCGCACT	TTCCTCAGTTTGCAGCTGCTGA	TGATGGGCATCTGCTCCAGTTA
C11orf96	sgC11orf96_8	GCTGCGGGAACTCGTCGGCC	chr11:620078	-	TGCAGACTTGGGGATCCCAGAA	CCAGGCTGTTCCTCAGTTTGCA	GGCTGCGTCTTGAAGCGAGACT	CTTTAAATGGCATTCGCTGTCA
C12orf4	sgC12orf4_5	GAGAATGCCAGTCATTTGCA	chr16:4563824	-	ACAAGCTTGCAGGTGATGCTGT	GAACTCTCCCTAAGAATTCTCT	AAGTAGGAAGTCAGTGCTTAGA	CCAACTAAATTCAGAAGAGCTC
C12orf4	sgC12orf4_8	CAAGGCCTGAAGAACCCAGC	chr16:4562907	-	ACCTATGAGGACCCTCCCAGTT	AGGTGACCACATAGGTCACCTT	AGAGAGTTTCAGAGGCAGGAGA	ATTGTGGACACTTCCTATCCCT
C12orf44	sgC12orf44_10	GAAGTCACAGTCAACATCCT	chr1:1571791	-	GAATCCCAGCCTGTCATTTGGA	CAACACATCTGTTTCTCAGAAC	AACTCCCCAACAACCTTGCGCA	GTTACTGGGTGCAGGATGAACT
C12orf5	sgC12orf5_1	GCAAAGCGCTAAGTGAGCTG	chr1:1571811	+	TCTCTCATGTTAGCGTCTCTGA	ATCACCCTCTTTGAACTCCACT	ACATACCTGGTCCAGCGTCTCT	CACCATCTGCTTGCAATAGCAA
C12orf65	sgC12orf65_8	GTGCTGAAGCACATCCCCTC	chr1:1571838	+	CCTACACCACTGACCCGAATAT	TCAGCCACTGCTTAGCTTTGTC	AGAGCAGTTTGTGAAAGGACAC	CCAGGCTGTTGTAGGAGGTTCT
C14orf132	sgC14orf132_5	GATTGCCATCATAGCTACGC	chr7:40027553	+	GGGCATGAGAATGTCTGCCTCA	TCTCATCTGGTCCCATGTTCCT	TGTGCCGTCCTCAGAAGGTGAA	CCAGACCACTTCCCTTTTGCAG
C14orf132	sgC14orf132_1	GGCCATAAAGGAGAGATCCA	chr12:56361946	-	AACAGCTCAGGACTTGGGTTGC	CACCGGCAAGAGACAGATTACT	TGGCCCCGAACCTCCCCAAACTT	CTAGTAGAGATCTGGAGCCAGA
C14orf164	sgC14orf164_10	GAGGCAGAGGTCTGCAGGGA	chr12:123749777	+	TCAACAGTGTCCATGGTGTTCA	AGCCTGGGCAACACGATGAAAC	GAATAGGGAAGCCAGATAACTG	CCGAGATCATGCCATTGCACTC
C14orf164	sgC14orf164_9	ATACAGTCGGTCCTCCTCAG	chr17:73997521	+	AGGCTGGGTACAGTAGCTTATG	CATGGACACTGTTGATTGAGTC	ACATTACTTACTTGTCCCAAGC	CTGTAGTCCTAGCTACTTGGGA
C14orf164	sgC14orf164_8	CTATGCTGGAAACTGGGTCG	chr5:68572459	-	TTGACCTCTGCCTAGAGAGATT	ATGATTGTCTGCCCATGTCCTG	ATCTTCCAACTTTTGCCAACAG	CATCACAGTCAGGTGGAGAACA
C14orf166	sgC14orf166_1	GAAACATCCACAGCAGCGAC	chr4:76530741	+	CAGTAAGTATCTGGACCCAGGA	AGTGCTGGCATTATAGGTGTTA	TCATCGTTTGGCTTGAAGACCA	ACTGAAAGCTTGGTAGGAAGAC
C14orf166B	sgC14orf166B_3	GAATGGCTTTGGGAATGAGG	chr9:21970970	+	GACCCTTTTGGTTGGATGAGTC	ACACACACACCCTTTCCAGCTG	GGTGCTGTTCTCCCCTCTTC	CCCCTTCATTGCCGATGTCA
C14orf169	sgC14orf169_4	CGATGAGCCACTCAAAGAGG	chr22:46643111	-	AGCGAGAACTCGGAGGAATCGA	ACTGCCACACAGTAGTAGAGAA	TCCCATAGGCGCCGGTAAAAGT	CAACACTTAGCGGCCGTCCAGT
C14orf169	sgC14orf169_5	GTACAGGGACCACGCGGCGG	chr17:20483467	-	CCTCTTTGAGTGGCTCATCGCG	AGTTTCCTACCTTCCAGCTGCA	CACACAGTAGTAGAGAAAGCCT	AGATCACTTTTACCGGCGCCTA
C14orf178	sgC14orf178_3	GGAAGGCACGACTTGAACTC	chr17:15341201	-	TGCAATCACGGCTCATTGCAGC	TCTCGAACTCCTGATCTCATGA	CATCCTCACAGCCTTCTGAGGT	GTCTTGAACTGCTGGGCTCAAG
C14orf183	sgC14orf183_7	GCTGCCAACGCTGCTCAGAG	chr17:15341315	-	TATAAAATGAGGGGTGATGCTC	AAGACCTGATTGAAAGCAGCCT	CCACATTCTCTGCCCACTGT	AAAGCAGCCTAGCCTGTGAG
C14orf2	sgC14orf2_7	AAAGCTTCAGCGCCTGCTCC	chr17:15341182	-	CGGTACTTATACAAGTGTACAG	TTACATGAACCCTTAAGCACTC	CCATCTAACACGGCTTGCTG	CCCTTAAGCACTCTGGGTGT
C14orf79	sgC14orf79_8	GAAAGAAGTTCTCCTGGCAA	chr17:15341420	-	GTTTCACTATGTTGGCCAGGCA	AAGCATTCGGGAGTCATCCAGT	AGGAGCCCTGTGTCAACCCAAA	GATTACAGGCGTGAGCCACTGT
C14orf93	sgC14orf93_1	GGGAGGGGAGAAGAGAATGG	chr19:51983583	+	ATCGACCCGCTGGTAGATAA	CCTCATTGAGAAAGGAAAGTG	AGCCATGTCCAGTCACTGTG	CTTCCTACCTGTTGGAGCGG
C15orf39	sgC15orf39_1	AGAGTCCAGTCAACATCCAG	chr19:51983805	-	CATACCCACCCTTGTACTCTAC	AGTGGGGGAATGTAAGGTGCCT	AACCTGTCTACCGCAACCCTCT	CCTAGGGTAAGGACCTGTGTAC
C15orf41	sgC15orf41_5	GACCCTTCTCAGATTCCAGA	chr19:45017296	+	TTACCCCAAATGGGCTTTTCGG	CTGCATTGCCATTTATGGTGCA	TCTGCTAGGCAGATAACAGCAT	AGGTCATCATCAAATCTGGTAG
C15orf60	sgC15orf60_2	AGAGTCAAAGGAGCAGGCGC	chr19:45029136	+	GCTCACTGCCTTGTTTAACATA	ACCCAGAATGCAGCTGGAACTC	ATGTTTCCATCAGGCACCTGCA	CTATGCCTGCATCAATAAGTGA
C15orf65	sgC15orf65_4	GGATTGCCAGGGTTCACACA	chr19:42225028	-	GATGGCTTAGCTTGGGCTCAGA	GTCACTGTCATGTAGTTATCAG	AGGATAAGAAAAGTACTTCACC	GGTTCTGTCAGGTGCAGTATTT
C16orf13	sgC16orf13_5	CCTTTCCCAGGTCCTCCAGG	chr19:42260641	+	CAGCAGGACATGCTTTATTCTG	GGTGCCCTTTCATTCTCCAAAC	TCAACCCCTAGAGAGGTTGCCT	TATGCCATCAATGGGAAGATCT
C16orf47	sgC16orf47_8	GCTCCAGCTACTACCTGGGA	chr19:42192047	-	GATCTTGACTCTCCAATTTCAG	GCAACTGTTCCATAACATCCAG	AGGGACCAGTGATCTTGCCTGT	TCAAATAGCTGACTACCTGTTG
C16orf47	sgC16orf47_1	AAGTTAACAAGAGCCAGCAA	chr19:42190941	-	TAGTAGAGACAGGGTTTCGCCA	CACTCTGGACCATGAATTGCGT	TGTCAACCCTAGAAAACAAGTC	TCCCAAAGTGCTGGGATCACAG
C16orf70	sgC16orf70_8	GGAACTTGTTTATGAGGGGA	chr22:18021617	-	GGTGATTCCTGCCAAGATGTTC	GTTGCAGGCAAGGTCTACTTTG	GAGGAATCACAACTTACCACTC	CCTTTCCTTAGAGACCAAGACA
C16orf82	sgC16orf82_6	TGTTCAGCCGCACTCTCCGG	chr22:17983972	-	CTGAAAGTGTCCAGCAGCTACC	ACTCTTTCCCTCCAGTCTGCTT	CTCAGTGACACCCAGAGCAG	AGAGCTGGGAGGGTCTATGG
C16orf82	sgC16orf82_10	GGTGTCACTGAGGTAGCTGC	chr15:72582292	-	TCTCCCTGGATAAACCACTTCA	TGGTTTGGTTACTGGCCGCCTG	GGAGAGCCAAGCCTACAGTC	CTGGGTGTTGAGCCTTCTGT
C16orf93	sgC16orf93_10	GGCGGCAGAAAATGAGCGCG	chr16:90038171	+	GATTGGAAAGCTGATGGCTTGT	GGAAGTACCTGGACGTCCATTC	GTGAAGATCCTGGAGCAGGGCA	AATGGCTGACTCCAAAGCATGT
C17orf100	sgC17orf100_5	GGGACGAGGCTCTGACGTGG	chr5:64847413	-	AGTCCAGTGTTTTAGCCTTCGA	GGCTTGGCTGTTTCTTACATTG	ATCGGGCCGTTTTTTCGTTCTG	TCTTCTGCCTGCGGTGACCATT
C17orf100	sgC17orf100_6	GGTGGGACGAGGTCTCCACG	chr12:88524977	-	TTAGCCTTCGAAGGACCATGGT	CTGGGTCAAAAGTAGGCTGGTC	AGCCCGAGGGGCCAAGCAGTCTT	CTTTGGGAAGCAGCATCTCATC
C17orf100	sgC17orf100_2	GGGCCAAGCAGTCTTCGCCC	chr6:109480238	+	AGAGCTACTCACCTGTCTCCAT	CCTTTGGGAAGCAGCATCTCAT	CGACGTCTCCACGCGGTGGGA	ACCCGCGCTGGCTCCAAAATAG
C17orf103	sgC17orf103_5	GGCGATGCCACGCCCACGGT	chr1:26601538	+	TCTGGCTGTAACTCCCTTCATT	TCTGTGTCCAGTGCTGGGTTCT	GTCCTGCTCTATGAGTACGTGG	ACAGGAGGTGTGTGAGGATCTT
C17orf103	sgC17orf103_6	AGCAGGCTGCCCCATCCGCG	chr2:182521616	-	TGACCAACTTTCCAGGATCTCA	TCCCAAAGTTGCACGTGGGACA	TTACCGTTGAGCCGGACAGTGA	AGAGGTGACTGGAATGTATCAA
C17orf103	sgC17orf103_2	GAGGTCCCAGATGCCTACCG	chr12:50560984	-	CAGCATGGAGGACAAAGGTTGC	AAAGGTTCATGTGGGGCTCAAG	TCCACAACCCCCAGGATGTCAT	TGTGTGAGGATCTTGGAGGCTC
C17orf104	sgC17orf104_4	GACGTCGGTTAACCTGCTGC	chr2:169547549	-	GTTCGGAATTGAGCCGAACAGC	CCTATGAATCGGTGGCTCGAGT	GCCGAGGTAGAACAGGTGTC	AAGGACCTGCGATGTGTAGC
C17orf107	sgC17orf107_2	CCACTTCCACAGCTCCACCG	chr16:67038058	+	CGATGACGCAATTCATGACAAT	CACAGGGCTGAGATCTGCATTG	TACCACTTGTGGCGGCCATGAA	CTGTGGCTTCTCTCAACACCAG
C17orf51	sgC17orf51_10	TGCTCGTCTCTGCACAGACC	chr14:35182126	+	AGACCATCAGGATCATGACAGT	TCAGGCCTCCTTGTCCTGTGTG	CCATCTGGATCGCTTTTCCATT	CTACTGCCACACTGTGAGTTAG
C17orf53	sgC17orf53_10	GTGTAACAGCAGCAGCCTGG	chr14:54976770	-	GAACTCCTGACCTCAAGTGATC	CTGCTGACTCCACATTCCAGCT	TGTGAATGCTGGGCGCCTGAGA	AAAGCCACCAACTTGCTGCTGT
C17orf58	sgC17orf58_8	TGGACACGGCTTATTGCAGC	chr2:53999058	+	ACCACATTACAGAACAAAGGTC	TGAACGGGATCGTGCACGATGT	AAGATGAACCGCCTGTACCTCA	GACAGGGCTTAAATCACAGAGT
C17orf62	sgC17orf62_4	GGAGAGCCTTACCAACCAGC	chr13:115090132	+	TCACGTGGTTCAAAACAAGTAC	ACCACAGAGACCAGGTGAGACT	GGATGTACCTGCAGGTGGAGAC	ATGGTGACCTCAGAAAAGCTCA
C17orf74	sgC17orf74_4	ATGCCATAGCTGGTTTTCCA	chr10:75542085	-	GATAGAGGAACAGACTGAGATC	TTCTGGAGTCCATGCCACATCT	AGTAAGATGTCCTCGGCATCGT	CCACATTGTGACTCTCGCTAGC
C17orf80	sgC17orf80_3	GAACGGACTGTCATGAGCCA	chr3:14157958	+	TGTACAAACTACCTCTGGTGA	TGTGTGATGCTTGGAACTGACT	AATGTGGTCTTTCCCCTTGAGA	ATCACCTCTCAGGAGTCCCTAC
C17orf85	sgC17orf85_3	CGAGGAACCCATTGAAGAGG	chr2:113343622	-	CCACTTCGTCAGCATACATAGT	CCAGCAAATGACCATGGAAGCA	ATCTGCATCCATGTCCTGGTCT	TAGCCATCCTCCTGTTGCAGTA
C18orf21	sgC18orf21_2	GCTGAGTTTACTTGTAGGAG	chr1:111860331	-	AGGTTGCAGTGAGCTGAGATC	GAAGATATGGGAGTATGTGACA	CTTGCCTTTCGAGCCAGACATG	GGACAGCCTCTATTTTACTTAC
C18orf54	sgC18orf54_8	GATCTAGGCCAAATATATCC	chr11:67888623	+	TGAAGAAGCCATGGCGAAATCA	GACCACATCCCTCCAAGAACTG	AGATAAGCTGTACAGATCTGCT	CCAAACTTGTCTTCAAGGAAGC
C18orf56	sgC18orf56_1	CAGTCGCCCCAGTGATGCCG	chr11:67864541	+	AGATCCAACACATCCTCCGCTG	CGCTCCATTTATCTGAGCGGTC	AACACACACAGCAGCGACAGCC	AAGCTGGTTCGTGGGGATTGGA
C18orf56	sgC18orf56_5	ATTGAGGTTAGGACTAAACG	chr2:86737493	-	ACCCTGTCGGTATTCGGCATGCA	TGTCGCTGCTGTGTGTGTTGCC	GCTACAGCCTGAGAGGTGAC	TAATGGGACCCTCCGTTTCG
C18orf56	sgC18orf56_6	GAAGGAGGGAGGCGCGGCTG	chr2:220406395	+	AGCTGCAGTACCTGGGGCAGAT	GCTGTCGCTGCTGTGTGTGTT	TGGGGCAGATCCAACACATC	GTAAGGCGAGGAGGACGATG
C18orf56	sgC18orf56_2	ACACAGCAGCGACAGCCGGG	chr11:74414352	+	GTTTAGTCCTAACCTCAATCCT	AGGCCACCAGGAAACCAAGTTC	TTACAGACGCCGAAACGGAGGGT	GTCCACAGGGGAAAACGGAGGA
C18orf56	sgC18orf56_9	ATTAGGGACGTGACTGGCGC	chr15:78911132	+	CACCCTGTCGGTATTCGGCATG	AGAGGAAAGGACGACTAAGAAC	ATCGTCCTCCTCGCCTTACAGA	CAGCTTCAGTGCTCTCCTCTTC
C18orf8	sgC18orf8_10	CGTGCATCATCAGGATACAG	chr4:40351225	+	AGATACGGGCAGCTGTATGTTC	TCCAGCCTTAGCCCCACAAGTA	TGCCCAGCCACCAATTTTCACA	CTCTATCATCTACCACGGTAGA
C19orf54	sgC19orf54_7	GGTAAAGCTGAAAAGTCCAG	chr1:154544556	+	TGAGGACAGCTTTCTTCATTGC	CTTTCACACCCACTGCTCAGTC	TTCTCCTCCAAAAACCCCTGTA	CAGAAGCCTCTTCACATCTTCT
C19orf55	sgC19orf55_8	GCACCACTGAGGGACAGATG	chr18:24722710	+	TGCAGGGATGACCCATGAGACC	ATTATTACTGCATGCCTTCTCC	TTAGACCCTGAGCCCATCCA	CCAGGGCTGCTGGTACTTAC
C19orf55	sgC19orf55_7	GGACTCCTCAAACAGCTCAG	chr14:24775232	-	CTACCACCTGGATTCCCCATCT	GCTGTGATTGTACCACTGACCT	CCATCCAGGTCTCAGAGATCCA	AGAGTGCTGCAGAAACAGCTCT
C19orf55	sgC19orf55_2	TGACAGCGGGGACTCCGTGG	chr19:19653258	+	ATGACCCATGAGACCTCACACT	TCACAGCACTTTTTGGAGGCCA	AGCACCACTGAGGGACAGATGT	TGTGATTGTACCACTGACCTCC
C19orf55	sgC19orf55_1	GCACCCACCCTGATTGACAG	chr13:53035787	+	TGATCTTAGACCCTGAGCCCAT	GACAGAGCTGGGATTTGAACTC	CTCCCCTGAGCTGTTTGAGG	AAGCCTCTTTTTCCCCCAGG
C19orf57	sgC19orf57_9	GAAGGGACTCATAGCAGCCT	chr13:53035040	-	AGAGCCCTCTCTTCCAGCTCAG	TGTACCCCAGCATCAGCTCCTA	TCAGGTCTGCGATGACAACC	CATCAGCTCCTACCTCAGGC
C19orf68	sgC19orf68_10	GTCGATGAGCGTGTAGAGCG	chr2:113509848	-	GGAATGGGTCTGATATCCACCT	GTGCCTGTAGTCCTAGCTACTC	GCTCTTCTTCGTCAAGAGCTCC	CTCTGCAAGGTGTATTTGGCTG
C19orf68	sgC19orf68_6	GCAGGAGGAGCAGGAGCTGC	chr19:45822878	+	CAACTGTACCTAAGGGTCACAT	ATCTCTGGGTGGGGTGTTCTCT	ATGGAGCTCTTGACGAAGAAGA	ACCTCGATAGAGGCACCAGCAA
C19orf83	sgC19orf83_9	GGGAGGGACCCCTTGGGCAC	chr2:122363441	-	TCGTCTTCCTGTAACTGCAGCC	GGTTTCACCATGTTGGCCAGGA	ACAAATTGTCATCTGGAAGACG	CACGTCTTAGTCATAGCATCTT
C19orf83	sgC19orf83_10	CAGGTAGCGGGACAGGAAAG	chr2:122227469	-	TCCTGTAACTGCAGCCGCTGCT	TAGAAAATAAGAGGGAAGGGAC	GGTCGTCCACTTCCATACCG	CTGTGGCAGAGAGGAGTGTG
C19orf84	sgC19orf84_5	AGGCAGGCCACTCCCAGCCG	chr3:33644494	-	TGGTGGTGATGGCAGTGTCATT	TGCTGGGGGCCTACACCTTCCAA	CAGTGTCATTGGTGGGGTCC	CTACACCTTCCAACAGGCCTT
C1orf115	sgC1orf115_6	CGAGGGCGAGGGCGAACCGA	chr3:33626339	+	GGACCAAAGGTTGGTGTCTTT	ACCTCTTCCTGGGCTGCTCGCT	AAAGGTTGGTGTCTTTGCGC	GTACTCCAGGTGCTCCAGGA
C1orf122	sgC1orf122_5	CGCCAGAGGCGGCTTTCCAA	chr3:33576727	+	AGTATGTCTCCGCCGCTTTAT	GATGAAGTGGGAGTGAACCCAG	TCCGCCGCTTTATCCCTAAC	GGGTATTCTGCTCGGGGATG
C1orf137	sgC1orf137_7	GCAACATCCTCACCTGCTCA	chr3:33614702	-	CACAGTGGCTCACGCCTGTAAT	AGCCAAGTGAAAGGAGAAATCC	GGGTAGAGACATAGCCAAAACG	AATATCTTGAACCCTGGAGGTG
C1orf162	sgC1orf162_1	GAACCCCAGCACAAAAGGCA	chr3:33592842	-	AGCTTCCTCTGAGGCCTCAAAT	TTGGAGTGATCTGCCATGGTGC	CCTTCAAAAGCCCAACAGTTCA	GCAGGTTTTATCACACTGCACC
C1orf185	sgC1orf185_5	GGGAATTGGTTTCTTTGCTT	chr1:86905962	+	CTGCCTCCTTATAGAGATTGAT	GGAGTTTGCAGTGAGCCAAGAT	CGAATAATCCTTACCTTCGTT	GCATGGGACTAGAATTCCCATC
C1orf186	sgC1orf186_5	GAGTGAACAGATACTGAAAG	chrX:10182031	-	ATGTGGCTGTGAGGAATCCTCA	TTGCTTTACTGAGGGCAGTGTT	AGTCTCCTTCATCTCTTTGACA	AGGTTCAAGCAGTTCTCTTGCC
C1orf195	sgC1orf195_9	CATCAGCGTCACCCAGGAGC	chr1:11876671	-	AGTGTTGCGATCTCAGCTCACT	ACAACGGCTGGCTGTAGACTTC	ATCCACTCTGACCTGCAAACCT	TGCTTGCATGAGTGGTTCTCCA
C1orf195	sgC1orf195_4	ACGCTGATGCTGTTGATTTG	chr1:16350406	+	CAGGATGGTCTCGATCTCCTGA	GGTCATCATGATTGGATGAGGT	GTTGCTGATTCAGTAGGTCTGA	GTAGACTTCTCCACCAGTTTGC
C1orf195	sgC1orf195_2	TTGCAGGTCAGAGTGGATGA	chr13:96230188	+	ATGGTCTCGATCTCCTGACCTC	GAGGTCATCATGATTGGATGAG	TGGGTGACGCTGATGCTGTTGA	GGCTGTAGACTTCTCCACCAGT
C1orf234	sgC1orf234_4	TCACCTGCTGGGGCTCTGGG	chr3:137742524	+	TTGCCAAAGCATGTTGACATCA	ATCACCTGGCTATTGTGAGGAC	CTACCCACCTAATCTAGCTGCA	CTGGCTATGACTCAGAGGAGTG
C1orf63	sgC1orf63_5	AGCGCCTCTCTCGGTAACGG	chr4:184240801	+	TAATGTCCTCCCTCTTTCCTCC	CTAAAGCCGCAGGTGAAGATGT	AGTCGGAGGAGCAAGTCCAGGT	GTACACTGTGCGACCAAAGCCG
C1orf85	sgC1orf85_6	GTTCCAAGAGAAATCGGCCA	chr11:113651066	+	CTCTAGCTGACAGGTGTCTGCT	GAGAGAGTTCATCCCAATTAGA	AGTTTGACAGCACCAACGTGTC	CACCTCCATCATTAAATCCCAC
C1QL2	sgC1QL2_6	GATGAGCAGCCCGAGCGCCA	chr3:98237717	+	CTGAGGTCCTGCATGACTTCCA	AGATAGGAGGCTGATGACATGA	TGCCCATCATCTCATAGTGCG	CTCTCGCTGAAGTAGTTGGGTA
C1QTNF8	sgC1QTNF8_4	GGGCGGCAGCAGTGCACACA	chr14:38724290	+	CTACTTTGGGGATCTCAGGAAC	GTTTAGAGGGCTGTCTCAGAGA	TCCACAGGTCCCTGTCACTCAC	CCTCTGTGTCCCACAACGGCTT
C1R	sgC1R_5	ACTGTGATCACAGTCCCCAC	chr16:19297163	-	AGTGGATGTTGAATTTCCTGAG	TGGTCCCAAGCCAGTCCTATTC	TGACATAATCATAGAAGCAGCC	CCCACATGGCAAGAGTGCTGAA
C1R	sgC1R_7	TCTGCTGATAAGAAAAGCCT	chr16:19310030	-	AGGCATCTTTAGGCCACCTGGA	ACAACACGCAAAGAGTGAGTCA	CACTCCGCAACAGATCTTCTTC	GCTACTCACCCACAGCTTGGTA
C1R	sgC1R_6	GAGCTTCACCCTGTATCCCG	chr12:9840545	+	ATGCCATACAGATCCCAGATCC	TCCCAAGCCAGTCCTATTCCTG	TCATAGAAGCAGCCTTCAGAAG	CCTGCTGAGAACATGTCTGTGA
C20orf112	sgC20orf112_3	GATGAATGGCAACGGCGCCG	chr6:45917057	-	TCACCAGGAACCGAACACATAC	ACAGGCCACTCACTCCCAAACC	AGCTTGTCACACAGGTTGATGG	ACACTCATGAGGAGGACACAGG
C20orf203	sgC20orf203_3	AAGACAGGCCTAGGAAACAT	chr12:92818503	+	GAATCTTAGTACCTGAGACTCG	TGGTTGGTAAAGGTGTCTGAGC	ACTGCCTGTGATCCAGCATGTT	GTAAGAATCTTCAAGGCTCAGA
C20orf203	sgC20orf203_7	GAAGTCCTGGAAACATGTTG	chr12:92818797	+	ACAGCCTCGGTCCCTAATCATG	ACATCAGTCTTGGCTGGACTCA	GGAGAGAAACTGCTGCTTGCTA	GAAGTTGGAGGCCTCAGGCTCA
C20orf27	sgC20orf27_9	CATCAAAGTGGACGTGGCTG	chr12:92818723	+	ACGACACTGCCTTCCATTGCTA	GCACTGACACAGCTTAGGGGTA	GACCAGAAAGCTGCTGTCACTC	CCTAGTGTCCATCTAGCCCTGA
C20orf62	sgC20orf62_3	TCTCAGGAATCACCTCACCC	chr4:10566307	-	GGAATAACAATGGCACCATCGA	CTCAGTGAGAAGGAGGATTCTC	CAGATGCTTCAGTTGTTGGCTT	AGTCACAAAAGCACCTCCTGAT
C20orf96	sgC20orf96_8	TGGAGTACTCAAACAAGAAG	chr4:56309909	-	AGACATTGGTAGAGACCCAGAT	ACCTGGAAGACGCATTTCTTCA	CAGCTCATCTTGCATTTCTTCT	CGTGTAATAGCAAGCGATCTGT
C21orf140	sgC21orf140_3	ACTGGGGAAGATATTAGTGA	chr4:56315643	-	CACCTCTGGGCAACACATAATG	TCTGAAGTGTATGTGTGGGACT	AGGAAGCAATGCCTCCAATATC	CTCAGAGAAGAGGCTGTCTTCT
C21orf140	sgC21orf140_8	ATGCTGCGGGTAGTCAAGGA	chr10:129681997	-	ATAGCCACTGTCAATGGACTGC	TCCCCAGATGCAGATGTGCAAG	CAGAAAGTCTCGTAACTGGGGA	TGCTTGCTAAGCTAATGACTGT
C21orf140	sgC21orf140_6	ATGCACAATACACCAAGTTG	chr17:57738943	+	CTTGCTAAGCTAATGACTGTAG	TCCCATATTTTATGGGTCAGCA	CTTAGGAACACCCGATATTTCC	AGCCCTTTATGAGGTCATCATC
C21orf140	sgC21orf140_5	AAGGAAGACAGAGAGGCTGA	chr22:19212992	-	ACCAGACATGTAGCAGCCTCAC	ATCCCAGAAAGTCTCGTAACTG	TGGAAAGTGTGTCATCGTGGTC	AGCCACTGTCAATGGACTGCAA
C21orf58	sgC21orf58_10	TGAGTAGGGAAGGCCTGGGG	chr14:24975773	+	TGGTCTCGAACTCTTGACCTCA	TGGAGACACTTTCTTCAAGGAC	CAGTAGATAATTTCCTCAACCC	AATCACCTGGCTGTTCCTAGGT
C21orf59	sgC21orf59_10	GATGATATTGGACGAAGGAA	chrX:154292289	-	TCTGTAGAGAAATGACGAGGTC	GCTTACATTCCAATGGGGTATG	AATTGAAGGATGAATGGGGTGA	GAGAATCGCTTGAACCTGGAAG
C22orf15	sgC22orf15_10	GGCTTCCCGGGCCCAGACCA	chr1:47799723	+	ACCTGAGGCAGAAAGCAGGGTT	GGTTCTCCAATAGGGACTCATA	TCTCCTGGCTGAGGATGGCAAC	TCTGGAACTGTTTGCTAGTCCA
C2orf44	sgC2orf44_3	AAAGGCAGACATCAACACCC	chr16:66613675	-	GCGTACTTCACCAATAACTGGT	TGCAGATGATACACCTGTTCTA	TTCTGACTGTGTTGACTGCTCA	CAACCTGTGAGTCCACAGTTGC
C2orf48	sgC2orf48_7	CCAATCACCCACCCAGTGTG	chr16:66643808	+	ACTGTTCCAAGCACGGGAAACA	TTGCCCACCCTCCGCCTGAAACA	GAGCCCTCCTGTATGCACTG	CCGCCTGAAACATGCTTTCC
C2orf61	sgC2orf61_9	GGAAGCACGTTGTATTGCCC	chr3:32433420	+	GAGCGAAATACACAGCTCCTAT	AGCCTGGCCAACATGGTGAAAC	GGTATGTAAACAGAAAGGCAGC	CATTTTCCTATGCAGCATCTCA
C2orf69	sgC2orf69_10	GCGATGCTCCCTCTCGGCCG	chr3:32433478	+	TGCTGAAGTCCCTCCCTCAGGAA	AGGGAAATAGAGGACGTGATGC	CGCAGCTCGGAATCGGAAA	GCCAACAGGAGCAATTCGTT
C2orf71	sgC2orf71_9	GGTGCCATTGGGCCACACGG	chr20:34583067	+	CTTCTTGACGGATGTTCTGGTG	GGACAAGCACCCCATGTGATTC	CTGAAGTTCTTGGTGAGGGATG	GGAGTCAATCAGCGAAAGGATC
C2orf74	sgC2orf74_5	TGGAGAAACTGGTCAAGAAG	chrX:150909337	+	GAGGTGTAGACTGTGCAGCTGC	CACGAACTGATAAGCAACCAGA	AAGGGACATGGAGGCAGAAGAG	TAGTAGAGACGGGGTTTCACCA
C2orf74	sgC2orf74_3	TGAACTTGAATGTGCCGATG	chrX:150907311	+	CCATGCTGATAATTGGGATCAG	TACCTAGCTGAGGAATGTACCT	TTCTGCCTCCATGTCCCTTCTG	TGCAAACGGAGGTGTAGACTGT
C2orf81	sgC2orf81_7	GCTGCACGCGTCCACCTCGG	chr7:135080552	-	CAACAGTAGAGGTCTTCCAACG	GGACTCTGCTTTCAAAGTCTAC	ACATGGGGTGAGGACGAGGAG	ATCCACGACCTTCCTAAAGGGA
C2orf81	sgC2orf81_5	GTTCTCCAGGCCCTCCGAGG	chr6:88854940	+	CCTCCTGAAACAGCTCTGATGT	CATGTTTTGTTCTCACAGAGGC	GCAGGAGCAATGGCAGAGGAGT	GTGCATTCCATTCACCATCAGC
C2orf91	sgC2orf91_5	GTCAGTGGGAGAGATTGGGA	chr11:58390245	+	GTTACCGCAGATGTTGGTCCTC	CAGACTTTACAGGGTCAGGTAG	AAAGGGACAGTGCAGAGCTGTC	CAGCTTAGGCCTCTGAAACTCC
C3	sgC3_4	GAAGTGGATCTGGTAGGGAG	chr3:1337343	+	GGTAGGCTGGAGAGCCATCA	AGGAGGTCTAATCCTGAGGGGT	CCATCAGGGTTCGTCACGAA	CCTACACTCACAGCTGGTCC
C3orf30	sgC3orf30_5	CCAGCCGCTCCCTCAAGTGC	chr2:165584481	+	TCTCACACACTGCGGAGAACCT	CACCTGACCATCACTCTGTTCA	AGCAGTGTGGTTATCTGCCTTC	ACACTGCAGGGTCAGCTGACTG
C3orf52	sgC3orf52_7	CATCATGCTGAAGATTCCAG	chr1:103427456	+	ACTTGCTTGCTGTGTTCAGCCT	ACTTACTCTATAGCTCTATGCC	TCAGCCTTTACCCTTGATGCT	GGTGAGCAGGTGAGGCAATT
C3orf56	sgC3orf56_5	GGAGTCCAGCATCCCACCTG	chr7:101190481	-	CTATGGTTCCTGTACCTGCTTG	GCTCCACCAGACATGTCTCTGA	CAAGTAGGGAGCTCCTCTGGAT	TCTATGGTGGGTATCTCTGGAT
C3orf58	sgC3orf58_6	GCTCCAAGATACTTTGCAAA	chr2:227953379	-	TGCTGGTTAATAGGCTGCAGTG	CATCTCTAGGACCAACTGCAAA	TGGCGCATTAAAGTAACTCCAC	TGATAAGCAAGACTTGTCATCC
C3orf62	sgC3orf62_4	CCAGAGGATGTCTTCTGCAG	chr21:47406557	+	CTCTCCTGCAGTTCTCCAAGAC	CAGGAAATCGTGGCCATTCAGG	AGGGTTCTCATTCTCAGGAGCA	TGTGTTGTCCTGTGCATTTCCA
C4orf17	sgC4orf17_2	GCTGACCAGAGATACAGAAG	chr3:130098317	+	TTCATTCTGAGCTTGCCGAGAT	TCCTACCACACATTCTTTCACC	CCACAGTTAAATCACCACCCAC	AGCGGAGCTTTAGAACCTCCTG
C4orf19	sgC4orf19_5	GCAGCAGGACAGCTGATCCA	chr3:130110437	+	AAGTGCCCTCTCCTGGCTATG	TCCTTCCAGGAAGGGTTGAGTT	AGGCAAATGGAGCAGTGAAGTC	TTGACACCGCAGGCATGGTGTT
C4orf21	sgC4orf21_5	AAGGCATGCTCTATCAACAG	chr3:99509743	-	GATGCACCTTTACCCTAATGAC	GTGAATCCAGGGGATGTTTCAC	AGACAGAGTGATGCTGTCAATG	GTCCAAATTGCTCCTATGCAGT
C4orf21	sgC4orf21_9	GTAAAAGGATCAGCTACTAG	chr1:184006239	-	ACCTGCAAGAAGTCAATCTGCA	TTGGTCAGGCTGATCTTGAACT	TCATACTCAGTGCTATCTGGAA	GATAATAGGAGAATTTCCCGGT
C4orf21	sgC4orf21_3	GAACAGGGAGAGAAATGCCA	chr7:130297074	-	TGTGCTCTTCATCTCAGCACAC	ATGGGTAATGGTACACCTAACA	TTTGTTTCCTACTGTTGGCAAG	CTCACATGAACTAGATGATTCG
C4orf3	sgC4orf3_10	GGCTTCCCAAACACTCCTAC	chr7:130148443	-	CTCTCTGGAATTCAGTCCCCTC	TACGAAGCTGCAGGAGCGAGAT	GCCCAAAAGCGAGCAAATGA	GATGGTCGAGATGGTCTCCG
C5orf15	sgC5orf15_3	CGGCCGCGCCAACCCCACAA	chr15:49426539	+	TGACACTTGGAAGCGCCCTTTC	TTTCCAGAGCACGTCTCCAGG	TCCTAGCCTTCCTAAGCCCA	CGTCTGACCTCATGGCGTAG
C5orf45	sgC5orf45_9	AAGTGGACATGCAAAGCTTG	chr2:237998578	-	TTCCACACAAGTGCATCTGTGA	ATGGTGAAACCCCATCTCTACT	CCCACTTGCTTTCTGTTTTGTA	TCTTGGCTCACTGCAACCTCCA
C5orf66	sgC5orf66_6	CTAAGGAAGAAACCCTGCTA	chr17:46114260	+	AACTGCTGTTCTACAAATAGCC	TTGTCCCAGACTCTGATTCCAT	CAGGACAACCCTTTGTTGACAA	GCTCTTAACCACTCTGCTTCTC
C5orf66	sgC5orf66_10	CAAACTTGGCAGGCAGGCCA	chr17:46109544	+	TGACCGATACGTAACAAGCATG	ACACGTTGAGTTTGCGTTCAGT	CCAGAAGTTCTTCACACTTGTC	CTCACGTTGGAATCACAACGCA
C6orf136	sgC6orf136_10	GGAATACAGACTGTAGTCGT	chr2:198318375	-	ATCACAAGGTCAGGAGTTCAAG	AGAGGGTCAGTGAAAGAATGTA	TACCTGTGCCCCAATTCTCACT	CTGAGATTGTACCTCTGTACTC
C6orf165	sgC6orf165_7	AATGTCCCAAGCTCTGCCTG	chr14:74428545	-	ATGTCTAGCTCTCCTATGGCTT	GTTAGCTTTGAGCAGGACCCTT	TGAGTTCTTTCAGCTGGCGTTC	TGGCATAACTCTCAGTAATCCA
C6orf229	sgC6orf229_2	TGCCCAGAAAATTGGACTGC	chr4:47765457	-	GAGTAGCTGGTATTACAGGCAT	TGTGACTGCCAGTGGTGTACCT	GTTGTACTTGGCCAAGTGTTGA	AACCTGGTTGTGTTCGCTTAGC
C6orf229	sgC6orf229_4	ATGGACAGAGAATTTTGCAG	chr16:4412011	-	CGCATTGTATCTAACTGCGTGC	TACATGGAAGAAGTGGCTCACT	TTCCAGGGTAATACACAGAGAG	AGGCAGATTCGAGTCTACTATC
C6orf25	sgC6orf25_7	GAGTCTCTCATCCCATCCGC	chr10:101483752	+	AGCTTCTCCTCACCACATCCTA	AGGACCAGAGCTCTAGGTCTAG	CTCTCCTAGCTTCTCTGGACG	TGTGTCGGAGTTAAGTACCCTT
C6orf47	sgC6orf47_9	GAACAGCATGGAGCCCATGC	chr2:98262641	+	TGACAGCCAGCACCAAGGCCT	AGAAGAGTGTCTGCAGATCTCC	GCCTGCAGGAGACCAAAGAG	CCTGACCCTGCATCTTCTGG
C6orf7	sgC6orf7_1	GAATGACCACTTCATCGCAG	chr4:786325	+	TTACTCCCAATAGCGGAAATGG	AACTGTCCTTTAAGGAACTCAG	TCCAAGACCCAATTCCACAGTC	CATGCTAAAGAAACCCCACTCA
C6orf7	sgC6orf7_5	GCACAGAGCTGAGCAGAGAA	chr15:75119046	+	CAAGATATAGTGAGACACCCAG	ACAGGCACACATTCCGTTAGCA	CAAATCCATCTGGAAGCCAGAG	CCTGGAAATCACACTTTGAGAC
C6orf7	sgC6orf7_4	TGGCCAATGGGCAGCACCAG	chr7:99047958	-	AGACTGATGTGCAGAATCCACT	GAAATCACACTTTGAGACCACA	GAGGCTGACCTCTACAAACTGC	GATATAGTGAGACACCCAGGTG
C6orf7	sgC6orf7_10	GGAATACATTCAGGACATAC	chr11:68582921	+	CTCACTGCAAAGGTCTGCGATT	CTGCAGGAGCTTAGAAGCAGAT	TAACACTCACCACGAGGGTCCA	AAATTGATGCACCACTCTTGCA
C6orf89	sgC6orf89_3	GTGTGAGCTCCAGAAAGCAC	chr15:78635876	-	GATGGTCTCGATCTCCTGACCT	GCTTGCCTCTCATTAGGTATCA	TCTGACATGTACTTCTTGGCAA	TATGGTAGCAGCTTGGTGAGCC
C7orf26	sgC7orf26_10	TGAGCACTTGCAGGACGCTG	chr16:3790428	-	TCAGGCTTCCCTCTCTCCACTT	TCGTGCACAGCAGAGCTCCTGA	ACCATGTGGTCGAAGAGGATCA	CAATAGGATTCTTAGAGCTCAC
C7orf41	sgC7orf41_2	GAAGACGCTCCACGAAGTCC	chr2:102003751	+	CAGATCTGATGATGAACAGAGC	CAGCAAACAGCTGTGTCACATC	TAGAAAACAAGCTGTGGTGAGA	TCTGCTTGGCTTTTCTGAACTT
C7orf43	sgC7orf43_4	CGGTCATCACAAAACACGGG	chr7:30705160	+	CACCAAATTTGGCTGTTTTCAC	CACAACTTCCTGTTTCAGCTGA	AGCAGCGTGTAGGTGACAGTGA	GTTCCCCTGATTGCTGTGGTTC
C7orf55	sgC7orf55_9	GCGTAGCATCCGGAAACATG	chr7:30721565	+	GATGACTTCTTGCAGTACTGAC	TCTCAGCTCATCGCAACCTCCA	AGTTGTGCAGAGCCCAACATGA	CCTGGCTAAGGCTTGTACTACT
C7orf61	sgC7orf61_4	CGTGTTGGCCAAGACTACAG	chr6:49703232	-	GTGTTAGGATGGTGCTGACCT	AACCATCTCAGGACACCCTGA	GACCTTCCAGCTGCACATCT	TTTGAGGTTGGTCGAGCTCC
C7orf61	sgC7orf61_1	GACTACAGAGGAGACCGAGG	chr16:84879462	-	ACAGAGGGAGACTCTGTCTCAG	GCCAGGAAACTCACTGCTCCAT	TCGAGCTCCCAAAAGAGGCTAA	AGCTCAAGTGATCCTCCCATCT
C7orf63	sgC7orf63_7	ATGAAAGCACAAGCAGCCAG	chrX:1317542	+	GGCAAGAAACCTTATAACCTGC	TTAGTTATGTCACTGGCTGTCA	TCCAAAGTATTTCTGATGAACG	CAGCAAGCGAGTTCATCATACA
C7orf76	sgC7orf76_9	AGGTCACCCGAATGGCAGCC	chrX:1317494	+	ATGACAGAGGGAAAGAGCACTA	GCTTCTCATTCATCTTCACAGT	TCCATCTCTGCTATTGATATGC	CCCACATTGCCACTTACTAGCT
C8orf58	sgC8orf58_3	GGCCTCCCGGGACTCAGGAG	chr20:6017740	+	GACGCTGACTCTCCATGCAGAT	GAACCTATGACACAACCCATCA	TCATCCTGGGAGAGAGGTGACA	AGCGGTGTTGTCCTGACAAGCT
C8orf88	sgC8orf88_3	GGATGATCAGGCAGAAAGTC	chr20:20028984	+	CAGACCATGCATACATTGCCAC	GAGAATTGGAGGCAGTAGATGC	CAGCAGAGATTTCCTGTTGAAG	TGCCCACCTCACATCATAGAGT
C9orf106	sgC9orf106_3	CACCAGAGAGGACTTCCCAG	chr3:97595159	-	CTTGCATGTTGACTCTCACCTG	TGCCATGGCCAAGATGGCTCTA	TGTGTGCAAAGCAGGCAATCAG	GTTCTAGTCCAGCTGGGAATTG
C9orf106	sgC9orf106_6	GTGGGCAGAAGAGGACGGGC	chr3:97596519	-	CAGCCTTGCATGTTGACTCTCA	GAGGATTCAGATGTCTCACTTC	TGTGTGCAAAGCAGGCAATCAG	GTGGCCTTGAGCGATAAACCTC
C9orf106	sgC9orf106_8	CTGCCAGGGTCACAGAGCAG	chr21:34974542	-	TTGAGCGATAAACCTCACCTGT	ATGGACAGGCAGAACTGGGAAC	ACCCATGAGGCTGCTGCTTGCT	TCTTCCTCTGGGAAGTCCTCTC
C9orf114	sgC9orf114_3	GCGGCAGAGAAGGAGGACCG	chrX:151909138	-	TGGCACACTTCTGTAATCCCAA	TTGTGGGAACTCATTCGACAGT	ATAAGACATCTCTGCTCTGCCT	TAAGGGTGGGTAAGAGTATCTT
C9orf116	sgC9orf116_2	CGGGCAGGTTCAACAACCCG	chrX:151928113	-	CAAATCAGTGGAGCTGAGACCA	CATCCCTGGAGTACATTGGACA	TATCGAGCAGTGGACGCCAGGA	ATGGCTGAGGAATGCCCCAGAG
C9orf163	sgC9orf163_7	AATGACACCTCCTTCCGCGG	chrX:151928143	-	TTCCTCTGCTGCTCCTTCCAGA	AACAGAAGCCGCTGTCTAACAT	CTGAGAGGCAGCATCCACCTCT	AGAGCTTCAGTCCGGCTGACGT
C9orf64	sgC9orf64_7	TCATGAGCTGAACCCCAGGG	chr5:149435877	-	ATGGCAAGTATGGCACCAACCT	ACCCTTAGCAGTTTCCAGACCT	AGGAGAAGTTGAGCGTGTCTGT	GACCTTGTTTAGGCCCTGTGAT
C9orf78	sgC9orf78_9	TTCCTCAGCAAAGAAGACCG	chr8:19363144	-	TCTTGAACTCCTGACCTCGTGA	AAGATCTCGCCATTGCACTCCA	ACATACTCGATGCCCAGGTCCA	CTCCATGGACTGTCACTGGTCT
C9orf91	sgC9orf91_1	GGTGAGCCCTGCAACAGCGG	chr10:43651095	+	TCTTGAACTCCTAGTCTCAAGT	TTGTGTGGTGTCTACTAACTGA	CTGCATGAGTGGCCTCTCGTTA	TCATCATCTGAGTCTGAGACCT
C9orf92	sgC9orf92_2	TATGTGAGAAACACCACCCA	chr8:113694673	-	GGAGACAACTTGCTGGTGGTAG	AGTGGACCTTGGGGATGGTG	TTTGCATCCACAGCTACGGA	CTTGGGGATGGTGAGGACAC
CA1	sgCA1_4	GAAGCTGCCTCAAAGGCTGA	chr11:11373946	-	CTATCTCACCTCCACCTGAAAC	ACGTGCCTGAAAGAATCTGTTC	GTAAGACAGTGGAAGCAGAGCT	ACGAGTGAGAATGTAACTCTTC
CA11	sgCA11_4	GTGACAGTCTCGGAGCAGGG	chr15:75981140	+	AAGATCTGAGATGGAGGATTCT	TACCTCTAACCCATTCCTCAGT	ACCTGAGCCTGGAGCTCCTGTT	GTGAATAGTGAATGGTCTTGGT
CA4	sgCA4_4	GCTGGAACCCAGGTGAACGA	chr12:77256986	+	CCAGATGCACATAGTACATGAG	TGCACCTGTTCTCTGTGAAGCT	GAGAATGAACTGGCCACCACCA	CGTAGTGCTCATCTCTGAGATA
CA5A	sgCA5A_7	CCCATCATCAGACGCTGCAG	chr20:18163862	-	ACCAGCATCAACCCTGCGGAAT	AGTAGCTGGGACTATAGGAGTG	CATCCACTGCCTTTGCAGCTAA	AACCTCCACCTCTGGGTTCAAA
CA8	sgCA8_7	GTGACACCTTCACTGCAAGG	chr20:23433412	+	TGGATTCTGTCCATCCTTGACC	TTAGCTGAGTGACCTCAGGCAA	TCAAAGTAGCACACTCACCTGT	TAGTGTAAGACTGTGGGGCTCT
CAAP1	sgCAAP1_8	GCTGCTAGAACTTGAGATGA	chr20:23805924	-	AGTAGCCTTAAGAGAAACATGC	ATGCTTATGACAGCGACATAGA	CCAAACGAACCCAAAGCAGCCA	CAAAGTATCCAGGCTATCCAAC
CAB39	sgCAB39_3	TGAGACTTCCCAAACGGGAA	chr20:23421102	-	TGCTCTCTACCTCAGCAGCATC	CTCGAAAACCTGACAGAACAGT	TTGCTTTTCCAGAACAGCCATG	TGGATTTCCCTGTTCCTACTGA
CABIN1	sgCABIN1_1	GGAGGATCTGGAGACAGCCA	chr7:143271235	+	TGGCTGCTTGCTGAGGCTTCAA	GCGCAGTGTCTGGTGCTTTAGA	ACCCTGGGCTGATACTGAAATA	TCTGCATCCAAGCATGTGCTCT
CABLES1	sgCABLES1_10	GGAAACTCAACAAACAGAAC	chr7:143271166	+	AGGTTGCAGTGAGCCAAGATCG	GCCTTCACCTCAATTGCTGACT	GTGTTTTTTGAGGTCACTTCCA	AGGGACTTAATCCCAGTCCAGA
CABYR	sgCABYR_4	CCTGGCACAGCATAAACTGA	chr7:143270190	-	GACATCTGAATGCTTAACCCAT	ATCATAAGCAGGAGGTTCTTGT	AGACACAGACGAGGACAATGTA	ATCTTCAGCAGCCTCTGAGCTT
CACFD1	sgCACFD1_6	TACTCACATCATCCACACGC	chr7:143881860	-	TGCTGTGAGAACTGTGTGCTGA	TGGACTTGGCATCTGCAGTCTC	TGTTTCAAGCTTGCGCGATCTC	CCTTGACCTCTCATTAGGAAAC
CACHD1	sgCACHD1_1	GAGCAACCTGGAGACCACAG	chr7:143452425	+	TAGTTGCATGGCAGCTAGACTT	TTCGAGAATCCTCACAAAGCCT	CATCAGAGAAGGGCAGGCTGAA	ACAAGACCTCATCCATGCCCGT
CACNA2D2	sgCACNA2D2_5	GACAAGACCCCACACTGCTG	chr2:219266875	-	TCCAGTGGCAACCATGTGTGAA	AAGAGTAGGCTGAACTGTTCCT	TCATCCTCAATGAGCTCAACTG	GGACATCGTACAGGTCGATCTT
CACNG8	sgCACNG8_10	CATGAGGCCGAAGGCGGCGA	chr12:58217716	-	CGAGTGGAAGGAGTTTCTGGAG	TACCTTCCAGGCAGCAGATCCT	AGGTTGGTGGTGTTGCAGATGA	TCCTCTAATGCGAGATCTCGCT
CACNG8	sgCACNG8_9	GGGGCCTCTGGTGCGAGAAG	chr10:69281638	+	CTTCTGCCTGCGCTGTGAA	AGGTTGGTGGTGTTGCAGATGA	CTTCTGCCTGCGCTGTGAA	GTAGTCAGTGCTGATGGCGA
CAD	sgCAD_8	CCACAGTGCAGACCTCCCAG	chr14:25043914	+	CAAGCTGGAGAATTTGACTACT	GGTCAGCTCAATGGTCTCCACT	AGGCAATTAAGGCCCTGAAGGA	TTCATTACGTATCACCTGAGGA
CADM1	sgCADM1_10	GGTCCCAGTGATCTGCCAGG	chr9:90344556	-	TGTGGCAATGATCCCAAAGAGT	ACTATCCACAGGTTACTCTCAT	GAAGAGTGGTCAGACATGTACA	TGGCACTCTGTAATATGGCAGT
CADM4	sgCADM4_3	ACAGACAGAGAACGTGACAG	chr11:65647684	-	CTTCCGACAGGAGCTTAGAGTC	ACTAAATCTTGACTGCAGCTCT	TGCAGCTCTCAGTAAGTCTTCT	AGGAGACCAAACTCTCAGGTGT
CALCB	sgCALCB_1	GAAGCAGGAGCAGGAGACAC	chr5:126993233	+	GGCTCTCAGTATCTTGGTCCTG	TCTGAGATATTGGGTCTATTCC	GATCCACCTTCCTGTGTATGCT	CAGCCTGCAAGGAGTTTGCTTC
CALD1	sgCALD1_4	GTACAGTGTGCCTGACGAGG	chr13:113873333	+	TCTGGCATGTTGAGTAGACTCC	TCTTCCACCATCACCTCTACCT	TGTATGAATGCTGCTGACTGAT	ATTCTTCTGCTTGGGAGCGACA
CALM3	sgCALM3_8	GGGACAGTGATGAGATCCCT	chr11:107965114	+	TCATCTAAGGACAGCTGTCAGA	CCTTCATCTTTCTGGCCATCAT	TCACCATCTGCATCCACCTCAT	CTGGTTGCGTGGGACTTGAAGT
CALR	sgCALR_4	CAACAAAGGCCAGACGCTGG	chr6:43017724	+	ACTTCCCGCTGGATCGAATCCA	ACTCAGACCCTGATTCTGTCCT	CAGGTTTGCAGACAAGCCAGGA	AAAGTCAATGGGGTCTGGGTCT
CAMK2B	sgCAMK2B_10	GACCACGGAGCAGCTCATCG	chr12:111742031	-	CTAATCCTTTCCCTCTCTCAAC	AGATGGAAGCTGTTGCACTTGAA	AGTGGTCACCTGGCCATGTCT	GAAGTAGAATCTGTGGAAGTCC
CAMK2G	sgCAMK2G_4	AAAATCAGCCAGCTTGACGG	chr11:94704612	+	CAAGTCCCATCTTATTCCTGCT	GAACAAGATGATGTGCAGAGTC	GACAGGATCACCCTTACCAAAC	ACATCCACCAGCATGACATCGT
CAMKK2	sgCAMKK2_7	GCTGACGGGTGAGTAGGGCA	chr16:57406524	+	ATGACTGAGGCTGCTGCTCTGT	ATGTCATCATGTGTCTCTAGCC	TGATGGAGACGTGGTGAGACTC	TTCATTGTGGTCACCGAGTGTG
CAMKV	sgCAMKV_5	GAAGAACTATAACCAGCCAT	chr4:74735685	-	CTCAAACTCACATCTTGAGGAT	GTAGGCTGTTGCACTTCAGGCA	CCCATTGTGCCCGCAGGTTAGA	TCACAAAACTCCTCACTGCAGC
CAMSAP1	sgCAMSAP1_9	GAAGCAGGTGATCACCAAGG	chr2:219029410	-	ACGGCTCTGAATCGTGGGAGTT	ATCACGCTGCGAGTTGTGAAGT	CTCGGAAAGTAAGCCTGACAGT	GTTTCCACTGACAGTGGTCCTG
CAMSAP2	sgCAMSAP2_8	AAAGGGACTTTGGAACAGCG	chrX:30578376	+	CCCTCTCCACAGAAACAGATTC	TCCAACACAACCACACTCATCT	GCAGTGATAGGACTTCAGAGAC	GAATCGAACCTTGACACCTCCT
CAMTA1	sgCAMTA1_4	GTTTCCCAAAGTGTATTCTG	chrX:134292168	+	TTGACACTCTTGAGGATTGCAG	TGCAGAACCCAGGTCTTCTGAG	CAGGAATATCACAGAAGAGCC	TGATAATTACTGCCACTGCCAA
CAND1	sgCAND1_5	GGCCATCTGGTTATGAGCTG	chrX:70983825	+	ATTGAGGTCAGAGGCCAGACAT	TGCTGGGCTTTCAGTACAGACT	TCAATTCTGACCTGTCTACTTC	TTCTCCTCACACACCTAATGTA
CANT1	sgCANT1_3	GGACAGAATCACCCAGGGCA	chrX:70985101	+	TCTTGAGAACCTTTGAAGGTGT	TCGAATCGCAGTTATCGCAGAC	TCAATGGGAAACTCTACTCCGT	TCAGTGTGAAGTGACAGTAGGC
CAP1	sgCAP1_10	AGGAGCAGCTCCATATGTGC	chrX:70983429	+	TCCTCTCTCCAAACAATTGGCA	GGCACCTGTCATTGCCTACTTC	AGAAGCCTCCTTCTGATGCATG	GCTAGACTGAACTCCTCAGTAC
CAPN1	sgCAPN1_4	GTGCCACACCTACCTCCGGA	chrX:70984339	-	CAGTCGCTCTGGGATTAGAACT	CCTCATGTGTACATGTCAGACA	GTGGGTTTGCCACTGGGTTGCT	GCAAGCATTCCCAGGACCAAGA
CAPN10	sgCAPN10_2	GGGTCATCTGGAAACAGCCG	chrX:70983759	-	TCCAGCAGGATGGAGGACACAT	AGCTAGCTGAGGAGAGATCTGA	CCACAGCAGGCATGATCTAACT	TTCCCCCAACACAGCAGGAGAT
CAPN14	sgCAPN14_5	GAACAAGTTCTTATAGGTGG	chrX:145891333	+	GACAGCAGTGATCAGCTACGTT	ACTGAGAAGTATGCTGGCATCT	CTGTGGTGATCGATGACCGTCT	TTGGCTAAGACATGCCTCAGGA
CAPN2	sgCAPN2_3	GCAATACGGCGAGTGGGTGG	chrX:145891367	+	CTGAGGCAAGAGAATCACTTGC	CGAACTCCTGACCTCAAATGAT	TCGGCTGAATGCACAAAGAGCA	AGCCTAAGGTACAGGGCAGAAT
CAPN8	sgCAPN8_5	GCCAGGATTTCAAGACCCTG	chrX:145891631	-	CAGTTCCTCCTGATCAGATGTA	AAGCAAGGTAAGCAGGTCTTGC	AGCTGATGGACATGCTGGGAAC	ACCTCCTTTAGTGCCTTATAGC
CAPN8	sgCAPN8_9	CCAGCAGAGACCCCGCACAG	chrX:145891297	+	GGATCCAGGGATCCTAGACTAT	ATCTTCCAGGCCACAGTATGTC	TTTCACAGGTGGCATCTCTGAG	GTTCAGGCCTTTGTGTCACTAG
CAPN8	sgCAPN8_7	GACACTGTGCAGGTGACTGC	chrX:115592991	-	TGGCAGCAGGAAGTGATTCAGA	CACTGGCTGAATGTGTAGGAGT	TGGGACAGGGTCAGAGAAAGCA	AGGTTCTCAGACTGAAGTGTGC
CAPRIN1	sgCAPRIN1_8	GAGCCACTGGAGTCAAAGAG	chr3:50388947	-	TCATGCCTGTATTCCCAGCACT	AGGCTGTGCAGATACAATGGCA	TAGGGACCCTGCATTTGTGCCA	GAGATGGATGTTGCAGTGAGTC
CAPS2	sgCAPS2_2	ACTCTTGCGATAAACAACAG	chr18:71959014	-	CCATTAATGAATATTCACCCG	GCATAGTGTGTGCAAGATGA	CACCCGAGTTCAAATTCAACTGT	GCCAACACAGATGACCTTACG
CAPZB	sgCAPZB_3	TCTGGCACCATGAACCTCGG	chr16:69458724	-	CACCACTTCTCACAGCACAACA	CTTGAGATCGCACCACTGCACT	ACCGCCCATTACAAGTTGACCT	TGCAAAGCCCTACTTAGATGGT
CARD10	sgCARD10_10	GGGAGGCCCAGAAGCAACTG	chr1:54656519	-	ACCTATGCCTGGCAAGGAAATG	CCTCTATACCCTTGAGTTCTCA	ATTTGGGATGGGGCAGTTGTCT	TATCTCCCATTCTAGGCTGTGA
CARD16	sgCARD16_9	TGCAGCTCTTCAGGCAGTGC	chr5:156746856	-	GCAGAAGTATGTTCCTCCAGAA	TGTTTTATCATGCATGGCCTTG	GATTCTGCCTTCTGGGCTTGAG	GAAATGTGCTCCATTAGCAGCA
CARHSP1	sgCARHSP1_8	CGACTGAAGCTTGATGGGTG	chr17:74527734	+	AGCGATTCTGACCCCAGCAACT	GCTCCCAGACAAGGTGACAATG	TGACAGCCTCTTCTCTTTCCAG	CAGAGACACAGTGAATCTCTGG
CARKD	sgCARKD_1	ATGGACAGCGATGACAGCCA	chr10:104597065	+	CACATGGTAAGTGTCCCATCAA	GATTCCACTACCAGCATCAGCT	TCGTCGTGTGTCTGAGGAAGAC	TGTGTGTGAACACGGGTGTGCA
CARS	sgCARS_1	CAAGAGGCCCACCTTCAGGG	chr2:204116747	+	GTGGCAGGAATGTCACCTACTC	CAGACACGGTTAGAAACCTGCA	AGTAGCCTACAAAGGACCGAGA	CACAGCACGCACTTCGACATGT
CASC3	sgCASC3_7	TGGGACCTGGGAAGCTCCGG	chr2:219677312	+	GTCTGGTGAGACTGTTAAGCAT	GGCAAAAGAGTGAGACTCTGTC	CGGACTCCAATTCTGTTCTGCT	ATCTCCAGAAGCAGATGCTCCA
CASP10	sgCASP10_4	GAACACGAAGCAGTCCCCGT	chr19:41351238	-	CTCAAGCCATTCTCGTGCCTCA	TGGCCAGACCAAGTAGGAAGTC	TGATCTCCCGAATGGGAATGAG	TTCGGCCTTCCAAAGTGCTGAG
CASP12	sgCASP12_2	ACAGATGAGAAACCATCCAA	chr7:99445817	-	CATCAACCAGGTTTTCAGCATT	ATAAATGAAAATTCATGGGCCC	AAGGTCTTGATCAGCAACTTCA	TTCATGGGCCCATTCTCACC
CASP2	sgCASP2_7	GTTAGAACATCTTCTGGAGA	chr14:100166387	+	CTTCCACTCCACTCTTCTGTGT	TCACACCTGTAATCCCAGCACT	TGTGTGGCATGCATCCTCATCA	AGAGGCTGCAGTGAGCCAAGAT
CASP6	sgCASP6_2	GAATGACTGGCACATCGTGC	chr19:15733031	+	TGAGCTTCAGGATGGAATCACC	GTGCATTAGTAGGTATCTCCTC	TCCACCTCAGTTATGTTGGTGT	ACAGTATACCCTTCTACCAACA
CASP8	sgCASP8_6	ATGATCAGACAGTATCCCCG	chr19:15726565	-	AATGGAAAGCAAGTCCTCTTAC	TGGGTTCTACTGTACCTGCATC	CAGAGTCAGCTCCTGGGTTG	GTGTGTTCCATTCCTGTCCCT
CASP8AP2	sgCASP8AP2_7	GAAGAGATCCTGACTGAAGA	chr19:15728807	+	GTGCACCTGTAATCCCAGCTAC	AGATGAGGTCTACTTCTACCAG	AGACAGCGCTTCCAAATCCTGT	GTAACACTGTTTGCCTGTTGAG
CASP8AP2	sgCASP8AP2_2	GCAGTGACTGAACCCAGGAT	chr8:65517350	+	GTCCAGTGGTGTATGTGATTCA	ACACGACTTACTCTCAACCAGT	GCTGTCAGTGAACATACCATGG	ATACATCCATTACCACAGGAGC
CASR	sgCASR_8	CTGGTCTGGCCCGTAGGCAG	chr7:6456282	-	TCTGTAGACATGTGTCCCCACT	GCAGATTAGGCCCCTCTTCTTA	CTGTCTCATCCCTTGCCCTG	CACAGACTCCGGCCTTGATT
CAST	sgCAST_5	CAAGACATGATTTCTGCTGG	chr4:100738141	+	CCACAATCCTTACCTAGCCTGA	TCTACTTCATCCTGAGAGGACT	AGCCATGCAGAGATACTTAGCT	TGGCATGTACTCAGTAAGCAGT
CASZ1	sgCASZ1_10	GCTTCTCCACCACCACCTGG	chr2:228758592	+	CGAATCCTTCTCCTCCAGGGCA	GTGGGTTGTTCTTGGCCTTGCA	CAAGGGTGGCCTGAAGCTGAAC	GTTCACCCACTTCTCGATCACT
CATSPERG	sgCATSPERG_3	GCAGCTGCTCTATCTTCCAG	chr2:228758565	-	ACCATGTCCTCTGACCATCACA	ATTCATCTGGAACCTAGCAGCA	CTCTGAGGACCTGGTGCGCAT	TGTACCAGCTCATGCTACACAC
CBL	sgCBL_9	GGGGCCATGGAGAATGGAGA	chr1:100680403	-	GTTGCCCATACTGGTCTCGAAC	GGATTCTGCTCCAACAGAATAT	GCACTTGAGGGAACACATACTC	AGGAAGTGCTAGAGTCTCTGGA
CBLC	sgCBLC_2	GAGGGACTCAAACTCAGCCC	chr11:20178760	-	GACTCTTACCTTACACTGTTGA	AGACGTCGAACTCGAAGATGGA	TGAGGTCAATGGTGGTGCGCAAG	TACTGTGGACACATGTACCAGC
CBLN2	sgCBLN2_6	GGAGCGCACGGAGATGCCTA	chr4:17805601	+	AGCTTAGACAGCCTTAAGGGAC	CGCCTTTCTTCTGAGAACGACC	AGAACGACACGGAGCCCATCGT	TGGGAACTCCACGTCCAAGAAG
CBLN4	sgCBLN4_6	GCTCCTCTTCCTCCCCGCTG	chr17:61660953	-	TCTGACCTGATCGAAGTAAATG	ACAGAACGACACGGAGCCCAT	GTTGCTCATCTCGGATGGCT	TGCTGGAGGGCAAGTGTCT
CBS	sgCBS_7	AGGGAAGCTGGACATGCTGG	chr17:61660916	-	GACCAGAGGACTTAGAGCTCCT	AACTCACTCACACCACGCAAAC	CAGGACACTTCTCCTTCAGCTT	CGAGTGTCACTGAGCAAAGACT
CBX1	sgCBX1_2	GTTTCAGTGAGGACAACACA	chr17:61657200	-	TCCATTTACTGCTCCTGTACCA	TCAGCCTTCTAAGTAGCTGGTA	CTTGTCCTCTTACGATTATCCT	TCAGGACTAAGAAGAGACAGCT
CBX4	sgCBX4_3	ATATAACACGTGGGAACCGG	chr18:50918108	-	CACACACACCCTTCCCAAACTT	TTGCATTTCGGCTGCTTTGCAC	GACGCTCACCTGTTCTGGAAGG	CTTTCTTCCTGCCCTTGCGTGT
CBY1	sgCBY1_8	TGTCCTTCCTCCAGAGACAG	chr2:3751526	+	ATCTCGCCCACAGTTGGATCGA	CCTCACCATGTCTAATAAGATG	CTATGAACCTGGCAGGGCAA	TTCCTCCAACTGCTGGTTCC
CBY3	sgCBY3_7	GCCCTACAAGGTCCACGCCC	chr2:3751377	-	ATGGTCTCAGTCAGCATGTCTA	CCTGATCCTCAGTGGTCTTTGG	CCTTCATCATTCTGGACATCCG	TGTTGTGGTCCAGCAGGTAGAA
CC2D1A	sgCC2D1A_9	GCAGCCACCGTGGCTTCCGA	chr11:30932933	+	AACGACATGCTCCTCTTCATCG	TGGTATGGCTGAGATACCAGTT	AACTTCCTCTCCCTCCTTCCTC	GACCTCACATGCTATCTCCAGT
CC2D1B	sgCC2D1B_10	AGAGAAACTGGCCTCTGCAG	chr11:30915899	-	GTCTTCCTAACACTGTACTACA	ATCAAGATGCTATTCGAGCACA	TCCCTGGCCTGGAGTCCACTAT	CTAGTTCTGCTATTTCCTAGCT
CCAR2	sgCCAR2_7	GCGGTACGCACCAGCACCTG	chr4:151141876	-	TCTTTGTGGATGACATGGCTGA	CTACAAGGTGCAAGGACAACTC	TCAGGAAGCCCACTCACCACTT	TTCATGTTTGCAGATAGAGACC
CCBL1	sgCCBL1_7	GGGCACCAGCACATCAGCAT	chr3:53326297	-	CCTGACCTCAAGTGATCTGCCA	GTGTTCTTTAACCTCTCTGAGT	GCAGCATGACGTGGTGTGTATC	GCTACTGTGACACTGTGTACTC
CCDC103	sgCCDC103_4	ACTGTCACACTATTCAGGGA	chr3:53326620	+	CCTATACCATGCAAAGTCTAGC	GGATGGGTTGATTGGAAATCTC	TGCATCACATCTGAAGCCACTG	AGCCCAACTTTCTGACTCATTC
CCDC103	sgCCDC103_10	GATGATGTCATTCCTTTCCA	chr3:53322267	-	CGACTTGCTGTAGAACAATCCT	CAGGACTGAAGCCCAGAATGGT	TGTACTTCTCATCAGCAGTGAG	GTCCTCACTGTGAAATTCAACT
CCDC108	sgCCDC108_1	GCTGTTCCTGGACCTCACGA	chr3:53381413	+	TGTATCCTTACCTGGGCGCTG	AAGCAGACCCTCTCCTCCATG	CTGTCGTTGATGGCAGGGAT	CTCCTCCCTCAGCCTCTCTT
CCDC110	sgCCDC110_3	GAGCTTCAAAAGTCACATGA	chr1:155002914	-	TGTGTATCTTGGAACTCTGGAA	TTGTTATGCTCCTTTGCTGTAG	CCATTCCTGTGAACATCTGGAT	AGGACACATTAACTCTGAGAAC
CCDC112	sgCCDC112_1	AAATTCCTTCAGCAAACAGG	chr4:52709396	-	TAGTACAGTGCCTAGAACATAG	GAAGAGCAGAGGTTGATGTATG	CCCTTTATGTTTGTTTCTCACC	ATGAGTTGAGTGCCATATCAAG
CCDC114	sgCCDC114_5	GGAGGCCCAGAGCGAGATGG	chr7:50611719	-	GTTTATTCAGGGCGTCCTCGTA	TTCACCTCCCAGGTTCAAGCGA	TCGTTGTTCTTGAGCTTGAGGA	CACAGGATAACTGCAACCTGAT
CCDC117	sgCCDC117_1	AAAGAAACACAAGCGAGAGG	chr12:49393009	+	AGCATGGGACAGAAATGGGTCC	AAAGTTTCCCTCTGACCTGTCT	ACAGGGGTTCAACTAACGGTGA	CAATCCACCGTTACCCGACTGA
CCDC12	sgCCDC12_3	ATGAGGACCTGAAGAAGAGG	chrX:41201758	-	CCATGACCACATCCACTTCTCA	CTGACCTCCAGTCCCCTTATCT	ACTGACTTCATCTCTGCTTGTT	TGCATCTGCCATGAGATGGTAA
CCDC122	sgCCDC122_1	CAAGATCTTCAAAATCCAGG	chr5:55094291	-	GGTCTGGATCCATTGGCATAGA	ACTTCATTGTGATAGCCTGGAA	CTGAACTCCATGAAAAGCGAGA	ACAGGGGATTTGTGGATGTTTC
CCDC130	sgCCDC130_5	CTGCAAGAACCACATCGGCA	chr12:12974304	+	AGGCAGGAAGTTCCTGCTCAGT	ATTCACCAACCAGGGCGATTTC	TGCAAGTAAGATGCTGTCTGTC	AAGAGGCTCACTGTCACTTGCT
CCDC134	sgCCDC134_6	AGACAGGCGTCTTCAACCAG	chr8:7679576	+	TAGTTCGCACTGTACATGTGAT	GTTGGAGTCTTTCTCACTGATC	CTTTGACCACAACTCCAACTGG	CATGATGATCCCATGGGAACTG
CCDC140	sgCCDC140_7	CAAAATTGGGGAAGAGGCGG	chr11:71548448	+	ACTGCAGAGAGGCGTTTTGAAG	GTAGAAATTCAGGAAGCTTAGG	GATATCCAACTCCACCCGGG	TAGGCCTCCTGCTTTGGTTG
CCDC140	sgCCDC140_8	CGAGTTTTAAAAGCACACCT	chr6:49936452	+	TCTCCTCGAGATGGATTTCAGC	CGTTTTACCTCCATTCTTCCCT	AACCAGAGGCAAGAGGCTGCGA	GTGGAGTTGGATATCTCCGAGA
CCDC141	sgCCDC141_6	TAAGCTGCCATGCCAGCCGA	chr20:29960964	+	GGCTTATTTCACTTAGCTAG	AACAGGCAAAAGAGAACGAGA	TCGCTCATGTTAGCCTGTGT	ACACCATGGAAAACCAGAAAGC
CCDC141	sgCCDC141_9	ACATCATCTCATCAGTGCAG	chr20:170218	-	AGTGACTGCCACACTGGACTAT	ATGGAACTGACAACGTTAGCAG	GTTTCTTTCATATGCTAGCCCA	CCTAAATTGTAGCTGGGACGTC
CCDC141	sgCCDC141_10	GCAGCTGGAGCTCCTTGAGG	chr8:11839832	-	AGCAAATGACTGCTATACAGGT	GAGATTTGAGCTGGGAAATGTC	TGTCTCTTTTAGCACTGCTCTA	CATGTGTGTGGGAGTGTGCACA
CCDC142	sgCCDC142_5	GAACTTCTGGAGGGACGCCG	chr6:18236707	-	AAGCTGCATCTCGATGACAGCC	TACGGAGCACGAGAGAGTCCAT	AGCAGTGGGAGAGAAGTCGAAC	TGTAGGTGGTAGGCGCAGTCTC
CCDC144A	sgCCDC144A_2	GTGGAGCACATCTTAGCTCC	chr1:68962672	+	TTCCCCTACAGCTGGTGGAAA	CCTTTATATTTGATCCCGTCTC	CTGGTGGAAAAACAGCGTCG	CATCCTTCGCCTGGCCATTA
CCDC150	sgCCDC150_4	GGAGGACCAGCACAACAGTG	chr11:33052963	+	AGTGTTCTGTAACTCCCAAATG	AAGACAGGTCAATTTCCCAT	AACAGAGGGTGCAGAAGCTG	TGTCACTGTCCAAAACTCAGACT
CCDC154	sgCCDC154_8	GAGGTGACCGAACACCTGCG	chr16:11035604	-	TCTGTCACGATACCAGGGGATT	TGCAGGCCTGTGCACAAATGTC	AAGACCGAATGGGAAGGTGCAG	CACTTGTCGGAGACACTCTCTA
CCDC154	sgCCDC154_1	GAGGAGGCAGGTGCAACAGG	chr8:145541579	-	TCTAGAGAAGTCGGCTGTGGTC	TTCTCTGGTCTCCAGAACCAGA	TCTCGGGAATGGCTTGTTGTGT	AGTCTCTTCCCCACAGAGGGTC
CCDC154	sgCCDC154_2	CCGGAGGGTGGACCTGGAGG	chrX:50213631	-	ATCTCAGCTCACTGTGACCTCC	TCCCATTCCTCTGTTTTCTGGT	AAGCTGACCGACTTGCTGCAGCA	ATGTGCGGCTGAGGAATTGAGT
CCDC154	sgCCDC154_4	GGTGGAGCTGCAGGCCGAGG	chrX:50213529	-	AACACCCAGGAAAGGGGCAGCT	CCAAGATGCCTCCTTGTAGAGT	ACCTGGAGCAGCTCCCGCAGCA	GAGTCCAGCCATCCGACATCCA
CCDC154	sgCCDC154_5	GCTGAGGCAGTTGCAGCAGG	chrX:50136252	-	CTGCATCTGGTTCTGGAGACCA	CAAGATGCCTCCTTGTAGAGTT	AAAGGGGCAGCTCGACCTGTG	ACACCGCCAAGCACTGGAACCA
CCDC158	sgCCDC158_2	TAATAGCTGAGCCCAAGCTG	chrX:50122627	+	TCATGAAGCTATACGGTAAACC	ATGCTATGGCTGACATCAGGTT	CTGGAAATATCCTCCCTTTAAG	AACTTGAAGCTGCCAAATGCCT
CCDC167	sgCCDC167_10	GAAGAACATGCTGCTCTCTG	chr16:72046132	-	AGTGCTTCCCACTGTCTCCTTC	AGAGCCATAGTTGAGCAGCACT	CTGTCCTATCCCTATCACCCTC	AAGCCATGCTTGAACACTAGGT
CCDC168	sgCCDC168_8	CAGGCTCTGGAGAACAGCGA	chr14:24768231	-	TCAGTACCACCAGCCTGTTCCT	CAAGATGGAAAGGAAGAGGAAC	CCTCATCTGATTTGACAAGCTC	AATCAGACCCAGTGCTGAACTG
CCDC171	sgCCDC171_8	AGGAGCTTTGCAAGTAGAGA	chr17:21075460	+	AGCCTGGGTGACAAAGTGAGAC	CTCACTATGTTGCCCAAGCTGG	TTACTTGTCTGTCGTCCGGTAG	TGAAGTCACTTGCCCCAGTCTA
CCDC176	sgCCDC176_7	ACTGGATGAGAGAACAGAAG	chr1:68512825	+	GCTCTGAGTTACATGACCAAAG	ATTGAAAGCAGCTTGTGCTATC	AAACTGCAGCAACACGCAAT	CTGTTGCTTCACTTGGTGCA
CCDC179	sgCCDC179_10	TGCCGCTCAGTGACCTCTGA	chr4:107845738	+	AATTCAAGATGGAGGTCACCTC	GAGGAAGTGGTGAGAATCTCGA	GGAACAAGTTACAAGCACAATG	TAAGGTGGTTCACAGCTGGTTC
CCDC18	sgCCDC18_3	AGACTCTTGACGGAAAGCAA	chr11:83173114	+	AGAAGTGTCTGTTCATGCAAGT	TGTTGAAGCACGCTTGTCCTAG	AGACTATGTCCATGTTGCAACA	ATCATCATGCCACTGCACTCCA
CCDC18	sgCCDC18_8	GCAGAACTCTCATACAGAAT	chr8:21929895	+	GGAAGGTGGAAATTTACGTATT	TAGAGAGTTGCTTCATATCCT	GCCACTCAGTACAAGGAGGC	TGCTTCATATCCTCCAGTTCACT
CCDC18	sgCCDC18_9	ACAGAACCTGTAAAGCTAGG	chr5:118485429	+	GTGCCAGAATTAAGCTTGCAAT	AACAAACCTCCATGACACAAGC	AGCTTCATGCAAACCTGACTG	TCTGCACATGTATCCCTGAACT
CCDC18	sgCCDC18_1	AAGGCTCTCTAGTGAACTGG	chr14:50101579	+	CAGGTTATGAAAGAGCAAGAA	AAGTGTATAATTCGGTGGGAT	AAGAATTGAGGCTGACCCGG	GGTGGGATTAAGTACATTCACACT
CCDC182	sgCCDC182_1	GGAGATCCTGCAGCAGAAGG	chr12:124265656	-	GAGAACCTTGTTGCGCACGATG	GAAGAGACAATGGAACCCCTCT	GGCTCCATTCATCTCGCAGA	TACCAGGCTGGGTCCATTCT
CCDC22	sgCCDC22_1	GCTGCAGCTTGGGAGTGCGA	chr7:21583064	-	AGTCTGGATGGTATTCAGGATC	ACCACCTCTGGAACTCAATTCT	CACCCAGACGGGGACAAGAGAA	AGCTGGATAGATGTGTATCTCT
CCDC23	sgCCDC23_7	CAACAGAGTCATGACAGAAC	chr17:76471533	-	CCTATCACATTACTTTGTGCTC	CCAATTTGCAGCCTTACAGAAC	TTTGTGCAGCTGCTTCCATTGC	ACACACAGGAAGTGAGTTCAGA
CCDC28A	sgCCDC28A_4	GAAAAGGCGGGGCTTCCGCT	chr17:76525589	+	GTCGCTGAACAGAATCACACTC	AGGTCTTGCCTCCAAGCAGTAC	AGGACAGGGGAAGCAATGAAAT	GCTTCCACTACATACCTGAAGA
CCDC40	sgCCDC40_5	ACAGGTGTCACCACCAGAGA	chr17:7637529	+	ATGTTGGTCAGGATGGTCTCA	ACCTCCCCCTCTTCAATTGCAG	CTCCTGACCTCGTGATCTGC	GATGCTCTGTGCTACCGACA
CCDC57	sgCCDC57_9	GGAAGAGGCCAGGCGGGCAG	chr17:7671336	-	ATACCAGGCATGTGGTTGAGTT	TGAATGAGCTGCTGCTTCGCAA	ACAACCTTCAGGTGCTGGAGGA	AGGGCATTCCTGGATCCATCCA
CCDC57	sgCCDC57_2	GGAGGCTCTGAAGGAAGCCG	chr2:84931301	-	ACTGACATGCTGCATGATGTTG	GCAACAGAGCAAGACTCTGTCT	ATTATCACCTCATTTTGAACTC	AGTGAGATGAAAGCAAAGACCA
CCDC64B	sgCCDC64B_5	GATCCGAGGCCTGCGTGAGG	chr6:38854666	-	ATCTCTAACATCAGACACCGCA	AGGAACTTCAGAGGGAACTGGA	CTCTCAGGCCTTTCCCCAGAAC	GATGCACTCTAAGAGCATGCCT
CCDC68	sgCCDC68_2	CCAGTTGCCAGGATCTTCAG	chr6:38783351	-	GCTTCAAAAGTCCAGTCAAGC	GATCCCCAGTAGCAGTAGAGTG	ATTTGGGCTCCACGCTGTAA	AGGGCTAGCAGTAAGGACGA
CCDC7	sgCCDC7_10	GCTCTGGCACAGAAAATTGA	chr3:186299159	+	ACCTTAGTGTCTGTGAGTAAAG	CGACATAGTGAGACCTCCATCT	ACAGGGATAAAGAAAATCGACC	TACCTCAAAAGGCTGAGCAGAG
CCDC7	sgCCDC7_2	TGAAGAATCGCCTTAAACAG	chr11:73677263	+	AGCCATCACTGAGCTATAGTTC	GCCACATGTAGGTACTAAGCAC	AGCCTCCAAAACCTGACAAAAC	GAAACAAGCTGACTAGACCTGA
CCDC74B	sgCCDC74B_4	GCTTCCTCCGGGACTGCCTG	chr2:234652510	+	CTTACCATTTCTTGGAGAGGCT	GGCTGCTGCAATGACTGTTTCA	AGTCAGCAGTGAGCTGTGGATA	TTAGGCAGTGCGAAGTGCTCAT
CCDC79	sgCCDC79_3	GCAGTTGTGAAGCACAAATG	chr1:78478950	+	TCGACCTGAGCAACTCCTGAGC	ATGTTGACTAGGCTGGTCTTGA	AACAATGGGCTTCCACTCATGA	CCAAAGTGCTGGGATTACAGGC
CCDC79	sgCCDC79_2	AATGAATCTACTACCCCTGG	chr22:41257459	-	TGGCTCATGCCTGAAATCCCAG	CTTGCACTCTTGCCCATACCAA	ATCCTGGGTAACAGAGCCAGAC	AGGGAGTAGTCTTAGACTGTTG
CCDC79	sgCCDC79_6	ATAATCTTGAAGAGCACTGG	chr10:22208801	-	ATCTGTAATCCCAGCTACTTGA	AGGATTACAAGTGTGAGCCACT	CTCTAAGTCTAGGAGAATATCC	GAATCACTTGAACTTGGGAGGC
CCDC79	sgCCDC79_9	AGGTAGCAAAGCAGAAGATG	chr15:41068443	-	CACTCTCCCTGTAACAAGCATG	GATCCCTGCCCAGAATAACGTT	GTACATGCTTTAGACATGACTC	ACCAGATGGCTACCCAATTGTC
CCDC79	sgCCDC79_4	AGTGGTTGTGACGAAGACTG	chr5:138773181	-	CTGTGTCCAGCCATGTTGGA	AGAAATACTTCGTATCTGTGGG	TGTGTCCAGCCATGTTGGAT	TCAAGTTCTCATGCAGCTGGA
CCDC79	sgCCDC79_5	GTTAAGGCTTGAATCATGAG	chr17:40140821	+	TTACAGGCATGAGCCACTGTGC	GTCTCACTCTGTTGCCCAAACT	GCAGTTGTGAAGCACAAATGTG	TTGAACTCCTGACCTCAAGTGA
CCDC82	sgCCDC82_4	AGTTGATGAGGAGGAAGAAG	chr19:12992130	-	AATGGTTCCTGAGACCACTGGA	TGCTGAGTCCGTTCCATTTCTC	CCTCATCTTGCACTACAAAGTC	TCATGAGCCTCAGTCCATCCTT
CCDC84	sgCCDC84_4	CTGGTGGGAGAACAAAGCTG	chr9:130980523	+	ACACGAGATCTTGAAGAGATG	CCAGTTAATAGAGTAAGCTCC	CAGTGTTCCTCTCTCAGCCG	AGTGACTCACCGCGCATAAT
CCDC9	sgCCDC9_8	AGAGGATCGAGGCTCTTCGG	chr1:172011210	+	AGTGCTGCGTCTAGATTCTGCA	TCACCACTCAAGCCTCAGAGTC	TCTCAGGCAGCCACACTCGATT	ATGGAATGAAAGAAGGGATGTC
CCDC90B	sgCCDC90B_8	AAGGAGCAGAGTAACAGATA	chr6:43193836	-	GGATTAACAGGTGTGAGCTACT	GCATGTGATCTTTCCTGTACCT	AAGCATGAAACCAGTCGAATCA	ATGAGGAAGCCAGAGACTCTAC
CCDC93	sgCCDC93_4	GCCCCACCAGATCCAGGGGA	chr17:30990	-	GAATGAATGCCAGAGAGTGCTA	AGTCATCTAGGAGAAACTTGTC	TTCTGAACAGAGCTCTGTCAGA	ACAACGAACACCACCATGTTCT
CCDC94	sgCCDC94_4	TGAGAAGCTCCTGGAGGAGG	chr10:128785859	+	CTGCCTCATTGGAGAGTTTGTT	CACAACCATTGGCACACACACA	CTCACCTTCATGGGGTTGTTCA	AAGAGTCTTAAAGTCCATGCCA
CCDC97	sgCCDC97_2	GGACAAAGTGGAAGCAGCTG	chr10:128594110	+	ACAGGCATGGTGGTATATGCCT	TCAGCACAGTAGAAGTCTGCAC	AGCATAGCACTCACTGCTGCAT	TGCTCACTGTGGTTTCTCTAGT
CCER2	sgCCER2_8	AGGGGACCTCCAGAAGCGGG	chr9:131709418	-	TGGTGGTGGTGGTGGTGGTGGT	ATGAGGAAGAGGAGGAGGTAGC	CCTTCTCCTCTGCCTGGAAC	GCAGAGAGGACCCACAAGTC
CCER2	sgCCER2_10	GCTCAGCCTCTGGCTGGTGG	chr6:83835372	+	TCTTGGTTGCTGTAGTCCATAC	CTGCTTGGGGATTTCAAGAAGC	TGTGTTGGTGTTCCTCCTTCAT	ATGGAGACCTTTGAGGACCTGT
CCER2	sgCCER2_3	GACCCGCTGTCTGGCAGAGG	chr16:68011707	-	CTCTGGGAATGAGGACCTCTTC	GTGGGTTATAAGGCGCTGCAAC	TCCTTACCCTTGTGGAGAAGAG	AGTGCCATCTCCTTTCTCCACA
CCHCR1	sgCCHCR1_7	TCAGAGGCTGCACCAAGAGC	chr17:1944782	-	ACAATACCCCTGATGAATTGGT	GATGATGATGTCAATGCAGACA	AAGCTACTGCCCAGCTCTCCGT	TGATCGTTCGGCAGCTGCAAGA
CCK	sgCCK_5	GGGAGGCACCGGCTGCGTCA	chr3:16306278	+	GAACTTAATCAGCAACACTGCT	TGTTCTGCGTAGTGGCTTATTG	CTGCGATACCCTCAGCTGCCTA	AGGCACTCTGCAAACACTTCCT
CCKAR	sgCCKAR_2	AAAGGTAGATACACTCACAG	chr20:61477229	+	CAGGACTGCTGCATAACATCAT	TCACATCACAGTGACCTTTCAG	ACTGTAAGGGTTTGCAAATCGC	CTTGAGCCTAAGCAGGTGTTAG
CCL13	sgCCL13_6	TACCTGGCTGAGCAAGTCCC	chr20:61477017	-	CTGAACAGCCAGAAGGAAGCCA	AGACCAGCCTGGCCAACATAGT	TTAGGTCTTCCTTGAATAGAGA	TCCAGCTCAGCAGATTCAGGAT
CCL15	sgCCL15_4	AATGATGTCAAAGCTTCCAC	chr20:61477124	-	ATCTGCAGACACCTGCAGGCAT	GGATACTGTGCCACCATAAACG	ATGTTGAAACATACTGCTGCCA	GATCTCCCTTGGAGATATTCAC
CCL19	sgCCL19_8	AGTTCCTCACGATGTACCCA	chr15:35830521	+	TGGGAACCTGTTTCAGGGATTT	CCCTGTGTCCTGTCACCTTCTT	AACAGGGGCTAAAACGGGAG	AGTGGCACCAATGATGCTGA
CCL2	sgCCL2_8	GTGCTGACCCCAAGCAGAAG	chr2:116447428	+	GCTTGAAGTCAGGATGGCTCCA	AGCTCATACTCTCAGCTTTGTA	ACTTCATCTAACTCTGTCCTCC	AGGGGTAGAACTGTGGTTCAAG
CCL22	sgCCL22_4	TGTGGCGCTTCAAGCAACTG	chr7:154667658	+	ACTAAGAGGTAAGTAAGTGAGG	AGTCTTCAAGACTGCCCATTCA	TGTCCCTTTGCAGACACCTG	CATGAGGAAGACACCCCACC
CCL23	sgCCL23_6	TGAACACGGGATGCTTCGTG	chr7:35077426	+	TGCAGGATCTTCCTAAGGACAC	TGAGGGTGGTGAACATCTCCAA	GCTTGGAGCACTCGCTGTTCGT	ATGCCTGCAGGTGTCTGCAGAT
CCL23	sgCCL23_2	CATGATGTCAAAGCTTCCAT	chr12:64062006	-	TTCCCATAGCCCGTCCTGATCT	GAATAAATGGGCCAGGAGTCAG	CCCGTCCTGATCTTCCTTGG	ATGCTGAAACAATGCTGCCG
CCND1	sgCCND1_9	CCGCACCTCCAGCATCCAGG	chr12:64061960	-	GTTGAAGTTGCAAAGTCCTGGA	CTTGCATACGTGTCCATGGATA	GTGTCCTACTTCAAATGTGTGC	CACGAAACGCTACTTCTAGCAC
CCND3	sgCCND3_4	CGGACATGGAGCAGGCACCC	chr10:134010581	+	AGGAATCGCTCTTTAGTTCTCA	TGCCCAAGGTCTCACAGTGAAC	AGCACTCACCACTTCAGTGCCA	GTCTTCCTCCCTTGCTGATATC
CCNE1	sgCCNE1_8	ACTGACCTCAGTACAGGCAG	chr2:26624933	-	GGTGTGCTGCACCCATTAACTC	CACACAGAGGTCCTAATACACA	TGCGTCCATGCTATGAGGGATA	TCATGCCTAGTATCTTACTGAG
CCNF	sgCCNF_10	GCAGGGACTTACAGCTCGGA	chr5:174869635	-	CTGTCATGTGGGCTCTGGATCA	CTGGAGTGCAATGATGTGATCT	GACAGTTAAGAACACAAGGCCT	TGTGGCACAGGGAATAGTAACC
CCNH	sgCCNH_6	GGAGCAGCTGGCAAGACTGC	chr17:18003008	-	TTCTGACTGCCTGGAACTTCCT	GCTCCGGAAATGCAACTGCGTA	TGGACCTGGTCACGATTCCATA	CTGGTTACTTGTCTGCCATTCG
CCNI2	sgCCNI2_10	GGTCATCATCACCTTAGAGC	chrX:100505455	+	TCCGCTCATAACGATGATGTCA	AAGGGAACACATGTCCCATCTC	TTGATGTCTACCTGTGCTTTCT	TGGGCAACATTTGATGTTCCCT
CCNJ	sgCCNJ_5	GGGGACTGGCCTTTATAGGA	chr20:17587772	-	GATACTAGAGGAAAGGTACTGC	AGTGAACTGGAATGAATGGGAT	AGAGTGTGAAGCGATTGCTCAC	CACATCAGAAGTGGTTAAGAGT
CCNL2	sgCCNL2_8	GCTCACACTCTAACACCTGA	chr5:118324049	+	TGTCAGTGGAGAAACAGACCAA	GGATACAGAGACGTGTAGGACA	AATTCTGGGCTCTTAAGGTTCT	AGCACTGGGCACTCGGACAACT
CCNY	sgCCNY_3	GAACAACCTGAGCTTTCCCT	chr2:183943769	+	GTCTCCAGCAACTTGCCTTGGC	AGTGGGGGAAATGATCAATGTG	TGCTTTGCAGGAACGAGCTA	CTGCACCACAAAACGCTGTT
CCR10	sgCCR10_4	CTGTCGCCTCATCTTCCCCG	chr2:241500286	-	CAGAAGCGCGTAGCAGGCTA	ACTCCCGGCCGCGCACACTTGGTCT	CGTAGCAGGCTACCATGACG	CTTGGTCTCCGTCATCGTGT
CCR9	sgCCR9_3	GCAACTGTGGAAGAAGGCGA	chr17:41852082	-	AGTGACCATCACTGTCCTGAC	TCAGAGGGAGAGTGCTCCTGA	ACCATTGACGCCTATGCCAT	GTGCTCCTGAGGTTGTCTCC
CCRN4L	sgCCRN4L_8	ACAACGGGCGGCGCAGCCCT	chr8:29197617	-	TCAGAACAGCTCCAACGGATAC	TGTAACCAACATAGTAACTCGC	ATGTTTCATAGTCCGCGGCGGCT	ACTTTCAGGCCAGACTCCACGA
CCS	sgCCS_2	GTACTCAAGGGCATGGGCAG	chr6:31938727	+	ATGCCACTATGGATAGCCCACT	TTTGTAAGGTCCCCGTACTGAT	TTGTACCAGCTCTGAGCCACCT	GGTGGAAATGGGGATGGAGAAT
CCSAP	sgCCSAP_4	GCGCACCTCGTGCACAGGAG	chr6:159058164	+	TGAAACAGCTCAAGAGACCAGT	AACCTGAACAACAAACCAGAAC	TTGCTCTTTATGGCTGGGGAGA	TTTGGTTCATCAGAGGCTCCAT
CCT5	sgCCT5_7	CACCCAATCAGAATAGCCGA	chrX:37700270	+	TTAGTCTCATCACCAGGCTGAA	CACTGCATCCAGCCTTAGCTGA	TGTCAACAAGGACGCTATCGCT	AGAGGGCTTCTGCCTCTAAGAT
CCT6A	sgCCT6A_6	CAGGGAAACACTTATAGATG	chr21:38877872	+	TGCACAGTGAACACCCAAGTGT	CACAGATTAGGTATCATTGCCA	TTAAGACATCTGCAAGTTCAGC	GGTATGATGATCCAGAACACTC
CD163L1	sgCD163L1_2	GTGAAATTCCAAGAAAGGTG	chr21:38865445	-	CCAGAGAAAATTCTTCTCCAGA	CATGTACCAGGTACACTAACAG	GGTGAAGCCAATCTGGGTTTGA	ATCCACGATGTCTGCAATTCCA
CD177	sgCD177_2	GCTCTCCAAGGGCTGCACGG	chr5:158140057	+	GACACGTTGATGCTCATTGAGA	CCGTCCTGTTTGCTCTTAGAAG	TGACCTCCATCCTCGCTTGCCT	CTCAGCGGATCCCCTTCTAGCA
CD177	sgCD177_6	AAGAACACCAGCTGCGACAG	chr10:22497980	+	GAAAGAGATTACCAGCCACAGA	AGGGAGTTAACGAGGTTGTTGC	AGTTTGGGACAGTTCAGCATGT	GTAGGCTGAGAGGCTGGAAAGG
CD1C	sgCD1C_8	GAGCAACTGGGCACTAAACA	chr10:22498139	+	TGTACACAGGCAAGGTCAGTAG	CACTATCACTACCAAGGCAATC	GTTTGTCATGCCTCCGGCTTCT	TCCCTCACCTAGGTCTGCTATC
CD1E	sgCD1E_3	ACACAAGCTGCAGACGGCCA	chr10:22498783	-	AAGTGCTCAATCGCTACCTAGA	CCTGATCCTTTGTCTGTGATCT	TCTTCCTAGTGAAGCCAGAGGC	ACTAGTTCCTCCTCCTTTTTCT
CD207	sgCD207_4	GACGGCCTGCAGCAGGACGG	chr13:50235304	+	GAAAGAGCATCAGCTCACCGTA	GACTTCTGAGGATGGGAGTAAG	CTAAGCCCAGACGATGAAACAT	CACTCAGGATGACTGTGGAGAA
CD207	sgCD207_7	TGTGGACAACATCAGCACCC	chr6:4117568	-	GCCACTGGTCAGCTTCAATGTA	TCTCCCCATTATCTGTATCCAC	TTTATGGGCACCATATCAGATG	CTGACTTCTTCCCAACTTCTTG
CD207	sgCD207_8	CAGATGGTGAATGAGAGCCT	chr5:138842245	-	GACTCTAGAAAGGAACTTGATG	TCTTTTCACAGAGAGCCTGTGT	TCAGCACCCTGGATTCTGAAAT	AACTTGCTCATATTCTCCAAGC
CD276	sgCD276_6	GAGACAGACAGACAGCCCCA	chr5:138837346	-	TAAGCAGCAGCCAACTTCTAGA	ACACACACAAGACGTAGACTCA	TCCTCACAGCTCTGTTTGATCT	GTATGGCGAAGGGACTGTAGGA
CD2BP2	sgCD2BP2_1	GCAGCCACACTCCCCAGCGA	chr3:5229855	-	ATCTTCACCTGTAATGGGAAGA	TTTGGGTCCAGATCCGGAAGTA	CATCAAAGTGGCCTTCCTCCAT	AGCAAATATGACATCTTGGCCT
CD300C	sgCD300C_8	CCCGAACCCAGCCCACACCC	chr4:148457112	-	CTCTGTGCTGACTTGCTCAATG	GGGCAGCTCTCACATCTGAAAT	ACATCCGAGTCCCCTAAACATC	CCTTGTCTGTGAAAATTGGAGC
CD300LF	sgCD300LF_1	GGGTCAGGTCTGCATAGCAG	chr4:148463685	+	TCCTCTATGCCCACATGAGCAG	CTTCCTCATTTTCCATCTCTCA	AGAGGAAAGCTTCGTGGTAGCC	TACAGGAGCCTGAGAAGTGGAG
CD302	sgCD302_9	TGACAGATGCGAGTTTCAAG	chr11:85956302	-	TGCATAGTGTTCCTTCCACAGA	GCAACTAATAGGCTAAGGATAG	ATCCTCATCATCATCTTGGTCT	TGATTTGGCTGTACACAGGATA
CD34	sgCD34_9	GAGGCCACAACAAACATCAC	chr5:171626409	-	TAGATGCTGGTCTACCTTAGAG	CAGGCTGATATCTTTAGGTTCT	AGAAACTACAACACCTAGTACC	CATTACTGATCAGGATCAGCTC
CD52	sgCD52_3	TACCATAACCAGGAGGCTGA	chr3:19924044	-	ATTCAGCCTGCAGGATGCATGA	TGTCACCTCCATAACCACAGCA	TCCCTCCATGCCAAGCAACTTT	AGATCTGCAGAAAGGAAGCCAC
CD58	sgCD58_3	GTCAATGCACAAGTTAGTGT	chr3:19974837	+	TAGTCACCACATCTGTGGTCTG	GATGTCATGAGAACTCACTCTC	CCTCGATGGCTGTTGTAATGCT	GAACAGGTAGATCTGACCTAGC
CD63	sgCD63_8	GTGGTAGCTGCAGCAGCCCT	chr1:155051513	-	CACTCTAAGACAAACTCAGACC	TTCCATGTCGAAGAACCGAGTC	TCCTTTGTGCCTGCCACCTTCA	TAGCTACCTCAGACCCATGCAA
CD79B	sgCD79B_1	GCAGCAACGCCACCATCCAG	chr1:155039876	+	TCCTGAGCCCATCACCACGTG	CCCAATTTGCATGGCAGGAAG	GAGGGAGACAGGCGGTAAAG	CGTTTTCCTCCAAGGAGCCT
CDA	sgCDA_9	TGAGACGGCCTTCTGGATAG	chr1:155039226	-	AGGCTGTGCTTCATCATGGAGG	GGAGTCTGTATCACGTTGTGTT	TGCAACATAGAAAATGCCTGCT	CCTGGCACATAGGAAGTCCACA
CDC16	sgCDC16_10	GAGCCAACCAATAGATGTCC	chr5:107006203	-	ACCCTACGTGAGATGTAAGATA	CGAACTCAGCTCACTGCAACCT	CCAGTTTTCGTGACCGAAGTGC	TGGTATGCAGCAACAGTATCAA
CDC23	sgCDC23_8	AACCAGGCTCCCCAATGCAA	chr11:34664244	+	CTAGATGAAAGAGCAAGACTCC	CCAAGCTCGAGAACTTGATGGA	TGCTTCGAAAACTGGACTTGGT	CTTCCAAAACAGCGAAAAGACA
CDC25A	sgCDC25A_10	GATGTAGTCCAGCTCTGAAG	chr11:125446181	-	CATGTAATTACTCCTGTGAGCT	TAAGTACTCAAGATGTTCGGTC	GAAGTCACACTCACATTTTCCT	TTGGGGATTGATTTGGCACTGT
CDC25A	sgCDC25A_4	AGAGTCAACTAATCCAGAGA	chr11:125445283	-	TGAAAACAGCCAAGTATCAGCC	GCAGTGTCTGTTGGCTAATTTA	AAGAGGAGTCTCCACCTGGAAG	ACATCGCTAGATCCCATCTCTA
CDC25B	sgCDC25B_2	GACACAGTGATTTTGAGCGG	chr11:125445226	-	ACCTCGTCATGTACAGCAAGTG	ACAGATGCCTGGACTGACTTGA	AGGTACCTTAGAGTAATCTCCA	TGAGGAACCTGTGAGTGCCTTC
CDC26	sgCDC26_4	GAAGATGTGGAAGTTGTAGG	chr1:45446743	-	ATTCCAGCGCTCTGGCATGCAA	TTCACTGGGTTTGGCCCTTAGT	GGGCTTGGGTTGGGGTTTAT	TGCTGAGACGGAAACCAACA
CDC40	sgCDC40_6	AGGGAGTCGGCGGCTGGCAG	chr2:27591966	-	AGCTCTCAGCTCGACAGTAGTT	GTTCCGAGATTACACCTGCACT	TCCTATGGTTCGGGTTCAGGGT	GCAACTTATCTCTGAGCACTGA
CDC42	sgCDC42_1	GGAGTGTTCTGCACTTACAC	chr2:27590336	+	GCTGAGTTATCCACAAACAGAT	TCCCTATCCTGGTTGAATTGCC	AACAGAAGCCTATCACTCCAGA	CAGTACAATACGAGAGCTTACC
CDC42BPB	sgCDC42BPB_1	GGAGATGCTGAAAAGAGCAG	chr16:28726714	-	CCTCTAGGTGGGAATCTAAAGA	TGGCACATGCTAGGTGGGAAAC	GCACTGCAGGTTGCTGTTGTCA	GAACAGTGTCCAGCAAGCAAGT
CDC42EP2	sgCDC42EP2_4	GCAAGTTCCACCTCCTGCCG	chr15:44843107	+	ATGTCCACCAAGGTGCCCATCT	AGGGAGATGGCGTTCTTGAGCA	GAAGGAGAAGCTTCGGGACC	AGGTCGAAGGTGCCATCTTC
CDC42EP5	sgCDC42EP5_1	GCCCCGCGCAGCCCAAGAAG	chr22:38270510	-	AGATCCAGGTGGAAGGACAGCA	AGCATGGTGTTCATAGGCATTC	ACGTGCAGCGTGTGCCGGAAGT	GTGCCTGTAATCCCAGCTACTC
CDC42SE1	sgCDC42SE1_7	CACCTGACTCACATTGGCTC	chr11:32615415	-	GAACAGAAGTGCATCTTAGACA	TCATCATCAGTCAGAGGTGACT	CAGAAGAAGAAGAGAAGACGGA	TTCCACAACTGGTGACCAGGAC
CDC42SE2	sgCDC42SE2_3	TACTTCATACTTACAGGCTG	chr17:7479912	-	GGCATCACTGGACATCATCGTA	TCCACTGAACTATTCTCTGTGG	TGGAACCTTCATTGGTGCTCA	GGATCCCAATCCTCAGTTTGAG
CDC6	sgCDC6_6	CAGGCAGTTGAAAATCAAAG	chr3:71743056	+	TCTGCTTTGCCACCATGTGACT	CAAACACTCTGACTGGTCCACA	AGCACAAGATTCCTTCCCTCTT	AATCCAAGGGAAATAGGTGCCT
CDCA2	sgCDCA2_8	CAGCTACTCCAGCCTGCAGG	chr14:103805062	+	ATCCCAGACGTTACTGCCCAAT	TGCCAGCTAGTTCCCATCAACT	TGACACGTTCACAGCAGAAGTG	TACGGTAAGACGAGTAAGACAT
CDCA3	sgCDCA3_10	GTACCTGGATGGGAGTGCGC	chr2:99993071	+	CTGTCAAGACCATAGGCTAGAA	TGAGCCACGAGCTGTTGTGCAT	AATCAGGTTAGGAAGAGACCCA	CTGAGTCACTTCTCACAGGCAT
CDCA4	sgCDCA4_6	GGACTGAAGAGGAAATGTGT	chr19:8038700	-	ACGTCTGAGAACAGCTCTTCCA	CACTGTCGTGGTACAGTTGAGA	ACTTAGCACACGGCAGACTCTC	TGCGTCATCTCCTCTTGGATCT
CDCA5	sgCDCA5_4	CTCCTACTAAGCCTCTGCGG	chr11:34527231	-	ATCAAGACTGGCAATGCATGCA	GAATCTTCTCGCTGTCTCTAGA	GGACTCTAAGGTCTAGAGTCCT	CCAATTGATCACATAGCTGGTC
CDCA7	sgCDCA7_8	TCACGGATGATCTGGAGCGA	chr7:36910000	-	ATACACAGCACAGGTACACGCA	GACTACAGACTTACTAAGCAGA	TTGCTGCAGACGTTCTCCAACT	CTAGGAGAGATTTCCAGGTTGA
CDCA7L	sgCDCA7L_8	CGTGATCTGTCCCTCCGAGA	chr10:103988245	+	TGGGAAGCAGAGAGAAATGCAA	AGCATCTCAGGTCTGGAGGTAC	GTTCTCTAGAGCAAACTTCTCA	CGGAATTGAACTCGATGCCAGA
CDH11	sgCDH11_1	ATGCCTTTGCCCCAGAGCGG	chr10:103987438	-	GTGTACTCCTCTATCACGAA	ACATTCCATCCCAAGAGAGGTC	CCCTCCTTGCCCTTCTCATG	CAGCAAGACCACCGTACAGT
CDH12	sgCDH12_10	TCAAGTACTCATCCAAGCCA	chr4:111119405	-	AGGCTTAACAGGAAAGGTGACA	GTCTCTGTTAGTGATTCTAGG	GGGGAATCGAGGTGGATTGT	CTAGGTAGAATCATGTTGTTGTTGC
CDH24	sgCDH24_6	GGAGGGCAGCAGCAGGCTGG	chr3:10018694	+	GTTGGCTCTTTGTAAACCTTCC	CCCACACAGGTGATGATGGCAA	CAGAAGATACCTCAACACCTTC	CAGCGGCACACACTAACAGTCA
CDH7	sgCDH7_7	GGACCAAGCGCAGCTGGGTG	chr4:101337093	+	CAACTGGAACTGTGCCTTTTCT	TTGTGTTTACCATCCCCATAGC	TGAAGTTGGGCAAAGTGGAGT	ACATAGAGGGGGTCTGAACC
CDH9	sgCDH9_1	GATAAGGATGACCCTCCCCG	chr4:101439010	-	CACACGGATAGTGAGTGTACCA	TGGAAGTAACAGATTGCTCATC	CAATGGTGAAATTCGGATTGAG	GCTTAATGGATGTCTTCCACTC
CDHR1	sgCDHR1_8	GGATTCCTGAGAACGCCCCA	chr12:7080111	+	GAGATGAGGTGGGAAGGCTCT	GAAGAAACTGAGGCTAAGAGAG	AAGGCTCTCTGCAGCATGAG	TCACAAGGCCTCCTATCCCA
CDHR2	sgCDHR2_3	ACACCTACCAGACACCACGA	chr12:7080183	-	AACTACTAAGCAGCAGTGGTGG	CTAGTCCTTATGGCCACCCAGG	GCCATTCCCTGACCTCTTCC	GCCCATAGGAGCTGGTGTTT
CDHR5	sgCDHR5_10	GAAGGAAGGTCATGGGGCTG	chr12:7080232	+	TGGAGGCGGGGGAGGCAGCAGT	CTCCCAGGAAACGTGAATGGTA	GGAGGCAGCAGTGACTAGTG	CATCATCCACCCAGACTCGG
CDIP1	sgCDIP1_1	GGGCTGCATCACAGCTGGGG	chr18:2892063	+	AGCCTGAATAAGAGCAGTCCCA	TCCAGGAGAAGCAGCGAAGATG	TCGAGCTCATCGTGCAGAGGCT	TACAGCAGATGCCCACCTGTAC
CDIP1	sgCDIP1_9	GCTGCAGGGAGAGATCTTTG	chr5:73930711	-	GCTTGTACGTGTAGATGTAGGC	GCTCTCTGCCACATCTGTCATG	CACGAAATTCATCAAGCCAATC	TCCATCTTCTGTGCCATTCCAG
CDIPT	sgCDIPT_4	GTTGACCAACAGGCACATGG	chr9:131581154	+	ATGACCACTACCATGCATCCAA	TGAGGCATCAAGTCTCTATCTA	TTGCCCACCTAATCTTCCAGGA	TGGGGTCTTTCTACAAAGCAGA
CDK11B	sgCDK11B_8	GCTGGGAGCTCGCTGTAGCC	chr12:48111411	+	TACTCATGCTTGAGGCCGTCCT	AGATCAACAAGGTGTTCAAGGT	ACTTGGTGTGGCTGTTGAAGCA	CAGAGCAGTTCTGGAACGTGGT
CDK11B	sgCDK11B_7	GGGCCAGATTTTCTCACTAG	chr10:118615189	+	CAGAGCAGTTCTGGAACGTGGT	TGTCGTTGCAGGTGGGTGACTT	GTGCTCGCTGAAGGTCATCTTC	AATCGATCAGATCAACAAGGTG
CDK11B	sgCDK11B_10	CCTCTGTCTTTCAGGATCTG	chr10:118616077	-	TGCACTGGGCTCACTTGTTCAT	GTTGTGGAGGAGTTGCAGGAAT	TGTTCATGAGGTCGAAGCCC	CACAGGTGCTGGGTTGAGAT
CDK12	sgCDK12_1	GAAGCAATTGTGGGAAGAGG	chr10:118616109	-	CCAGATACTGAACTGGTGAATG	TACCTATCCATGTCATCATCTC	ATAGCACTGAAAGAGGAGATTG	CTGAGAGGACACAGCAGATGTC
CDK13	sgCDK13_6	GCACCTTCTCCCTCAAGTGG	chr4:111469405	+	CCTAGCACACTAACTCTGAAGA	CAACTCATTTCTCACTTCAGAC	CAGTGCATCACAAACAAACCAT	ATGTAGAGGTGACTAAAGCTAC
CDK2	sgCDK2_5	GAGAAGCATTACCTTGATGA	chr6:46135374	-	TTCTGTCTGTACAGTGTGGGC	TGTGTGTGTATAGGAGATGAG	CTGTCTGTACAGTGTGGGCA	ATCACCCTGAATTGCCTGCC
CDK2AP1	sgCDK2AP1_6	AGATCAGACCCACGTACGCA	chr3:40465357	-	TAGCACAGACCCACACACTTCC	TCCAAGCAGTTCTCCTGCCTCA	CCAGGTGCCCCAAAGCAAATAC	GCAACTCTGTAACAAGACAGGA
CDK3	sgCDK3_1	GAAGGTAGAGAAGATCGGAG	chr1:29365917	+	AGGTTCCCAGGCAGGATGAGCT	AATGGAGACCTGTGCTCCTTGG	GTGCAAATTGCCCGGTGCCTTC	AGCACCCAGAGGAGTTAAACGT
CDK4	sgCDK4_6	GTCCCCAATGGAGGAGGAGG	chr18:5434033	-	TGTCCTTAGGTCCTGGTCTACA	AAGGCATGTGTCATGTGTGATC	GGTGCCTATGGGACAGTGTACA	CCACTTCTCTACAGATCATCAC
CDK5	sgCDK5_1	GCCCCAAAGAGGACATCCGG	chr3:134873097	+	GATCCTCTTCAACTGGTCATCG	TCATAGCCGCAATGTGCTACAC	ACATCACCTGCAAAGATGCAGC	GATTCCCGTCCGCTGTTACTCA
CDK5RAP1	sgCDK5RAP1_2	CATCAGGAAAATCCTTGGGG	chr19:15342793	+	TCCTGAGCTCAAGTAATCCACC	CAACACACTTATAGGTGACTCT	CCTTTGGCATGCTCAAGAATAC	AGGGGCTGAAAGAAGTGACACT
CDK5RAP2	sgCDK5RAP2_6	GGAGAGACTGGAGAAGGACC	chr8:144946634	-	AGAACATTCATGACATGGCAAC	GATTACAGGTGTGAGCCACTGT	AACCACAGACTGCGTAGAAGCA	AGCTGGTCATTTCTAGGTACTG
CDK7	sgCDK7_4	GGAGCAATCAAATCCAGCTT	chr8:144946695	+	GGATTACAGGCATGAGCTACTG	TAACCAGTCACTGCATTCCAAC	AACACCTGGATGTCAGCTGCCA	GCTGCCGAAGTATTCACAATGA
CDKL2	sgCDKL2_6	TCAGAATCTCCAGGAAATAG	chr5:65350152	+	ATTGCACTCTAGCCTGGGCAAG	AGGCATTTCCCTTTTATGTCAC	ATGCAGATGTGTAACCTTACCT	ATTATACCATTGGAGCATGCCA
CDKN2A	sgCDKN2A_9	GGTACCGTGCGACATCGCGA	chr19:42754655	+	AGTCTAGGCCTTGAACTAGCAG	AAATACAGGAAGTTAGCCTGGA	TCATCAGTCCTCACCTGAGGGA	GTTCTCTCTGGCAGGTCATGAT
CDKN2C	sgCDKN2C_3	CCAGGAACTCCACCACCCGG	chr21:39775587	-	CAGGAGACTGCTACTTAGAGGT	TCTTCAACTTGGGTGTTGAGAT	ACATCGAGGATAATGAAGGGAA	AGTCAGGAGAGCTACTCAGTTA
CDPF1	sgCDPF1_2	ACTCTCCTGCAGCCTCCTGG	chr21:39795395	-	CCATTCCTACACCAGGCTGAGA	CTCATTCTGATGTGTAGCATGA	AGGACCAGGAATCTGTCCTTGT	TTACAGAGGTGAGAGCAGGTTC
CDR2L	sgCDR2L_5	GGAACAGGTGCAGGAGATCG	chr14:69861614	+	ACTGATGCAGCTTAGAACCACA	TGAGCTCAGGAGTTAGAGACCA	AAGTTGCATAAAGGCACACACA	CATTGGGGTCACCTAGAGTAGA
CDRT15L2	sgCDRT15L2_4	GCTATGTCTGCGTACGGACC	chr8:37597916	-	TGGCTGCAGCCTGGAAGACTTT	TCTCTCTCCAGCCACGTTTTCA	GGTGCTTTTGGGCTGGAATG	CCAGTGGCTACAGTAGGTGC
CDRT4	sgCDRT4_8	TGGGATCATGGTAGGAGCCA	chr5:54281301	+	TGAGAATCTGCAGCAGAGACTA	ATGTCACCTATACCTCTCAGAC	CTTCTGGCAAAGCTGTGTTCAG	GTCAAGTGAGTGGTAAATGGAG
CDRT4	sgCDRT4_3	GCGTCATTCAGCCGAAAAGG	chr2:239033993	-	TCAAGTGAGTGGTAAATGGAGC	AGCTATTGCATGTGACTGCCTC	ATGCATGCGTGCCCTCGAGGAA	CATAGGCTTGCGGGCAAAGATG
CDRT4	sgCDRT4_6	AGAACCCACACACTTACATG	chr14:76948386	-	TCCTGAGAATCTGCAGCAGAGA	TCACCTATACCTCTCAGACAGT	CAGAATCCACGTTATCAATGTG	TCAAGTGAGTGGTAAATGGAGC
CDRT4	sgCDRT4_7	GAGTCTTTTCACTGTCTGAG	chr4:159620250	+	AATACCGAATAAGCGCCCCACA	GCTATTGCATGTGACTGCCTCT	AACGTGGATTCTGACAGCGT	AAAACACTGGACTTCCCCGG
CDX2	sgCDX2_6	GTCGCTACATCACCATCCGG	chr3:185775001	-	TGTAGTCCAAGCTACTCAGGTG	GTTGCCTCCACTAGCCTCATAC	ACAAATATCGAGTGGTGTACAC	CTCCAAAGACGAATGCTTGCAT
CDYL	sgCDYL_5	GCAAACGAGATGCTGCTCAG	chr17:74015611	+	GGAGAGGAAGCTATACCAGTAA	GCTGACATTTCAGACTGAAGTC	GGCCAAAACACCTGGGAGACCA	CCAATGGACTGCACCTTGCACA
CEACAM18	sgCEACAM18_4	TCAGCCAGTCTGCTGGCCTG	chr17:74097858	+	CACAAACACCAGCTCTGGCTGA	ACAGCACCTGCTAACCCACCTA	CTTCTCAGCCAGTCTGAATCTC	CGGTTTGTGGCTGATAATCATG
CEACAM18	sgCEACAM18_10	AGGGAGAGAGTGAACAGAGA	chr10:99205527	+	CTTGTCTTCTCAGCCAGTCTGA	GGGTCCTGCAGTATGTATTTGC	ATTATCAGCCACAAACCGCCCA	TGATTTCCACTCCCGGTGTCAT
CEACAM20	sgCEACAM20_7	CCCGATGACAATACCAGCGA	chr19:41898841	+	CAACCCTCTGAATTCCCCAGGT	AACCACAATCTGATACCTCCCA	TTACCGTCTGGCATTTCTGATG	ACCTCCCAACGACTGGAAAACA
CEACAM20	sgCEACAM20_10	CAGATTCATGGCAGATCCAG	chr5:75914207	-	GCTCACTGCAACCTTGACCTCA	CTGCAGGTCACATAGCTGTAAG	CCCAAAGTGAGGATGTTGTTCT	CAAAGTGCTGGAATGGCAGGTG
CEACAM5	sgCEACAM5_9	GTTAGAGACAAAACAGGCAT	chrX:138633418	-	AGACTCGTCTTACCTTTCGGG	TTGGCTCTTTGGTGAGAACCAG	GAACCTCAACCTCTCCTGCC	ATGATGCTGATGCTCCAGGG
CEACAM6	sgCEACAM6_7	CTGGTACAAAGGCGAAAGAG	chr1:46867819	+	ACCCTAATGCATAGGTCCCAAT	ATGTCCAAACCCTGATACAGGA	AGGTTCTTCTACTCGCCCACAA	TACATGGAACTGTCCGGTTGCT
CEACAM7	sgCEACAM7_7	GAGTGTGCATTCCCTGGCAG	chr8:82371534	-	TCCAGTAGATGAGTTCATGAGA	TGGACCATGTGATCTTGGAAAG	CTTCTCCACAGAGGACAAGCAG	GCAGCTAGTGATGATTAACCAG
CEACAM7	sgCEACAM7_1	TAAGTCAAGAAAATGCCCCA	chr12:124796389	-	GGGTATAGATTCCTGCGTCATT	CCAGACCAATATTGATGTCGTG	CGTTCTGGATCAGCAGGGTT	GCCGTTCAATGTCGCAGAAG
CEBPG	sgCEBPG_10	ACAGCAGATGGCGACAATGC	chr17:295666	+	GTGTTATCCATACCCAGGCACA	CACTCATTGCTTTCTATAGCTC	TCTTGAGCATGCACACAACCTT	ACTCTTCAGTGCTGATCCCAGA
CEBPZ	sgCEBPZ_8	TAAAACTCGAGCCCTTACCG	chr17:293099	-	TCTGGGAATAAGGGTATGCCCT	ATAGTCAAAAGGGAGCCTCTTC	AGCTGAAACACTTAGTGGCTGA	TCTACTTCACCAGACACAACTC
CECR2	sgCECR2_6	GCTGCTGCACAGGCTCCCCG	chr17:293039	-	ACGTGTGTTCACAGTCTCCCTG	TGGAACTGAGCTGGAGCATACA	TCAGATCCTGCCACCTTGTATG	AGCACAGTTACAGACTCACAGA
CECR2	sgCECR2_1	GAGCTGCCGTTCTCGAAGGG	chr17:293149	-	TCACCGTGTTAGCCAGGATGGT	GCATGAGGTCCCATTCTAACAC	CGATCATGTTGCAGATCTCAGG	TTAGTCATGACCCACAGTAGAA
CECR5	sgCECR5_1	GTCCAACAGGAACCCAAAGG	chr17:293258	+	CTGCTATTCCTGCTATGCAAGT	TCATGCCACTGTACTCCAGTCT	GGGTTGTTTCTTTGTTACTCAC	CTCCATTAGGAACCAGGTCCTT
CELF1	sgCELF1_8	CAAAACCCGCCTCAGAGCAA	chr17:295637	-	TAAGACACTCACGTGAGTCTGT	TGAGGGAGAACCAGGGAACTCT	ACTTGCGGGAACTCTTCGAACA	TCCAATAGACAGACAGACAGGA
CELF6	sgCELF6_3	GCTGCCGTGCAGACCCCGGA	chr5:14601179	+	CAGGATCTTTGAGAGGAAAGAT	TCCTGACGGCACCAGTAAAGGT	AGGCTGTGCCTTTGTGAAGTTC	AGCTTGACCACGAGGCTGGACGA
CELSR2	sgCELSR2_10	GGAGTACAAGGAGAGCCTCA	chr12:111800928	+	TCGACTGGAGTACACCATGGAT	CACTCATGATGCTATAGTGCAC	TACACTCACCATCTTGGTTACT	ACCGTCAGCTGGTAGGATTCCA
CENPA	sgCENPA_5	CCTCCCATCAACACAGTCGG	chr8:59059437	+	ATTCGGGAAAGACTTCATGGAA	GTGGACAAACGAGAGAGTTCCT	TTCCTTATCAAGAGGTGTGTGC	AGGTTGGTGCAAAAGTATTGTG
CENPB	sgCENPB_2	GACCATGGCAAAGTAAGCCA	chr9:96214530	+	CTGCTGCTGTGGTTAGTCCACT	TACTCTGCATTTCCTGGAAGGT	ATGAAGACGACGATGATGATGA	ACAGCTAGGTCCAGTGACTCAG
CENPBD1	sgCENPBD1_6	AGATCTTGCTATCTCTACAG	chrX:92964475	-	TACATGTCCTTGTTGCTGGGAG	TCTGTTGACCGAGTTCTGCAAG	CTCAAATTGGAAGTGTTACGAC	TGTAAGTCATCAAACTCAGCCT
CENPF	sgCENPF_7	GACAAGCGTGACTCTGGAGA	chr1:55076140	+	CTGACAGCTCTAGTCTTAGCAG	GCACAAAGGGTGGAAACACACA	GAGCTTGACTGCCTTAGGAAGC	ACTGAGTGTCCACTAGTCATGT
CENPJ	sgCENPJ_3	GGAGCAACTACAGAGACTCA	chrX:68725926	-	CAGTCTCCAGAGTAGCTAGGAC	CTGAAATCCTCAGAATACCAGA	ATACCTGGAAGTGTGCACTGCC	CGGTGGCTGATTTAGTTACCTA
CENPK	sgCENPK_7	TAACCGCTGAACTCAGTCAA	chrX:52977720	-	TTGTAGTCCTAGCTACTCAGGA	TATACTCCAGCCTGGGCGAAAG	TCTTCTTTTGTAGCTATCATTG	CGAGCATAAGGCAGTGTCTATG
CENPO	sgCENPO_7	TCTGCAAGGGCCCAGTCAGG	chr3:197884388	-	TTCCCCTAAACTCTAGCCTACC	CCGGTCTGAGTAATGTACAGT	AGCACAGAACGGGAAGGACTGA	TCCAGGCTGCCAGTGACTCTTA
CENPT	sgCENPT_3	GGCCAGCAGACCTGGAGCCA	chr3:197882557	+	TCTCTTAGAACAGATGCTGTGA	CAGAGTTAGGTACCAGTCCAAC	TGGTCCACTCCCTGCTGAAACA	GTTGCGGCAGGTACACAGAACT
CENPV	sgCENPV_4	ACTCCACGATCAAACCCCGG	chr3:197894694	-	TGCCATTATCAATGCTCCCCAA	GTCAGGAGTTCGAGACCAACCT	CGTTCAATACTCACAAAGCCCA	TCACCACATTCAGATATGGGAT
CEP104	sgCEP104_6	GAGCTACAGATGCTGAGATG	chr9:141121393	-	CAGGAAGAGTATCTGCCACCCA	GGCTTACGATGAGACGGTAGAT	GACAGCAACACACGCAGGAACA	GTGTCCTCACGGCTATCGTTAT
CEP164	sgCEP164_4	GGAGAAGCTGTGCCAAGAGG	chr9:141109851	+	CATCTGTGATGTTCCGTATCCA	CCAACCTGGGACTGTGACAGAT	AAGTACTCGAGCAAGACCAGAG	TTGTTGGGTCAAGTTTCCCAAC
CEP250	sgCEP250_1	GGAGCAGCAGACAGAAATGG	chr10:116603658	+	TGCAGTTTGGAAGGTACTTCCA	GCAAAGGAAGGTCTGAGCCCAT	TGGCAAAGGCTCTGGAGAGCTT	CTGTTAGCAAAGTGGGTAGCTA
CEP290	sgCEP290_3	GTTGGCTCTTCGAAATGAGG	chr2:29234356	-	CGCATAGACCTGAGATGAATGT	AGTGGCTCATGTCTGAAATCCT	TGTTGAACCACCACAACTACTA	ACTTGAGGCCAGGAGTTCAAGA
CEP57L1	sgCEP57L1_4	GTATAAAGAGACGACCACCT	chr11:82443687	+	AGAAACTGCCAAACTGTCTTCC	AGTTCAAGACTAGCCTGGGCAA	CTCACCTTTTCAGCCACAAAAG	TCTCTGTGTGCTTGCCAACATT
CEP72	sgCEP72_5	GCACGAGCTTCAGCCAGAAG	chr6:119300590	+	CATGTTATCACGTAACCTGGCT	AGCTAAAGCCCATCAGCACATC	AGTCCTGAACCTCATTGCAGAG	TCTGTAGTCCAAATGGCTGGCA
CEP85	sgCEP85_7	GCAGCTGCGCACAGCCGTGA	chr12:62147446	+	TGAGTCGTCACTATATAGTCCA	TGTAGTCCCAGCTACACAGGAG	CAAGAAGAAGGAACAAGCCAGG	AACAGGCTTAGGGTCTGTAATA
CERK	sgCERK_1	GCAGGGACACGGAGTAGCGA	chr9:34729284	+	AGAGCAATCCAGGTTCCAGTCC	GGGATTACAGGCGTGAACCACT	ACCACCGTTTCTTCTCACTGTC	CCAAGAGAGAGAATCCTTGCAC
CERKL	sgCERKL_4	AACGTCCCCGCAGCAGACGG	chr1:112270037	-	AGGCTAGGTAGCGAAAGAATCC	ATTTGAACAAGATGCCCAAGCG	TCAGCACCACGTCACAACTGTC	ACTTATTCTTCCTCTTGCAGCT
CERS2	sgCERS2_8	GAACATTTCTACCTGACCAG	chr1:2518272	-	TCCCAGCAAGACACATCAGGAT	GCTCTTCCTCATCGTTCGATAC	ACTCAGTGATTCCCAGAGCCAG	GAACACACAGGCAGCTTTGTCA
CERS5	sgCERS5_7	CGTGAGCTGGGCTGATCTGG	chr7:6370616	-	CTCATCTGTAGGACCCTTGGAG	ACAGGCTGAGAAAGGAGAATGT	TAAGCTTGCTGTGGGGCTGGCT	TCCGGGCTTTCCTTGCAGTTCT
CERS6	sgCERS6_3	GCCTCGTATTCCACAACCAG	chr22:38995842	-	AGTATACCTGCATGTCACTGAA	AGTGATTAGAAGCAGATCAGCT	ACCCAGACAATAATGCCTCCTT	CAGCCTAAAATACTACCAGTTG
CES2	sgCES2_2	AAGAAACTCTGACTCCACTG	chr22:39024273	-	CCATTCACTCATGTAGCACACA	CCTTTGGCACTTAAGTGGATCT	TGTAGATGCTGAGGTACAGGCA	CAGAGCCTGTGGCCTGTAACTT
CES3	sgCES3_4	AATGGAGCAGATGAGCCGGG	chr22:39032518	+	CCAACATGGCATAACCCCACCT	TGTTGACGATGATGGTGATGAT	TCCTGCCTCTTGTCTCACCAGA	CTCTACAGTTGCCTTTAACCAC
CES4A	sgCES4A_9	GCACAGATGAAACCTTCCCC	chr2:24387169	-	CTAGAACAGGACTCAGTGAAGT	GATCTGAGAATTTGTGGTCCTC	CTCCTACTCACTTACATAAGGC	CAATCAAAGAACCTAGGCTAGA
CFDP1	sgCFDP1_4	GCACAGGGTAACTAAGGAAG	chr2:24362299	-	CTGGTCACAAACTCCTGGGTTC	CTGGAGTGCAATGGCGTGATCT	AGCCTGTGGTTTTTCTTTCTCA	CTCCCAAAGTGCTGGGAGTACA
CFL1	sgCFL1_4	GGAGAGCAAGAAGGAGGATC	chr1:32827362	-	CAATGCTGGCCCTTACCTGTCA	TTGACGTATACGTGGCATGTCT	ACGCCACCTTTGTCAAGATGCT	GCAACAGCAAAGCCACAGGTGA
CFL2	sgCFL2_8	ATTAAGGACCGTTCGACACT	chr1:16999937	-	CTATTCCAATGGACTGAGCTGG	GCAAGATGATTTATGCTAGCT	TCCAGATGGCACTTGACTGT	TGCTAGCTCTAAAGATGCCATT
CGGBP1	sgCGGBP1_10	AGCCAACATCCCACTTGAGA	chr1:16999905	-	GGTATCCTAGCACACTCTAAAC	TCTTCTGCACTTCTTGCAATGT	AGTGCAACAGTACTGCGCAAAC	GATCACAATGGTGGTAACCTCC
CGN	sgCGN_9	GAACAAGCTGAAACATGTCC	chr1:16999771	+	ACGAGAAGGCAGTAAATACAAC	CTCCAAGACCTCTTCCAGAAGT	TCTTGGACCAGGGTGAAGATTT	TCCCAACACACCATTGAATCTA
CGRRF1	sgCGRRF1_9	ACACTTACCATCCCAATACC	chr10:124608826	-	TGCCCTAAAGTCTAGCTCATGA	TAGCACAGGTGACTAACTCATC	GGTGTTTCTGGTAACGCTTTAT	AGCTGAGTAAAACACCCCAATG
CHAC2	sgCHAC2_2	GACTCTTGTTGAAGATCCTG	chr7:121004193	+	CAACACAGTCTCTAGATAAGGT	ATTGAGACCATCCTGGCTAACA	GCTAATGCTCAGCTACTTAATG	GTCTACCTTGCACTCTGCATTC
CHAF1A	sgCHAF1A_3	AAGACACTGGGGATCAGCAG	chr2:16746961	+	CGATGACATGTCAGACGATCAG	ACGAATGGCTGAGTACAGAGTC	AGGAATGTCTGAAAGGGTCTCT	TCTGACATAGACTTTAGACCGA
CHAF1B	sgCHAF1B_4	AGGCCACAGCAAACACCAGG	chrX:152858147	-	CAGTGGTGCAATCTGAGCTCAC	GTAGTGGTGCGCACCTGTAATC	TACTTTGTCTCTGTCCCCAACC	AATATGTCCCCCAAAGCCATCT
CHAMP1	sgCHAMP1_6	GGACTACCTCCCCTGAGCCA	chrX:152858176	+	CTGTATCTCCTGAGTCAGTAAA	CAGATGGAGCAGGTTTAGCTGG	ATCCCAAACCCCAGAAGCAG	GGTTTCCAAGAGCCTGGTGA
CHCHD1	sgCHCHD1_6	GACTTGCATCACGGAGATGT	chrX:152858083	+	AAGCCTGTGCTGAAGCCCAATA	TGAGACTATGTTCAGAAGCTAC	AAGGTGGGTCTTCTTGTGACTG	ATCCGTCAAGATCACACAGCCT
CHCHD3	sgCHCHD3_3	GACACAGTGCATATACTGGG	chr19:55873753	+	TCTGTATCCTCTTCGCTAGCTC	CAGACTAACTCACAGTAGTGTC	TCTTCAGTGTTACCGTGAGAAC	GACACAAGTTATGCCCTAATCA
CHCHD4	sgCHCHD4_1	GCCACCAATTCTGCACTGCT	chr7:128359014	+	CACAGTCCCTCAAACCTCTGAG	ACCCACATCACTGCACACTCAC	CACATGTCACTCACCATGCTCC	CTACCCCTAGCATATGAGAGCA
CHCHD5	sgCHCHD5_9	CCAAGCCGGAATCCTGGCAG	chr1:206139430	+	TGAATCCAGGAGTTGGTGGCTA	TCTGGATTCTGGATGCATGGCA	TAGAGGTCACCGCTCGCTACTG	TCTGTCGAAGACACTCCTCGAA
CHCHD6	sgCHCHD6_7	TTGCAGAATCCACACTGCCC	chr11:95522582	+	GATAAGAGGTGGCTTGGATCAT	TTGCCCAGGCTGGTCTCAAACT	TGACCTCTGTGACTTCGTGGAC	TTGTCCTTCAATGCAACTGAGA
CHD3	sgCHD3_8	GAGGAATCAGACCTGGACAG	chr20:37555479	+	TTAGTGAAACCACAGCCCACAG	GCTGGCACACCTCACAGTAATC	ACGGGGCTATGGGCAGTATGTT	AGAAGGGTTGAAGAGAGAAGTC
CHD4	sgCHD4_5	GAAGAGCAAATCCAAGCGGA	chr15:31202908	-	TAATCCTCCTCTGAGAACACGT	GGTCAGCATGTGTGTAGCATGT	AGCGACTATACTCCTGGCAAGA	AAAGTCAAGTAAGTACCTGCCA
CHD7	sgCHD7_2	AGGGTACTGGAACAAGCCGA	chr2:163074619	+	CTCTCGAACTCTGTACCGCATT	GACTTATCGTCATCCTCCAGCT	TCTTTGCCCTCACATTTCTCCT	GTCAGTCGGACGGATTATCACA
CHD8	sgCHD8_9	GGCACATGGCCACAAAGCCA	chr11:13716354	+	CTATACGGTAGAGAGTCCGTGA	AGGTAGGTCTCCTGTGTAGACA	ACTCTGCAATCTTGCTTACCAT	GTAGATGGACAAGGCGTGAACA
CHDH	sgCHDH_8	CAAGAAACTGGGCATCCCTG	chr20:3128082	-	ACCCTCAAGAGCATCAGAGACA	CAGGATTCTACATCCCAAGGCT	GAGGTGCCATCAACTCTCCACA	GGAGAAGGAAAACAATGCAAGA
CHIA	sgCHIA_3	CCAAGCAGATCAACAAGCCC	chr11:92600248	+	TGTAGGGTATCACTGCAACTAG	AGGTCATGACATGGATGTAGTC	GGATCTCATAGCCAGACTGGAT	GACTTTGGTGAAGTGTCCTAAC
CHID1	sgCHID1_8	CCGGGACAGACACTTTGCTG	chr16:30680137	-	GTTGGCTCTGCACATCCACTTC	TGGCCTCGATCCTCAACATACA	CGGACCTCAAAGCTGAGAGTGT	TCTGACATCTCCAGAATGGCAT
CHKA	sgCHKA_2	GAAAACCAAATTCTGCACCG	chr16:30678290	-	ACCGACCTGATGACACTGATGT	ACTTTCAGCTCCCAAAGCCAAC	GGACTCTGAGCCTAGTCCTCTC	CAGGAACTCCTTGCACCACAGA
CHKA	sgCHKA_9	CCTGACACCACAGCCACCCT	chr19:9929468	-	TTCCAAGGTATCTCAGCAAAGA	CTCATGGAGTTAAATTGAGAGA	CCCCCTCCCAAAGTAGCCTA	AGAGTGATTTAGCTCACCTGCA
CHMP1A	sgCHMP1A_1	GGAGAAGCTGGCCAAGAAGG	chr5:135273170	-	AGCTGGGTGCAAGCCTGTAATC	GTTCACAGAGAAGACAGACACT	CGCATGTCTGACCCAGGACATT	ATCATGATGTAGAAAGTGCCCT
CHMP3	sgCHMP3_4	TTTGGACAACTCCCTCATGG	chr5:135276334	+	GATCAGCAAACTACAGCTGCTG	TCTCTTGGTCAACTAGCACAGT	GCAGAAGAGCACAGAAGTGATG	TGCTATGCTGAGCTCAAATGGT
CHMP4B	sgCHMP4B_8	TTACTAGGATGAGCTCATGG	chr5:135272474	+	AGAAAACAGCGTGCAGCTCTTA	GATCCTGTCTGGTTCTCAATCT	ACTGTTTCGGGTCCACTGATTT	ATCAGTGATGTGCAGCAGTGAT
CHMP6	sgCHMP6_1	GGAACAAATAGAGCTGCCAG	chr5:135272350	+	AGACTTGGGTCTTCTGAGCAGC	GGACGGTTCTAAAGTCAGCTTC	GCAGACCTGTCACCTGCTCATA	ATGGGGTATGGCTCTCTTATGA
CHPF	sgCHPF_10	TCAGTGCGCGCCCTGACGAG	chr15:63889624	-	CCTTTGCCTCTCAGAGGGATTT	CGCCTAACTGGCCACCTCAG	TGGGATAGCTTATCATCCCAC	AGGACTTCATCGGCGGAGA
CHPF2	sgCHPF2_1	CCAGAGACAGCCCTAAGATG	chr5:15928348	-	AGTGGAAGACAGACCATAATCC	TATGCACACATGTTGCTCTCAC	TCGACACAGGGATCTTCTCCCT	CTCTGTCTTTGGCCTCATTGAC
CHRD	sgCHRD_7	TGGAGACCAAGCCTCAGCGG	chr15:76196841	+	CATGCACAACTGAGAGACACAG	AAATGTCAAATCATGCCGGGCA	TGCCCATCAGGTGCAAGTGGTA	GCCAAGATCACACCACTGCACT
CHRDL2	sgCHRDL2_9	AAGTGCTGCAAGATTTGCCC	chr6:153293507	-	CTGGAGAGACAAGAAGCTCATG	CCTCCTTATTCAGCCTGTGTGC	GTGTGACCTGTCCCACCGAGTA	ATCCTGACACCGCATGGTTCTA
CHRNA3	sgCHRNA3_5	GAGACATGGACACCTCGAAA	chr9:123550137	+	GAAGAGATATATCTGCCAGTCA	TTGCCTAAGCTCACACAGCTTA	AGATTACAATGAGATCATCCGG	TCTGGGTTCCACAGAAGTAAAT
CHRNA9	sgCHRNA9_7	GGACCTCCTCTTCAGAAGGA	chr4:153247338	-	TTTGACAACCAGCAGTGCAACC	TCTTTCGTGTAAACCCAGAGAC	GCTGTGAAGAATGTGATCTCCT	GAGACAGTCTGTATTGAGTCGA
CHRNB2	sgCHRNB2_6	GTGTGGCTGTGGCCTCCGGG	chr1:161185105	+	TCACCTTCTCCATCGTCACCAG	AGGTCATCTTCCACCGACTCCA	GCACTCACGCTCTGGTCATCGT	CTGCTCTTCATGCAGCAGCCAC
CHST10	sgCHST10_9	GTGCACGACCACGAGAAGAA	chr1:120934508	-	AGCTTAGCTGCCTCTCACTGAT	TGACGTTCCAAAGTCCTGCTTC	AGCTGTTCTCACCGCTTCTGAA	GTTCATCCTGCTGGCAGAAGCA
CHST9	sgCHST9_5	CTCCAAATATCAGCACAGAG	chr1:161559468	+	AGGCTTATGCCTGATGCTCCAT	TCTGGCCAGACTTTGCCTAACT	AGCACATGTGTTACCTGTATGT	CTTCAGAGCATTAGTGTGCACA
CHSY1	sgCHSY1_8	GTACACCACCCATGAGGACG	chr1:161561177	-	CTGCCTATAATCCTAGCTACTC	CGATACAAGATGAGCAGATAAC	ACCTCATAAGACCAGACACACT	TGTACATCAAAGGAGACCGTCT
CHTF18	sgCHTF18_3	GTGCAAACTCATCCACCCAG	chr1:161569422	-	TGACGTGAATCCTGTGACCTAG	CAGAGACTTGGATCAGGTGACA	AGCCAGCCACACTTGAGTGAGA	CTCTTGCACCAACTCCTAGCTC
CHTF8	sgCHTF8_4	GCTTGCAGTGCGAGGGCTGG	chr5:72383478	-	CCAGGTGGATGATTTTCCCATA	TATAGAGGTGTGCCATGTGTCT	GTGGTGTGAGGACACTATTCAT	TGAATAACAAACCTGAGGCAGT
CHTOP	sgCHTOP_1	GGTCAAAACCTGCTCCGAGG	chr1:157767961	+	TCTGTTGAGATCAGGAACCATA	ACTTGAAGCTGTGCAGAAAGGT	ACGACCTCGAACACCACCTCTT	GAGTAGCTTAATCTGTTCACAG
CIAO1	sgCIAO1_2	AGGCCAGGTAATTACCGCAG	chr1:161693325	-	CTGAGGTCAAGAGGTCAAGACC	TCAGGTGGTTCCCAATCCACCT	GGTACCTCAAAGTCATCCTGGT	TGAGCTTTCCCCCACTAGCTTG
CIB2	sgCIB2_10	TGACAACTTCATCTGCAAGG	chr8:11667308	-	CTTGAACGTGACCTCCTGCTTC	TGGCCTAAGCCTGAAGTTCTCA	TCCTCCTCATCCAGCTCTGACT	ATCCAGTATCCCAAGAGTGTGC
CIDEB	sgCIDEB_10	GGCTGCCAAAGAGGTCTCGA	chr2:97317664	+	AACGAAGGAGCTCCCTGAATGG	GTGCCTGATGGTGTTGCAGTCT	GTCCTTGAAAGTCACAACTCAT	TCTGACCCAGTGCTGATGGAGA
CILP2	sgCILP2_4	GAGACCCTGGCTCCTAGCAG	chr2:97351797	-	CATCTCCCCTTCACACTAGGGA	ACTCAGGGTGTTTCACCAGGTA	TGCAGCCTTGACACCTGTGAAT	CCAATGACTGTGTCACATCTCA
CIRBP	sgCIRBP_7	ACAGTGACCGGAGCTCGGGC	chr3:186362630	+	ACTGCTCAGGACATTCGCAGAA	TAAAGGCACCGAAGCAACAAGA	TACCTTCCGGTACTCAACGTTT	TTTGCGTCCTGCGATAGAAATG
CIRH1A	sgCIRH1A_3	GGACAGCGACTCTTTAGTGC	chr9:95765221	+	AGGCTGGAATGCAGTTCAAACC	TAGTTGGGGTTGCCACATGCCA	GCATCCATAGCATACTTGATGT	TAGCACAAAACCCCACACTAGT
CIT	sgCIT_8	GGAGAAGCTGCAGAACCGAG	chrX:137785210	-	TCTACTTGAAGCTGCTATGACA	CTAATGATGGTCAGATACACCA	AGGTTCCCTGCTCACCTCAGCT	TTAAGTTCTGGGATACATGTGC
CITED1	sgCITED1_4	AATTACCTCCTTCGCAGGTG	chrX:137790995	+	CAGTTACAGTGCTGGAGCACCT	TCCAGCTTGATCTCCTCCCTGT	CTGCCAAGGCTCTGAAATGCCA	TGCCATCTTTCAACACCCCTA
CKAP2	sgCKAP2_9	GCCAATGTTACAATCCGGAA	chrX:76711903	+	TGCTAACATGCCCAAGAAACCT	TTGCCTGCATATGACAGAAGAG	ACCTCCTATTAGAAGTCATCAC	CAGTATGTCTTCGCTGGTCAAC
CKAP2	sgCKAP2_10	TCAGAGAGTTGTGACATCTG	chrX:76711888	+	GTGTTAGTCAGGATGGTCTCGA	TGGGGATCATCTTCAGTTAGTA	CCTCCTTGGTACAGGATTGATT	TTGCTCTCTGCAGGTCTCTTCA
CKAP2L	sgCKAP2L_1	GAATGTCTGAACCTCATCGA	chrX:76711982	-	AGGATCATACTCTTTGCCTACC	AGTGCTGGCCACGTGTGATCTT	AAGCACAACTCGAACTGTCCAG	AACTTGCCTTCTGACCTCAGTT
CKAP5	sgCKAP5_5	GGGAAACCAGCTGCACCAGG	chr8:16859247	-	AGTTACTGCTGTCAAGAAGCTG	AGCACTTTGGGAGGCCAAGACA	AGCTCAGGCTCCACTATTTCTT	GGTGGGAAGGAAGATCCCTTGA
CKM	sgCKM_8	ACATAACAACCACATGGCCA	chr11:69589696	-	GATCTCACATTATTCTCGTGCA	TCACAAGGTCAGGAGATCAAGA	CCATTCGGTAACACCCACAACA	ATGTAGCCCCTTCAGTGCTCCA
CLASP1	sgCLASP1_7	CATGGAGTCCTGCCTGGCGC	chr6:167435968	-	TGCCTTCTAAAGCACAGCTTAC	ATGCTTCTCGCTCTGCTTGTGA	GTCTATCAGTTCTTGGCCAACC	ACCAGCTGCTCTTCAGACACAC
CLASP1	sgCLASP1_1	GGATGATGTAGAACTAGCAG	chr1:59787368	+	TCCTGCAGGCTCCACCTTACTA	GGCTTAACCTAAGGCTTTCCAG	GGTTTCTGTGCTTACTGTTCAG	ACAGGCAAGTACGTGCACCTCT
CLASP2	sgCLASP2_4	GCTGGACAGTCTGTGCGAAG	chr7:76828727	-	CCCCTTAGAAACCAGTGGCTAG	TTAGCTCATGGTGGTCAGGTTT	AAGCCTGCAGCGTTCACGAAGT	CAGAAGTGTGTCCGCAATATAG
CLASP2	sgCLASP2_5	TTGAACACCAGAGCTCACAG	chr1:15671971	+	AGTGCTGGGATTACAGGCATGA	TTCACGTAGAACATGATAGCCA	TGGCTCCGTGGTATCTTGCTTC	GTAGAACCTGCCATACTGTCAC
CLASP2	sgCLASP2_10	GATGCTGACCAGTTTCCTGA	chr1:15656000	-	GACTTCATGCTTAAAGGGCTAC	CACTTCCCATTGATAGATGTGT	AGATAGCATCAGTCCCTTCAAC	CTCAAGATGACTACCCTGTTTC
CLASP2	sgCLASP2_8	TATGAGGCAGACGGAAGATG	chr18:34273365	-	GATGGTCCTAAAAGACTGAAGC	TGCTTCTACCACTTCCCATAGT	GATGCATCTAGTGCTTGTTCAG	GCAACCATATGAATTCAGGACA
CLASP2	sgCLASP2_9	AGAAACTCTGGCCAAACAGA	chrX:15376189	-	AGAGGGAGGATTGTGGTAAAGG	TGTACCTCAGGTAGGTAGGTGA	TCTCTTTGTGCTTTCCTCTGCA	AGCTCTTCATAACTCACTGCTA
CLCA2	sgCLCA2_10	TTGGGGCTGCAGATGAACCC	chr7:50514027	-	GGGTGTAGGAGCTACAGTGGGA	TCACACTGGCTTAACACAGAA	GTGACCAGCGGAGATGATAAGC	ATATAGTTGGAACCTTTAGGGA
CLCN2	sgCLCN2_9	GCCCAGCAGTGGATGTCCCG	chr12:52215224	-	AGATGGTCTTCATCTCAGGGAT	AGCTGGGTCATGGACTATGCCA	GCCCAGCAGTGGATGTCCCG	CCAGTCTGACTGCCCAGATTCA
CLCN4	sgCLCN4_5	CGACTACAACGGCTTCCCCG	chr12:52216159	+	TTGCAGGTGGAGTTACCAGGAT	GTGAGGGATGTAGTATCGGATC	CTCACTTATTGCGAGAATCAGT	TCCTTGACGTGAAGGACGAGTT
CLCN6	sgCLCN6_3	GAAAGGTCGAAGATATGAGG	chr19:56109061	+	TGCTATCTGCAAGGTAGGCCTA	AACTGTGATTACGCCACTGTGC	GCCAAGATGTATTTCTTCCCCT	CACCATTGTCATGTGTCTCGCT
CLCNKA	sgCLCNKA_7	ACCTCGGACCACACACCCGA	chr7:30065993	-	AAGGGGCTGTCTGTGCCCCTT	AGCAAATCAGGAGTAGAGCCAG	CCCTTGCCCCAACATAAGCT	TTGGTGGCCCATCTGGTATC
CLDN10	sgCLDN10_8	TCTCGGACAAAGTATCATGG	chr7:72754792	+	AGGGTCTGAATATGAGGACATG	AAGGAGTGGGTACAAAGACTTC	TGCCAGCGAGCTCTTTTAGACA	CTCCATCCCACTCAGAAATGAC
CLDN18	sgCLDN18_8	GACGATGCCTACGATCATCA	chr6:32096964	-	TTGACAATGGCAAGGTTCACA	TTCGCAGAAGTGGGAACTCCAG	CTCAGAGGTTTGGTGCAGGT	GAGTCCTCCATGCTGCCAAT
CLDN2	sgCLDN2_9	CCAAAAGCCCCAGAAGGCCT	chr6:32097004	-	CATCATCACCTTCCCGGAAAGC	TCCTGGCAGAAGACTGTGCATC	TGTCACAATGCTGGCACCGACA	AGACACTTGTAAGGAGGAGAGA
CLDN22	sgCLDN22_3	GCTGGAGCAGGCTGCACAG	chrX:153588213	+	CCACAGTAATGGGTGTCATTAC	CCTGTGTCATCCAAGAGGAAGT	CTCGTCTCCAGTTCTTGATGAT	CTGGACTGTTTGAGAATTGGAG
CLDN22	sgCLDN22_3	GGCTGGAGCAGGCTGCACAG	chr4:184240801	+	CCACAGTAATGGGTGTCATTAC	CCTGTGTCATCCAAGAGGAAGT	CTCGTCTCCAGTTCTTGATGAT	CTGGACTGTTTGAGAATTGGAG
CLDN25	sgCLDN25_9	CCAGGCAGGCCGAGAAGATG	chr17:27208338	-	ACAATCCAAGACTTCTGGGATG	AGAAGCCAGTCCTAGATGACCA	TACCTCGGTGGGAGTTTGGA	GGTGGAAGGAGCCATCTGAC
CLDND1	sgCLDND1_8	CAAAGTACTCACAGGTCCTA	chr17:27215974	+	GACAGGCCTGACAACTCACTGA	GAACCAGTGGCATCCATTGGAC	CACTAACTGAGCAGTTCATGGA	ATCATCCAATGAAGTAGTTGGC
CLEC14A	sgCLEC14A_7	GGGCTGGTTGCAGTGGCCGG	chr16:2946634	+	AGTACTGTCATGGTCAAGATCA	CAGTTTGAGGTCTTGTGTCCTG	ACAAGTGGTGTCTCTCCCAGCT	TTGGGAGGCTTTGCCTGCGAAT
CLEC19A	sgCLEC19A_7	AGGAGCTCAGGATGCAAAGG	chr1:240255892	+	CAGCGTGACTCAGAGACAAGAC	CCAAAGAGAATGCCATTGCGAC	CTGATACTGATGTCTGTTTGTG	ACTGGAGTCCATCCAGTCTGTC
CLEC19A	sgCLEC19A_3	TTGAACTCCATCCAGAACAG	chr1:171083471	-	AGCCTGGTCAACATGGTAAGAC	ATCACTTGAGCTCAGGAGTTCA	GAGAACTCAGAACAGTAGAGGT	TGGAGGCTGCAATGAGCTATGA
CLEC2D	sgCLEC2D_3	GCATGCCCAGAAAGCTGGAT	chr1:33333884	+	TGCTTCCTGACTCATCCATGGA	GCAGATGTCTAAACCTACCTCT	CACAAAACCTCTGACTTGATGT	ATACATGGCCCAGAGCAAGCTT
CLEC3B	sgCLEC3B_4	CAAGAGCCGTCTGGACACCC	chr11:89403579	+	GATCACTGAAGCCTGTGCCTAC	TGAGTTTTGCAGACACGTGTCA	ACCCTGACATATTTCCTCCTGC	TCACCCATAGGCCTGGACTAAT
CLIC5	sgCLIC5_7	GCCCTTCCTGACCTTCAACG	chr11:89402625	-	ATAGGCCATATCTACTCTTGAG	CTTGGATCTGACTTAGATAGTC	CTGAATCTTGCTCTCTCTACAG	ATGCATCTGCCCGAAGTTAACA
CLK2	sgCLK2_3	GCTCACCTACAACCTAGAGA	chr11:71931992	-	GAGATTATGCCACTGCACATCA	AAGAGCAGAGCTTCTTAGACCA	ACAAGCTGACACATACAGACCT	AGTCCCCTGTACAAGTTATCTC
CLLU1	sgCLLU1_2	GCTGCTAGCAGAATTGTCTG	chr11:71850018	-	CCGGGATTCATATGCACAGTAG	TTCCATCTACGATATCTCACAC	AGAGTTAGTCTCCAGATCACAC	CCTTTACTTACTAGCTGCATGA
CLLU1	sgCLLU1_5	TTCAACTGTTGCGCGTGTGT	chr11:71847070	+	CTATATTCTCCTACCCTGAGTT	CTTCCATCTACGATATCTCACAC	ACCCTGAGTTGATGTGTGAGC	ACAGGGGCTTAAATACTGTACTGA
CLLU1	sgCLLU1_3	GCCAGGTATACATTATGGAC	chr11:94038835	+	CAGACAATTCTGCTAGCAGCCT	TAGCAGCCAGCTTATGGAGGCA	TTCTCCTACCCTGAGTTGATGT	ACTTCCATCTACGATATCTCAC
CLN6	sgCLN6_7	AGTAGAACCAGAGGTCGAGG	chr11:94038804	+	CAGTATGACTGTTCAGGACCAC	AGTAAGTGCTCAACTAAGGTCA	CATTTCACACTCACCATGGCAA	CAAAACCCTATCCATAGAACTC
CLNK	sgCLNK_3	CGACCTGGAACACACAGACG	chr11:94038855	-	TTACTAGGAGGCTTAGAGAGGT	CAGTCTCCTACTCTGTTAAATG	TTCAAGGTTGCAATGGACACTC	TTAGCGTGATCTCTGGCTCACA
CLOCK	sgCLOCK_10	GGAATGAATACTGGACACAT	chr11:94039849	-	TGCCTATAATCCCAGCTACTCG	CAAAGTGACTTAGCCTTGTTAC	AATATCCAGCAACTTGCACCTA	TCTGCTTCAGCAATAGTGTGCC
CLOCK	sgCLOCK_1	AACACCAACCAAGATCCCGA	chr11:94039830	-	AGTTGGCCAGACTTAAGACAAT	AAGGGACATTGCCCACTTTCAG	CCTTCTTTGCACCATCTTCTCA	CTGTAGGGCCAGTAAGTGTTCT
CLPB	sgCLPB_10	CACAGTACCAAGAGAAGCAG	chr11:94040372	-	CATCCCTCTCTGGGTCTCAATT	TAGTAGTACTTACTCTACCAGC	GATAGAGTGAAGCTATGGTGCT	CTATCCAGTTTGGTGACGACAG
CLPTM1	sgCLPTM1_3	CCAGCAATGGCAGCATCGGG	chr5:72743977	+	AGTCATCAGAATCAGACTGTGC	ATCCTCAGCTGATCAGCTGACT	GATGACCTGCCAGGCATTGGGT	ACAGCAAAAGACTCTCTAGGTC
CLRN3	sgCLRN3_4	ACCCTTACCAGACATTCCTG	chr2:114257080	-	TGTGGAGACCAAGTGGACTCTT	CCCATCCAACCACTGATTCAAC	TTCCTGGTCCTGAGTTTGATCA	TATAAGCCTCCTCAGCAGTGCA
CLSTN1	sgCLSTN1_6	GGATACCTGTGAGGTCACGG	chr9:42718074	-	TTAGCTAGGCCAAGGGGTCACA	CAAACTCCTGACCTCAGGTGAT	CTGGTTGGGCCTCTTTTGCAGT	TCAACATTCTCAGATGGCAGGC
CLTB	sgCLTB_7	AAACACATCTCCATTGACTG	chr9:100617205	+	TGATGCTGGACACTTAGGTTGT	TAATCTGGCCATTCCCAGCCAT	ACAGTGAGTAATGCTATCTCCT	CTTCCCTGCCCTCTACATGACA
CLTC	sgCLTC_3	GTAGGCCTGTACTTCAGCAA	chr8:145700558	+	TCCAGACACTATCCGTCGGTTC	TGAATCCATCTTATGCAATGTG	CCCAGCCAGGTCAAACTTCT	GAGACATTGTGGTGCAGCCT
CLTCL1	sgCLTCL1_8	GGATTCAAAGAGCTCCACCA	chr2:88751593	+	TGCACATGAGATGGCAGTAGCA	ACCTAATAGGACTGTCTGAAAC	GAGAAAGGAGGTGTAGTCACAT	TTTCCCGTGATGGATAGTTGCT
CMA1	sgCMA1_5	TGGAGCCCATAACATAACAG	chr17:74136219	-	TTGCCCACACACAGCTGAAGAT	GAACACTGGCCTCTAGTTCTCA	GAAACCCCAAGCCATCACTGTC	ATTCAGGGCAATGAGGACCTGA
CMC4	sgCMC4_2	TTTTCTGGATATGCCGCAGA	chr1:42647642	-	GTTAGTTGATGACTTTGGCAGC	CTTCTGCGAATGATAGAGCCAG	AATTCCACGTAGAGGGGCTTTA	GCTAATCACCTGGAGTGAAAAC
CMPK1	sgCMPK1_3	CCGAGGACGAACACGACCAG	chrX:55650876	-	TCTGCAGTCAGAAAGCACTAAT	TCGGTGACAGTGCGGAGTTTAG	TTAGCTTCCTGCTGCAGACC	CCACTCTAGAGACGAATCTGGT
CMSS1	sgCMSS1_9	GAGAAGCGTGTGGTGCACCT	chr13:39262000	+	CAACCTCTTCTCCTAATCTCCT	TACTTCAGTTTGCCACAGTCCT	CTGCCCTCTTGTCATACCTTGT	ATATGCTCATCTCTGCCCTGGA
CMTM2	sgCMTM2_1	GGTGCAGCCCAAGCACGAAG	chr9:37731019	+	TGGTCCTGGCAGTTAGCTGAGC	AAGGATATCTCCATGGTGATGA	AAGAGCCAGAACTCTTTATTGC	TGGACACCAGGCACTCTAGTAG
CMTM3	sgCMTM3_9	GAAATCAGTTGCAAACACGA	chr10:49450330	-	CTCATCTACTTTGCTATCTCCA	GCTTTGGATCAGTGCTGCATGA	GCAGAGTCCCCTTGTTTGAGGA	CTCATGTGGGTCCCGATGATGA
CMTM4	sgCMTM4_10	CGGAGCAGAAATTGCTGCCG	chrX:106806399	-	CTAAGGATGTCTAACAGATGCC	ACATGTGAGTGCAGGGAATGCT	AGGTCACAGGAGGTCCCCAGAT	AACCCTGTGACATTGAGACTGA
CMTM7	sgCMTM7_6	GTCCGCACCACGTGCAGCAG	chrX:106808242	+	AAGTGCTCTCAGCACACATCCG	TGCCCGTGGTTTCAGTCAGTAG	TGAGGTCCAGCAGCCCCTCCAA	CAGCCGCACCCACACAAAATCC
CMTM7	sgCMTM7_3	CCAGCGCGAGCCCCTTGGAG	chrX:106789008	+	GAGCTGAACACGTAAGGTCTGG	ACTTTGCCCGTGGTTTCAGTCA	TCACTTACCATTTGCGCCACTT	TCCTCTCGCTCCAGTCTAACTT
CMTM8	sgCMTM8_3	AACATGACCCAGCCAAATGC	chr12:69966014	-	AGTGAGCCAAGATTGCTCCATG	TGGACCTTCTAATGTGCCCAGT	TTTACAGGTTCTGGGGCTGCTG	TTGGATTGACTAGTAGAGGACT
CNBD2	sgCNBD2_3	AAGGCAGCTTACCACTCAGG	chr13:32752511	-	CCTGAAACCACTTGCATTAAGC	AGCAGAAGAGAGCTGGGTGAAA	TAGATGGATCTGGCAGCACCTG	ATGGTCACGTGGGAGAACCTAA
CNDP2	sgCNDP2_3	TGTTGAGCCAGACTTGACCA	chr2:183731071	+	CCTCATTACCTGGCTGGGAGAA	TCCTGCCTCCCATCTGAAGTTC	AGGCAGCAGCATGACGTTCTTG	TGTAGTTAAGTCAGCATGAGGA
CNGA2	sgCNGA2_8	CCAGTTGTAAAGGACGGGCA	chr17:79496361	-	TTCTCAGGCACTTCTGGTTTCT	GAAGTTGGAGGTGCCATTGGTA	CTGATCCCCAAACCTTGCCT	GGGGTCTGAAGACTGGGTTG
CNGA2	sgCNGA2_3	GACGTGGATGCCCCACAGCA	chr19:676473	+	TCACAACCATCATGCACCTCCT	TATCGCTCCCTGATGCTGAGAC	ACACTCTGCAGCTGACGATGAC	AGTGCTCCTTGGAGGTCTTGGT
CNN2	sgCNN2_2	CAGCTACGGCATGAACCCTG	chrX:37061618	+	AAGGCGTGAGCTTGGCTGAGAT	GGTGCCTGTAATCCCAGCTACT	GCGAGAAGAGACACCTGCACCT	TCCAGACTCATGAACAAGCTAC
CNN3	sgCNN3_2	GAGGTGACAGGCATGAGCAT	chrX:48340026	-	CAGTTCAGTGAGGACTCGTTGA	CCTTGTCACTTCCTGTGGATCA	TAACTCACTCGCAGAGGATGAT	GGTTAAGTTTGCCATTGAGATC
CNOT3	sgCNOT3_2	CGACACGCTCAACATGCAGG	chr10:75532722	+	AGTGTCTGCTGGCCCTTAGTCA	AAGCTCAACCTGCACTCACCTT	TCGCCCTTCTTCTTGCGTGTCT	AGAGACCAAAACCAAAGCTTAC
CNOT4	sgCNOT4_6	ACTGTGATTGGATGAACTGA	chr19:49206873	+	CATCTTCAAGTACCAGTTTGTG	TATATACCTGATGTGAAGAGG	TATCTAACAGTGATACGCCTTC	CTCTGTGGTTCTGGTGCTGTA
CNP	sgCNP_6	AGGAAGCGGCAAGTCCACGC	chr19:35632455	+	CATATAAGAGTGAGGCCAGTCC	AGCACCACCTGGTACTGGTACT	ATCTTGTAAGCGTCAGCCGACA	CTTACACAGAACAGAGGCTTCT
CNPPD1	sgCNPPD1_10	AAGGAGGCTCTACTATGGCT	chr19:35642146	-	TGAACCAAGTACCAACGAGCTA	TGCTCGAGCAGTGCTTCCTTGA	AGTCACACAACACTGCCTAACC	CATTGGCAAGCGATTTACAGAA
CNPY3	sgCNPY3_6	CTGGTACAGGAACCACCAGG	chr2:208633339	+	CTATGAGCTGTGGAACGAGACT	CAACTGGGACTGTGCTTGACAT	TCCCCAAACTCACTGGTGTCTT	GTCATTTCACCTCTCTGGCCTC
CNPY4	sgCNPY4_1	GCTGAGCACAGAGCTACAGG	chr1:209849058	+	ATCACAAGGTCAGCTGATCGAG	TGATGGTGAGATGATGGGCAGA	CTCTTGCCTGTATCCAGCACCT	GAAGATTGCCACACAGCTGCTA
CNR1	sgCNR1_2	AGTGGTGATGGTGCGGAAGG	chr12:10370670	+	CCTCATTCTCCTTGAAGGACGA	ACACACTGACTTCAATACAGAG	TTGGATGCCATGTCACCTTTGA	CTGTTCAGAGACAGGAATGAGT
CNTF	sgCNTF_3	CACCGCTGACCCCTCACCGT	chrX:151514043	+	GTACTGAGTGGAGGAGAGAGAT	TGGCTATGAAGAACCCAGAGGG	GTAAACCCAGCTGACTTGTTTC	CATCTCCTAAACAGCCCAGAGG
CNTFR	sgCNTFR_6	GGAGACCTTGTACTTGATGG	chr5:161569246	+	ACACGTTCACAGGTGTATATGT	CCAAGAATGCCCTGACCATACT	AACTCGTCAAAGGTGATAGCTG	ACCACCATGCCCTCTGTCCATA
CNTN6	sgCNTN6_10	GCGATTTGTATCTCAAGAGA	chr6:89975384	+	AGATGACAGCTATCAACTGAG	GAAAGCTTTACGAATCTTCCCA	CAACTGAGCAAATAGAGGCACA	TGCCCACATCTGATGGTTCC
CNTROB	sgCNTROB_3	GAGGAACTGCAAAGAACAGG	chr3:97711731	-	AAGCCTGGTTCAAACTGCCAGC	GCTGCCTCAGTTCCTGATAGTA	TGAAGCCTGTATTGCAGCAGAG	AGTATCAGACAGAAAGCAGGGT
COA1	sgCOA1_3	GGAGCAAGGATCCTTTTCCA	chr3:97731367	-	GAGATTACAGGATACAGAGGAA	CATTCGCAGGCTTACAGGACCA	GGCTAGCAGGATACTTACTTTG	CTCAGTTTGGCTTCAGAACCAA
COA3	sgCOA3_10	ACACCAGGGCCCCGATGCCT	chr2:171693333	+	TGGACATGATCAATACCCATCC	TGACCCTCTGGATTCTAAGCGT	AGCTTGCCCAGTGGCAGAAGGT	CAAATCAGTGATTCCGGCTTCC
COBLL1	sgCOBLL1_4	TATGCGATGGATGTCAACAG	chrX:49346310	-	CTAGACATCATACAAACCAGCA	CACATGCATCGCTTCAAGAGCT	ATCGCAGGAGCCTCTTGACTTG	CATAGTGAGTCCACAGTAATTC
COCH	sgCOCH_3	GCTATCACATGTTTTACCAG	chr4:906564	+	TGGCACACCTGTAATCCCAGCT	CAAGTATATCCAGGAGAACCGT	CAGAGAATTCCTCAAGAGGGCA	ATCTGGAATGGTATGGAAGGGT
COG1	sgCOG1_10	GAGCTCAGAGAAACCAGCAA	chr11:68455488	+	CTGGATTCTAAGCTGAAGGTTA	CAGGATGGTCTCGATCTCCTGA	CTGTGTAGGAATGATTTCCTGA	ATGCATCAAGCACATCGTGGAC
COG4	sgCOG4_6	GATTAGCTCTGATTTTGAGG	chr22:30953356	-	TAGATGGCCTCAAAGATCTAGT	GAATGATTTAGGTGAAGCAGGT	CTGACTGAGGTCACCCTGATGA	TGGGAGTCAATTTGCCTACAGA
COIL	sgCOIL_6	GCAACAGCAATTAAATGACG	chr2:38893375	-	TACCAGGAACCCGTAACAACAC	TCTAGTGCAGAGTCAGACGACC	GAAAGGGAGGAGATAACTTACA	CTGGCTCAAATGGTGGTGGACA
COL11A1	sgCOL11A1_3	GGTGCACCTGGACTGAAAGG	chr12:51751185	-	CAGGCATTCCGTGACTATGAGC	TCTTCCTGGAGCTCAGGTATAA	ATCAGATATCTCCTCCTATTGG	AGTGGGAACTAGGCATTGACTG
COL18A1	sgCOL18A1_6	AGTCGAGGAGCAGACCACGG	chr18:74962597	+	TCTGCAGATTCACATCAGCTTC	ACACGTGCCATATCACACACAC	ACACGTTACACACCACACACAC	CACAAACCAAGCAAGTCTCCAC
COL26A1	sgCOL26A1_8	GCAGGTGTCCCAGGACCCCG	chr18:74962803	+	GCTTCGTGTGGCCTGGCTCA	ACTAGGAAACGAGGGGCTTCAT	CTCCGCTCTTCCCACAGATG	CATTGCCCAGAAGCCATGGA
COL4A1	sgCOL4A1_9	ACGGAGCCTGGCAATCCAGG	chr18:29867719	+	AGCTAGGTTCTAGACATGGACT	TGGAGAACATGGAGCGATCGGA	GACGTGCCACTGCTCCTGTACA	CTCATACATTGTGCTAAGCTTC
COL4A2	sgCOL4A2_6	GAGGTGACCCGGGATTCCCA	chr21:34900491	+	CCAGCAGAATTGGCAACCACAT	GATCAACACTGGGCAACAACAC	ATCCGTAGACCACGGTCTTGTT	ACGACATAGCTACGTCGTCAAC
COL4A4	sgCOL4A4_3	GGAGGTCCTTCAGCACCAGG	chr21:34897078	+	TCACCTGCTGTCGTGTAAGACA	TTAGGGTTTGTGCACTCACCAA	ACAGACTAATACCATGTCTCTT	CAATTGTCTGCAAGAAGTGCAT
COL6A1	sgCOL6A1_8	GGGCGTCAAAGTCTTCTCGG	chr22:29704663	+	ATAGCCAGGATCAGCAAAGAGA	GAAACGCAGAATTACTTTCCAC	CTGGAGGGCTACAAGGAACCCT	TCCGTGGCGATGATGCTCAGAC
COL6A5	sgCOL6A5_3	GATGAGTCACTTGGGACCGG	chr4:22737704	+	TCTTCAGAGGGAACAGCATATG	CACGTTTACATCCTCCAGTCGA	CACTTCCCCATATCCTGTCAGA	CAATGGCAGCCCCTGTATTGGA
COL6A5	sgCOL6A5_5	AGGCATCACCATCTTTGCAG	chr4:22737684	+	AGGGACACTGGAGGGAACACCT	CTCTGGTGCTTCAGTACACATA	CCTACACTGCCAAGGCTCTC	TCCCTGCCATACCCTCAAGT
COL8A1	sgCOL8A1_8	GAGATGCCCCACTTGCAGTA	chr3:81548350	+	GAGTTCCATCAGGCTCATTCAG	TAACAGCCTGGGAGTATGATGT	ACTATGGGATCAAGCCGCTG	GCGCCGGTTGAATTTCCTTC
COLGALT2	sgCOLGALT2_5	GGACTACCCCAAGAGCAGGA	chr1:89524659	-	TGTGGGACAAAGCCCCAATTCG	GTCGCTACTGCTCCTCTCCTCA	ACGGAGAGGAGCCGGTGGTTTT	TCTGGAGGGTAGCCTGCGAATT
COMMD5	sgCOMMD5_8	GACTATCACCAGGATGATGC	chr1:89480992	+	CACTGGTGGAGATTGCTACATC	TGTCATTGGTAGTTCACACTGT	CTGGCTGATCAAAGAGGAAGCA	AGTGTGTGCATGCCTGCCAGCA
COMMD7	sgCOMMD7_6	GAAGAGTCTCACAGCCAAGC	chr1:89655900	-	AGATCACACTGCCACTGCACTC	TGCTGGGATTACAGGCTTGAGC	TTGCCGACTAATTCACTGGTCT	GGATCTTAATCAGCCATTAACC
COPA	sgCOPA_2	GGAGTCAGCATCTTTAGGGA	chr1:89616203	+	CTGTGCTGAAAGAGAGAATGGA	AGTACTCAGTTGATGAGTCCTC	TGAGGAGAGCTGGAAGCAGAGT	ATCAGTGCTGATGTGTTTGGCA
COPG1	sgCOPG1_8	GAACAGGAAGTTCATAAGGA	chr2:163204148	-	GGATTGTGCCCTTCAAGCTTCA	AGAAACCACTCCTAGAGCTCCT	CATTTAGGTGGTGGTTGTCCAG	GGTACGTGTTTACATGTCCACA
COPG2	sgCOPG2_2	GCTATGATGTGGTTAAGCGC	chr14:55369310	-	CAGAATACGTACTAGTAGCTGC	AATTTCCTCCCAGGAAGTGGTC	TCCTGAGACAAGCTAATGTGAT	TTACACACCTCTCCCAGCTTAC
COPG2	sgCOPG2_9	CGGGACTGTGACCCTAACAC	chr20:55070269	-	TTCCCTCCATTCTGTGAAGGCT	TAACCCACAGCGTGGAATAGAC	CCTCCAGTTGCAGGCTCCTTTA	TTACAGAGGAGGGTTAGTCCAG
COPS2	sgCOPS2_1	CTGATAACTCCCATAATCAG	chr20:55071720	+	CACACGTACCTCCTGTGAGTCA	TGTAAGATTTCCAGGCTAATGC	GCACTCTATGAACAGTCACTTC	TCCCTCAAGTGCATTTTACCAC
COPS3	sgCOPS3_4	CAAAACAGCAAGGACGCCCA	chr20:55072387	+	GTCAGGAGATCGAGATCATCCT	CTTCTGGATCCTCATCCGAAGT	TTGCGAAGAACTTATCCCATCT	AGCTACTCAAGAGGCTGAGGCA
COPS5	sgCOPS5_1	ACAGCAGCAAGAAATCCTGG	chr1:118420684	-	AACAGCTGCAATCCCCAGTTTG	GAATGGTCTCTACCAACTTCAC	ACTGGCCAACAACATGCAGGAA	GCTTAGGCTCTACTTGCAGATC
COPS6	sgCOPS6_8	ACAGAGCATAGGCCTCCCGC	chr16:19516228	-	AACGCATTGGTGTAGACCACGT	ATCCAAGTTGACCAACCAGTGT	CAGCATCCAAACTAATGTAGTC	TGTTGCACGTTTTGGTGATGGT
COPS7A	sgCOPS7A_4	GCTCCTAGCCAAGTCGGCCA	chr15:90784778	+	CAGAACCGACTTAGTGCCTTTA	ACCTGATCAAGGTGACATGAGA	TCAGTGCAGTGATGAGTGCGGA	TGGTTACTTCTGCAAGTTGGCA
COPS8	sgCOPS8_2	CAACCATCAACGCTCACCAG	chr2:17946178	+	GCTAATTAGTCCCCAGGCTTAA	GAAGCTTAAGACAACACCTATC	TCTGAACTTGGGGGAATTTGGT	ATGAAGAAGCATGATTAGGGCA
COPZ2	sgCOPZ2_4	GCCTTGATGGTGTAGAGGGA	chr2:17941290	+	TCATTTCAGGGAGCAGCACCTT	TGAAGTTCTGGGTCCGTTTGGA	TGGGGTCAGAGGTTACCTTGGC	AGCAGTCAGTGCATGACAGAAC
COPZ2	sgCOPZ2_7	GGACGGAGCCTTCTTGGTGC	chr16:2034912	-	TAATTGACCCAGGTCACGCATC	AGGGTGTAAGGAAGCAGAACTG	TCAGGAGCTTGTGTCCACCTTC	TTGACATCAGGTTAGTCTCTTG
COQ10B	sgCOQ10B_2	GATTACCTGCCATTCCGCAC	chr5:74041524	-	TTCGGAGAGTCTATCATGGCA	CGCTCTTGAGTCCCTCAGATG	CAGCTCGGACTGGTCATACG	AGTCCCTCAGATGCCAAACG
COQ6	sgCOQ6_9	CCTGAGCAACACAAGCGGGG	chr20:3641206	-	AGTACGGCAGCCTTCAATGGGA	GGCTGAGGCAGGATAATCACTT	CTCTGAGCAACCTCTTACTTTG	ATCTGGCTTGCTAGGAGATGGA
COQ7	sgCOQ7_2	GATCAGGACGCTGATGGAGG	chr16:23497431	+	CACTGCTGGCATCTAGTTGGTA	CAGTGAGCTATGACTGTGCCAC	TTGAGCAGCCCCGTTCTAGAGC	GGTGCAGAGGTTAAGAAGCCCT
CORIN	sgCORIN_4	GTTGATAGCAACTGAGGCGA	chr16:23504731	+	CCTCTGATAGCATCAATCTAAC	ATATTGCCCTGCCCAGCTGTGA	ACCTGTCATCGCCATCAATGAT	CAGGACACGAATGCTTTTCCTC
CORO7	sgCORO7_6	GCCGTGCCGCTGCTCAGCAG	chr5:42566005	-	AAGTGCCAACCACAAGGCCCCA	GCATCCACTGGATTAGCAAAGG	CAGCCACATCACCAACCTCAAG	TGTGCCTCTTCTCCCTCATCTG
COTL1	sgCOTL1_3	GACGGACAAGACCCTGGTGA	chr7:100283626	-	GTCTCTAGAAGCAAGCAACCTG	CCATCTGTGAAATGGGCATGAA	TCCAAGTTTGCCCTCATCACGT	CTGGTGACATTTCACCAATGGC
COX10	sgCOX10_9	ACTGACCTGATTGATGGAGT	chr2:233655853	-	AAGCCAAAGATCAGCCTGTACT	TGCACAATGACAAGCTCAGGGA	TTGACTGGCCCTGTTTCCTGCT	CTACTGCTCTCTCACCTGAACA
COX15	sgCOX15_9	GCTGGCACAATAAAGAACCA	chr4:107288382	+	CTTCTAGGAGTCAGAGGTAAAG	CACCATCTGGCCAACATGGTGA	GATATTTGCACACAACTCTTACC	GAGATTGCAGTGAGCCAAGATC
COX15	sgCOX15_1	GCTCAGCAGCCTTTGAGGGA	chr4:107288307	+	CAGATCACCTGAGGTGAGGAGT	GGTGACATGTAAGCGGAGATCT	AGAATAACTGCTCCAGCCACTG	TAATCAGAATGGGGTTGAGTGT
COX4I1	sgCOX4I1_8	GGTGAAACCGATGAAGAACA	chr4:107288453	-	TGTGCACGTACGTGCGTGAACA	GAGATGCAGTCCTCACAACAGT	GAGAGCTTTGCTGAGATGAACA	ACTTCAGTTCTCCAGGTCACCA
COX5B	sgCOX5B_3	CCGAGTACCTCCAGATGCCA	chr4:107288236	-	TCCTGTCTCTGCAGCTTGTT	AGCAGCGGTCCAGAATTACA	CAAGGTTACTTCGCGGAGCT	TACAGGGAGATGCCTGCAGA
COX7A2L	sgCOX7A2L_3	TCTACAGGGATTAAAGCCTG	chr4:107288440	-	GTCATTACATGTGTCACGAAGT	TCTGGGGTTAGACATTCCATGT	GCTGCCTCCACTATTCCAGACA	GAAGGAGGGTGGGTAGTAAACT
CPLX1	sgCPLX1_2	AGACGCCGCCAAGAAGGAGG	chr16:58426583	-	ACTCTGAAGCCCCCAAAGGGTA	GATCACACAACCGCATGCAGTC	TCCATCTTGGCGTACTTGGCCT	AGTTGCCTGTGTCTCTTGAGGA
CPLX3	sgCPLX3_3	GGTCTTCACCATGAACGCCA	chrX:70444031	-	TGGATCTCCCAGCTGAAATCCT	AGGGATCCCACTCACTTCTCTT	ATCTCCCTTATCCTCGCCGCCT	TAATCCTCTGTCAGCAGTGCCCA
CPNE1	sgCPNE1_1	GCTGAACCAAGGTCACGCAG	chr2:69204873	+	CTGTAGAGTCTTGGAGAACTCA	CACCACAAGAGTTAGATCCCCA	TCAGACTTGGAGCCGATGTCCT	ATCTTCTGTGCCAGTGAGCTCA
CPOX	sgCPOX_5	TGGTAGGCAACAAGCAGTGG	chr2:69173539	-	AGACATTCCCAAGTCAACATCA	AGTGGCGCTATCTCAGCTCACT	TGGACAGCGTCTTCTTGATTCA	CTGGGATTACAGGCATGAGCCA
CPSF4	sgCPSF4_7	GACTGTCCTTGGTATGACCG	chr11:134241717	+	AAAACTGGACACCAGAACCTCT	TGCAGAATGTCAGGTTTTGCTG	TCACGTCTGAGTTTCCCTGC	AGAGAAGGGAGGACTGGCTT
CPSF7	sgCPSF7_3	GGGGCAGACCCATCAGGGGA	chr15:69553520	+	AGGATTCAGTGCTCACTTTCTC	CTGAGTTGCTTCTGACCTCTGA	CCTCATCTGCTCGTGTGGATAA	GAAGAAGGCTGGATTGAGGTGA
CPT1A	sgCPT1A_9	GGCAGAAGCTCACCAAGCTG	chr1:53986418	-	TCAGAAAACCTTGAATCTGATG	ATCTGTTAAGTGGCGAGGAAGA	TCCAGGAATGAAGTCCAGAGAG	TCTGGTCACACGTTCCACTG
CPVL	sgCPVL_7	AGCGAAACAGCCCATCACAG	chr2:191746147	+	GAGGTTGCAGTGAGCTGAGATC	ACGTGACTGTGCTACTGTACTC	ATGGCTGTCCTGAGTCTCCCTT	TGCTATCCAAGGTCCTTGCAGA
CRABP1	sgCRABP1_9	CAAGAAGAGTTTGCGTGCAG	chr1:1262996	-	CCTAGAGATGTAAAGCATGCCT	TATTCCATCCTCTGAGCCACTC	TACCAGGATAAGTTCATCGTTG	TCTGTGACCAGCACTCTGAATT
CREBBP	sgCREBBP_7	GGCCAGCTCAGACAAGACGG	chr2:220370239	-	TACTGCACTGTATAGGGTAACT	GAGTGCCTGAGATCCCAGAGTC	ACTGCTCGCAGAGCACTGTAGA	TATAACACTCGTGTCACAGGAC
CREG2	sgCREG2_6	GGACAGCGCCTCCACTGAGG	chr6:16250577	-	CTTCCATTATGTACAGTGTCGA	CGAGCCTGGACTTCTGAGCTTC	TACGTGATCGTGAGCTCCGTGT	TCACCTTCTTGTGGGTGGACAC
CRELD2	sgCRELD2_3	GGCGCAGGAGGAGCACCTGG	chr20:57484776	+	TTCTCCCTGAGGACTAATGGCT	GACCCTACAGAAAGCTGATGCA	TGTGCGAGAGCAGCGACTTCGA	GGTGTGGACAGAATCTTCTCCT
CRHR2	sgCRHR2_6	AAGCAGGAAGGCGGCCACCA	chr22:19808158	+	CAGCCAGGTTCAGGGGTCAACT	ATTGCTTCAGGCCTGCAGATCA	TGTAGGGGGAGGGATGAGGAGA	ATGACACCTGGAGCACTTCTGC
CRHR2	sgCRHR2_2	GGGGCACGGCCTCTCCACGA	chr3:179137236	+	AAGGCGCGCCCCCAACACTGTAA	GGTCCCTACTCCTACTGCAACA	CCCCAACACTGTAAGGGGTC	CAACACGACCTTGGACCAGA
CRIM1	sgCRIM1_1	GAGAGAACTGGACTTCACAG	chr9:114429207	-	CAGTTACTCAAGGAATGGGTCC	ATGATCACTCTGGTTCTCTGAC	ACTGCCCTGGGCATAAGCTAAA	TGCACTCATAGAGGTCACAGCA
CRISP3	sgCRISP3_4	TTACAGACACAGTAACCCAA	chr2:85924778	-	CCTGCTTTACTCCTGAGCTGAT	ACTTAGGGTAGGCATATTACCT	CTGTCCTTGTTTCAGGAATGGA	AGCACAGATGGTGCTTCTCAGA
CRISPLD2	sgCRISPLD2_3	GATGGACACCAGCAGACTGG	chr4:44713097	-	ATTTAGGAACCCAGCAATACAG	TGCACTCCATCCTGGATGACAG	GATGACGAACTGGAGAAGTCTG	TTCCTGGATGCCAAGCCTCAGT
CRK	sgCRK_9	AATCAGAGCCGATACTGAGG	chr15:83103231	+	CAATGCCAACATCAGTGCTTAG	CAGGGTAGTGGAGTGATTCTCA	GGAGGACAGCGAAGGCAAGAGA	TCCAAAGCCAAGGCTGTCTTGT
CRKL	sgCRKL_4	AAGGTATCCAAGCCCACCAA	chr15:83101335	+	TGAGGCAGGAGCATCACTTGAA	GACAGGTCCATTCTGTGTGGAT	TGACAGGCACTGGCTTAGAGTA	ATAAGGGACAGGAATCATCCCA
CRLF2	sgCRLF2_8	CAACGTCACCATAGAAGGCT	chr15:84904598	-	TCTCTGCCAGCATGTCACCTCT	TCCATTCTTGAAGTCAGCGAGA	ACCAGTCGCTTGGGTATGTG	GACTGTGAACCCTCCGGAAG
CRLF2	sgCRLF2_2	GGTCAGGGTGAAGGCTATGG	chr15:84910952	-	GAAGGCAGTGGCTATGCCTACT	TGGTCTCGAACTTGCGACCTCA	ATACCTGCAACGTCACCATAGA	AAGGCAGTGGCTATGCCTACTC
CRLF3	sgCRLF3_3	GGTGACCCTTTTGCAAGAGG	chr15:30906715	-	AGCCACATGGAACTGTAAGTTC	AAGCAGAAAGTAGAATGGTGCT	TGTTCTATGAGCTTCTGGCAGT	ACACACAGAGGTAACCATGTGA
CRLS1	sgCRLS1_9	ACTATAAGCTGATGCAGCTG	chr15:30906050	-	ATGAGTCCTTCTGGAGGATGAA	GAGGTGTCAATTCTGCCCATGC	ACAGTGAGGGATGACTTTCATC	ACACCACAGAGCCCTTTTTACT
CRNKL1	sgCRNKL1_10	TACCAGAACTGATTAACTCG	chr15:30898124	+	GTTGCCTAGTTCAACAAGAAGC	GTTTCCTGGTAAATCGGAACGT	ACAGAAGATGTGGAACTTTGCT	AACATCAGTGCATTCCAGATAG
CRTC1	sgCRTC1_6	CATGTACCTCTCACCACCCG	chr15:30382138	+	AGCAGAGTGCTGAGTGCTAGGT	AGTAGCTGGGGATTACAGGCAT	AGTGGCACTGCCCCCTTAACTC	CCTGTGTTTCAGGGTGAAGGCT
CRTC2	sgCRTC2_7	GTAAACTGTCCACTGACCAG	chr15:30385664	-	ATTCACAGTGCACCAGCCATGC	TGTCTCAGCCACCCGAATAGCT	GTATACACTGAGCAGTAAGCTT	GAGCAAGGAGCCTGAGTACTCA
CRY1	sgCRY1_5	CTGAATGCACTCCTTCAGGG	chr15:32685539	+	CGTAAGCGGTATAAGCAAGACA	TCGAGCTCCTGGAACTTGCTCA	TGTTGATGCCCACATTGGAGGA	AACCTCCATTCATCTTTCCACT
CRYBG3	sgCRYBG3_7	GATACCCGTTACATTAGCAA	chr15:32686420	+	TATACCAAATGGATGCCGAGAG	TGACCTCTTCAGCAGTCTTTCG	AACCTCACAGGCATCACTTCAG	AGGTGATACCTATGATGCCAGA
CRYBG3	sgCRYBG3_10	GGAGATCTGAGAGCTGGAAG	chr15:28952995	+	AAGGTCTGAGAGTAGAACTGAC	GGATTACAGGCATGAGCCACCA	AGATGACAGAGAGGCAGCTGAT	GGAAGTCTGCAGATACTGATGA
CRYZL1	sgCRYZL1_7	GAAAGATTCAGACCTCCCAT	chr15:28955655	-	CGATTGTGCCATTGTACTCCAG	TGCTGTGGTCAGACTGAGTGAC	CAGTTAGCACATCATAGAGGAG	TTGCTCAGGCTGGTCTCAAACT
CSAG1	sgCSAG1_6	GGTTCCCAAGACAACCCAAA	chr15:32887547	+	AGTAGACTGTACAGAGACACTG	TGGGGTGTAAAACGTACTCTAC	TTTGAAGCGGTGGTCTTTTAGG	GAAGGGGAAAGCATCCTCTCAT
CSAG2	sgCSAG2_10	GTGGTTGTTGGACAATGGGC	chr15:30700160	-	ACTGGAGTAGACTGTTGAGAGA	GAGGATGGAGGAGGGGTGAGAA	ACGCTGGTCTGGTGAAGATG	ATGGAGGAGGGGTGAGAACA
CSAG2	sgCSAG2_7	CAAAGAGGCGAGGAAGTGGA	chr12:21654859	+	CTGTGAGTTTCTAGCCTGCTGG	GCTCATTTTGATTGAGTTCCTC	GAAGATGTCCAGGAAACCACGA	CTTGGGAACCTGGAAGGAAACA
CSF1R	sgCSF1R_1	TACGCGCTGCCACGTCCCGG	chr3:39149005	+	CTCTGAACCGTGTAGACACAGT	GCTATGATCAGAAGTAACGGTA	AGTCATTCATGATGTCCCTAGC	ACGATACACATTCTCAGATCCT
CSGALNACT1	sgCSGALNACT1_3	GCTGCTCCTCCCACTCCTGA	chr19:55543723	+	AGGCACTGCTGCATACTCTGTG	TAGAGAAGCTGCTCTGTGTGGT	TGCAGCTCCTCCTTGAGCTGTG	GGCTGATTCCTGAATGATGATG
CSGALNACT2	sgCSGALNACT2_7	TAACTGGCTTTTCTTCAGGA	chr1:217688213	-	AGAGCAAGCACCTAGTGATCTT	ATATCAGTTTCTCTCCAAGGGG	GGCCAAACTACCCAGTGAGT	GGGACCCTCCTCATCTTCTTG
CSMD3	sgCSMD3_2	GGACTGATTCCAAAATGTGG	chr1:156566228	-	GGCAACAGAGTGAGAATCGGTT	TGGAATACCAATCAATGCACGG	ACCCAGGGAACAGAAACAATTA	GAGAGTTTACACATGTGACCAA
CSNK1D	sgCSNK1D_2	GTACATCATCGACTTCGGGC	chr2:219127809	-	ACACACATGCCCAGATCACTCT	CCCTCGCTAATTGTTAAACTAC	ACCGGGATGTGAAGCCAGACAA	CAAAGGTCTGATGACACGCTTG
CSNK2A3	sgCSNK2A3_8	GATCATAATTGTCACGTCCA	chr2:241401860	+	CACTGAAGAAATCCCTGACATC	GATGTCAAGCCCCATAATGTCA	TTTGGATATGTGGAGATTGGGT	CTGGTCCTTCACAACAGTGTAG
CSNK2A3	sgCSNK2A3_4	GGTCCAAGGGGTGAAGGAGT	chr13:94938634	+	TCCACAAGCAACGGTTCAGACA	CAGTTGGTGAGGATAGCCAAGT	AGTGGCAGCTGGAACAGGCATC	TGGATTTCCTGGACAAACTGCT
CSPG4	sgCSPG4_4	GCACCACGCTTACGACACCG	chr7:1132200	-	AACCACCTCATAATGGAAGGTT	GTCCTGCACAGGACTTGACGTT	AAGGACAGATTGCTCAGGATCT	AAGGCTCTGCCATGCCCATCTT
CSPG5	sgCSPG5_8	TGATGACTTGGATGAAGAGG	chr14:63784396	-	CTATGTTCTCCACCAGGTAGCA	ATTCCTGAGGCTACAGAGGCCA	TCATCTTCTAGGTCTCCACCTC	CAGAGCTGACTTACCCATTTCA
CSRP2	sgCSRP2_3	GGCACGCTTAACATGGACCG	chr14:63784376	-	CTTGATACGTTGGCAACAAAGC	TGTCTCATGGCTTTTGGGAAGC	CACGATGAAGAGATCTACTGCA	CAGCTTGGAATGCTATAAAGCC
CSRP2BP	sgCSRP2BP_8	ACAGTAATCGAGAGGTGCGT	chr14:63784412	-	GTTTATCTTCTGTGGTACCGGA	AGAAAAATGACCTGCCTGGTTT	AAACTGCAGCTCCTGTCACA	GGGGAACATACCAGGCCAAA
CST11	sgCST11_4	GCAGGCCCTACAGCTCCTGT	chr19:34868648	-	GGACTCGGAAGATCCTGAAGTG	CCTCGAGTTCAGCTGCTGATGA	GATCCACTGCAAGCTGTCCT	CCACCACCAGCTGCTCTTAA
CST2	sgCST2_4	TTACTTCTTCGACATAGAGG	chr4:176622832	-	TCCAAACATGTGTAGGGCAGA	GGCTTGTGTGCCTTGTGTTGA	TCATGGAAGGCACAGGTGTC	AGTGCCTGTGAGTGCATGAA
CST3	sgCST3_8	GGTGAACTACTTCTTGGACG	chr2:207040991	-	TGCATGAATCCACATACTCCCT	TGTGGACTGAATGCCAGGAACT	ACTGACAGAACGTGCTGTCCCT	CCTGCAGAACATGTGCATCACA
CSTB	sgCSTB_2	CGTGTCATTCAAGAGCCAGG	chr2:207041679	-	GTCATTAGCAGCCAGCTGAAGA	AAACTCCTGACCTCAAGTGATC	TGTCTAGGTGAGGTCCCAGCTT	GATGGACACACACAGTAGGATG
CSTF2	sgCSTF2_4	GGTCCACCCTTGGATGGCAG	chr9:132869791	+	GAACCCATACAGTCTGAATCCA	GCTACTTGCATGTACTGCAAGA	CCCAGATTAGAGCCTAAGACAG	TCTCCATCTCCAGAGGTTACTT
CSTL1	sgCSTL1_10	GCTAATTCGAAGTCAGATGC	chr6:47650033	+	TGCTGCTGCTGATTGCCCTGGT	TTGGAAGCATGGCTAAGGACAT	AGCTGGGTCACTTCCAAAGG	CAAGAACAGGGCCTGCTGAT
CTAGE15	sgCTAGE15_8	GCTTCTACCTTCAGAATGCG	chr6:47649823	-	TCTGAAAGACTGTCTGGATCAG	GTTCTTGGCATGAAGACACCAC	TCTTTTGTGGTCCTGGATGTTC	TTCCAGTGGATACAAGGGGCCC
CTAGE15	sgCTAGE15_1	GAGAAACATCTACCCACCGA	chr6:47649446	+	AAGACTGTCTGGATCAGCAGAA	ACCTACTTTCAGTTCTGGCAGT	TCCACCAAGGGATTTCCCAGGT	TGGCATGAAGACACCACAACCT
CTAGE15	sgCTAGE15_9	ATAGGTCTCCAGCTGTTCAG	chr11:64054103	-	CTTTCCTTAAATCACTGAGGT	GACTCAACAAGAATCTTTGCAA	TCCGAGCTGCCAACCAATTA	CCGAATAGAGGAAGAAGAGAAGCT
CTAGE4	sgCTAGE4_4	AAGATCAGCCGTGCCACTGA	chrX:78426719	+	CAGACTCAACAAGCATCTTTGC	AATCTGATGGTCCAGGGGATTC	TACCGAATAGAGGAAGAAGAGA	AAACATCGAGTGCATTAGGATC
CTAGE6	sgCTAGE6_10	GCGGGGTTGGGGTAAAATCC	chr13:95254214	+	TCCCCACCTGCAAGATTACATA	CTGATTCAGCTCTTCCTCCTCA	CAGTAGCATTAAAGGCGGAATC	TCTCCCTGCTGAAAATGAAGCA
CTBP2	sgCTBP2_6	GCTCACCTGTGATGGCTCGG	chr9:125797408	+	CTGTAGCTGCTTATGTGGGGAA	CAGATGTTCCTGTATCCATGCT	ACACTGCCTGGTACAGTGAGCA	GGAATGGTTCCCTCTGTGAAGT
CTCF	sgCTCF_7	TTAGAACAGACAAAAGCCGC	chr10:125425991	-	TGAGAAATACCTGTTGGCCACA	ATCTCGGATCACTGCAAGCTCT	AGAAGCAGCTTCTCGACATGCA	CATCAGTGGAAGGGTTCACACA
CTDNEP1	sgCTDNEP1_9	GGGCATCCAGCATTGGGAGC	chr14:31952743	+	AGTCCTCACATTGGACAGGGCA	ACTCCTGAGCTCAAGTGATCCT	TAGACAATGCCATCCCCATCAA	AGCATCACTGGAGATGTGGGAC
CTDSP1	sgCTDSP1_9	GGACTCAGACAAGATCTGCG	chrX:19021180	+	AAAGCTGGGAAGGGGGAAGTAT	AAGAGCTGCTGGAGTTGGAGGA	AGTATCTGTTCCTGGGGCCT	CTTGAAGGAGCTGTGCACCA
CTDSP2	sgCTDSP2_8	CAGGCGAGTTGTCCAGGATG	chr1:147438798	+	ACTCAGTGTCTGCCATGTCATC	GCTCAAGAGGCCTTATGTGGAT	AATCCCTACCGTGGAGACGCAT	ACAGGAGGACCAGGAGTGTATC
CTDSPL	sgCTDSPL_9	GCTGACCTCCTAGACCGCTG	chr1:145897122	+	TGGAGATGAAACTGACAATTCC	CCTCCAATGATCCTATGAGATC	ACACCCAGCCTTCATTGTGACA	TAGGTGCTCAAAAGTGGTACCT
CTH	sgCTH_4	TGGCAGGAAACCTTGTGAGG	chr1:145919003	-	AGCTTCACTCCGCTTTGTGCAC	GCTGTGCTGCAAGAATTACAGT	GAGGTCCATTGCTCTGGATCCT	CAACAATCGCTGTGTGCCGCTT
CTIF	sgCTIF_7	AAGGAACAGCTGCTGTCCAG	chr16:57714466	-	GATGTGGAGCTTGATGATGCCA	TACCTGAACCCTCAGTGCAGTC	TCACTGATCGCTCCTTTCTGTT	GAGGGCTTTCCAGGGAACAGAT
CTNNA1	sgCTNNA1_10	TTACATGGTCTGCAATGGTG	chrX:101911142	-	AGCTGGATGCTGAAGTGTCCAA	ACTGAGAAAGAGCTTCTCTTGA	TGTCATCAGTGCTGCCAAGAAA	ATGGAAGATTCCAGGACATACA
CTNNA3	sgCTNNA3_9	CCAGAAGCTTGGGAAGGAGC	chr5:176025807	-	TATGCCTCTGAAGCGTCCCTAG	ACAGGCTTCTCATGCATGCAGT	TCAAAGGACATTTGAGTCTCTC	AAGGACCACATTGAACACTGTG
CTNNB1	sgCTNNB1_9	CATCCAAAGAGTAGCTGCAG	chr1:109440659	+	TGAGACTTGAGAAGAGGGAGGA	AGAGAGAGCTGGTCAGCTCAAC	CTCCCTCAGCTTCAATAGCTTC	ATCCAGTGCTCCAGAGCATTAA
CTNNBL1	sgCTNNBL1_5	GATCATCGACAATGACACCG	chr6:28473482	+	CCAACTGTATCTTACAGAGAGA	TCGCATGTTTAGGATCTGGTGA	GATGTAGCAGATGTGCTGGAGA	TGGGGCCTCTATAGTCCATTAA
CTNND1	sgCTNND1_2	GAGACAGCCAGAGCTGCCAG	chr11:123476143	+	AGATGAGCACACTGAAACTCCA	GATTTGACCCACAGCCACCAGT	GAGGAAGTTTAGCAAGCTTGGA	AGATATTCTTGAGAGCTCCACA
CTNS	sgCTNS_5	GAAATCACTCCAATCAGACC	chr22:40362113	+	GATTGCTTGAGCTCAGGAGTTC	AACTTTCTGGAAAGGGTAGGCA	ACTCCTCTTTTCAAGTGACATC	TAGATCCAGCCAATCACCTGGT
CTPS2	sgCTPS2_2	GTGATCAATAAAGAGAGGCG	chr2:11725340	-	GATTACAGGCATGCGCCACCAT	CAGAGTCCAGGATACTGATGCT	AGGGCTCCATAATGTCTGTGGA	GAGATGGTGATAGAATATGGCT
CTSB	sgCTSB_5	ATCCAGAGTTATGTTTACCG	chr18:19020250	-	TGTACACGTGGACTTGCAATCT	TGCCTGTAATCCCAGCTACTCA	AAAGTGGCCTTTGCAGGGATTG	CAAGACTCTCCAGTGTTGCTCC
CTSG	sgCTSG_3	GCCACCCTCAATATAATCAG	chr8:102661691	-	CAGGTTGATGGGGAAAACAATC	TCGATTCTGGTTAGCTGCAGTC	CAATATCCAGAGACGGGAAAAC	CTGGAGGAAGAATGTAGGCGTT
CTSL	sgCTSL_8	GCAGGAGAAGGCCCTGATGA	chr1:24669209	+	CAGTGGTGACTTGGAAATACTA	TGAATCAAAAGGCTCTTTTCGG	ATCCTGTAAGTACAATCCCAAG	ACCAGAGTCTATCATGCTCGTA
CTSW	sgCTSW_7	CCAGCCGCTAGAGCTGAAAG	chr9:140040315	+	AGGCCTAGCCCAAGGCATCAGA	TGTGGTGGCGCATGCCTGTAAT	TGTATGTGCCCTGTGATACCTT	TTCAGAGGGAGTTGCTGAGGCT
CTTN	sgCTTN_3	GAGAAGCACGAGTCACAGAG	chr3:14583392	+	CATGCAGCGTCATTTCTGACTA	TCCCAGCACTTAAGGAAACCAA	AAATGCCCTCGTGGGTGTTTCT	GTGAGTTGTAACCCCTACACAC
CTXN3	sgCTXN3_1	GGGCACTAGGGATGAGGGGA	chr13:114321829	-	CAGATAACTCAGCCTCTCCAGA	GGCATGCTTCGATATGGATCCA	CACCATGACCTCCGCAGATT	GGAAGCACCGGACAATGAGA
CUEDC1	sgCUEDC1_3	GCAGAACGAGGAGTTCATGA	chr10:121190942	-	CTTCATGAACCCAGTCGTTCTG	ATGAAGGTATGAGGTGGTCTGT	AGAGCCGCTGGAAGCAGTACCT	CTCAATAGGACAGAAAGCACCT
CUL1	sgCUL1_4	GACTCGAGGTTTGAACCTGG	chr6:146720286	-	AGAGTTGAAACATAGGCAGGTA	ATGGTGTCAGAAGACACGACAG	TGAAGATGAGGAAGGTTCTGAA	TGGCACTTCATCATCTGTGCAC
CUL2	sgCUL2_6	GCAAAACCACATCCATGATG	chr6:146720095	-	ATGGCTAAGCAGCAGCCTATCA	ATAACCACATCCCTTTCCTGTG	TATGTACGTCTTACTCCGTGCT	TCTTTCGTTGGCATGGTAAGAC
CUL4A	sgCUL4A_1	GAAGGATCTGTGCCTGGACG	chr6:146480516	-	ACCATAGATGCTCAGGAGTGGT	GACACAACTGTGCGCTGATAAG	TCTCTGTTCTCACAAAGTCTCC	CAATAAATGAACACGGTTTCCC
CUL4B	sgCUL4B_4	TGAGCAGCAGCAGCAGCTGA	chr3:6903234	+	TCCTCAGCCATCTTCGCATCAA	CATTGCTACCTTCTCTCCTACA	TTGATGCTCCTCTGCCTGTTGA	GAATCCCTGGGTTGTAAAGGAG
CUL5	sgCUL5_8	ATAGGAAGTTGGTATGCCAG	chr3:6903126	+	AAGTGCTAGGATTACACACCAT	TTCGATCTATTACTGCTGAGGT	AAAGCTTGGTTCAAATCTTCAG	CAGGGACCCCTTGTAATACCGT
CUL7	sgCUL7_10	GGATCTGGAGAACCTCCTGA	chr18:56892869	+	AGGATCTCATCATCCAGAATCT	AGGGCTATAGTCCTCAGTACTG	TGCAATAGAGCCCTCCAACCTC	TGGTTGAGGCTGATGAGTACCA
CUTC	sgCUTC_9	CAACACGCGTTCAAATCCCA	chr7:76959558	-	TGCCAAGATTATAGGCACGAGC	ACTGCAATGCCCATGGCAGAGA	CGTACCTGCTCAATGAGTCGCT	AAGCCAGTACAAGCTAGGTCCA
CUX1	sgCUX1_9	AGGCCAGGCTGACTATGAAG	chr1:110235882	+	CAGCACAATCATAGCTCACTGC	CCTCACAGATGGAGAATAGAGT	ATGGCCACTGATCAAATTCTTC	AAGTCCAAAGAATTCAGGGACA
CUX2	sgCUX2_8	GGAGACTTTCCACCTCCCGC	chr13:28366906	-	TGCCTTCATAGAGCAGGAATGT	CTGGAACTCCTGGTAATAAAGG	AGAAGGTGGAAGTGCAGAGTGG	ATGGATGCACACAATCAACCAC
CWC15	sgCWC15_1	ACGGTTACGAACCTCTTCAG	chr1:89352982	+	AGTAGTACAGCTCACATCAATC	GTATGCACTATGAGCACCAGTC	TTCTCTCTTGCAGCAGCTCTCT	CAAGAGTGGCTGTTAGTAACCT
CX3CL1	sgCX3CL1_2	CAGGACAGTCAGATGGCAGA	chr8:30464583	-	CCATTATAAAAAGCCACAGATC	CATTAACGCTTGATGGAAAGAG	AGCCATGGCTCCGATATCTCTG	CTGGCAACTGGAAATCTGTCCA
CXCL1	sgCXCL1_5	TCATCGAAAAGATGCTGAAC	chr5:70351230	+	GGGAATTCACCCCAAGAACATC	TCTAGAGTTTTCCGAATGCAGT	TCTGCAGAGCCACACTCAAGAA	TCCTACTGGGCCTCAAATGAAG
CXCR1	sgCXCR1_5	GCGGAAAAGGAAGAAGGGCA	chr5:68868291	+	ATGAGGACGACAGCAAAGATGA	TATGCTAGAAACTGAGACACTC	CTGTGTCATTTCCCAGGACCTC	CACTGATGTCTACCTGCTGAAC
CXorf21	sgCXorf21_2	GGTGGCTGGGGAAAAGGAAG	chr5:68868354	-	GAACCAAGTAGGTCTCTCTGCT	AGCACATGCCATAGTCCTGGTA	GGTATCTCAGTGGACTTGAGTA	GTCTGCAGCACTGTGACTCTCT
CXorf40A	sgCXorf40A_8	GAGCCCATACCTAGGAAAGG	chr7:89982147	+	GCTATGGAAGTGAAAGGCATTC	AATCCAGAAACTAGCAGGACCA	CTGACCAACCTGAAGCAGAAGT	TGGGACTCTCCAAAGCAGTGGA
CXorf40B	sgCXorf40B_2	GTCACACTTCATGCCCCAAA	chrX:230849	+	CTCAAACACTAACCAGTCATCT	TAACTGTGTTGTCACATGGGCA	CCATACCTAGGAAAGGAGGCAA	TCATCTGAGCAAAGGAACCTGT
CXorf48	sgCXorf48_8	GCCAGGCATCTCAAACATCA	chr18:68309919	-	GTCAGCTCAAGTCCCACAACAC	GATGCATGCTTCACACTTTCCT	ACACTCACATTTCTCCATGGCT	TCTTCCTCCTGTCCTTGGAAGA
CXorf49	sgCXorf49_1	GCTGCTGGGGATCCACGCGG	chr18:68309783	-	CGAATTGATAGAGCAAGGAAGG	AGTGGAAGCTTGCCTGTCTGGA	GCTGCTCTCATCTGCGGAATCA	TGCCGAAGGGTCGGCTGAGAAT
CXorf49	sgCXorf49_7	CCACGACGCACAGACAGGCG	chr18:68309881	-	ACACTAGAATGCCCGATGGGTG	AGGACGATGTGGCTTAAAGCCA	AGGGCTCTGAAGTTCCCGGAAG	GCTATCTCAGTATCCCCAGTGT
CXorf49	sgCXorf49_6	GAGCGGGTTCACAGATCCAG	chr12:54854232	+	AGGCAAACCAAGAGCCTGTGTC	GGTAGAATGAGTAGTCCACAAC	AGAGCACCACCCTTCCTTGCTCT	GAAGGCCTCACTGTTTCTGTCG
CXorf49	sgCXorf49_8	GGCCGCACACCAGAGAATGG	chr22:24939829	-	AGATGAGAGCAGCGACTTACCA	ATGGGTAAACAGGTGTGTGCTG	AGGGCTGCTGTGCTTAGGCTTTT	CACTGCAAGGAGAGTTACCTGC
CXorf49	sgCXorf49_3	GCACTGGCCCAGGACCGCAG	chr12:14834292	-	ATGAGCTCCCCCGACAAGGTGT	TCTCCTTGCAGTGGAAGCTTGC	GGAGGCTCCATCTGCTCTTCGA	GGACTACTCATTCTACCTGGCT
CXorf51A	sgCXorf51A_4	ACAGAAGCCTAATGAAGATG	chr2:189342438	+	CACATAGAAGTGACAAGAGTAG	TGGTCCTCTAGCTTTCTTAGGT	ACATAGGATGATCAGGAGCTGT	AGAAGGGTGTGAGTTGAGGAGG
CXorf51A	sgCXorf51A_5	CCATCAACCTCAAGTACCAA	chr7:65444786	+	CCTCTCTCACATAGAAGTGACA	CACGCAGTATTGGTCCTCTAGC	GTATGGCAAAGGTGACCAGTGA	CATAGGAATAGGCTTCATGAGA
CXorf51A	sgCXorf51A_7	GGGCCTAAAGACCACCAGGA	chr3:72957575	+	GTTAAGGTGAGATGATCCCGAC	TATCTTCAGTGCTTAGTCCTGA	TCCCACCTTCTTTCCCAAAACC	ACCTCTAGAGACATCACAGAAC
CXorf51A	sgCXorf51A_2	GGGACAATTCAGTATGGCAA	chr5:54320551	+	AAAGAGAAGGGGTTTGGTCGGG	GTGCTTTGTGACGTCTTAGTGT	TGGTCGGGATCATCTCACCT	TTAGCTCTCATTGGCTGGGC
CXorf61	sgCXorf61_6	ATTGGTAAACCTCAGTATGG	chr3:129034672	-	CTCAACTAGTCGTCTACTGTCA	GTTAAAGTCACAAGTGAGGTGC	TGAGGTGATGCACCTCTGAAAC	ACAAGTTGTTTCGGTAGTTTGG
CYB561A3	sgCYB561A3_9	GCCCGAAATGACGGATGCGA	chr3:129034529	+	ACAGAGTGAGACTCCATCTCAA	ATGAGGAAGCTAGCACGGTAGT	TGCGCAGCCTCCTAAAACCTAT	CTGCTGACTTACCAATTTCAAC
CYB561D2	sgCYB561D2_4	CACAAAGATGGTAAAGCCCA	chr12:14927522	-	CTTTTCTCCAGTGAGGAGTGA	CTCATCGCTCCAGCACAGAATT	CTACCGAGCTCTGCGTACTG	AATTCCCTCAACCAGCCAGG
CYB5A	sgCYB5A_6	CTGGCTGATCCTGCACCACA	chr16:778005	-	CCTTCTATTCAAACTCAAGGGA	AGTGACAAGGATGATGGCCAAC	ACGAGGCCGTGAAGTACTACAC	TACACGCGCAGGTGAGCGAACT
CYB5B	sgCYB5B_6	TGACATCGTAGACTCGCCCA	chr16:778187	-	CGAACTGAGCCACTCCCTTCAT	GAGTTAGCAGCTTAGATCCGTT	TCGAGACCTCAGTCACCTATTA	GAGCTGACTGGAAATGCATGCA
CYB5D2	sgCYB5D2_4	GACAGGACGGTTCTACGGAG	chr16:216038	+	TTCTGTGCTGAAGGGCTCTGCA	GTCTCAACCCATTCAGTTGAGT	AGCAGCTGAGTATTCACTCTCA	AGGATGGCCTAGGAGTTGGATT
CYB5R3	sgCYB5R3_9	CGGACATCAAGTACCCGCTG	chr16:3072884	-	TTCCTTCCATTCTGACCTTGCA	AATGCTCAGTGACAGGTGTCAT	TGTACAGTCTGCTCATGAAGCT	TACTTCCTGGTGGCCTTAGCAA
CYB5RL	sgCYB5RL_1	AATGATGCAGAAGGCCACGA	chr6:125614022	+	AACTCTCTGAGTCATGTGTCAC	ATTCTGAGGTCCCATCAACTTA	GTAGAGCAAACCGGACACGGTA	TCTGGCATTAGATGCCTGGGAG
CYB5RL	sgCYB5RL_8	GCTGAACCCAGAGACCTTCG	chr18:44641678	-	CAGCAGCTAGCAAATAGCAAAG	ATAAGAGGGCACTGCTTGAGCA	ACACGGTAGGTGTCCTTAGTGA	CGCTCTGGCATTCTTAGATCCA
CYFIP2	sgCYFIP2_6	GGCATTGCAGGACTTCGCCC	chr14:31819073	+	TCAGTTGCATTGCGAAGAATGC	GCAGTGGATATGGACTTCTAGA	CCACCTGATGAGGACATTCTTC	TGCGCTGGCACTTTGAGTAGCA
CYGB	sgCYGB_5	GCTGAAGTACTGCTTGGCCG	chr14:31774323	+	TACCTTGAAGTACACCGGTTCCA	GAGCATAAGCATGACTTCATGA	ATGACTCGGCAGGCGTGCTTC	AGAACCTGAGTTCTTACCCTCT
CYHR1	sgCYHR1_4	GTCCCATCTGGTGCTGGGAG	chr14:31777218	-	AAGGCAGTCTTCGTGTGTGCTC	TCCCGGCTGAATTAGGTTCTTC	ATACTGCCGCCTGAGGTGCCAT	CTTCCATGGAGACCTGGTCTTA
CYP17A1	sgCYP17A1_2	GGGCCAAAACAAATAAGCTA	chr1:45476764	+	ATTCTAGGCATGGTCTGAAGAC	TGAGCCCAGATACCATTCGCAC	TCCACTGCTGTCTATCTTGCCT	TGGCCGACAATCACTGTAGTCT
CYP20A1	sgCYP20A1_10	GTGTGAGTGAAAACCACATG	chr1:45474210	+	CAGTGAGCCGAGATCATGACAT	CTGGGTGACAGAGTGAGACTCT	TTTGTCTGTTTCAGCGGACCCT	CCAACTTATACAGTGAGTCTGG
CYP27A1	sgCYP27A1_2	CCTGCAGCGATCCATCCCCG	chr12:112605303	+	GACTTTATGACTCGACTGGACC	GATGAAGGTCGGGATCAGGTGA	GCCTCTGTGCACTACTCAGCTA	TCGAGCTTCTCATCAATCAGCT
CYP2A6	sgCYP2A6_1	GACTCTGCGGGCCAAACTCA	chr12:112746604	+	CTCCTGACACAAAGAGTCTGGA	TGAATGCTCTACTTCCGTCTCA	AGTTTGAGGACCGGGCCAAGAT	GACTGATTGAGGGAGTGGGACA
CYP3A43	sgCYP3A43_3	ATATGTTGGTGAGAAGCCTG	chr3:124738342	+	TATGTCCTAGAGGACATGGTGA	GTAACCCAACAGTGGGAATATC	CTGTTCCATGCTGGGCAAAG	GGGCTCATGACAGCTCAGAA
CYP46A1	sgCYP46A1_4	ATGAGCGCTGGCACAAGCAG	chr3:124746182	+	AATATAGAGGCCACTGAGGTTG	GGACAGGAACCCCCATGCTTCT	TGTGTCTCCTACAGACTCTTCG	TTCATCCCCACTTGGTCAGCCT
CYP4F8	sgCYP4F8_8	CAAGTGGCAACGCCTGGCCA	chr12:66703796	+	ACAAATGGTGAAACTGAGGGCC	ACAGTTCCACTTGTTTGGAGGA	CAGACTGTCCAGGGTCATAAGG	TCTCCTAATAGTAACAGCTTCC
CYP4F8	sgCYP4F8_2	GCGGGAAACACCGGAGGCGG	chr12:66707800	-	ACCATGTTTACCCATCATTGGT	GAGGAATGAGTGAGTGATCAG	CTGCAGGATGTCGCTGCTGA	AGCCCCATTTCCACCCTTCCA
CYP4F8	sgCYP4F8_3	GCAGGTCACTCCCACAGAGG	chr4:84370039	+	TGGATGTCTCAGCTGCAGAGGA	CCAGTGGTTCCCAGAACAACAC	CTTAACCCAGTCAAGTGGACAC	TCTAGAAGCCCTCCAATGTTCT
CYP7B1	sgCYP7B1_9	CTCCTCAACAAAACGAATGG	chr9:100692385	+	AGAAGTAGCAATCATAGGCTTG	CCTCTTGGTGCTCAATGTATGT	GGACTGGAGGAAAGATGGCT	CAGTTTTCAGGACCAGCCCT
CYTH1	sgCYTH1_2	GAGGAACAAACAGGTAGCCA	chr10:69749996	-	CACAAGTGTTCTTCAGGAGGTC	GGAGCAAATGAGCTTGGAGCTT	CTTTCCGATGGCCTGAAGTACT	AGTTTAGGAACAAGGGCTTAGT
CYTH2	sgCYTH2_3	GGGCAGGAAGAAGTTCAACA	chr6:26093367	+	TCTTCTGTGCAGACATAGGAAG	CTACAAGACTCGAGCTCATCTT	CCTGGATGTTTGCCCAGCTGAT	TCAGTGAAGCCATGAGCGAGGT
CYTH3	sgCYTH3_2	GAGGAACAAACAGATAGCCA	chr17:72955079	-	CTCACTCTGAAAGAAAGGCCTT	CCATCCTGTAGTCAAACTTGCA	AGGGAGAGCATTCTCTTACCTT	AACAGCAATGGTGGCTGCACCA
D2HGDH	sgD2HGDH_5	GCTGAGGCCACGGACGTCGG	chr12:51354762	+	TGCCTATAATCCCAGCTACTTG	GAGTTTAACAGAGTAAGTGCAC	CGCTGTCTCATAGGATCTTCTT	AGATGCATTGAGATAGCACCGA
DAB2IP	sgDAB2IP_8	GCACTGAGCACCCCAGGTAG	chr5:175815829	+	ATGCTGGGATTCCATGTGTGCT	CATGTCTTTGCTTGTGCTTGTC	AGCATAGTATCCAAACTGGGAC	ATCCTCTTTCCCCATCTGAGAT
DAD1	sgDAD1_1	GCGTGCAGTTATGTCGGCGT	chr7:128097411	-	TCTGAGCCTCAATTTCCCCATT	ACACGTCCCCAGCTCATTGATA	CAAACAGCACATCCGGTGTGGT	ACACAAGAGATGAAGCCCGAGA
DAG1	sgDAG1_8	CCATAACCACAGAGAGCAGG	chr11:119003922	-	CAGTGCTAAGGAGTTGCACGAA	GATGATATCTCCACTGGAGGCA	CTGGTTTTCCCAGTCCCTGACA	ACCACTGGAATTGCTCAAGTCT
DAGLB	sgDAGLB_3	AAGGCGTAGCACCTGACCTG	chr1:114497378	+	ACTTGAGGTCAGGAGATCAAGA	AGGAGCACAGCCATGCACGATG	AGTAGCAAGCTGTTAGAGCAGG	GTCTCAGATCCCAGGAGAGACT
DAK	sgDAK_10	GGCGCACACCAGCTTCCCCG	chr7:139299136	-	AACGGCTGTTCAAAGATCACCT	TATCCGGCAATTAGGTGGCAGA	TGAGCAAATCCCCAGGCCTTGA	CATCATCACAACTGAGGAGCCT
DAP	sgDAP_1	GACCCCAGAGATGAACACAG	chr7:139285177	+	TCTGCGCTTAAGTCACAATGTT	TAGCCTGGGCAACATAGCAAGA	CTGCCATGCAAAAGCCTCAAAC	TGAACTAGCCTCAGGAGAAGGA
DAP3	sgDAP3_4	TGTTCAACCACTTCTCCCAG	chr7:139281699	-	CCAACATGGCGAAACCCCATCT	CTCGTGAGCCAATGGGATTACA	CTACCAGAGGCCTTCTCTTGTT	TGAGGTCTCTTACAGAACCTGA
DAPK1	sgDAPK1_4	CAACAACGGAATCCTAGACG	chr7:139416392	+	GAACTATGGTGCAGATCTTGCT	AATGTGGAGACTGCACCCAACA	TGAGAAGAACGACCTTTGGCCT	CGAATGTCTATGTTACCGCAGT
DAPK3	sgDAPK3_2	GTTCAGGCAGGAGGACGTGG	chr7:139281567	-	ACTACAGGCATGAGCTACCACA	TGTGTTTGCTGGACAGGTCTGT	GTGACTGCACTTTCCCTGGAGT	GTCTGACTCCACGGCCCAAATT
DAPP1	sgDAPP1_5	GAGCAGCTCAGCCTCTCCAT	chr11:33370238	-	ACTCAGAGCCATAGCAGGCT	AGGGCAACAAGGCACTGAAGAT	CAGAGCGAGAAGGTGTCAGG	GAGTGCGGAGTCAATGTCCA
DAW1	sgDAW1_9	TGGCATAAACCACATTCCTG	chr16:30004991	-	ATTGCACTCCAGCCTGAGTGAC	AAACTCCTGAGCTCAAGTGATC	GCTTTATCACAGGAAGCTATGA	AGGCTTCCAAAGCACATACCAA
DAW1	sgDAW1_1	AGAGGAGCTGAACACGCTGG	chr6:27834776	+	GAGAATTGCTTGAACCTGTGAG	TGGTCTCAAACTCCTGAGCTCA	TGTTAGCTTTATCACAGGAAGC	GCGGATAGTGATAGCTAACCCA
DAXX	sgDAXX_8	GTTGCAAGACAAAAGTGAGG	chr6:26234519	-	TCATCGTCTTCGTCATCTGTCT	TGCCACCTCACAGATGACTATA	AACCGGAGTTTGGCCATGAGTC	ATCAGTCAACCTGGACTCCCTG
DAZAP1	sgDAZAP1_3	CCCAAGCCATGCACACCCCG	chr6:26124567	+	TCTGACCGATGTTTGCGTTAGA	ATCTCAAGTGGAGCAGTAAAGT	CTTTCCTAGAGAAACAGCCTCT	TGATAAATCTGGGTGATCCTCA
DAZAP2	sgDAZAP2_1	GGTGGAGCATCGGTATAGGG	chr6:26124768	-	GACTTAACCCCTTACTTCGGTA	CATCTTCTGCACCTTAGCCTGT	TAAGAGTATTCCCAGCTAGTTC	CACTAAGTTAGCTACCCGATAT
DBF4B	sgDBF4B_4	GCAGAGTCAAGAACACGGAA	chr6:27775989	+	ACAGTCAGCTGCCATTAAGATT	AGTTTCACGGAGTTTGGCAGTT	TGGCTTCCTCACATCCTTAACC	ACTTGCTCTTGGGCATGCCTCT
DBNL	sgDBNL_2	CAACAGCAATGACATCCGCG	chr6:27860535	+	CATGGTAAGTCAGGCCAGTGTC	ACTATCTGCAGTGATACTGCCT	CTACAGAGCTCACTTGTGTTTC	AAGGAGAACCAAGGAGGAATGT
DBT	sgDBT_3	AATTCCACGAGCAAATGCAA	chr6:26043597	+	GGCAAGAGAATTGTTTAAACCC	TTAATGCTTTTCAGGCTTTCA	TTGCAGTGAGCCGAGATTGT	GACTATGTCTGCAGCCCTGA
DBX1	sgDBX1_5	GGGGATGGGCACCACGCTGG	chr6:26216656	+	TGCGAGTCTTTCAGGCCCAGCT	TTGAAAGGGAAAGTTGTTTGGG	ACATCTTCTCCAGCGCCTTC	AGGTTTGTAGGTTCGTGGCC
DCAF11	sgDCAF11_5	GGAGAACCGGCAGCGGATGA	chr6:26252191	-	TCAGCCCTCTTTGCCAGGCATT	TGCTACCATCTTCCTGTGTCAT	CAACCACTTTGCCAGTGGAGCA	GAGCCACCACTTGAAGATTGGA
DCAF12	sgDCAF12_6	GAGAATCTGAAACTAACCAC	chr6:27100208	-	TCCTGTTCCAATGAGTGCCTCT	AAGCAAGGAAGTTCTCAGCACT	TACTGTGTAGCAGTCATCTCAG	TCAGGCTAGCAGACAGTCAGCA
DCAF16	sgDCAF16_3	TGCCAGGCAAGACTCTCAAG	chr6:27114188	+	CCATTTAGAGTGGCATGATCTC	CTGAACTGGTCCTGGAAACTGA	GCATGATACAACCAGGAATTAG	GTTAGTCAGTGTTCTGCTGGCT
DCAF4	sgDCAF4_9	CGGCAGCCATTAAACAGCAG	chr6:26032039	-	TGGAATGCTATCTCTGGGACTT	CGTCAGATTAGGCTCATATGGT	AGAGGGATGTCATGATAGCCAG	TGGCCTGAGAAAGTCCATGATC
DCAF5	sgDCAF5_4	GCCACAGCCAATTCAAAGGA	chr6:26046016	-	AACTCACCCTGTCTACAGTCCA	ATAGGACTCATGGGGACCTTGT	CTGGCAAACTATCCATCAGCCT	TCTCCTGGCTTGAGAGACACTA
DCAF7	sgDCAF7_7	TGCTGTGTTCTAGATGGCGG	chr6:26189003	-	GGTTTAGATGAACTGGACGT	AGTTGAGAACCAGCCTTCTAGA	AGATGAACTGGACGTGGCAG	GGCCAGGTAGTTAGGGTCCT
DCAF7	sgDCAF7_4	CGAGCCATCAGCACCCACAG	chr6:26285559	-	TGCTTTTGTGTCATGAGCGAGG	GTAGTTAGGGTCCTGCTTGTTC	GATGAACTGGACGTGGCAGA	GTGATGCTGTGGGTCTTCGT
DCAF7	sgDCAF7_6	GATACGACATGCACCATCTG	chr6:32632755	+	TAAGGTCCTACGGTGAGGACTG	AGAACAATGAGAGAACAAGCTG	AAGACTTGACTGCCTCGGTG	TGGCCAGACACGAGATTCAC
DCAKD	sgDCAKD_1	CAAGTACATGAAGCACACCG	chr6:32411222	-	CACTGAGAGGTAAACTGTGCAA	TTCTGTTCTGCACGGCATTGGA	CAGGATACCGCTACGTGATTCT	ACTATCCGCGTCAGGCACAAAG
DCBLD1	sgDCBLD1_3	GCAAACAGTGTGATTGGGGT	chr6:30458108	-	TCAGTCCCCAGCTAAATGACTT	CTTCCTAGCAGCACTGAAACTC	TATCCAAATCTCCCAACCTCAG	ACGGGTGGAGAGATAGATGATT
DCC	sgDCC_1	ACAGCCTGTACACCTACTGG	chr21:38309515	-	AGCAGAAGTGACAGTCAAATTG	TCATGACAGTCCAGGAGAGGTT	TTCTTAGGGACAGAGTTGTCTG	CTCATTGTGATGTGTTACCACT
DCDC2C	sgDCDC2C_2	GCCTCTTCACGCCCACGCGT	chr3:128998625	+	AAGACCATCGTGGTGTACCGCA	CTCCTCCACACCCCTGTTTCTG	CACTTACTCGAGCTCCTTGAAG	AAGACCATCGTGGTGTACCGCA
DCDC2C	sgDCDC2C_9	CACGCCCGCCAAGACCATCG	chr19:3576545	+	TCTACCGCTTCTACAGAGGAAG	CACTTACTCGAGCTCCTTGAAG	GACAGCACGAACTTCTTGCCCA	ATTACCCAATCACCTGTCCCTG
DCDC5	sgDCDC5_7	GAGTAACCCTGACCTTGTGC	chr6:34211242	-	AACTAGCATAGTGCCTGACATG	TACACTAGGAGGCCTGAAGCAT	TCATGCTACTTTGTAATGTGGC	CCTCCACTACAAGGAAGCACAA
DCDC5	sgDCDC5_10	GGCATGTCAGCCAGCCACCA	chr4:174254221	-	TGAGACATGCCCTTAGGAGTAA	CCATATCATGGATGCAAGGCTG	CTGAAAGCCTATCATCAGAAAC	GCTTGGCATATGCTTATATGGT
DCLK2	sgDCLK2_4	TCTTCTTCCAATGTAAACGG	chr21:40720459	+	AGTCACATGGTTAGCCTGGAAC	TAGAAGTTGTGATCAGATCACC	AATGATCAGACTGAGAACTACC	GGAAGAAATGCACTGATGTGAT
DCLRE1B	sgDCLRE1B_5	GAATGAGCTGGACAATCTGG	chr6:79918285	-	GGAGTAGGATGGAGACATTACA	TCAAACGCCTGGGCTCAAATGA	GGTGACAGGAAACTGAAAGGAA	GTTGGAGGTAGGAGAGGCTTGT
DCP1A	sgDCP1A_2	GAGAAGATCAACGCTTGGGA	chr16:4558029	+	GCTTCTTACCTCACCTGTCTCC	ATGGAGAGGTTGCCAGGAGATG	TACCATTGCACCTTTCCCAAGT	GCATGCTCCAACCTACACAATC
DCP1A	sgDCP1A_9	TTTCAGGCTGGACTGAATGG	chr18:61627389	+	CTCTGGTTGGCAATCAGACTGG	ATGAGGCAATTGGGCACAGTCA	AGCATGCTTTTCATTGGACTGT	CATCTGGACACAAGCATCTGAC
DCP1A	sgDCP1A_3	GTGGTCGTTGCAGTAACCAG	chr17:36093563	+	TATCCTGGAGCTGAGACTTGCT	TGGACTTGGCTTCCCGTAATGA	GTAACTGTCTGCTGGAAAACAC	GATGTCAGATGTTCACATGTTC
DCP1A	sgDCP1A_5	TCTGCCCCAAGGCCAACCAG	chr8:76468222	-	CCTCAAACACAAGCTTTCAGGC	CGTTTTAGCTCAGGGAAAGGAA	CTATATCACCAGCATCGCAGAC	AGCCACTTCTCTCACTCCTATC
DCPS	sgDCPS_7	AATCATTTTCCTACACGGGA	chr5:177631893	+	CTCAGCCTTCTTTTCCCTTCCC	ATCTCCTACAGTCTCATGTCGT	CTTACCGTTCTCCGGCTTCAGA	GAGCTAGATGTGTTCATTGCCT
DCST2	sgDCST2_2	TAGAGAAGCACAAGCAGCAG	chr1:13183552	+	TCAGCCTGAAAGTTCCTTAAGC	TGTGATGGCGATGGCACAGATA	TCAGCATGAAGCTGCACCGTGT	TGGTCCCAGTTCAGGTAACAAT
DCTD	sgDCTD_5	GCTTAGCGCATTCATTACAA	chr2:38800543	+	AGTCTTAGAATACCTGGCACCA	ATGGACACGCTCAGCTTCGTCA	ACGAGCAGGCAGCAATGCAAAT	CCTCACTGCTCATCAGCAACCA
DCTN1	sgDCTN1_2	GCGCCCAGCCAGTACTGGGG	chr7:27169973	-	CTCAGTCAGTAGCAAGATATCC	ATGTGGAGTCAGTGCCAAGCGA	CTACCCCTATCCTCTGCTTTCT	TCTGATCCAAGTTCTAGGTCTT
DCTN2	sgDCTN2_2	GAAGCAACAAAGAACAGCAA	chr7:27183102	-	AGCTTGCAGTGAGCCAAGATTG	CAGTGAAGGAGTCAGCCACAGA	CCCTTCTCCTTCCAGTCATGAT	AAATCTCTAGGGTCACATCTCC
DCTPP1	sgDCTPP1_1	CAGCAAACTCAGCATGGAGG	chr7:27183080	+	CATCCCAACAACAGCAAAGAGC	GGAGGAGGTCAAGAAAGGCTTC	AACCAAGGCCAGGAGGAGATTC	GCGAGATGTTAAGGGCAGTTCA
DCUN1D4	sgDCUN1D4_7	GAGCTGCCTGAAAATGCACT	chr17:46629786	+	AGGACCAATCGTATTGGCCAGT	CTTTGGAAATCCTCACCCTTGT	TCAGCTTCGAGCCGAGGTGCAGT	CAACACTGAAAGAGAGCCAGTC
DDA1	sgDDA1_4	GCGCTACCTGCATCAGCAAT	chr12:54367046	+	ATATGCGGTATGTGCTCCTAGT	GTAGCTGGGATTACAGTCACGT	GCGACTTTCTCTATCTTTCCTC	ATACAGTCTACCTAATGCCAGA
DDAH1	sgDDAH1_4	GCAAGACGTGCCCTTTGTTG	chr12:54422658	+	AGCTGCCCTTTTCTGAGGGACA	GTGTCAGTTCCAAGCTTGTATC	CTACGACAAACTCACTGTGCCT	GCATGCATTAGTGAGCAATGAC
DDC	sgDDC_9	TACATGGCCAACTACATGGA	chr12:54423466	-	ACACTTACCCCAGGCATGATTA	CTACCCACGGCTTGCTTGGTAT	AAACGTGTCTGGCTCCTGAG	CGCCTTCCAGTTCAGAGGTT
DDI2	sgDDI2_3	GAAGGAACGCAATCCACCCC	chr2:177034306	+	CCATGTATGAGCAAGTGTTCTG	GAGCCAAGATTGCACCACTACA	CCTTGCTCCGAGATATGTTGCT	CTCAGCCTTTGACTTTAGCACT
DDN	sgDDN_8	TCCTCATCCTGGAGCTCCCG	chr18:22057005	+	ATCTCTCCATGCACACTTTAAC	TTGAGTTCCAATCTCATCACTC	GTCTTCACTTCTATCACCAATAG	AGCTTGGCAAGAATCATAAGTC
DDOST	sgDDOST_5	GCCGTCAATAAAGGCACTGA	chr8:99129304	+	TGCACAGACCGAAGAGACACCT	TGACCAGTGCAATTAGTGGATG	TCACTGTGTCTGGTGCCTGCTT	TCTGAACTGAGAAAACGGTTCC
DDRGK1	sgDDRGK1_5	TAAGAAACTGCGGAAGCTGG	chr6:114383918	-	TGCATAAGAAGCAAGGCTGCCT	CACACACGCACTCATGGCAGAT	GGAGGAAGGTGTCGAGAAGCCA	AGACAGACTAGGGAAGGCAATG
DDX17	sgDDX17_4	GTGGACCACAGAGGAGGCGG	chr22:29138203	-	CAGAGGTTGCAATGAGCTGAGA	TATGCATGTCCCAGGAATCAGT	AGAGATACCTTGGCAGTACCTG	GAAGATGTGGAAGATGTCAAGT
DDX23	sgDDX23_6	AGGCTGAAGCTCTAAAGCGA	chr19:5687306	-	AAGCTGCAGAAGAGCTCATGGA	CACATGCCATCATGTCTGGCTG	CTTTGTTGACAGTTCCAATCTC	CCAAACTCCAGAGTGAACAGGT
DDX27	sgDDX27_9	CTGGATGCCCAGCTCTCGGG	chr16:67469600	-	CTGAGTAGCTGGGATTACAGGT	TTCAATCAACACAAAGGCCTCT	GGCAGGTGGTGATGTTGCAGAA	TATGTGAGCCTGACCATGTGAT
DDX31	sgDDX31_5	GGGAACAACGCAGCAAGCAA	chrX:53458777	-	CAGCTCATGAAAAGCAGCTGAA	ATGGATTGACACACCCTTCACA	AGGCTTCACTCCGAGCTCTGTT	ACTGTCTCTCCTCCTGGTTTCT
DDX39A	sgDDX39A_6	GGTGCCAAAGCGACCCGCCC	chr19:16268138	+	CAATCTCTAGCTTCTCAACAGT	CACGCTATCAGCAGTTCAAGGA	CAAGTCCTGAGGTAGTATCTGT	AGACATGAGATGCAGTGAACTG
DDX3X	sgDDX3X_6	CGTGGACGGAGTGATTACGA	chr1:16343586	+	TCCAAAGTCTGTCACACAGGTG	CTGTTGCCTCAACTGGAATGTC	AGCGACTGTTTCCACCACGTTC	TGATGCTGGTTAGAGAGCCTTA
DDX4	sgDDX4_10	GTTGCTGTTGGACAAGTGGG	chr6:78172481	+	GCGTGGATAGCAAATCCACTTG	TGTGTCACTACTAAGCCTTTCT	TTGAGAACTGGCCAACTTGGAG	TACTTGGGTGATATAAGTAACC
DDX41	sgDDX41_8	ATGCTCAGAACATAACGGGG	chr6:656858	+	GAACACGTACAGCTGAGGCAAC	TTGGTATCTGTCTGACATCTTC	CTCCACCAGGATGTGGTATTTC	CTCTCTCTTCAGCATTGATGTC
DDX42	sgDDX42_2	AAGGCACTGTGGGACTGCTG	chr15:78805619	-	GTGGAGGTTGGAAGAGACATAC	AGTGAGCAACAGCCCAGTAGGA	AGAAGGAAGCTGTGGTGGAGCT	TCCGCCTCTCAGATTCAAGTGA
DDX46	sgDDX46_2	GTAAACGTGGAGATGACAGA	chr17:62081166	+	ACTCACCAGTCAAGCTTCCTCT	GTAGGCACATCCTTCTGGGTCT	TTATCCCTGCTACGAGACCTCT	CCTCTACATGTGTCTGTGCTGA
DDX47	sgDDX47_9	CACTCCAATAGAGGACCCCA	chr19:10449397	-	AGCTTATCTAAGAGAGAGGCCA	TACCTTTGTCAGTTACTCACCT	ATTCTTCACTTGTGATGGCAAC	TAAGCGTCTACTTTGTGCCCAG
DDX56	sgDDX56_2	GAATCAATGACAGCTTGAGC	chr17:73016439	+	CTCCTATCTCAGCTTCCTGAGT	AAGGCCTGTTGCTGTAGGCCTT	CAGTTTCAGGTGGTCTGTGAGA	AGAAGTCAGTATCAGTCACATC
DEAF1	sgDEAF1_9	ACAGTGACAGTGGCCAACGT	chr2:209106805	-	ATCTGACAGGTGTGGCTCTTCA	GCCGAATGACTTAGACAATGGA	GTCCATTCTGGCTTTTGTTGCT	CTCACAGAGCAGACGTTCACAC
DEFB105A	sgDEFB105A_5	TTGGAGAATGAGAAGCCCGA	chr8:39836641	-	TATGCGCCTGTAGTCCCAGCTA	ACACTTGGAGAGTAGGAATTGC	GGCACAGGTGAGTTTGCTGTCT	CTGAGACTCACTCACTGTGTGA
DEFB108B	sgDEFB108B_7	GATCTCCTTGAATTTGCCCC	chr8:39836660	-	CCAGGAAAATCCATAGTGCAAG	AAGTGCTAGGATTACAGGCATG	ACATGGATTTCTGTTTCAAGGC	TAGGTGCACCCAATATTCTCAG
DEFB113	sgDEFB113_7	CAATGTTAACCCCTGCTGTG	chr19:18286171	-	TGGAAACTAAGAGAAGGCACAT	GAGTTGCTTGGGCATGATTTCA	ATGTCAGCTTGTTCGTGGTGCT	GCCAACATTGAATTCACTAGCC
DEFB118	sgDEFB118_4	CGAGAGGAAGTCATGAGCTA	chr1:79125051	-	ACAGTGTGGATATAGGATGCGA	AAGTTGTGCATAGGTCACTAGC	CAGTGCTTTATCTGTATGTGAC	ATCTTCGAGCTTGCTGCATTCC
DEFB128	sgDEFB128_1	CTGCTGTTTGAGGTACTCAC	chr9:21239580	-	TTACTGTTGTAGTACAGGCTGA	GGAAAGTCATAGTTCCTGCTCT	AGTCCTGTTCCCACTCTTACAA	GTTACGGGGGTGGACTTGGAAT
DEFB135	sgDEFB135_4	GGCCACAAGGAGCGTCCTCT	chr9:21304837	+	GCTGATTGGATTGCTCAGTGGA	GCATGTCCATCTCTGCTCACTT	CAAAGCTGCGGAGAGAGTGA	TCCTTTGTCCAAGTCCTGCC
DEGS1	sgDEGS1_8	AACCAGCCCTCAAAATCGGT	chr9:21077664	-	AGACTTGGACTGGAAATGGGTC	AGATGCTGCCAACATGTAGACT	AGAGAGGCTGAAGAATAACCCA	TAACCACTCAATGACTCTGGCT
DEK	sgDEK_5	GACTTCTTCCAAGTTAGCAC	chr9:21481485	+	TCCTATGTGGTTTGGAATGTGT	AGGTCGGGTATGGAATTACCTC	GAAACCCCCTACAGATGAAGAG	TCCCAGCACCTGTAAGGAGATC
DENND5A	sgDENND5A_10	GGTGAAGCAAAAGTAATCGA	chr19:39738018	+	AGCTCAACTGACTCCACTCCAC	ACATACCTTGGACACAGGCAGT	TCCTGCGCTGTGATGACGAGAA	ACTGAGCTCTCCAGTTCAGAAC
DEPDC1	sgDEPDC1_3	GACAGACCTATGGAGAGTCA	chr7:112112396	-	AAGGGTTGCATACCCGCTACTT	CTTAAACCAAAGGCTGGACTCC	GTCTATCCGAGCTGTCTTACCA	GGAGAAACAGCGCCAGGGAAAC
DEPDC1B	sgDEPDC1B_2	GAAGACATCAAGGGAAAATG	chr3:107941047	-	AGCTGAACCCAGAGCTACTGTT	ATTGCCACCATCCATTCTGCCA	AAGTGACCCGCAAACAAACGGT	TGCAGCAACACATTCAGTTCTC
DEPDC7	sgDEPDC7_1	ATACCTTCCAGACCAAATGG	chr3:159998537	+	GGAGAGCTAATAGATCATAGAC	GCAATTCCATTATGAACGTCAG	GTTCTTTCACTAAGTCTGTTCG	GGGTCTCCATCGTAAATGTGAA
DESI1	sgDESI1_1	ACATCAACCACAGAGTCTGG	chr15:65703380	+	CCTTGTGCTGAGTGATAAGGAT	TCACACCTGTGATCTCAGCACT	AGGGAGGAGAGGTACTCCAGAA	AGCTGAGATTATACTCCAGCCT
DEXI	sgDEXI_8	GCTCCGAGTCAGCATCGTAA	chr17:47121352	+	TCATCCTGTTCAGAGAGGGCAC	AATTGCCAGGGGACATCTGGAG	TGTAGGGAAGAGGGGAACAGCA	GTTCTACGTGGGCCTGTTCTTC
DFNB31	sgDFNB31_4	GGTTCATCCACAGGCAGCCA	chr6:160461749	-	CATGCCTAGCATGCAGTAGACA	CACAGCTACATGTGCTTGCTGA	TAAGCCAGGGACAAGGCAGAAG	ACTGGGGAGCCAGACAGTTAAG
DGAT1	sgDGAT1_4	GCTGCGACGGATCCTTGAGA	chr12:53491529	-	GATGATGCGTGAGTAGTCCATG	TCCTACCGCGACGTCAACTCAT	TTGTGCTACGAGCTCAACTTTC	AGCTACACCCAACCCTGCCCTA
DGCR14	sgDGCR14_9	GGAGAAGCTCCAGGCACAGA	chr19:46733630	-	AGGCTAAGATTCCCAGGCAATC	GTGTGATCTTGGCTCACTGCAA	TTCATTCTGATCTCTCCTTGCA	AGAATTAGAGTGAGCCTGAAGC
DGCR2	sgDGCR2_7	TGACATCAAGGACAACGTGG	chr1:18702829	-	GCATCAAAGTCTCTGAGACATC	TGTCAAGTGGTGCAGCAGTGAT	GAGGCTACCTTTTTTGGCATTG	GACTTGGGACGTCCTATCAAGA
DGCR8	sgDGCR8_10	TCAGGACTTGGGCTGAGCGG	chr11:18738334	+	TGCCAGAATAATCTGAGCTGGT	TTGAGGACACGCTGCATGTACT	TCGAAGCTACCTGGAGAAGCGT	AACATGCCCTCAACACATCACA
DGKD	sgDGKD_5	GGATGACTGACACTTTGCAC	chr12:56421594	-	CTGCAGTCACTTGCCTAGCACA	GCTGACATCTCACCAAGATAAC	AGAAGGATAAGCATGTGTGGTA	TATTTCCGTGTTATGCCTTCTC
DGKK	sgDGKK_10	GGCACTGCCCCGCCTCAGGA	chr11:117866383	-	AATAGACATGGTGCTGGACTTG	TCATTCGTGTCACTAAAGGGTT	TTTAGCCTTCCAGGCTTAGGGA	TCGGTTCTGTGTACAGTTCTGT
DGKK	sgDGKK_1	GAAGCCTCGGAGAGCAGCGG	chr19:55879873	+	TGTCCACCGGACATTGCAATAG	GTGGCTGCTTACGAAGAGGTGT	TGATTCTGAGGTCGCCTCTGGA	TACTTTAGCCTTCCAGGCTTAG
DGKK	sgDGKK_5	GAGTTGATGAAGATGAGCAA	chrX:114250358	+	CTCTTTCTCTCAGGTTAGGAGG	CTCAGCAAATGTCATTTGTCTG	TCGTTGTGTCAGGCCAATTAGT	GAACTGATTCCAAGAAGCCTGT
DGKK	sgDGKK_7	GGGAAGCAACACAGCAACCA	chr15:81592488	-	TAAAGGATCTGTCAGACCCGAG	CTCTGTGATCCTCACAGCTCAT	CCTGCAAGGCATTGTAGTGCTC	GGATGGTAATTGCCTGAAAAAC
DGKZ	sgDGKZ_7	TGGCCAACTTACCCGGTCGG	chr6:52103675	-	GAGATGTACCGCAAAGTGCACA	TAACAGAGCGAGACTCAGTCTC	CCAGCAAGTGGAAAAGTGGGAT	TGATTTGCCTCTGTTCTTCCTC
DGUOK	sgDGUOK_2	GCTCCAGCTGTACTTTCAGG	chr3:57136548	-	TGGTTGTTGACTGTTAACTCCT	TGGTAGAAGTACAACTCTGGAC	ACAGACCTCTCAAAGATCTGTA	TGACTAAGCTGGGGATCTGATT
DHCR24	sgDHCR24_6	GATGAACGGACACAGCCAGA	chr2:103010987	+	TGTCAGCTAGAGGCAACATACT	ATTCCCTTGGAATCCATGGTCT	GTCGATGTAGAGCTCTGCCTCA	TGACCTGCTCCGATTGTGTCCT
DHCR7	sgDHCR7_10	TCTGCCATGACCACTTCGGG	chr2:103057803	-	AAGCTGGCTGAGCTGGCTAATA	TCAGGTGCATTCGGAAGCGTCA	TGCAGCGTGTAAAGATAAGGCA	GCATTGAGGAAGTTGCTGAGCA
DHODH	sgDHODH_10	GAGTCTTGAAATCTGGCCCG	chr12:56732960	-	CACGGGAGATGAGCGTTTCTAT	CATCGTTGCTAATTACATGACA	CTGAACACCTGATGCCGACT	TCCAAATCCCCACTGCTCAC
DHRS1	sgDHRS1_1	AGAGCTGCAAGGCAATGCCA	chr14:23842537	+	AGTAGCTGCTGGGACTGCAGGA	AGCTTCAGATAGCCCAGGACTC	AACTGTGGTCCCAGAGGAAGCA	GTCCCACTCAGCCCCTTCTTCA
DHRS7B	sgDHRS7B_4	TCACCACCACAGCATTCCGC	chr16:28515286	-	CTATGTCCTAGGCTGAATGGCA	CTACCTCAGCAAGCAACTGAGG	ACTGCCTCCAGGACCCACCTTT	CTGGGATTCATATCAGATGAGA
DHX15	sgDHX15_8	GAAGGATCGAGATCGAGACC	chr10:6067949	-	ACCCAGTCTCACCAACCAGTAC	TGCAGCAGACTGAGTTCTTGTG	ACGCTACCGTGAACATTCTGCA	GCGTTGAATGTGCTGAGTGGGT
DHX30	sgDHX30_6	GACCCAACTCACCTTAGCTG	chr22:37540139	-	TGCTCTCTGCTATCTTATCTGT	CATGAGAAGCAAGGCTAGGTGA	TGCCTTTAGGGAACACCAGACA	TACATCGCAGAGCCTCAGGGAA
DHX32	sgDHX32_7	CAATATTCAGCACACCACTG	chr5:131396659	+	TGGCTGATGACAGAGACCAGTT	GCACAATCTCTGCTCACTGCAA	TGTGGACCTGTGTGCATATCAC	TTCCTAGCAGTAACTCTGTGCA
DHX34	sgDHX34_6	CAAGCACAGCATCCCAGCGC	chr16:3115806	+	AGAGATCACTGCAGATGTCATG	CCAAAGTCCAGGTAGTGCAACA	GCCAAGAACAGAGAGGTTGATG	TGGAGAAATGGGACTGGAATTG
DHX36	sgDHX36_2	AAAACAGGGGCAGAAGAACA	chr16:27357803	-	AGATACGACAACGACACTCCTA	GTCACCAGAAACCACTGCTTGT	TGCTGCCTCATCCTCTCCACTA	GTAGTCTGCCAGGACAATGAGT
DHX38	sgDHX38_6	AGAGAGCAAGGATGACCAGA	chr15:75932128	+	TTGGAGATAGGCAGTGACTTGA	CGCAGGCTCACATATGGCAACA	CCTTTACCTGTCTTTCCGGATA	TCTGGACTGTCAGGTTGGTGGT
DHX8	sgDHX8_10	GTGCAGAAGGCCATCTGCAG	chr3:100963143	+	TCTCCCCAAGTAAGGGTATGCC	GAGTAGTGAAGACACAATCACA	TCGATCAGTGTCCGGTAACCCT	TAGAGCTGCCTCTGTAGTACAC
DIAPH1	sgDIAPH1_5	GACTCCAGGCAGCTGAGCAG	chr12:57828846	+	CTGTGACTCTCCAACTTGAAGT	CTGGGACAGGTACCCATGACAT	TCCTCAGAATCCTCACCTGACA	GTAGTAAGACCTTGTCTCTGCT
DICER1	sgDICER1_6	GACCAGGTTCCACGAAACGA	chr7:30793425	-	TCTGACATAACTCCTGACAGAT	TTGCAGTCCAGCTCATATTGGA	CTGTTAAATATGAAGAGGAGCT	GCTGATCTGAGAGAAGCTGTGA
DIDO1	sgDIDO1_7	GCGCCACGTGACAGCACCCG	chr2:74683306	+	GTTACCAACTCTTCTCACAAGA	TACATCTGAAGAAGCCCTGCAT	AGTCATCTGTTTTGTTCTGCAG	CAGTTCTGCGACAAACGCTCTC
DIMT1	sgDIMT1_6	CAGGACTCATGTTCAACACG	chr2:206884551	-	ACTCAGAAAGCAGTAATACTCC	TTGTCAGTCCTGGCGTGACGTT	TTCTCTGGTACTGCCTAATATC	ATGCAGAAGACAGCCCAAGAAT
DIRAS3	sgDIRAS3_9	CGTACTTTTCCCCACACCAG	chr1:38397587	+	CTTGCAGATCAGCTCATAGAAG	TCTAGCAGGCTGAACTGTGTGC	TCAATGGTCGGCAGGTACTCAT	CTAAGTGTGGGAGAACTTGTGC
DKC1	sgDKC1_7	GTGAAGTCACAACAGAGTGC	chr22:31529406	+	GCAGTGGCATGCCAGAATAGCT	AGTTGGGAGTACTCAGTGTAGA	TGGATCCCAAGGTGACTGGTTG	ATGGATCCAGTCAGCTTGATGA
DKK2	sgDKK2_2	GATTCTGCCATCCCAAGTCA	chr7:155090213	+	GGTTGATACCAATTGGCTCTGC	GTCACTTGGTCTTGAGAGAGAC	CCAGAACTACAGATATCCCTAC	TAGGGCCAAAGTATGCTCAGTC
DLAT	sgDLAT_5	GAAGCAGTGGCAGCAGGGGT	chr7:155090325	-	ATCACAGTTGGCAAGTGAGTAG	TGTACAGCCTGCAGAACCTTGA	ATACACTGGATTCCTCAGCAGC	TGAGAAAGGTTACAGGAACTGT
DLG2	sgDLG2_6	GATGAATAAGCGTCTAACAG	chr8:19694602	-	CTGCAGCTGAACTCTCAGGAGA	CTACCATGGAGGATATTAGGTC	GCTTAATTGCTCGATCATAGGT	CCTTTGAGAGAATGAGCTTTCT
DLG3	sgDLG3_3	GGACAACAAGTTCATCGAGG	chr8:95839601	+	CCTGTGTGAGACCTGGAGATTG	TATTCACCAAGTCCCAAGCAGA	AGGTGGATGGACAAGACTACCA	TGGGAGTATGCAGATGTGCTAT
DLG5	sgDLG5_6	CATGAAGCGGCTCCACGAGG	chr4:128626917	-	CATAGCTCACTATAACCTCAGA	GAGGCACTAGGTCTGTACCAGA	TTGGGAGAAATGGCCAGTCTCCA	CGCTGTATCTACGGGAAGTGTT
DLX2	sgDLX2_9	GGAAACTGGAGTAGATGGTG	chr10:60027194	+	TCACCCGCTTAATCAGTAGCGA	TTCGAAAGCTCTGGATTTTCAC	GGAGGACCTTGAGCCTGAAATT	AGCATTGTCCTAAACCCGCCTG
DMAP1	sgDMAP1_7	GGACATTATCAACCCGGACA	chr1:44426908	+	CTTCGTTTCCTACAACACCGAC	CAGTGTCTCAGAGGACTTCTTG	ATGTACGGGACATTCTAGAACT	CTTAGAGGTGTCATACCCTCTT
DMKN	sgDMKN_1	GCTCCCACCGTGGTTGCCGG	chr12:30823940	+	GTGAGGTATATCACAGCAAGAT	ATCATTGCGTAGTTCCGAATAC	CTTTAGGACAGCGTTTGAAATC	AGAGAAAGGGGAGACTTTCCCT
DMTN	sgDMTN_9	GGAAGATGACGACTCTGGAG	chr1:201821267	+	TAGTGGCCTTATCAAGGTCCAG	GGTTGAGGCAGGAGAATCACT	CCCCACCTTTGCTTGTGTCT	CGGAGGTTGCAGTGATCTGA
DMWD	sgDMWD_8	GGAGACCGAGGCCCAGACAG	chr3:158983061	-	TGCATCTTAGCTAGCTTCCTGT	ACTCATCACCTCTTAGAACAGA	AGTCCTACCTCTACCACTGACT	CTTCTTAGGGCTTGGACTCAGT
DMXL1	sgDMXL1_10	GAATCTTCCATATCCACTGA	chr6:79577506	-	CTATTACGAAGTGTGGACCTAG	CAGTCATTAGAAGTTGAGTCTG	AACTCTGACTCGATCCATGACC	AAGGAAGTGGAGGAACAGAATC
DNAAF2	sgDNAAF2_7	GAATGTCTGCAGCAACGCGT	chr4:185350133	-	GATGGAAGACCACGTCGTAGAC	AGTTCCGGCGAATGTTCTCCCA	CGTAGACCATGTAGCGGCTG	TGGAAGTGCGGTTCGTGCA
DNAH10	sgDNAH10_8	GCACAGGACGAGTACAACCG	chr7:128585975	+	CTAGCCTGGCCAACATGGTGAA	TGGCATGCACCTGTAATCCCAA	GCAGGTCTGATTCATGCTCAGA	AGCCTGGTGACAGAGTGAGACT
DNAH11	sgDNAH11_1	GATGATGCTGGGGTTCACGG	chr5:1880871	+	TGCTTGTCCCAGGCCTTCGCTT	CTGGTGTTCTTGGGTTATCCTG	GGCTGGTGCTTTCCAGAAACTC	AGACTTCAGAGAAGCCCCGACC
DNAH17	sgDNAH17_7	GGTGCTGTTTGAGGACGCCG	chr15:89182771	-	ACTATTGGTGATGCTCGGATTC	TGAACTCTTATTTGCCAAGCCA	GGTGACAGAGGTGATTCCAGGT	CAGCCTATTGAACAGTAAGCTC
DNAH17	sgDNAH17_3	GCTGCTCAAGACCTACGGGG	chr7:16255693	-	CAAAACACCAATGGAACGGAGG	TCAGTGATGGCCAGTTGACCTC	GAAAGTCAAGGAGAGGCAAGCA	ATCTGATGTCCAGAGAGGATCT
DNAH2	sgDNAH2_9	GGTCCTCTACATCCCTGCAG	chr7:16460693	+	CCGCTTTCTAATCCAGACACAC	CTGCTTACTGATGCCAGACAGG	CTGTCCACTTCCACAAACTTTC	CTCCTTCGTTTCTTCACACTGC
DNAH2	sgDNAH2_3	GAGGCGACGAAACAGCCCGT	chr1:63919591	-	CCGCTGTATTATCTAGAGGGGA	TGTGAACACTGCGGAGAGGAGA	GTTCCTGATCCTGCAGACGGAA	TCTGAGATGAGAGGCATGGTCC
DNAH6	sgDNAH6_8	AGATGCTGCCAATAAAGCAC	chr10:7788605	+	ATGAGGCCACTTAAGCAGTCAT	GGTATCATGGCAATACATGACT	AGGTCCGTAACACTGTGCAG	CCAAATCTGGGGGCTTTGTA
DNAH8	sgDNAH8_10	GCAGCAATGATCCACCCTGG	chr3:52836688	+	GGAGGAATATGATAGTGATATG	ACCTAACCCCACTTTAGACAG	GTGCGACAGATGATGGAAATG	CCCACTTTAGACAGAGCCTTT
DNAH8	sgDNAH8_7	GAATGACAGACTTGATGGGA	chr10:7618552	-	TGGTGAAAATTGAGGGATGGAC	GGATCAGTAAGATCATTGACT	TGTGCCGGCAGTATTACACA	ACTTTCTTCCTTCTTCAGCAGT
DNAJA3	sgDNAJA3_4	GAAAAGCCCTGTGTTCCGGA	chr1:160919913	+	TGATCTGAGACTGAGGAAATCC	GGCGAATACAGAGAATGATGTG	TTAGTCTGCAGTGGACTTATCT	GTGGCTTGTGGTCCACACTCAA
DNAJB11	sgDNAJB11_3	GGTAGTTAGAAACAAACCTG	chr6:33627290	+	CGTCTCTACTTCTCCAGCTTTA	TGGAAGACTGTAGTGTGCCTCT	CAATTGAGGAAAGGAAAGGCTG	AGGCTGCTCTAATAGTACAAGA
DNAJB12	sgDNAJB12_8	CCTTCCAGCAGTTGTTCCGG	chr6:33632704	+	AGCCAAGGTGAGACCCTGTCAT	ACTGGGAACTCCTAGATAGGCA	AAGCCACCTCCCAAATACAGCC	AGAGGGAACCAACTACTCCTCT
DNAJB13	sgDNAJB13_10	CACACGCATCACCTTTGAGA	chr21:35144552	+	CAAGTACAAATCCCATAGAGCA	AGCTGAAATCATGCCACCTCAC	CTCCACCATCAAGGACAAGATC	ATGTTCTTGCCCTGGGCAAGTC
DNAJB3	sgDNAJB3_3	GCCTCGGATGAGGCCTGCCG	chr2:24538015	+	TTCCCAAGAGGTCAAAGGAGAA	TGGAGACCATGGCTGGTTGGAG	CTTCCTCCTTGTTCTCAGGGTT	TCATAGGCCTCGACCAATGAGA
DNAJB4	sgDNAJB4_8	CCAAGAGACAGGAATTCTGT	chr6:150713474	+	CACCTTTCATGGCGATCCTCAT	TTTTGGTGCCTTCTTTCCACCC	GAAGACGAATGGGTGGTGGT	TGTAACTCCTTCCATCAGCGT
DNAJB7	sgDNAJB7_6	CCCACTATTATCAAAAGCCA	chr16:734070	+	CCTCCCTCATCATTGTCCACGA	CTGAGGCATACGAGGTATTATC	CTGCCATTAACGATTTTGTCTG	GAAGACTCGCTTGAGGACCTGT
DNAJC1	sgDNAJC1_5	AAAGACTGGCAGCAAGAGTG	chr5:78532602	-	ATGACAGGCAGAATAGTCTCTG	TATGGAGATGCACATGACTGAC	CTGTAACCATAATTCTTTCCAC	ATGGGGGAAAAAACCTGAAGAC
DNAJC11	sgDNAJC11_3	GCTGCAGAAGAAGCAAGAGG	chr8:75233275	-	CCTCTTGAGAAAGGACCTGTGT	TAGCCTGGGCAATATAGTGAGA	GGCTTGTGTTCCTCTCGCGTAA	TGTTAGGCCTTTGGAGGGTAAT
DNAJC12	sgDNAJC12_3	CCCGCTATGACCACTGGCGA	chr8:143747430	-	TCTGACTAATCAGATCCTGCCT	GTGCCGAGCACTTTACATCCAT	TGGAGACTTTTCAGAAACTGCA	TCCAGACTCTGCTAACTTCTTG
DNAJC17	sgDNAJC17_7	GGCAGCTGGAGGAACAGCAG	chr8:143746297	-	AAGGCCACTTGTCAGCACTCTC	TCTGGTCATTCAACCCTTGTGT	TTGGACCTGCACAGAATTGTCA	TCCCAAAACAAGGCCACCTCTG
DNAJC18	sgDNAJC18_3	CAGGGGTCATGACTCTCAGG	chr19:18391832	+	TGAGGTCAAGAAGCTAGTATGC	TTGTGGTCAGGAGTAGATCTTA	AGTCCACTCATTCTCAGACTTC	TACGAGCAGTGTCTCTTCTGAC
DNAJC21	sgDNAJC21_3	GGAAGAACAGAATGCAGAGA	chr19:8398910	+	TCACCATGGTCCCATCTAGTGA	ACACCTGCAATCCCAGCTACTT	ACGCACTTGGCCTGCTTTAGCT	TTGGCAGAGTTTCTGCACTCAA
DNAJC5	sgDNAJC5_7	ATTGTACCACGTCCTTGGGT	chr11:65479866	+	GCAAACTCCACAAGGCAGTGTT	TGGTGTCTCTTACAGGTTACTC	ATAGCCTAACATGGCAGACCAG	CAAAGGTGTTACCGAGCTGTGA
DNAJC7	sgDNAJC7_3	TGAACTGTACACAGAAGCCC	chr19:49575726	-	AGATTATCCCACAGACCCTAGC	GAGCAACAGATAGCCCAGATTG	TGCCAAAGCACTCAAAGCAAAG	TCCTTGCAAATTGTCCAACTGC
DNAL4	sgDNAL4_4	CTAGCACTCGGACATGCCAG	chr17:7826830	-	CTCATCCTAGCAGTACTGTCTG	CCAGCAGATCGATGGAGAAGGA	GGAGAATTTCTCACAGGCTGTG	TTCCCATGTCTGTTGGCTGGAA
DNASE1	sgDNASE1_4	GGATCAGCCACTGGAAGGTG	chr8:73480188	-	CTGGAATGCCTGTGTCACACAC	GTGGAAACCACATGACAGCCTA	GCTCACCTGTCATAGGCACAGT	TCTATGACGTCTACCTGGATGT
DNASE2	sgDNASE2_1	GTAGCAGGTCAGGGCCCCGG	chr21:35743032	+	AGAGCTGGCAGCTTGTAGACCA	GGCAAGTTTAGGGAAGTGAAAG	GGAGGTCGGAGAATGCACAG	TCTCAGCCCCATAGCAGCTA
DNM1	sgDNM1_9	GTGACAATGCCAGATCCTCG	chr11:74168293	-	GCATTGGACACATAGGCATGTG	AGGGCAGTAGGCATCAAGGTCT	TGCTGGTGAAGGAGGGCACGTA	CCATATGCTCTTAGTTACCTGA
DNM2	sgDNM2_4	GGACACTCTGGAGCTCTCCG	chr2:163374431	+	TTGACCCCTGAACTTCACTCCT	TATGTTGCACATGCTGGCTCCA	CACTACCTTCACCAGCTCAAAT	TAGCCAGCATTTGCCATTGGGA
DNM3	sgDNM3_7	GATACCCTGGAACTCTCAGG	chr1:160011683	+	CTGTGAGTACTACATAGAGTGC	TGGCACCTAGAAATGTGGTGCA	CAGGATGGTTCAGCAATTTGCT	GTAAGAACATATTCCTCTCCTG
DNMT1	sgDNMT1_7	GAGGCCAGAAGGAGGAACCG	chr17:21319891	+	GTATCGAAGATCTGGTAGACCA	ATACATTCTGATGGATCCCAGT	CAGTTGGATTTAGGCCAGTTTG	TCTCCAGTCTTCACTCTGGTCC
DNMT3B	sgDNMT3B_10	ATAACAACGGCAAAGACCGA	chr17:21319766	+	AGCTGGTACCCAGGCATAGCAT	CTAGCAACTAAGATGCAGGGTC	ACTCAGCCACCTCTGACTACTG	TGCTCTTGTTGTTGGCAACATC
DNPEP	sgDNPEP_10	TGACAGAGCTGGTGCTGCGG	chr2:233635851	-	GGTTAGGCATTGCATGACTTTG	GTGCAGGAAACCCACCAGTACT	CAGGACTCTACTGTCGCCAGGT	AGAGCCTCAAGGCAGGTTATGC
DNPH1	sgDNPH1_5	TCATAGCCTACACCCAAGGA	chr19:18084985	+	ACTAGAGCAGTGTCTGAGAATA	TGGGAGCCAGCATGAGGCATGT	ATGAACCTCAAGTGCCCCCAAT	TCCTCATAGTCCCACACCTGGA
DNTTIP2	sgDNTTIP2_4	GATTAAACTTTGCTTCCCAG	chr19:18084927	+	TCCTAACACTGGACACTGGGGA	CACTATGTTGGCCAAGCTGTCT	GTAGTGAGCCTGTAGTTCTGCT	CTGGGATTACAGCCGTAAGCCA
DOC2B	sgDOC2B_5	GGAGCCTACGGCTCCAGCCC	chr19:18085947	-	CCTTCCCGGGAACAAAAGCAGC	CATCAGCATCCAGGAGCATATG	TACTGCAGTCGTCCGACTCGTA	TCAAGCAGATCTCCGACTACTT
DOCK1	sgDOCK1_5	GTAGAGCTGCCTCCAGATGG	chr19:18092867	-	CTTACTTTGACGTATGAGGTGG	AAAGACACATCCTACAGTCCCT	CATCCCATTGGCATATCAGGGT	ACGCTATGGCCTAGATGTGAAA
DOCK1	sgDOCK1_4	GCGCGAGGAGAAGTACGGCG	chr5:113822763	+	GTTTCCTACCTCCCGTAGAAAC	TCCGAAATGTAAACTTGCAACC	TAGACGCGGAGTTTCCTGCCCGA	CAAGTTCATCCAAGAAGCAGAA
DOLK	sgDOLK_3	GTAGAAGGCCTGCACTGCGA	chr5:113798834	+	ATGCCAGTGGCTGCCACCACAAT	GAAGCCCCAGGTCTAGAGATA	ACCACAATGCCAAAACGCTC	CGGCAGTAGTGTTTGCAGTG
DOPEY1	sgDOPEY1_2	CCAGTGCTAGCAGATAACAG	chr13:50589951	-	CAGGAGACTTACATTGAAATCC	TTGGATCTAGGAAAGACTCAC	AGACAGAACACTTGCCCCAG	ACCTTTTTGTCTTCCCACTCT
DPCD	sgDPCD_1	ACACCAAGATGAGTTTCCAG	chr1:196285027	+	CCAATGTACGTCCATCTGTCCA	CTATCTATGCCAGGTACTATAC	CTTCTGGTCCACAGAGACACTA	CTGGAGTGCTGTAGCAATAGCA
DPEP3	sgDPEP3_5	GTAGAGGAGTTGAACCGCCT	chr8:110986495	-	GTCCCTGAGTGGAAATTACTTG	TGGTTCTGCACCTGTTCTGGAA	TGAGACACTTCCAGGACCCTTC	GAGAGTTCCACCAAGTTCAGAC
DPF2	sgDPF2_5	GATACACACGTCATTCTCGG	chr7:128530428	-	CTCAGGTACTGCTTCCCGTGAA	CAGAAGAGCCATACCTGACCAT	AGACATACCGCTGGCAGTGCAT	TAGTGACTAGAACAGTGTCTGA
DPH1	sgDPH1_8	GGAAATGTCCCTCAGAGCCA	chr7:128531507	-	GCAGCACTTCGTTATGTTCGTA	CGCCAAGGCGTTCCCATGACAA	GCAGAAAAACACTGGCAGATGT	TTCCCATGACAACGGCAAAAGG
DPH3	sgDPH3_9	AGATAACTTCTCCATCACCA	chr7:128547488	-	GAAGTTAAACCCTCGGAGCTGG	ATATCCCAGGTTGGGACCCTAA	CATGGCAGTGTTTCATGACGAG	ACACAGCGCAGCAAAGGCTAC
DPH3P1	sgDPH3P1_7	TCTTTGTTGACTGAAGGCAC	chr7:128531714	-	GCGGAGATAACTTCTCCATCAC	ATGGAAAGAATCCACAACACGC	AATGTGTCCAGGCTGCTCTC	ATGGCTGTGTCTCCACGAAG
DPH3P1	sgDPH3P1_5	CTCGTCATGAAATACTGCCA	chr2:201371727	-	TCTGACACCTAAAGCCTACATA	CTCCACACGCAAACTGATCTT	ATGAAAGTCAGAGCCTGGGC	GAGAGCAGCCTGGACACATT
DPH3P1	sgDPH3P1_1	GAAGAGCTGGAGAATGGGGA	chr6:36446912	+	AGAAGTTAGACCCTCGGAGCTG	GCATTTGAAGTTTCTATCTGGG	ACGAGGTGGAAATCGAGGAC	CAGCTGTTCAGGGTTCGGAT
DPH3P1	sgDPH3P1_8	CGAGGACTTCCAATATGACG	chr6:36449403	+	CTTCCCAAAGTGCTGGGATTAC	ACAACACGCCTACAGAACAGCA	CTTGGTGATGGAGAAGTTATCT	CTATATTCTGACACCTAAAGCC
DPH5	sgDPH5_8	GGACATCACAGTCAAGGGCC	chr1:215753269	-	CTGTGTCAGCTCCTCATTAGCA	CTCCTAGGTTTGTGTAACAAGA	TCTCTCTTCTCCTCAAGTTTGA	AGGGTTTAAACAAGCAGACCTG
DPH6	sgDPH6_4	CAAGTGTACACCAAATGTGA	chr4:44449866	-	CGTATGCGTCCACCATTCTATC	ATGCAACTACAGACAAATGTGC	GACTTGTATGCAGAAGCAATGG	GAGATTAAATGGCCATCAGCTC
DPH7	sgDPH7_5	AAAGCCACTGTGCATGCAGG	chr4:44449626	+	GAGAGCACAGACAAGGATGGTT	GTAAAGGGGACTTTGTCCTCGA	AGGGTGGGGTATGGAGAATCAA	GACAGTTATGGATCACGACCAA
DPP10	sgDPP10_6	GTTAAATCCTCCAGAAGTAG	chr1:202702918	+	AGAGGGTGATAAACTTCTGAGC	GTAGGACAAGTTTTCCTATGGT	CAGTGTTCAGTGCATACCAATG	TACAACATACACACTAGGTAAG
DPP3	sgDPP3_6	GATGATCTGAGGCAGACGGA	chr4:55976885	+	TTGAGAAGGACAAGTTCCTCAC	ATGTACAGGTCCTGCCAAGACA	GTCTGTTACCTTTGACCCTCAC	AGAGCCAGGACTGAAGCTATGT
DPP6	sgDPP6_5	GGTGAGCTGGGAGACGGTGA	chr12:91449583	+	AACAGAATCTGGGGTATGGAGT	TCTGGTCCTTCTCCTCCAGCAA	CTTACGGGGGTCATCTGACG	CTCACTTCGTGCAGGAGCTT
DPY19L1	sgDPY19L1_9	ACACCTCTTCGGCGCCCGCG	chr12:91449464	+	TGCAGGACCATCTTGGCATAGT	AAACGGAGACGGTGACTTGATT	ATCCCGAGAGGGCTCTTCCTTC	TGCAGGACCATCTTGGCATAGT
DPY19L2	sgDPY19L2_7	GCTCCTGGAGGTCCTCCCCG	chr1:175130111	-	TGCAGTTCCTGCACCTTTTCCC	GAAATTGACCCAGCTCCACCAT	AGAAAGGTCTTGGCCACCAC	TGACCCAGCTCCACCATACT
DPY19L2	sgDPY19L2_2	AAAAGGCTTGGAGCTAGAGG	chr17:6493277	-	ATTTCCTACTAGGCACCCACAA	CACGGGAAGTTCTTCAGACAGT	AGGGAATTACGGACGAACTGGA	GCGAATGGCTTCCAACGCATGC
DPYSL4	sgDPYSL4_5	TGAGAACGGGGACATCGTGG	chr1:39876896	+	CTCTTCTCCAGGTGTGAACTCC	TGGGATGTGTCTGAAGGATGTG	CAGATGTACGAGATCTTCAGCA	TCTCTAACTCACTGGTTGACCT
DPYSL5	sgDPYSL5_3	GGAAAACTGGTGATCCCTGG	chr5:5461021	+	CCTTACTGCAGCTGTGTCCTGA	TCAGTTCTCAGCCTGGGTACTT	TCCACGCACGTGGCATTCATGA	GCTCACCTTCTTGTAGGAACAT
DRC1	sgDRC1_2	GAGTTGTCGGAGTGGACCGA	chr7:141364740	-	CTAGTCTCCTGGTGAGACTCCA	AGCAGACCCTGTGGTTTGGAGG	AACGTGGACGAGCACTTGTCC	ATACTCTGCCTGAACCTTCCCG
DRD1	sgDRD1_10	GAAGGAGATGAGTACAGACA	chr9:34372677	+	ACATTCGACAGGCTTTCCATTA	GATTGACTTGGATTGCCACTCA	GAAGTGGCATTTCCATCAGAGG	ATCTCCTTGGCTGTGTCAGATC
DRG2	sgDRG2_2	GCTGGATGCCACCAAGGGAG	chr9:34372382	+	TGTTCAGGAAGCATTTAGCCTG	CAGGATGTGGATGAACAATGCT	GTACGAGCTCAGGGACACATTG	CAAGCTTGTGCTAGTATGTGGC
DRP2	sgDRP2_8	GCAGGACACCAAGGTGGCGC	chrX:118221447	-	TGGCACTGCTCTTACACACAGT	CTCCAGAGATGTTCACGTTCTG	ACCTCTTCAGCCAAGTGGCCAA	AAGCCTAGCTCGTAGTCCTCCT
DSG2	sgDSG2_8	GGTGCCATCATTTCTGCCAG	chr11:101818852	+	TGGTCGCATAGAGTAAAGGAGC	AGCTAACACCGACTGATTCTGT	GATTCCCTCCATCCTCCTGACT	CGTGGTTTCAGTGGTCATGATA
DSP	sgDSP_1	GAGTTCATCAGAAATAGCCA	chr10:30318674	+	TGTGGCTCTTGGGAACAATGTC	TGGCAGGTTCCATGATGAGTGA	ACAATGCGGCAGGAAGATTACA	GCATTCAGAGAAATGGTTCTGA
DSTN	sgDSTN_7	CTACACAGGGCATCCTTCAA	chr1:33233377	-	TGGCTTCTAACAGCGTAAGTTA	TTGAGGCAATCTCCATTACACA	ATGAATGTCAAGCAAATGGACC	CATCAAAACAGGCATTTGGCCA
DTD1	sgDTD1_8	GAGGTAGCAGTGCCGGGAGC	chr11:33564490	-	CACGCTGATCTAGGTGTGTGAT	GGTAACCATTCGGAATGGGTGA	GATGTTACAGGCACCCAAGGGA	CCATGATTGTGAGGCCTTCCCA
DTWD2	sgDTWD2_4	GCGGACGACGACAGTGCGGA	chr2:176802092	-	CTTACTTCCCCTATTGGACGCT	CAATGACGCTACTTAACCTCAC	CTCAGACGCCGAACGACAAGGA	TTCTTACTAGGTAGCTGTGCCT
DTYMK	sgDTYMK_5	GGACCAGGTCGGGTTTGGGA	chr11:93433241	+	CTGAGATCGTGCCATTGCACTC	GTTCTGTACATAGACTGTTTGC	TGTTGGGTTCTTTCTTGGCAGA	ACGCTTCCTAGTGTGCAATTCT
DUSP16	sgDUSP16_9	TGTCATTCACAGGCACACGC	chr1:1905507	+	CAGATCCTGTGAAGCTTAACCT	TATGAATGATGTGTGGGCTTCA	GGTTATGTGTTAAATGCCAGCA	AGATGAGTAAGCTGCACCACGT
DUSP19	sgDUSP19_7	AGATGCCAGAATTCATGTTG	chr9:5969158	+	CTTTGTTACCTGGGCAATAAGG	GCAAGTCGATATACTCACCTAG	GGACTAGCAGTTCAGCCGTT	CAACTTGCAGGTCCGAGCTA
DUSP22	sgDUSP22_9	ACATAGGCCTGGCACTATCG	chr9:6007685	-	GTCAGGAGATCGAGACCATCCT	AGAGGGAAATGCAGCCTCAGCT	TCCCACGGAATACAAATGAGGA	AGCAGTAGCCCTAAGTTTCCTA
DUSP28	sgDUSP28_10	CACGCGCAGCTCTGCCACGC	chr9:6007601	-	TCAGGGCCCAAAAGCAGACTCT	CAAGTCGCGCTAATGGCCAGCA	AGTCACGCTGTGCGTCAACGTC	GTTCTTGCAGTAGACTAGGCAG
DUSP3	sgDUSP3_9	CAGGCTTTGGCTCAAAAGAA	chr10:91492792	-	ACCATGGAGCTGCTGAATCAAG	GAGGCTTAAATCCTTCTCCATC	TCAAGGCCAACGACACACAGGA	GTGTGAATGAGTTGCACATCCT
DUSP4	sgDUSP4_10	TGGGACCCCACTACACGACC	chr16:29809933	-	AGACCAGCCTGGGCAACATAGC	CTGAGGAGCTACTCCACAGTCA	TCAGAACTCTGAAAAGAAGGCA	GAAACCACTCCATGGCCATTCT
DVL2	sgDVL2_3	GGTGGCAAAGGAGGTAAAGG	chr9:34257000	+	AGCTACATATGGACAGGAAGCT	TCCTGGGTAAGAGGTTCTGACA	CTGAAGGACTCACTGGAAGGAT	GCTCTTCTCCAGCTCTCTGAGA
DVL3	sgDVL3_8	GGAGGCACATACTGCCGCAG	chr12:57965863	-	TAGACGACTTCCACTTGTCCAT	AAGCCTACAACACCCTAGCTGA	TCTGCTGCCACTTCCCTGGCTA	CCAGCCTCATAGCTTCTGTGAG
DXO	sgDXO_3	ATAAGCTCCCGGAGGAGCGG	chr2:149806352	+	GTGCATCTCCTTGGAGGTCTTG	CTCACTAATGCTTGTGTCAGAC	CCAGGGAACACTATACCTGAGT	GTTGGTGTTAACCTCCCCAGAG
DYNC1H1	sgDYNC1H1_7	GTAGATGCTGCTGCAGGCGG	chr6:39580967	-	TGTGGACGAGAAACGATCTGAT	GCAGGAGACGATGTTGTTCCAT	AGACGGACATTGTCATGCAGGA	GTACTGGTACAAGAAGTGTATC
DYNLL2	sgDYNLL2_9	CCACGATACAATGCCAGGTA	chr1:169951162	-	TCCACTGGCCTCTTGATTCCCT	TCGAGTATACAGTCCATGCAGT	TAGATGAAGTGCTTTGTCTCGT	ATGGAGGCTTTGTGGTGTTCCA
DYNLRB1	sgDYNLRB1_3	GATGAAGCTGTGCATGAGGC	chr1:170004665	-	CACTGTGTGACTACAGACAGGT	GAGGATCTGCTATGGGACACCA	CGAAGGAAGGTGAGATCGTTCT	TCAGCACCATGCCTGTCACATA
DYNLT1	sgDYNLT1_6	AGTAGAGCTGTCCCAGAAGC	chr8:145698000	+	GAGAACATCAACCACGTGGAGC	ATTCAAGTACCCATCTCTATG	GTGTTACCCAGTAGACTTCTCT	GATAGGAAACTTCCAGTCATA
DYNLT3	sgDYNLT3_5	AGATCTCTTACCATCAGATG	chr19:55286659	+	CCATCTTACGGTACAGGTTCCT	GTAGAGCTCTGAACTCACACAC	TTGCAGTGACCTGTGCAGTGGT	ATCGGTCTGAAGGTATACTTGT
DYRK1A	sgDYRK1A_9	TGAGCTTGACGATGTACTGG	chr19:55286717	-	AGGTCATACGGTCGCTGACTAC	GGGAAAACTCAAGCAATGTGGA	ATAGTGTATCTACAAGCCCCGC	AGATTTCCAACTGCCAAGCAGA
DYRK1A	sgDYRK1A_3	TCATTGGCACCACTGAACAG	chr19_gl000209_random:25385	-	TCAATGGAACCCTAATTCAGGA	TCAGACTGAGTATCCATCAGTC	ATGACCTTGCCATTGATATGTG	TCTAACTGTTCTCCTTCATGAG
DYRK2	sgDYRK2_4	GCAGTAACGGGGATAACCCT	chr19:55263839	-	CACTGTGACCTTAAGCCCGAGA	TTCCCATTGGCATCTGTCATCT	CCTCACAGAAACTGCTGGATGC	TGCAGGATCCCACTCTAAACAC
DZIP1	sgDZIP1_10	GAACACAGTGAAAAGTGACG	chr19_gl000209_random:88333	-	GTACTTCCAGCCTCCAGAACTG	CATTTGGGTTTAGAGGAGACAG	TGCGGGCTTGGGAGAATCATCA	CCACTTTAAGAGGCACATCTCT
E2F2	sgE2F2_7	GAAGCAGCAACAGCTGGGGC	chr19_gl000209_random:88346	-	TATAGCGAGCTATGATCATGCC	GACTCCTTCCAGATCTGAGATA	AGCTCTGGATGAGCTGGTCCAA	AGAAATGGGGTTCAGGTCTTGA
E2F3	sgE2F3_10	GTGGATGCCTTCCAGAACGT	chr19_gl000209_random:88518	-	AACACCAACAGCAACGACAGCC	GTACACATCTGTCAGATACACA	TGAACAAGGCAGCAGAAGTGCT	TGGCTTAGAAGCTGAGGAGGGA
E2F8	sgE2F8_4	CAACAGAAGTGGATTACCTG	chr19_gl000209_random:88502	-	CTGTGCTCGATGACTGACACCA	TTCTAGAATCCAAGCTGTCTGA	TCAGTGCTGTGAGCCCTGAGAT	AACCTTTCTGGTGCTCCGAAGG
EAF1	sgEAF1_2	GAACAAATGAGCAGCAGCAG	chr19_gl000209_random:94772	+	ACCTAGGTGTCACTGCTGGTTA	TAACTCACACCTTTCTGCTCCA	TCCACTGCTGGAGCTATCGTCA	TGTGTCTCTGGAAACAGGCTGT
EARS2	sgEARS2_8	AGTTGTACAAGGCAGTGCGG	chr19_gl000209_random:128919	+	CTGGGCAACAGAGCAAGACTCT	CACACCTGTAATCCCAGCTACT	TCTGTGTCCTCTAGCCTCAGGA	TGACAGAGTGAGACTCTTGTCT
EBF1	sgEBF1_5	GTGGACCGAGGTGTTAGCAA	chr19_gl000209_random:104006	+	CTCTGTGATCTGTCATTCATGG	GCTGTCCTGTATGGACTGTAGG	GAGACATTCACGGCCAGTTGTC	TACAGGCATGATGATGGTGAGA
EBLN1	sgEBLN1_9	CAAACTACTGGGCCAAAAGA	chr19_gl000209_random:102233	-	TCACATCTTTCAGTGGCCAGAG	ATCAGTGTGTGGATGGTTCCAC	TTATTGGGGTGCTATCACCACA	TCAAATCCCGAAATCCCATAAC
EBLN1	sgEBLN1_8	CACAACAGCGGGTAAAGCAG	chr19:55351099	+	GAAATCCCATAACCGCGAAGGA	AACAGCCTCCAAGTACAGAGAC	GTAGTTGCCAGCAAAGCACAGA	CCTGGTATAATGTCAAGGGCTT
EBLN1	sgEBLN1_3	ACAGTATCCAGCAGATGCAT	chr19:55349052	-	CAGCAATGCCTATCAGATCACA	GGATTTTAGTGCAGCTGCACAT	AAAGGATGGGAGCAGCTTCCAT	TTGCTCACACCGACACTGAGTA
EBLN2	sgEBLN2_2	CAGCCCAGGAGATGACGCAA	chr19_gl000209_random:73868	+	AGTGCTGAGATTACAGATGTGA	AACACTCAGTAATGCCTGGTGT	TCTGTTTTTCCCAGATAGCTCA	GTGCAGAGTCAAGTCATAGCGA
EBNA1BP2	sgEBNA1BP2_2	GCAGACTAAACAGGCTGCCA	chr8:103663484	-	GCAAGATTGTGCTCATGAATAC	TGGTTTCCAGCCTCAGTCTACT	CTTCTCACCTTCTTCCCGTATT	TCTCTGGCTTCACTCTGGCACT
EBP	sgEBP_3	GAGGCCAGTATGGGTGCAAG	chr2:10188386	-	GAAGTGTTACAATCCTGTCTGT	TGGTCTCAAATTCCTGACCTCA	CCTATACACACGCAGCCATCAG	CAGGTGAATGAACCCACACACT
EBPL	sgEBPL_6	CATACAGCTCGCACACGCAC	chr9:73027883	+	CCATGACTGCCACAGTAGCAGT	GCTCATGGTGAGATTCAGAGTC	CAGTACAGCCAGTTGCTGGTGT	TCTAAGGAAAGAATGAGCCTTC
ECE1	sgECE1_1	GGAAACCCGAAAATCAGCCA	chr1:173702949	-	AGACCAACCTGACCCACATGGA	AGCTCATCCTAAGCTTATTGGA	CATCCTGGAGATTAAGAAGGCA	TGAGCCAAGATCGCACCATAGC
ECE2	sgECE2_1	GTAGACGGTGAAGAATGGGG	chr1:173702913	-	TCTGCGTTAGCAGGACTGCTCA	ACTAGGTGACAGGATAGGCTCA	CAGCTCATCACCTGGATAACAT	CTTCTACCTATCTTGCCTACAG
ECE2	sgECE2_6	GAACTCAAGCCAGTCCATGG	chr2:239049491	-	TTGGGTGACAAGAGCGAAACTC	TGGAAGGCCCATAGCATTACCA	ATACACCACCACAGGCTCAGAG	GTCACATGTAGTGGTTATCCTT
ECHS1	sgECHS1_4	GGGGCCATTGTCCTCACCGG	chr6:97578775	-	CTGTAATGCCAGCTAGAACAGA	GATACCTGTGTGAATAGATACC	GCCTGATTGACGAGCTCAACCA	TCTGGCATACACAAAGCTGCTC
ECI2	sgECI2_9	AGAAGTCTGGACCAGGCTGA	chr19:51380138	-	TGTGGGGCAGGCCTGTGATAAT	GCCTATTGAGGTCATCAGCTTC	GAGAGGCATGTGCTCAAGGACT	TGCTCAAGTAATCCCCATACAG
ECSCR	sgECSCR_1	CCAGCTGACATGGGCACCGC	chr19:51512431	-	GTGTCTCCTGAGAAAGAGACCG	CATCCTCATCTGGACATGGCTG	GAATTGCCATGGGAAAGCGG	CATCTGGACATGGCTGAGCA
ECSCR	sgECSCR_9	GTTGGAAGAAACTGGCTCTG	chr12:9994420	+	GTAGTCTGAATGACACAGTACC	AAGGGTGAGAGGAGCTCTATGC	AGATGGAACAGTAGGAGGCGGT	TAGGTTTGGTGACACCACACTC
ECSIT	sgECSIT_10	ACAGAGGCCTCGGGCCAGTA	chr12:10046055	+	TGTGGTAGTATGTGCCTGTAGT	AGGCTGCATTGAGCTATGATCA	TCTTCTTTTGGGCCAGGTGATT	ACTCCAGCCTTGGTGACAGAGA
EDC3	sgEDC3_3	ATGGCACTGACCCTCCTCGG	chr6:117019905	-	ATGGCTGCTATCAGGAGAGAGT	TGTTCTCTTCTCATGTGCCTGA	GAGCATCCTTACTCCACATTGA	GAGTATACCCGGTTTGGACTTG
EDEM1	sgEDEM1_2	GGCACGCAGCTGCGGAGGGA	chr7:98786014	-	ATGGGCTAGTTCCTGGTGCGTC	ACACTGAGCTGGACAGCAGTTC	CGTGAGCCATGTAGTTGTCGTA	ATGGAGTATTGTGGCTCGTCTT
EDEM2	sgEDEM2_8	ATACACAGTGGAGAAGCGAG	chr17:45734337	-	GATCACACCATTGCACTTCAGT	GCACCACACTGAGTAACTGGCA	CTCAACTACTACACTGTATGGA	ACTAGGCCTCAGTTTCCATATC
EDF1	sgEDF1_2	TGACAGGGTGACCCTGGAGG	chr7:149421883	-	TACACATCAGCTCCACTAGGAC	GACTTCCAAGAAATGTAGGTAC	TTCTGCGTAAGCCCCTTGCTCT	TTCCCATGTCCCCTTGAGTTCA
EDNRA	sgEDNRA_5	TCAACATCTCACAAGTCATG	chr17:39680778	-	CTACCAAGATGTAAAGGACT	GGAAATCAGGCTAATTCTAC	TCTGTATGCCCTTGGTGTGC	CCTGCTGCTGTCAAGGACTA
EDNRA	sgEDNRA_8	TGAACGGAACAAGCATCCAG	chr17:38907497	+	CTGCCTGGTGATAACAGGCTCT	CCAGTTCCCATTGAACATTCAC	TCATGCCTCTGCTGCTGCTGTT	TTCGTAGATGTTGTGGGTGGAT
EED	sgEED_3	GCAGGCATGTCTGTTCCCGC	chr17:38938512	-	CAACTTTGCGGCAAGCTCGG	TCCTGAGTGACACCTCTCCCT	AGGGAGGCGGAGGAATATGT	ACTTTCACTCCGCAGTCTCG
EEF1A1	sgEEF1A1_8	TGCTCCAGTCAACGTTACAA	chr12:53086350	-	CAGCATCACCAGACTTCAAGAA	CTGGTTGGAATGGTGACAACAT	AGGAAGAGCTTCACTCAAAGCT	CACCAACTCGTCCAACTGACAA
EEF1D	sgEEF1D_8	TCACAGGCTTGACATCCAGC	chr12:53298436	+	TCCACCACACACTGAATCTGTA	GGTTTACAGTTAGCCCTGGGCA	TACGGCAGTACGCGGAGAAGAA	TACCCTCAACCACTGTGTGTCC
EEFSEC	sgEEFSEC_9	GGGGATGCAGACCCAGTCAG	chr12:52790770	+	CTATTGCGTGTTAGCAGTGCGA	AGACACAGAAGGGCTTGTGCCT	ATTTTGTTCAGCACCACGACCA	AGCCAGAAGCTGTGTAGTCACC
EFCAB14	sgEFCAB14_6	GCTGGACTCAGAGTCTGAGT	chr12:52757890	+	AGTCCACATTTCCACCTCAGAT	CACCCTCTACTAACACTCTGCA	AAGCGAGAGCGATTTCCAACCA	AGGCAGGAAGAGAATTGGGCAT
EFCAB9	sgEFCAB9_7	TCAAGTCAGTCACATGATGA	chr21:32253425	-	AAAGTACAGTGGCAAAGCCAGA	AATTCAGTGCTCCCATTAGCA	AACACATCTCCTCACCTGCC	TAGCAAGAGGATGGCAGCAG
EFHB	sgEFHB_9	CAAGACCAGATCAAAAGAAG	chr21:31812916	-	AGCAAAGTGACCATCCTCATGC	TGCTCAGTATGCACATGTGACT	TATCCTACCATTTTTGCCCGGA	TTGCTCTTTCTGTCACAGCATA
EFHB	sgEFHB_6	TGGGCAAACTGGCATTGGGG	chr21:31691861	+	ACAAAGCTGACATCTAGGAAGG	TAGTTTAGGAGTCGACAGTGTC	TGATGCGATCTGGAGGTTCCAC	AGAGGAATTAGTGGGAAAGCCT
EFHD1	sgEFHD1_8	GCTCATTTTCCACAAGGCCG	chr11:1605667	+	GAGATCATGCCATTGCACTCCA	ACCTATGAAGGGCTCACAGTGA	AATCTGTCAGTGAGACTGACTC	TGCAGGTGTGCTCTGCTGAGAT
EFHD2	sgEFHD2_4	CAGCAAGCTGAGCTTCCGGG	chr21:31971099	+	TCATCAGAGGTAACCAAGCAGG	TGCATCACAGCCCTGATTTCCT	ACCCACCTGGGCCTGAAAAACA	CTGCTGTAACAGGCCCTCTGAA
EFNA3	sgEFNA3_10	TGTTCCAGTACACCGCATGC	chr17:39388992	-	GATCGAGATCCTTATCTTGGGT	GGTGCGGAGAGAAGCCAAGATG	CAGCTCTGGTCTCCCAGGACTC	AAGACCCAGGACCAGTTGTAGC
EFNA4	sgEFNA4_10	ACACCTGGAGCCTCAAGCAC	chr17:25910125	-	GACTTACTACTACATCTGTGAG	TTGCAGTGAGCTGAGATCGAGC	CAAGGCCCCACATTAGCCAGTA	CAGGGAGATGAGAGGACTGGAT
EFNA4	sgEFNA4_5	GTTGAGGCCCAGCTCCACCA	chr12:118105358	-	GTGAATCGATCATCTCATCCAT	CTGAGTTCAGCCCATACCTCAA	CATCCATGGCCATGGCGTGGTG	CAGATGTAGTAGTAAGTCTCTC
EFNA5	sgEFNA5_8	TGTTCCAGTAGACAGCGTAG	chr1:52499276	+	ATGTTTGGCGGGTTCTCTCCGC	TGGGGGTGCGAGTTTGTCTTTA	TGTTGACGCTGGTGTTTCTGGT	GCTTAACAAAGAGGGGCGCGAC
EFNB1	sgEFNB1_5	CTTGCCATCAGAGTCACCCA	chr19:18672889	-	ACGCACCATGAAGATCATCATG	AGTAGTAGGACCGTCAGGAAGA	ACAAGGTGACAGAGCAATGGCT	TTACAGTATCCAGGCCATTCTT
EFNB2	sgEFNB2_9	ATCCTCATGAAAGTTGGACA	chrX:153135264	-	TCTGTCAGTGGCTCAAAGTGCA	ACCACGTTTGGAAATGGCTGCA	CAACATTAGCACCATACTAGCT	TGGCTTTCAGCATCCCCATACT
EFTUD2	sgEFTUD2_5	AGACCAGCCTGAGCAAGGGG	chr1:31215330	+	GTATCACGTGCCTTCTGTGTAA	AGTTTCTGAGTGGGAGGAGATG	CCCTAGACGAGCTTGGCATCCA	GTGTGCCATCATCCACTAAGGA
EGLN1	sgEGLN1_6	GCAGCTACAAAATCAATGGC	chr22:34000515	-	GTGATGAGTGGTTCAGACACCA	GCATCTGTGTGGTGGACGACTT	TGCTCATGAGCAGCATGGACGA	GGGGCTAACTAGATAAACAGCT
EHD1	sgEHD1_2	GAGAAGCAGCGGATCAGCAG	chr4:129012260	-	GATTACAAGTGTGAGCCACCGT	ATAGAAAACCACCTGTCAGTTC	TCCTGGACAGCATCAGCATCAT	TGAGGCAGGAGAATCGCTTGAA
EHD4	sgEHD4_9	AGACTGAGGGCAGCACCCCA	chr12:50834311	-	AGAGACAGGGTCTTACTTCGTT	GTTGCATCAACAGAAATGCAGA	TTTCCCAGGCATGAGGATTGGT	CCTCTCAAGTTACCCAGAATAG
EHF	sgEHF_9	GAGTAGCTGTCTGTCCAGGC	chr12:50821617	-	TGTGCTGCCACCAGCTTGGATT	TGCCAGGCTGTCAATCTGGAAC	AGCAAAGAGCCCACACAGCACA	CATTTATGAATGGGTGGCTGTA
EI24	sgEI24_10	CACCATTCCAAGCACAACAC	chr4:113568478	-	TCCAAGCAATTCTTCTGCCTCA	ATTCAGGGCTGTGACGTTTGCT	CCAGCAACAATCTGAAGATGCT	TTGGGAGAACATGAGGCACTGA
EI24	sgEI24_3	GTATAGAGCGGAAGCAAGAG	chr11:111414853	+	GTGGTGCACATCTGTACTCATA	CACAGGCTTCCCTAGAAGTATC	CAAGTCACTATGTAAGGTCTTC	GATTGAGTCACTGCACTGTAGC
EI24	sgEI24_6	GAGAGGAGCAGCGTCGAAGA	chr20:36997691	+	TCATTTGAACCCAGGAGTTGGA	AAATCCACACAGGCTTCCCTAG	AGACTCCATCTGGGGTATTTGT	TTGGGGGGAAATCACTTGCAAC
EID3	sgEID3_8	CACGCCATCAAAGAGGACGT	chr1:152800222	-	CTAACTGCCGCCACTTTCCACA	AACTTCTGCAACTTTGTAGGCA	ACCCAAATCAGAAGCCATAACA	ACGTAGACCCAAAGCTCCTGGA
EIF1	sgEIF1_6	GAATTCAACAGAGAAACGGC	chr1:152785095	+	CAAGCCCTGACGATTTCAGTGT	ATCTGAGATTTGCCAGCAGAGA	ATGCAAGTAAGGGTGATGACCT	TTAGGCCTAGCAAGAGCATGAA
EIF1AD	sgEIF1AD_8	AAGAACATCTGGATCAAGAG	chr1:152659457	-	AGCAATAGCATGATCATAGCTG	TCTCTTCGTTCCTAACCAGTGT	CTCAAGCGATCCTCCCATCTCA	CAGCAGATTGTCAGGGTGAGTG
EIF2AK1	sgEIF2AK1_5	GGATAGTCGAGAGAAACAAG	chr1:152552300	-	CCAGACATAGTGGCATGCACCT	GTTGAGAGCTTCTGCCATTGGA	ACCACCTGATGCTGCACATCCA	TACAACTGCACTCCTGCCTGAG
EIF2AK2	sgEIF2AK2_6	GTACTACTCCCTGCTTCTGA	chr9:138413373	+	ATGTTGGTGTGCTGCACCCATT	TGATACTCAGTGGAAGCACAGA	TTATAGCAACCTACCTCCTATC	ATGTGAGACTGAGATGAGTCCT
EIF2B3	sgEIF2B3_8	TTGTTCCCAACTGGAAGCAG	chr9:130911846	+	AACAACACTTAGTGCTATCCTC	CATTCCTATCCTCCCACTTTTA	GTCATAGCTCACCTTCAAATCC	ACTGTGATTGCTAGAGTTAGGA
EIF2B4	sgEIF2B4_2	TGAGCGTCGAGCCAAGCAGG	chr10:98715421	-	GCCTGAGCTGGCGTTATAATTA	AGGTTTACAAGGAGAGAAGCTA	GGGAAGATACCTGAGGGGGT	ATTCAGTTGGGCACTCCTCG
EIF2B4	sgEIF2B4_8	CCAGTGTGGGCAGTTCCAAG	chr15:66857052	-	TGACAAGCCTATAGAGGGCTCA	AAGTTGTGAAGAGTTGCGCAGA	TAGAGGGCTCAGAGATGGCA	CTTCCTGACTCAGTGCCGTC
EIF2B5	sgEIF2B5_3	GGGCAGTAGTGATGGAGTGG	chr1:25889575	+	TCACCAGAGCCCTTGAGGAACA	TGGCCAACATGGTGAAACCCCA	TGACAGGCTTCAGTGGGAGAAA	AGTGAGCTGGGATCACACCACT
EIF2D	sgEIF2D_5	CTGTGGACTGGAAACACCCG	chr13:53282764	-	AGAGCACTACTCAGATTGAGAG	TAGTCTCTAGCAGCTTCTTGCT	AGCAAATGCAGCAGGAGCAGAT	TGCTACCCTCCTGGATAGTCTG
EIF2S2	sgEIF2S2_2	GCCAGAGCCAACTGAGGACA	chr7:127894767	-	TTCTGCCCACACTCAAATACAA	CATGTTTCAGTTCACCTGATGT	TAGATGAGGAAGGGGATACCCA	GGTCCACTGCATACAGACTACT
EIF3A	sgEIF3A_7	TCATCATCCATGCCACGCCG	chr3:189691774	+	ATCAGCATTACGCCAGGATGAT	GATTACAGGTGTGAGCGACTGT	TGGGGGATGATGAAGATAGAGA	CTCATCAGCTGTTCGCCAGCTT
EIF3B	sgEIF3B_8	GAAGTACCGGAAAATGGCCC	chr12:6937965	+	TGTGCTGTGACATCCGCCATCA	GATAACTGAAGCAGCATGAGCA	TCTAAGTTACCTCCTCGCAACT	CTCTGCTCCGAAGACACTGGTT
EIF3C	sgEIF3C_5	AGAAGGGAAACAAACCGCGC	chr12:6939673	+	CGTTAGTAAGGAGGAGACACC	CTAACAGTTGGCTGCTCCAACC	CCCTGTCTTCTTGCTGATCCT	AGCTTTCCACCAGTTCCAGT
EIF3G	sgEIF3G_7	GAGTACAAGATAGATGAGGA	chr12:6941027	-	CCAATTCCTCTAGGTTAGCCCT	AATCTCCCGTCTCCTGTTTCTC	TCTATGGGCCCCCAAGCACAAG	AGCTCCTCAAGGGGATCCCTCT
EIF3I	sgEIF3I_7	ACAGAAGCCGATCCTACTGC	chr19:40276638	+	ATGTGGAGCAGGAAATGAATTC	TAGAGATGGGTCTTACTACGTT	ACAGTAAAGAGGAGGTCTCCTT	CATAATCCGGAAGTGACCTCGA
EIF3J	sgEIF3J_4	GAGGAAGCAGAAGTAAAACC	chr19:40276473	+	AATAGCCACCTAGAGGACATAA	GGAAACTTCTGGGACTCTTCCT	GTCACAAATGCTCAGCAAGACA	CAGCTCAGCATTATAAGATGTC
EIF3K	sgEIF3K_6	CAGACAGCCAGCTAAAGGTG	chr19:40276676	+	AAATACGCTGCTCTTGTTAGGA	AATGGAATCTGGCAGGTGCAGA	CTTCTTGGCTACAGATGAAGAT	ATTCAGAGAATGACCCGTGGAA
EIF3L	sgEIF3L_8	GAACATCGAACTGAACAAGA	chr19:40276567	+	TGCCTTTACCTGCCTCCTATCA	ATCGTCCAGGTCTAGCTTTTT	GAGTGTGGCTGGGGAGTATG	CAATGGCCTGAGGGAACAGT
EIF3M	sgEIF3M_7	TGCTGCTTCAAAAGTCATGG	chr19:40275252	+	GACAGGGACTTTGTCTCTCTTA	GGCTCTGGATCACTGGTAGTT	TCATCAGCACAGTACCTGCC	CATCAACTCGAGCCTGGGAA
EIF4A1	sgEIF4A1_10	CTGCACCTCAGCACGCACGT	chr14:55604802	-	TGTGAATCACTGTACACTCAGG	TAGTCTGCTCTCAGAGTACAAA	ATGGCACTAGGAGACTACATGG	CATCCTTGGGAATGACTCTGGC
EIF4E2	sgEIF4E2_3	CCAAGAACTCACAGAGGCAA	chr14:55604788	-	CAAAGGCCATAAGAACACAGGT	AGGTTGCAATGAGCTGAGATGA	TACAGGCATGAACGAACTATCA	CACATTGCAGATAGTTGAGGTT
EIF4E3	sgEIF4E3_4	GTTGCTGTTAGCAACCATCG	chr1:202276476	-	CACGTGATAACAAGCTGCTGCA	AGTGTTTGCACCTAGGATTTGG	GAAACAAGCACAAGCCAGGAG	TTGGAGGTGTCTGTGGACTC
EIF4EBP1	sgEIF4EBP1_6	TAGCCCAGAAGATAAGCGGG	chr7:103969610	+	ACTCCTGACCTCAGGTGATCCA	CTGCCTTCATGAAGATCCACTA	TCACCAGCCCTTCCAGTGATGA	AGGTGCCAGATCACCTTTCCTG
EIF4EBP2	sgEIF4EBP2_8	CACGACAGGAAACATGCAGT	chr7:104377337	+	ATTCCAGATGGCAGAAGAGCCT	ACCTGAGGTCAGGAGTTCAAGA	CTGGCACCTTAATTGAAGACTC	AGTGTGCTGAGATTGTGCCACT
EIF4EBP3	sgEIF4EBP3_7	GCAAGAACTCACCCATTGCC	chr7:103969634	+	GAGGCTGTTAGTCTAGGTCTCA	AGGTCATCTGCACTGGATTAGA	AGTTGTGACCCCGGGAATCTGA	AGCACTATGAAGGCTTGTCTGC
EIF4ENIF1	sgEIF4ENIF1_2	GGAAAGTCTGAAGAAAGAGT	chr3:9594010	-	AGAGGTTGCAGACTAGGCAACA	ACTTGAGGTTAGGAGTTAGAGA	AGAAGTGGCATGCCTCTCTCTA	CCAACCGATAAATCAGTTTCCT
EIF4G1	sgEIF4G1_4	TGAAGATCTGGAACCAGAGG	chr6:35773543	+	TCTCGCAGTCCTCTCTATTCCT	CTACCTCTACCGTCCAACCACA	CTTTGGCATCTCACACAGTGGA	CTGAGCTGGGGAAGTAGCTGAA
EIF4G3	sgEIF4G3_9	GGAAGGACTGCTGTTCGGGA	chr5:38489270	+	ACTCTATTGCTGGACCACCTAG	CGGGTCGAAACCACCCTACTGT	ATGGTTAACCATCATGATGTGC	AAGAGCTTGCCCTAGTGTGGTA
EIF4H	sgEIF4H_5	CATGAGCCCGTACCTTCTGT	chr5:38528861	-	CATGCAAGCTGAGCATGTAAAC	GTTTAAGCTGGAGTCGTGGTCT	TGAACCGGCCATGATCATCCCA	TCTATAAGCAGCTTGGAGACGA
EIF5	sgEIF5_2	TCATAAACAGGAAGAAGAGG	chr3:45636398	+	GTATCCAGCAGTGAGACACCAC	TGTGACACATAGTGCCTGGAAT	ACTGATTTCATCCATTCGACGC	AGCCTTCAGTGTGTAATACACT
EIF5B	sgEIF5B_4	CTTATGACAAAGCAAAACGG	chr19:36245010	+	GTGTCAGATGAGAAGGATTCAG	CAGATGCCTCATGGTGACTAAC	GAGCTCAGATTCTGAATATGAC	GTCCTTGGGTAAGACCAGTATC
EIF6	sgEIF6_8	CAGCACAGAGCTGTCAGTGG	chr13:114623784	-	CTGACAAGCTGCTCAAGCAGCT	TAGTGTTTGGGAGTCTGGGTCA	GATGGTGGTGAATGACTGGTGT	GAAGCTACCAGAACAAACTGGT
ELAC2	sgELAC2_4	AAAGCAGCACCAGGATCTGG	chr13:114622537	+	CACCAACTACCAACAGTGACTT	TTCTGAGGACATTAGGACCAGT	ACCTCTGAAAGGTGGCATTCTC	GTGCTTTGTTTACCTCTCAGCT
ELAVL1	sgELAVL1_8	GAGCCCGCTGATGTACAAGT	chr13:114622513	+	ATGTTGGTCAGGCTGGTCTCCA	GCTTTGTGACATAGGAGTCACG	TGATGATCCGCCCAAACCGAGA	GCGTCAGTGATGATAATCGTTC
ELF5	sgELF5_8	TCTGCGATCCCCTGATGTCG	chr13:114623714	-	TCTGCAAGAGGTTGCCCTTCCT	CAGATGTGAGCAAACAGGAAAC	GTTGCAGGGTAATGTTGGACTC	TCTGCCCTGAACTCTGGTGTTC
ELK1	sgELK1_5	GAATTACGACAAGCTCAGCC	chr3:185252700	-	GACAGAATGAGGACCAGCCATT	CCATGAGTTGTATCCCATCACA	TCAAGCTGGTGGATGCAGAGGA	CAATACTGGTCTTAGGGTACCA
ELMO1	sgELMO1_5	AGGTGCCCTTAAACAAAACA	chr12:66517713	-	ATGCTGAAGGGTATCAGGCCTT	CTGCTGCTTCTAATGCCATGAC	TGGCAGATATCAAAGCCGTGGT	AAGTGACAATAGTGAGGGCAAT
ELOF1	sgELOF1_8	GTTTCCAAGGATACACGTTA	chr2:97403757	+	CAGAACCGAACAGCTGGATCCA	AGGCTCATCCACCTGCAGACAT	AACACCGGAGTCATCTCTTGTA	ATCCACGGGTTCTGACAGATCT
ELOVL2	sgELOVL2_2	TCAAGATCTTACCAGCGCAG	chr1:87805817	-	TTGCACAAAGGGTGCTATCCTA	TTGGCCAATGTAGTTAGAGGTA	TTCTTGGTTCTTTGGCAGCTCA	TGGTCCTCTATAGAGGGATAGT
ELOVL3	sgELOVL3_7	GATGAAGTTGATGAAGCACA	chr13:76415255	-	TTTGTCCCATTTCAGTATCCTG	TGAGAGGTATTATTGGGACCCA	GGCATTATGGGGACTGTGCT	AGGATGCAGTTCACAAGGCA
ELOVL3	sgELOVL3_10	AACTACATGAAGGAACGCAA	chr18:6576083	+	CAGAGCACTCACCTGGAGAGAT	GGTGACACTATTAGAGGCTGGA	ACCTCATTCCCCATAGCCCTGA	GAGAGTGTTACAAGGCAACTTG
ELOVL5	sgELOVL5_6	ACAATCATCCAGACCAGCTG	chr15:84842854	-	CCATGACGTTCAGGGTAGTGAA	ATCCTGCAGTGATGTTATCAGT	TCCATGCACTGTCCCTGTTCAG	CTGCTCTTGTCATAGTGACTCC
ELOVL6	sgELOVL6_5	GTTTTCCTGCATCCATTGGA	chr12:12588641	+	GTTAAAGGCAACAGGAGACAAG	CTGAGAGGCTGGGAGAAGAGAC	GAACATGTCAGTGTTGACTTTAC	ATCACCCTGTGCACACACATAT
ELP3	sgELP3_8	CGGTACACTCGAGTCCATGG	chr2:100915677	-	TACTGGGTGTGCCAGAGAAGCT	GCTCATACCCATTACTGCATCT	CCGGGCTTTATGAGCTTTGGAA	AAGTGGCTTAGACATGCTATGA
ELP6	sgELP6_1	TGAGGGACTCAAGTCTGCAG	chr6:161027543	-	CATAGCCCATAGTTTGCCATTG	CATGTTGCCCAGGCTTGTCTCA	CATGTTTAGGGTGTCAGCCTGA	TGATGATGCTGCAACACCAGAT
EMC3	sgEMC3_6	TATTTCAACAACCCAGAGGA	chr16:55568358	-	ATTCCACTTCCATAGATCCCTG	AAGCTGTGGCCTGGTGGTGTTT	GGAACAAACATACCAGTCATAG	GACTCAGCTAAAGTGTCAGGTC
EMC4	sgEMC4_5	ACTGTTACCTACACATGCAT	chr1:82415980	+	GTGACAGAACGAGACTCCATCT	CACGCCTGTAATCCTAGCACTT	GTCTATCTCATTGGGAACCTGA	GAGATCATGCCACTGCACTCCA
EMC6	sgEMC6_6	CGGAGACCTCTCTTTACAGG	chr2:11905741	+	TCCTCGGCGTCTTTGGAAGATC	TACAGGCTCTCCGTCTTCAGAT	TAGAGGAACGTCCAGAACAGGA	TCCTGGATTATTGCCGGACCTC
EMCN	sgEMCN_9	ACGCTCTCTTTATCAGACTG	chr19:11470305	+	AGGCCACATAGTCCAATAATCT	ATGTGCGATATGGACCTTGTGC	GTCTGGAAACTTACCAGACTCA	AGAGTGGCAGGGATTTATTGGC
EMCN	sgEMCN_2	ATTTGCAGCAGTAACAGCAC	chr13:47262073	-	CAGTAGAAACAAATACCGTCTC	GCCCTATGATCCATTCTCAAGA	GAGGCTGAGTCACCTACTAGTG	GTAGGAATGGGCAGTGGCTAT
EMD	sgEMD_7	GTATGATCTTCCCAAGAAAG	chr3:197518263	+	AGAAGAAGATCTTCGAGTACGA	TAGGTTGTACCCAAGTACAGGA	CAAACAGTTCTGTCTCCTCCTT	GAATCCCATTTCGGGACCTGTA
EMG1	sgEMG1_1	AAGCCTCGTGAACGAAGCGG	chr12:133181057	+	CTTAGGTACTGCACCCTTCACA	CAGAGGCTGAGTCAGGAGAACT	TAAGAGCGTTAGCGCAACTTCC	TTCCACGGAGTCCCAACCTATC
EMG1	sgEMG1_2	GGGGCAGGAAACAAGATCGG	chr6:40400309	+	AAGACAGCAAGTCATCTCCATT	CTGTAGTCCCAGCTACTCCAGA	AGGCACAGGACTGGGATGCTCT	ACCATCCCAGGATGTCAAATCA
EMG1	sgEMG1_8	GGCCAGTCTGGAGACAGTCA	chr3:66550668	+	AGCGCAAGACAGCAAGTCATCT	CAGAGGCTGAGTCAGGAGAACT	TCTGCTTTCTACATCCACTCTG	CAACTTCCGGTATTGTTGCAAG
EMILIN2	sgEMILIN2_6	GGGTGAGCAAGAAAGGACAG	chr19:33696942	+	TGCACCTTTTGAAATCTCTCA	AAGCATCCAGCTCCGAGATGAC	TCTCAACGACACGATGCACA	CACCTCTCCTCCAGCTGACT
EML3	sgEML3_6	GATACACCCAGTCAAGGCTG	chr22:25750756	+	CAGAGCGCAACACAAACAGATT	GGCTTGCAGAAGTGACTGTGGT	GGAGGAAACTGTAAAGGTAAGA	TTCTGCTCTGTCTTTCCTGGAA
EML4	sgEML4_7	GAACTCAATGGAACACAGGC	chr4:3534127	+	ATCAGTATGGCACAATCAGAGC	GCTTCACCGTGTTAGCCAGGAT	GTCTTGCCACACATCCCTTCAA	TCCCAAAGTGCTGGGATTACAG
ENAH	sgENAH_10	GAGCGCAGAATATCAAGTGC	chr11:61276513	-	TTGCTGAATGGTACTACAGTAC	GATGAGTAGCCATAGATGCATG	AACGGGAGAGGCAAGAAAGGGA	GTCTCCAAGCAATAAAAGCAAT
ENC1	sgENC1_9	GCGCATGAGCTGCCATGCTG	chr10:50121700	-	CTTTGGTAGTACTTCTGCAGTA	GGTAGAACATTATGACCCCACA	GTCTTGCATCGCTGAATGCCAA	TTACGATCAGTGTGAAAACAGG
ENDOG	sgENDOG_4	TGGCCAAGTACGGGCTGCCG	chr21:45876555	+	GTGAGACTAAGCAGTGACAGTA	TCAGGTAGAACGTGTCGTCCAT	TCGTAGCACAGCACGTACGACT	AAGCCCTTGGCAGTGTTTGTGA
ENDOU	sgENDOU_8	TCGGCACCCACCTCCTGCCA	chr17:44408261	-	ACGGCATTGCCCACAGAATGTC	CTGGAGAGGGAAGTGGAAGAGA	TCAGAGCGACCTCTAGAGGTCA	CTCAGACATTGCTGAAGCTGCT
ENGASE	sgENGASE_9	GCCACATTTCCAACCTCCGG	chr1:100618007	-	CATAGCATCTGCTCCTTGCCTT	TCCAAACTCACAGATGCAGAGT	ACGTGTGATGGGAGAAGCTGGT	TCTGCTGAGTGCCCCTGTTCTG
ENKD1	sgENKD1_7	GCGCTCACCCAAGTACGACA	chr17:45912757	-	AACTGTACCTAGCATCTCCACT	GCATGGTGGAGTGTGTCTGTAA	TGGATAATACTTCTGGCTCCCT	GTGTGAACTAGTGGAAGTTGGA
ENO4	sgENO4_5	AAGACGTACTAGATGGACTG	chr15:71276567	+	AACATACACCAAATTGCCCCAC	TGCCTCATTTCCATTATCCATG	TGTGTGTGTTGAAGGCAAACTG	CTCAGGTTAGCATGTCATGTCT
ENO4	sgENO4_10	GGAGGCAGAGAGGGCCAGCG	chr11:40136691	+	CTATGAAGCTGAGTTCCATAGT	GACCCATTTTATTGGCAGGTGA	CTCGACTCATTTTGAAGTCCAT	TGAGTAGAGACTGGGTTTCACC
ENO4	sgENO4_2	GCTGTTGACCCACTGCACGG	chr8:133637672	-	TGCCATAGTCTCTGGTAGGAGA	AGTAGAGACTGGGTTTCACCGT	GATCCACCTCTGCCTGGTCAGA	TTGTCCCCTTGAAATTGGTGGT
ENOX2	sgENOX2_8	AGGCATCGAGCTGCCAACGG	chr13:46802264	+	CAATAACTCCTTCCTCAGCCAT	ACAAAGCTACAGAGCAGCAGGA	TTAGGGTCATCTTCTCTGTGGA	CTCTTGCTGAGATGGCCAACTC
ENPEP	sgENPEP_10	GCTGAAATTACTCTCTGCCA	chr8:92213012	-	AATGGAAACTAAAGTCTGTGG	TTTTGATTCCACCTGGCAAGC	AGGTGGCTTTGAACTTGACCA	TTGATTCCACCTGGCAAGCA
ENPP5	sgENPP5_4	GAAATGACAGGCCCCATGAG	chr6:43477430	+	TCAGCTCACCATTCATTCAGTC	CATACTAGTGGTGCAGCCATGT	TAGGTTCAGAGTGTTCCACAAC	GCTTTCCTACTCATTACATGCC
ENSA	sgENSA_3	GGGGCAGATCCTGTGGGGTG	chr12:85626496	+	TCTACCTTTCCCAACTACGTTA	ATCCTCTACTGAGTGGAGTACA	GAATAAGCAGCTGCCAAGTGCA	GAGCCCCTTTTCAACCTACATT
ENTPD3	sgENTPD3_8	GGCTGAGAAGCAGTAAGAGC	chr20:6031552	-	ACAGAATTGGAGTCAGGTCAGT	TATACCCATGAGCAACTCTTCT	CCAAGTCTCCTCTGTGAATTTG	ACTCCCACACCTGTGGTGTGAA
ENTPD4	sgENTPD4_3	GTACTTACTTAAGCCTGTGG	chr10:68687417	+	GATACAGTGTCTGCACTTAAGT	TTGGAGAGGTTGGTTGTGGACA	CCATTTTGCGGGAACGCTTTGA	AAGCAAAGGTATGAACAGGGGA
EP300	sgEP300_8	GTACGACTAGGTACAGGCGA	chr3:54959117	-	TAGAGCACTCTGCACTCAATTC	ATCTCTACTTACTGGAGTTGCA	TGTTGTTGCTGGTGGCTGCTGA	GATACATGCCCAGTAATAGGGT
EP400	sgEP400_7	TAAGAGGCCTCGCCTTGAAG	chr17:42117597	+	TGCTAGATCAAAGCGCAGATGT	ACACTATGACAATGCGACGTGT	GCATTAGTTGCTGGAGAGGAAC	TGTTGCCTCTCAGGTTGTTGCT
EPB41	sgEPB41_5	GCGTCCCGGAGCCTCGATGG	chr7:112126995	+	CCTAACAGCTGTGTGACCTTAA	TGAGACAGAGTCCCACTCTGTC	GGCAAGCTAGTGCTCTAATTGA	CTCCCAAGTAGCTGGGATTACA
EPB41L2	sgEPB41L2_8	GAATCAGTCTTCCGATCCAG	chr19:41113423	-	CATACCTGCATCTCCACTTTGC	AACTCAGAACACACAGAGTTCT	AGGAACAGATGCAACCAAGGAA	GTTCTTCAACAACAGCTTGGGT
EPB41L3	sgEPB41L3_4	GTAGGAGCCCAGCAAGGCCA	chr19:41111339	+	GACCCACACTATGCTCACGTCT	GGAACTGTATTGGGGACTGTTC	TCACTAATGTAATCGCTCCCAC	ATCCTAGAGAGGCTGTTCTACA
EPHA7	sgEPHA7_10	AAGTGTACTACAAGAAGTGC	chr19:41129602	-	CACTTAGTGCAGATGCTACTGT	ACAGACTATGACACTGGCAGGA	CTATCTTGCCTTTCAGGATGTA	TGCTGGTAGCCTGCTTTGCAGA
EPHB1	sgEPHB1_7	TGAGATCCGGTACTATGAGA	chr6:144178540	+	AGGTCCAGCTCAGCTGATGATA	CTGGCAGTTTTGTGGCATCTGC	TGAGGAGCATCACCTTGTCATG	CCTTAGTTGGCACAGAAAGTGC
EPHB3	sgEPHB3_3	GCTACACCGAGAGGCAGCGG	chr12:91501971	+	TGCGTCAAGATCGAGGAGGTGA	CTCTTACCACTGCCATTCTACA	GTGGTCGACTGAAACAGCCTGG	TACTTATGGCTATGAAGGCCCT
EPHX1	sgEPHX1_7	ACTGCCAGGGTTCAACTCGG	chr2:99901259	+	AGATCATCCCACTCCTGACTGA	CCAGCAGAGAGGTCTAATGCCT	TGTAGAATTCCTGGAAGCCCAG	TGTTCCCACCAGGCTCTCCTTC
EPHX3	sgEPHX3_5	AAACCGTGCTCACCCAGCGA	chr2:133403681	+	CTACGCACATCAGCAACCATTG	TGTTTACCTGGCACTCAGGTGA	ATAGCGCTCACGCACGTGCTGT	AAACAGCATGAGGGGTCCGTTA
EPPK1	sgEPPK1_10	GCTGTGCAGGGTCTGCGGGA	chr8:143832457	-	TGTCCACTAGCCCCTTCTTCAT	GTGAGAAGCTGGCCCTCTTTCA	TGAGTGCAGCTGAGCTGCTGGA	TGACTGCCTCGTCTACCCACAG
EPPK1	sgEPPK1_9	TCACCGCCCCGCCCATGGAG	chr2:150305559	+	TGCTCGGTGGCAGCCTGGAAAAA	AGCTTGAGCCTGGCACAGGTGA	AGCTCTTCTTGTGGCCTTCG	CTGACATACCACCAGCTGCT
EPS15L1	sgEPS15L1_8	GCTGCATGAAAGCCGCCAGG	chr1:248903077	-	TCCACAATGAGCAGAAACTGAT	CTGAGGCAAGAGGATCACTTGA	CTGCTTAATGCTGATGATGTCT	TGCACTTGGCTGGAACCAACGT
ERBB2	sgERBB2_7	CAGCAGAGGATGGAACACAG	chr1:248903060	+	AATCTCACAGTGCTGATCCCGT	CAGGTCATCGTGCCCACTCTTA	TACCTTTCTACGGACGTGGGAT	AGGGGATATAGGGACACTTGTA
ERBB2IP	sgERBB2IP_9	GCTGAGGAGGAAAACTGGCA	chr1:248902917	-	GATAATGGACCTCAGCAGCCAA	ACCATCTATGCTGTATGTTCGT	CAGTGCTGCAGTCAAAGACACT	GAGTTACTGCAGGAATAAGTCG
ERCC3	sgERCC3_7	GGAAAGCCCAGTTCAAGATG	chr1:248902980	-	AGTTGGGTGGGCTACACAGCAG	AGTGCTGGGATTACAGGTATGA	GCACTGTCAGAAAACGCTGTCT	CTTACCTGGTATGGTGTGCACT
ERF	sgERF_2	GCTGGATCTGCCTTGAGCCA	chr8:55013469	+	TCATCAGGGTCTTTGATGACG	AAATCAGATCTTGACTTGGCTG	GACGAATTCCCCGTAGTCCC	ATGTTGAAGGCAGGGCAGAG
ERG	sgERG_8	TGTGCGGCAGTGGCTGGAGT	chr1:219347267	-	CTGACTACTTCTCATCAGGTGA	AGGGCATGTGATGTGAATAATC	CTTCAGGAATTGACTGAATGTG	TCAGGTCATAAGAACCATAGCC
ERG	sgERG_2	GAACTACGGCAGCTACATGG	chr1:151134299	-	GACATATACACACGTGTGCATA	TCTGTGTATTGTGAGAAGTCGA	CTCTCCTGATGAATGCAGTGTG	TGAACATGTCCTCATGCATAGA
ERGIC1	sgERGIC1_2	TACGCAGCCAACGTACACCG	chr5:89814992	+	CCAAGATTGCACAACTGCACTC	AATGGTGTGATCTCGGCTCACT	TTTGTGCCCACCTCACTCCTGT	GTTACAGTGAGGATAGAGAGTA
ERH	sgERH_3	GCAGTCTCACACCATTTTGC	chr12:69744017	-	AGGCTGAGGCACAAGAGAATCA	CACTCTCCGATGCAATGGTGTG	CATTCACAGATTCGTAGTCAGC	CTCCTGCCTTAGACTTCCAAAG
ERI3	sgERI3_8	GATGCCAAGACCGGCAGCTG	chr17:34264819	+	TCTCAGGATAATGGGCTATTCT	TCAGCCTTACCAGTGTCTTCCT	TTATCCACAGCATTGGGGCTTT	TGACAGAACTTGACAGTCTGGA
ERLIN2	sgERLIN2_1	GGAGCATGAGATGGAAACCA	chr1:9992015	-	ATTTGAGACAGGTTGGTCTCAA	TCAGAACAGGTTCTTCTCTGGC	AGTCGTCCAGCCATACCACAGA	GTTTTACCATCAGGCTTCCTAG
ERVFRD-1	sgERVFRD-1_6	AACCAGCAGGAGCAGGCCCA	chr1:9992899	+	GGAATTGGTTGTGGGTGTATGT	TGGAGACTGCCAGCTAGATCCA	TTGTACACCACCAGGAGTTCCA	CTCTATGCTTGTCCATTCTCTG
ESM1	sgESM1_6	GTGTGCAGGCACGAGGAGCG	chr20:3147348	+	CTCTTACTCTTGAGGAGCAAAG	AGCGTGTTAATCCAGCCTTCAT	ACTCACTGCTGTCACAGTGTTG	GCTGGGTTGAGGAAATTGATGA
ESPL1	sgESPL1_1	GAAGCCAGGCACTTATCCCG	chr3:119449141	+	GTCAGGGTAGACCTCATTGAGA	AAGATTGTGCCACTGCACTCCA	ACATAAGCTCCTTTCCTGCATC	GATCTGGAAGCTGCTGAACTGA
ESPNL	sgESPNL_10	GAAGAGGAGGCCCAGGGCCA	chr7:2265137	+	GACAGAACCCTGATCAAGGACCT	TCACTACCTGTGGCACCTGTTG	TGCTGATGACGCCCCCACCACCA	GATAAGTTGCTGTAGCTGTAAG
ESRRA	sgESRRA_9	AGACTCACCTGAATTGGCAA	chr1:11740481	-	CCGAGAGATTGTGGTCACCATC	TTGATTGGCTGACTGAGAGGCA	TACCGTCACTGAGTTAACCTGA	AGATGTCAGTACTGCAGAGCGT
ESRRB	sgESRRB_2	GCCGTCAGAAATACAAGCGA	chr17:79880819	+	TTAGGATTGTCCAGCCACCTG	ATGTTCCAGGTACAGATGCTGG	GTCGAAGGTCATCCGAGCAA	ACTGCCCTGACACTCACATG
ESYT1	sgESYT1_1	GGAGGACCTCACAGAAGAAG	chr17:79880921	+	AGTGAAGAACGAAAGCTGGTCA	AGGTCTGTCTCAGCTAGGTCCA	ACGTGATCCTCCTGATCCCTAT	GCTCTCTTGACATGAAGGAGGA
ESYT2	sgESYT2_1	GTACAAGATCAGCAATGCAG	chr17:79880805	+	TGTATGCACTCCCAGAGCAAAC	ATAACTGAGCTTGGTCTCTCAG	GGAAATACGCACCCACAGGTGT	TGTCTCTGTTGCATGGATTGGA
ETFDH	sgETFDH_7	GGAGCCAGAGCTCTCAATGA	chrX:152482720	+	TGGATTACTGCACATAGTGCTC	TCCACCTCCTAGGCTCAAGTGA	GAGTTCCAAAGGTGGAAACACC	TGCTGGGATTACATGTATGAGC
ETV4	sgETV4_4	GACATCAAGCAGGAAGGGGT	chrX:151283798	-	TGCAAAGTGCCAAGCTAGCTCT	CCACAAGGCTATGGCTATGAGA	TTGCTTGGGGGACCAAAAGACA	CAGGTTAGGTAAAGCAAGAATC
ETV5	sgETV5_8	GGAGCCTACCATGTATCGAG	chrX:151283782	-	TATTCTACACTGGAGAACTCTG	TTGACGACACTTGTGTTGTGCC	CTTAGGACTAAGCTATTGTGTG	GAGCAGACTTGACACAAAAAGC
EVL	sgEVL_2	GTAGACCATCACGGAAGCCC	chrX:35820369	-	TTGGTCCTGACCTCAAGTGGAC	AGTGTGCTTAAGGTGTCATACT	TGAATCCCTGCTGGCCAGGTTT	CACAGAACCTCCTCTCCACTCT
EVPL	sgEVPL_3	AGAGCTGCTGCAACAGCTGG	chrX:26235488	-	TGGCCACACCATACCTGTCCTT	TGGCTTAGCGGTTACTGGTTTA	AAGCTCAACTCCAACTTGGATG	ATCCTGGGATCTGCTAGTTGCA
EWSR1	sgEWSR1_5	AGGCAGGCCTTACCAGTGGG	chrX:26235988	-	ACACCTGTGCCCTTATTGCTCT	AGGGTACACTATCAGATGAAGC	TAAGCTTCTTAGCCAATGCCCT	TGAGTGAACCAGATAAGGGATA
EXOC2	sgEXOC2_3	GGAGATACAAAACTCCCCAC	chrX:140984670	-	CTTGTTCGAGGTCACACAGCTA	CTTCCCAGGGTGTATGATGGCA	ACGTAGGAGATCCAGAGTTTCC	TTGCCAGAGGGCAAGGAGAAAT
EXOC3	sgEXOC3_5	GAGGAACGTGGAGCTGGCCC	chr2:95713827	+	GTTGGAGGGACTCAAGTGGTCT	GTCACCAGGCTGCAAATGGACT	ACACTTGGGCATGCTCTTCTGT	GCAATGCATCCTAGGAAGTCAA
EXOC3L2	sgEXOC3L2_6	GCCGCAGTTGACCAGGGCGA	chr8:120220795	+	AAAGTGCTGGGATTACAGGCAT	GCTGGATGGAAAGTGGGACCTT	ATCCCAGGTCAGCTTCCACCTT	GTCACCTGAGGACAGGTAGAGT
EXOC7	sgEXOC7_6	AGCAGACGGAGAATCTGCAG	chr2:110845261	-	CTTCTGAATCTTGGCCATGCTT	TGCCAGGCACATGATAGGTGCT	ATCCTTTGAGAGCCGCCTTATG	GTTGGGATTACAGACCAACCCT
EXOSC1	sgEXOSC1_1	GCGACGAAAAGATGTAGCCG	chr10:19417241	+	ACATTGTACCACTGAGGCACTA	TGAGATACTGCATCCCCGGTAA	CAAGGGCAGCCTAAGGGAAA	AGAGTCCTGGATAGGGGCTG
EXOSC10	sgEXOSC10_2	GGAGATGCTCAGCTACGCCC	chr10:19569005	-	TCCTATAGAGTTCAAGGTAGGA	AAGGACAGACATCTGGAGCTGA	CTGTCCTTGGGGGCAATCAGTA	AAGAACTAGAACCTGGCCAGAC
EXOSC5	sgEXOSC5_7	GTACGGGCCGGCCGAGGTGA	chr10:19377001	-	TGATTTTGACAAACTGGGCAC	TGAGTGCTCAAAGAATCAGTA	CCACTCAGAGGTTCAGCAGG	CAGGGAAGCTGTGAGTGAGG
EXOSC7	sgEXOSC7_5	GAGCATCTTCGAGATGATGG	chr10:19678391	+	AGACCTGGAATGACCAGTGCAA	ACACTTCTAGAGCTGTAACGAA	TGTCGGTGACCAGCAAGGGAGT	CTTACCTCCCAGTCCAGAGTAT
EXT2	sgEXT2_1	CCAAAACTGAAACATGCCAG	chr9:139748005	-	GGCTGATAGATTGAGCTCAGGA	TGTTCTGGTTAAGCACATCGAT	ACATCACGGATGCTGCGCTTCT	GAGTGACAGAGTGAAACCCTGT
EXTL3	sgEXTL3_2	TGACAGGCTATACCATGCTG	chr15:67893050	+	TCTGCTGGAATAGGGTCAGAGA	GTCTGGCTGATGACATTCTTGA	TGTGGAATAGCAACCCATGGTT	AGGAGCTCTTCACTCACCGACT
EYA3	sgEYA3_1	AACATGACTAGCAAGAACCG	chr3:185184683	-	ATCATAGCTCACTGCAGCCTCA	CTGATGCTCAATGCCTAGATGT	AAGTCCATCTTTGTCCCAGACT	GTAACTCCCTCTGCTTTCTGAA
EZR	sgEZR_10	GCACTCACTTGAGCATCCCA	chr17:43363827	+	AGAACCTGAAGGCTTGAGCTAA	GTATGATAGGTTGCCCCTGTGA	AGCACTAACTAGAGTCACAGGA	AAGGGTTTGAATGTGGGTGGTA
F12	sgF12_9	GGTGGTACTGGAAGGGGAAG	chr17:43347896	+	GTCTGGTGATACCAGGAGAGTA	CAGGATGGTCTTGATCTCCTGA	TACAGGGGAAGTCCTCAGAGA	TGGTAGCACACCTGTAGAAAGA
F2R	sgF2R_10	TTTCAGGATGAACACAACGA	chrX:19418732	-	AGCAACAAATGCCACCTTAGAT	TGCGGAAGAGCTAAGACATCGA	TGTCCCATCTGTGTACACCGGA	TGAGCAAGATAGAGGCGTACAT
F2RL1	sgF2RL1_10	TGGGAACAGAAAGACCCCAA	chrX:19533369	-	TGCTGTGATTTACATGGCCAAT	TCGATGCAGCTGTTAAGGGTAG	TCATCCATGGCAGAAGATCGCA	TGCAGAGGTATTGGGTCATCGT
F2RL2	sgF2RL2_2	CACCAACTACAAACACCAGG	chrX:19398359	+	GGAGCAGTACATGTTGCCATAG	CTTGTTGACTGCCTAATCTACA	GTACAGATGGATCTGGTCCTGA	AGCCAACCTTACCCATTAAGAC
F9	sgF9_4	TCAGTATAAAGTACCTGCCA	chrX:19391784	-	AACTTCTAAGCTCACCCGTGC	ATGGTAGCTGGTTTTGAGCCTC	TCGGGTTGTTGGTGGAGAAG	GCTCATCTCTGGAGGCCTTC
FAAH	sgFAAH_3	GAAGTTACACAGTAGAGAGC	chr2:135741362	+	ACCCCTTCAACAAGCTTCTGGA	AGGTTACTAGCTAAGACAGCAT	ACAGAACCCAGACCTGGACTCA	ACTAACTCCAGGCCAGGTTTTC
FABP9	sgFABP9_6	TCACTAACCCTGCCATGTTC	chr1:27686827	+	GCCTAACCACCTTCTAACTTTT	ATACCTTATGACTGGGAGGATC	ACTTTCCGGTTGTCTGCTGT	AGGTCCAAGGCTATCTCTGTCT
FAM101A	sgFAM101A_5	CGGCGTCGGAGATGAGGCCC	chr14:50901768	+	TTCCTGATGGGCCCCACAAA	ATCCCACAAGAGAGTCAGGAC	CACAAAGCGGCTTCCTGATG	GGTTCCGGGTTCACCTTGAT
FAM101B	sgFAM101B_2	TGTCCCCTGTCCTTTGGCGA	chr14:50935375	-	ACTGCAGCAGAAACTCCAGCTA	TGGTGGCACATGCCTGTAATTC	TTCTCTGTCCTTGAAGAGTCCA	ACCCTCTGACAGCCATGATACA
FAM101B	sgFAM101B_6	GGTGGTACTGAGGAAGCGGG	chr14:50901733	+	TGGGTCAGCATTCATCAGAGAG	CTCTGTGACCCTATGCTGCTTC	GTCTTGCGGCAGTTGTAATCCA	CTTGGTCAAGTACGACTCCGAG
FAM101B	sgFAM101B_8	GCGGCAGTTGTAATCCAGGG	chr5:179676019	+	GAGGTATCTCTAGGTTAGACTC	TGACCCTATGCTGCTTCTCACT	AGCATTCATCAGAGAGGTCGTC	ACTCCGAGAGGCACTTCATCGA
FAM101B	sgFAM101B_10	GTGGCGCAACTACAAGGCCG	chr9:128321927	-	GTATCTCTAGGTTAGACTCCTC	CGCAGTGGCTAACAGTGATGTG	TACTTGGGGTACACGATGGTGG	ACAAATGACTCACGGTCACAGT
FAM101B	sgFAM101B_5	GGAGTCGTACTTGACCAAGG	chr20:31424532	+	AGCATTCATCAGAGAGGTCGTC	TAAATCCCAGCTCCAGTACTCA	ACAAATGACTCACGGTCACAGT	GTACTTGGGGTACACGATGGTG
FAM101B	sgFAM101B_3	GTTTGACCCCTTACCACCAA	chr12:57891984	-	ACCTGAGCCTTTCAATGCATCT	TGTACGATTGCACTCCAGCCTG	GGCTGTGCGCTGAGGCTTTGT	GTAACCCTCTGACAGCCATGAT
FAM104B	sgFAM104B_4	GAGAGAGCAAGTGGACCAGA	chr10:99473723	-	GCTTCAATGCACAGGAGAAGTT	ATCGTACAAGCAAGGGTAGAGA	CCTTCCAGTTTTCATGGAGTGA	AGGTTGGAATAAGGAAGTCCTA
FAM105A	sgFAM105A_7	CTGCCATCTGCTACTTCCGG	chr10:99473909	+	TCACACATCAAATAGTAGAGGC	TCAACCTCTGCCTCCACACTGA	AGGATGATACAGTGACCTACCA	GAGATTCTGAAGCCCATACTCT
FAM109A	sgFAM109A_4	TGAGAGTCAGGATGCCATGG	chr1:31188915	-	CATGATTTCCCTCAGGATCTGC	GAACATGCTCTTCTACTTCGAG	AGTTCGCCTTCGCTGTGCGCTT	AGACAGCGCAGCCATTCTCCTT
FAM110B	sgFAM110B_10	GAGGGGCAGAGCTACTGCAG	chr8:99019793	-	ACGCTCAAAGTGTTCGGCAACCA	CACAACCTTCACAACTGCGTAA	GTGTCCCACAGCTCTTCGGACA	AGTCTGAGCTGATCATGCTTGC
FAM115A	sgFAM115A_1	CATGGGACACGACCACCAGG	chr5:138650364	+	ACTCTTCTGTTAGCCTTGGAGC	TACTGGAAGAGTGAACTGCTCT	TCCTGTGATGGTGAATGACATG	CTGTCATGGTTTCATTGTAGGC
FAM118A	sgFAM118A_9	CTACACGGACCCCTGCGGGG	chr19:7056511	+	AGCTGGGATTATAGGTATGAGC	AGCACTGAGATTACAGGCATGA	TGGTAGGTCCTTGAATGGGCAA	GAATTCCTTCCTCCAACAAATG
FAM118B	sgFAM118B_5	AAGGACAATGCCACTAGGGT	chr3:152132822	-	TCCTGAAGTGGAAACTTAGACC	TGGCTCTAGACACAGCTCACTA	TCAGGAGAAGCGTAAGCTGAGC	CTCCCAAAGTGTTGGGATTATA
FAM120AOS	sgFAM120AOS_8	GCAGGGCAACGAGCGCCAGA	chr19:54684635	+	TCTACGGCGGCTTCTACACCGA	ACCTTGACGTGGAAGCGGATGA	ACCACATGCTTGGCTACCTG	GGTGCCCTTGTTCTGGACAT
FAM120B	sgFAM120B_5	GGTCTACTCACTCTTACTGG	chr17:49280209	+	TGAGGGCCTTAAAAAACTGGCA	TTGAGGGAAGACTAAGTAGACA	AGATGAGCTTGACCAGGCCTTA	GATATAGACGTCCAATGGCACT
FAM131A	sgFAM131A_2	GCTCCGAGCATGGTCTTCGG	chr11:119183472	+	TCTTGAACTCCTGACCTAGTGA	ACATGGCTGCACAGAAGGTGT	TATGCATTCTGTCCCTGCGACA	TTCCCACCCATGAGTGTGGACA
FAM133A	sgFAM133A_1	GAGAGGCCCAACTCAATCTG	chr3:182759357	+	TGTACTGTGTGATAGGCAGTGT	CTGATTCTGATTCATGCGTAGA	CTTGGAAACATCAGGCACCATG	GAAGAATCAGAGCTTGATGAAG
FAM134A	sgFAM134A_9	TAGTCCAGCTGCATGAGCAG	chr6:31496790	-	GGGACACTATGTTCCAGGGATT	TGTCTCTGCCAGTGGCTCATCA	TTACTCCTCTTGTCGTGTTTGT	CACAGCCTTGGGAAAGGACCTT
FAM134C	sgFAM134C_3	GCTTGGACATCATGTAGCCA	chr6:52141965	+	ACCCACCCAGTATGTCAGACCT	GTTGGCATGTACTCAGCTTGCT	TTGCGTAAGTGGAAAGAATGAC	CTGTTCCACACTTTGTGTCCAA
FAM136A	sgFAM136A_4	CAGCCAGGCCTCCATGAAGC	chr8:48874672	-	ATGGTCTTGATCTCCTGCTCTC	AACAGGTGCCGATGAGCTAGCA	ACCTAACCTCTCTGCCCTTTCT	AACAGAACCAAGACACTAAAGC
FAM151A	sgFAM151A_9	ATGACGGTCTGAATGTGGAG	chr12:49958298	-	TATAAATGTGCCTGGTGCATGA	GCTTATAAGACCTTGGGCAAGT	ACGGAAACCAATGTACTACACG	GCATCCAGGGTATGGTGTAAAT
FAM155B	sgFAM155B_3	GCTGCATAAATACTTACAGG	chr6:30680389	+	CCACTTTCGGAACTTCACTCTC	AAGGGTGAGGGTTTGGTTGCCA	GCAACTGTATCGAGGCGTACCA	GAAGTTAGCCAGGTGGTTACCT
FAM156A	sgFAM156A_4	GCTGCAGAGACTTCCCAGGA	chr6:37622583	-	AGTATCGACATTCACATCGGAA	CTCTCTATAATCCCCATTCTAC	TCCATGGATCCACTCCAGAAAC	TGGCTTCCCTCCCAACAGCATA
FAM157A	sgFAM157A_9	AGTGGGTCCTGAGGAGGAGG	chr2:63826354	-	CTCCCAAAGTGCTGGGATTACA	AACGAGCCACTGGAACGCAAAT	TCTCCTCAGGACCTACGCAGGA	CCACTTAATGATGGGCCACTTT
FAM157A	sgFAM157A_5	GGACAAAGGCCTACGGGCTT	chr17:4635180	+	GCACATGAGTCAATCTGTGTGA	AACACTGTAGAACAGATGTGAC	CAGATGCGCTTCATGGCAAACG	AGGGTAGTGAGATGCATCAGAT
FAM157A	sgFAM157A_1	GCTTCCTCAGGGCAGCACGA	chr17:4635111	+	CACCAGATCCAATGTCTCTTAG	AGGTGTTAGGACACGGTGTGGA	AAGACTCACTCCTTGGCACTCA	AGGGTATGGATATACTGGCCTT
FAM157B	sgFAM157B_3	TCTTGCTCACAGTTTCGCGG	chr19:50334655	-	CTCAACACCAGATCCAATGTCT	ACTGTGTCTTGGACGTTGACAA	GCACTTCAGCGGGAAGTTGGTT	GTAGTCTCTGGACTATTTTGAG
FAM157B	sgFAM157B_9	TGGCAAACGCGAGCAGATGA	chr6:78400438	-	GACAGTGACAGTCAGCAGTTCT	ATCAAGAGCACACAAGACCAAG	AAGATGCTTCGGTCCATGGG	CAGAGGCGTCACTTAGGGAC
FAM160A2	sgFAM160A2_9	ACTGCCAATACGAGCAACGA	chr2:32145935	+	ATGATGAACAGCCAAAGTCATC	CCTCTCTGTAGTGTACTATTCT	AGATGGGTCATCCAGGTAAGCT	CCTGTATGTGCAGGGAAGCTGT
FAM160B1	sgFAM160B1_8	TCCGTTAGATATTGAAACCG	chr2:172928465	+	TTTAGGATGGCAGAATAGCTGT	GTTCCCACACCAATTCATTACC	GGCATGTGAAGGCTTGATGC	TGGGAAAATACAAGTAACGGTGC
FAM168A	sgFAM168A_3	GTATTTACTGAAAGCCGCAG	chr17:60501281	+	TCTCTGTCCAAAGACCCACAGA	GGAAACATACTTCAGCACTCCT	AAGGCACCTTCCACCTCCCAGT	CAAAGCTGAGTGCATGATCAAA
FAM170A	sgFAM170A_2	GAGACATGTTGTGAGCGGGG	chr1:156051411	-	CATCCTCATAGCACACACATGC	GGTTTCTGGTGGACACATCAGA	TCCTCTTTGTTTACACACAGAG	TCACTACACAGCTGCATCTCAC
FAM171A1	sgFAM171A1_8	GAAAACTGTCCACCTCCGAA	chr1:156051703	+	CACCAAAGGAGAGCTCAGAGAA	GTGACAAGACTGCTTGCACATG	CTGAGGTTGCCTGAGAACACCA	GACGTAACACAGTTTCAAAGCA
FAM173B	sgFAM173B_2	ACGGCAAACAGACTTTTCGA	chr12:8813482	+	TCACCTGGCATGTTTACAGCAC	AAGGATGACTCCTAGACACACA	TCCTCTTCGGCATCGCAACATT	GCTACATGTGTCTCTTCTGCTT
FAM175B	sgFAM175B_9	TCTTTCAGAAAGTCATTGGG	chr12:8813461	+	TCACCTACAAAAGCTTCCTCGT	CTGGGATTACAGGCGTAAGCCA	TTGTGAAGAACCTGCTCTCTGT	TCCAGCATATGCCTGAAGCACA
FAM179A	sgFAM179A_5	ATACGTACCCAGAGATGCAG	chr2:228212003	-	ACTTGAGCTCAGTGCTGTCTAA	CACAAGCTGGTGTACGTCATCA	AGCCCAGGAATGTAGAGAGTCA	GTATCTCCTGCAGCTTGAATCC
FAM181B	sgFAM181B_5	GCCGCTGCGGATTCTCCCGG	chr17:8702404	-	ATCTCCAAAGGCTGGAATAGGC	TGGTGGGAAACCTACTGTACCC	CGCGCTGTAATCGTAGGACA	CCAAAAAGAGCCCCCTGACT
FAM184A	sgFAM184A_9	GGAGGGCTTCCGGATAGAAA	chr7:141800635	-	CTCAACAGAAGAGTCAGACCTA	CTTGAATTCTGGGGCTCAAGCA	CAACAGAAGCATTCTGCAGAGC	CCTGCCTATTCATGTGGTAACT
FAM193B	sgFAM193B_8	GCTGCACCCCGAGAATGGTG	chr1:1562327	+	AGGACTACAGTTGCATGCCACC	GCATTCCTAGTACCTTCTTGCT	ACTCCAGGGCCATGTCAGAGCT	ATTGCCACCTCAAAGTTAACCC
FAM19A2	sgFAM19A2_3	AAAGTTCTTCCGGATCGGAA	chr1:67438626	-	CTCTTCCATTCCACAATTGCC	CAAATACCTGTATTCCCACT	AGCTTGCTGTCCACTTACCC	ACCTGTATTCCCACTGGTAGGA
FAM205A	sgFAM205A_3	AACCTAAAAGGAGCTGCTGC	chr19:327872	-	CTGCTGGATGCTGAGGATGACA	TGAGCTTCCCTACTACATGTAC	CATCTATGGCTCCATCTTCATC	TTCAGAGAGCTTCCGAGATCCA
FAM207A	sgFAM207A_4	GCCTCACCTCTCCTGATGGA	chr22:24237077	-	TGAGATACTGGTCCTGACTCCT	GACGCAGAGCAGTTCTTGCAGA	TGCCTGAGGGAACAATCCCAGA	ACAGAGCAAGTCTCACACCTCT
FAM208B	sgFAM208B_6	GGTCAGCCTAGAGTTATCAG	chr17:62462748	+	ATGGTCATGGAGGCACTATCAT	CCTCTGCAATCTCAAGGGTGCA	TTCTTCTCTGGGACTTGTAGGT	TCAGCCTCTACCACCTTGGGAA
FAM20A	sgFAM20A_10	GTAGGAGCGGATCCAGGGGT	chr17:62461575	+	TCTGTATCCCATAACACCTAGT	TGAGATGCTACCTAGTCTGTGT	ACTGTCAAGGACTGGGCTGTGT	TCCTAGGCCAGGAAGATGTCAT
FAM212B	sgFAM212B_4	GCCCCGGGACATCAACGTGG	chr17:62461604	+	CACACTACGCAAGAACTTCTTA	GGTGATGGCTTACAGGATCAGA	CAATTGCCCACCAGGTCTGCAA	ACTGGAACAGCTGGAGATCTCT
FAM213B	sgFAM213B_5	GAGCGGGGAACAGGGAGTCG	chr10:28023687	+	TCAAGCGAAAACCAGGCCACGT	TGAGCTTAGGGAAGGGTATGTG	AGCAAGGTCCACCGTGCTCAT	CTGGAGTAGGAGGGGAAACAAG
FAM217B	sgFAM217B_9	GCTCGAAGATTGAGATCTGG	chr14:75497280	-	CAGCAATATGAATGCTGGCCCA	ACAGTCTGGACTTGCAGCCACT	AGGTTTTGTATGGCCCTGACCA	GAAGCAAGACGCAAAAGGAATC
FAM219A	sgFAM219A_9	CTCAGCAGAGGAGTAGCCGG	chr19:6222232	+	TCTATGGTCAACTTCACACCTC	GTCAGGGTGATTTGAGTCTACA	ACTTTCCCTCTCTTTCCTCCAT	CAGTAACCACTTCTCTTCCATC
FAM220A	sgFAM220A_9	TGTGAATTTCCATCAACCAC	chr1:151039726	+	CCAGAGCTTCAACACCACTGCA	GGATCACCTGAGGTCAGGAGTT	CCCGCTCGGATCCTTTCTCATT	CATATTGAGATCCATTGAAGGC
FAM227A	sgFAM227A_3	GGAGAAAGTACACAATCAGA	chr1:151039949	+	ATGAGCACGATTCTGACCCTGA	GTGACATACCATTCCTTTGGGT	CCTTCTGACTATCAACACATTC	AAGGACATGAGTGCTTTGATGC
FAM227A	sgFAM227A_5	GGGTACACGAAACAAAAGTA	chr9:20414023	+	CTTCTGCATTGCAAGTCAGTGT	CATTCTCTTTGACATGAGCTAC	TAGATAGTGGCTGATGCTCACT	CTGTGTACGTGCTTTGTACATC
FAM227A	sgFAM227A_2	AAACAAGCTTCCGAATGGCG	chr12:122617921	-	GTGAGTTCCTCAGTTTCTCCT	TAAAGAGGGGAAGCTAGCCTAT	TTCCTCACCTTGCCACTAAGG	CTGTCAAAATGTGAACCCCATT
FAM228B	sgFAM228B_1	TGAGCCTCAGCAGGAACGGG	chr12:122516813	+	AGCAGCACAGAGATTACAGCTG	TGCTAAGTGGTAAATGGTAGAG	TCAGCGATTGCCACCTTATGTA	GTTCCTTCCTGCAGAAACAAAG
FAM228B	sgFAM228B_3	GAAGGACCCCAATTTTCTGA	chr1:45973189	+	GACTCTCAAGTCCTGATATGCT	TATTGAGGGAGGGGAAGCTCAT	TCCTTGCTATAGGGAAATGCAT	AAGATCAGGCGATGGGAAACTA
FAM229A	sgFAM229A_2	CGAGTCCCAGGACAGCCCGG	chr3:154802095	-	ATGTGCATCATTGTCTCGTGCT	AGGAACGTGCTCTGTGAGGTCA	AGGGTCGGAGATTCCCCATTGA	AGGTAGACGTCGATGGGCACGT
FAM231A	sgFAM231A_7	TATTACACTTCTGAGGAAGG	chr11:102745594	-	GCCTACTTCCATGGTGTCTTCA	TGCCACACACGTACCACCAAAT	TCAGGCTCCATCAGGCTACTGT	CTCATCCGTTCAGGTTCCTCAC
FAM231A	sgFAM231A_3	GTGGAGGATGTGGGTGGGAG	chr22:28193668	-	TGCCTACTTCCATGGTGTCTTC	GCCACACACGTACCACCAAATC	AGGGGGAATCTGGATTCCTATT	ACAAGAGCGATGGCTCATCCGT
FAM231A	sgFAM231A_6	AGTCAGGAAGATCAGGGCGC	chr6:39893463	+	TGCCTACTTCCATGGTGTCTTC	GTAGAGACGAGGTTTTACCGTG	AGAACGTGTGGGACAAGAGCGA	AGCTGCTTCTACACCCTGGACT
FAM24B	sgFAM24B_9	ATATCCTTCACAGCACTGCA	chr14:102732210	+	AAGTGTCCTAAGAACAGTGTGC	AGTGACCAGTTGGGTGACCTTG	TCAGAGGCCCTCATTTATGTCG	CTTTAATGTAGGGCTGGTGTTC
FAM35A	sgFAM35A_2	GATCACCTATGGGATGGTCG	chr10:99377028	+	GTAGCTGGGATTACAGGCATGT	ACATATTGCCTTGACTGGTAGA	CAAGCTAGCAGCGATCTTGGGA	AATGCCTGCAATTTCTTCCTCT
FAM3C	sgFAM3C_6	AAGAGGGATCAATGTTGCCT	chr1:113239313	-	TGTGATGTTAGACTGCTTGGTT	CATGTCACGCTGGTATTGAAGA	TGGGACAGAAAAATACCCAATG	TTCCTCCGCAGCACTGAACAAT
FAM49A	sgFAM49A_3	GGATGCTCTCAGAATCCTGA	chr22:50588117	+	CTCTAGGAAATACTGTAGCTAT	TACCAGAGCAGCAGGAATATG	GGTTTTCCTTCCCCTCCTCG	ATCCATCCTCCTCCCAAGCT
FAM49B	sgFAM49B_10	TCACTCAAGGTTTTCAGCAT	chrX:40482959	+	AGAGAAACTGCAAATACGTGGA	GTTCATAATGGAGGACGGTACA	CACAGAGTACCTGCCTAGGCAA	ATGTAATTGAGGCAGGCACCCT
FAM57A	sgFAM57A_10	AGCCGACAAAGAAGTCCCCA	chrX:40483075	-	AACAGGCTGAGTGTCTTGGCAT	CACTTGGAGAAGACATTCTTGA	TTAACCTCCACTTACTTCCCCT	CCTGGCACTAGGGATTTCTCCA
FAM58A	sgFAM58A_4	GCGGTTCAGCCAGTTCTGGA	chrX:40483149	+	TGTGATCACAGTCAAGTTCCCA	GAGGAATTTCATGGTGGCCAGA	TGTCAGCATGAGGAGAGCAGCT	AGTGTGCCAAGCAGCCACCTCA
FAM58A	sgFAM58A_9	GCAGTACCTGCTCCACTACC	chrX:40483035	-	CATCGCAACAGGGTACTTTCGA	GCATACGGTGAGCTGGTTTCAG	ATGATTATGTCAGCATGAGGAG	ACCTCAACTCCGTAGACCTGCA
FAM58A	sgFAM58A_2	GCTGCGGGACAGCTACCATG	chr1:167904970	-	CTGCAATACAGAGACTTCCAGA	GATTATGTCAGCATGAGGAGAG	GCACCTCAACTCCGTAGACC	GCTCCACTACCTGGTTTCCC
FAM64A	sgFAM64A_5	GTCAACCTCAACCTCCGCGC	chr13:20245422	+	GGACATCAGAAATGCTGCTGAC	CGTACAGCTCTTATCACCTGGT	AGCACTCTTAGCTGAGCGAGCT	AGATGGCTTCTCGGTGGCAGAA
FAM65A	sgFAM65A_7	GTTGACAGAAGAAGCAGCTG	chrX:154010039	-	TGTTGCCCAAGCTGGTCTTGAA	TCGTCTGAAGATTCAGATGACA	GTGGGCTCTGGCTATAGGTGGA	TGTGACCCTACCATGCACTCTT
FAM71E2	sgFAM71E2_6	GGACGCCCCTGACAACGAGG	chr2:27545317	-	CCTAGACTTTGGGCTCTTGGTC	CGGGATTTAGCAGTCACTGTGT	GCTCCTGAAGCAGGTTGATGAG	GTTCGTGAATCACAGAACCAAC
FAM71F1	sgFAM71F1_4	GAACCAGTCGGATCCAGAAG	chr11:18955911	-	GGATGCAATAGGGTTGTCAGTG	TGCTCACTTACCTTCGAATCTC	GGTGGCTTCAGGATTCTCCC	GCAGTGCGTGACAAGAATCC
FAM72A	sgFAM72A_5	GAGGGATGTCTGTAGAGAAA	chr2:234698521	-	ACCTTGGCTAAACCACAGACTT	AATCCCACACCTCATCCTTCCT	TTTGTCCAGACAGTCTGCCC	AGTGCTCAGCTCTAGGGGAA
FAM73B	sgFAM73B_8	ATGCAGTCTCTGGGTTCCGG	chr8:142504911	-	AATGCAGAGAGCCTGTACATGC	TTGTGCTGAGCACGTGACATGA	TGTGCTGCCAACTTTATCCCAT	TCCTGCCTCCTTGATGTTCTGA
FAM76B	sgFAM76B_3	GCTCCTCGAAAGGATAACGC	chr8:142489303	+	TCGGGTTCCTAGCAAGAAAGTG	GAGCCATCGAATGACGCGATAG	AGGAGGAGACTGAGGAGCAGGAT	CACGATTCTGCCTCCCTTTCAG
FAM83D	sgFAM83D_6	GAGACGCACTTCCAGCCCCG	chr8:142487931	+	CTCGTTTCCTGAACCCCGATGA	TCCTTCAGGGATATGAACGTTA	AGCTTGGCTGGCCCGCCTTCTA	GAACCGAGGCTTTCCCACTATC
FAM89A	sgFAM89A_7	ACAGGCAGTGACAAGTCCCG	chr8:142500286	+	ACTGCTGCCATCAAAGCAGACT	TCCGAGTGATGCTCTGAATCAT	AAGACCCTCTAGATGGACTCCA	CAGCTGGACATGTCCTTGCTCT
FAM96B	sgFAM96B_7	CAACTGACCTTGAAACGCTG	chr20:35766220	+	TGGTCTCCAACTCCTAACCTCA	CGAGTTGTTCCAGAGAGTCAGA	TGCAGCATGGCCACCCTTATTG	TCTCCACTTTCCAGCTCAGATC
FAM98A	sgFAM98A_9	AATCACCTTATTGATGGCAC	chr20:35757507	+	TGGCTGGAAACCTGAATCTCGA	CTATGTAGGAGCAGTAGTGAGT	CAAGGCAGGACTTGTCAAAGAT	GTATGAGGAATGTTCATAGCCA
FAN1	sgFAN1_6	CAATGGACAGAAACAGCAGC	chr20:35757440	+	CCATTTCAGAATCTGAGTTGCA	AAATCACTGCACCAATTCCAGG	TGCAAGAACTCTCTGAAGTGCT	ATTCTTGCCCCAAGTGCAGA
FANCA	sgFANCA_3	GGGTATTCTCTCAGCCGGGA	chr20:35807711	-	TCCATCCAGATCAACAGAACAT	TTGTGAGCTGCTTGGATCATCA	GTTTTGTGTTTAAGGCTCTGCT	AACAGGGAAGACAGCTTCTTCT
FANCD2	sgFANCD2_4	GAACAGCCATGTTCCAGTAG	chr8:121426229	-	TGAAGTCAGGAGTTCGAGACTA	GAATGTGCGCTCAGATCATAGA	GATGTGTCAAGCAGTCTCCATA	TCAGAACCATCTTGTGGATGCA
FANCE	sgFANCE_8	GCAGCCAGGTGCAGAGCCGC	chr11:6703998	-	AGCCAGGTGAGTCCAGATGACT	GTTAAGCAGGCATCCTTTCCTT	AGAGGCTTCTGGTCAGCACAGT	ATAGGGGTCACCCTGTGTAGTA
FAP	sgFAP_6	CTACAAAATATGCTCTCTGG	chr2:75879669	-	CTCTCCAAACTTGTTGATCCCA	TAGGTCATGTAGAATTCAGGAC	AGGCAATAACTGGTATATCCGT	GTTTTGGCTATCTTAGGTGACT
FAR1	sgFAR1_2	AACCGGTAGCTCCTGTGAGG	chr11:1973387	-	GGTGAATCCTTAAACTAATGC	TCTTTGTTCTGAGTGCTCAT	GGATCAAAATGGTTTCAATCCCAGA	CTCGCTCTTGTGGTGTCTGT
FAR2	sgFAR2_5	AATGACTTTCAGGTCTGGGC	chr17:48447908	-	GCAAGCAATTCCTTGAAAGCAG	AATCTCACCTGCCCTGGACTGA	TCTAGGATCTGGAAAACCCTCT	TGCATTCAAAGCTCTTGGAAGC
FARS2	sgFARS2_9	GACATCACCCACCACCAGGA	chr19:10367440	-	TGAAGGAGCACTTCTACAAGCA	GCCACAGACTATTCTCCATTCA	ACTCACATGCTGAGAGCGCACA	ATGACTATGCTGGTCTCATCGA
FARSA	sgFARSA_8	AAGCGGACCCACTCTCAGGG	chr17:36476565	-	AGAAGTACTTGACCGGAGTGAA	ATTGAGCCATTGTACTTCAGCT	TGTTGCTCTGTCCTGCCCAGAT	TGATGTGGTGTGGGTTCGCAGT
FASTK	sgFASTK_9	AGTTCAGTCGCCCAAAGGGC	chr11:64892085	+	TAGCGACGCACAATCAGAGCAT	AAGCACTCTTAGCAGCATCCTA	GACTGCAGAAATACTTGACACT	CTGGCTGCGTACCACTGATGTA
FASTKD3	sgFASTKD3_4	AATGACCTTCATCCACTCGG	chr19:39422977	-	TGAGGATCCACATGCAACAGAA	TGTTGGGTCAATCATGTTCTCA	AACCTGAGCCTTTCGGGGTCAA	AAGCTCCTGCTGCCATAGTGTC
FASTKD5	sgFASTKD5_2	AAGAGGGGTCTGAATTGCTG	chr1:150280478	-	TGCCTGAATTCAACCAGTACCC	AAGGCTGACTCCCACATGCTCA	TACCCTCGATGGTACAGTTGGC	ATGGTCTCCAGTAAAAAGACAG
FAT1	sgFAT1_2	ACAAAGCTGGAAAACACGGG	chr7:43909075	+	TTCACACGCACTTCTATACCGA	CTGTTCTCCACTGTCGTTGTGA	GACACCGTCATTACCAATGAAC	GAGAAGGAAACTTCGATGTGGA
FAT3	sgFAT3_4	CAAGCGCAGCAGCTTCGCGG	chr3:15100918	+	CTGAGCACTGAGAGTAGCATCT	CTATCATTCTGCAGTGACATGC	TGCCTGGACTCGGTGATACTGA	ACTCCTGTAATTGTCAAGAGCT
FBL	sgFBL_3	ACCAGATCCACATCAAACCG	chr20:3027314	-	TACTCACAGGCACAGTGACAGA	TAGGTGCTGGCACAGTGCATGT	TGTCAGAGACATGGGAGACCGT	GTTCTTGTGCAGTGATAGGACA
FBLN1	sgFBLN1_8	TAAGATCATTGAGGTTGAGG	chr5:68524030	+	TGACTCACTGCAACCTCCGACT	ATTCCAACTTCCAGTGAGATCA	AACTGATGGGAGACGCCCGAGT	ACCACGCCTGGCCTATAATTGA
FBRS	sgFBRS_4	GGTGGGGAGGCGAAGGCTGG	chr21:35497721	-	GTTAACCGACAGGGTGCTTGTC	TAGCAGGAGAAACTCGGAGCTG	AGGCAGGAAAGGTCAGAGGACT	AGTGCTCTGACCACCCCCCTTT
FBRS	sgFBRS_3	GAGACACCAGGAGAAAATGA	chr6:31708369	+	AGTTGATCTCTCTGAGCCTCAG	GTCATTCCGAAAGTCAAGCTTG	TCATCCTTCTGGGGCGGCAGAA	GATGCCTATCTTCTGCCTCTCT
FBXL12	sgFBXL12_5	GGCGACTTTGGTCGAACTGC	chr6:31708351	-	GGTAAGCGATGATGCCGAGATA	CTGGACTTGGTCTTAGTTCCCA	AGGACCCCTCGGGTCTCTTTAA	TCTTCCAGCGGTGACAGACCCT
FBXL18	sgFBXL18_4	CATCAGAGAACCCTAGGAGG	chr3:135870814	+	TATCAGCACACAGGGTTCCACT	CTGAGGCAGGAGAATCTCTTGA	ACGTTCAGAATCAGATCTGTGC	GGAGTTTTGAAGGATTTCGTGA
FBXL19	sgFBXL19_8	TAACATCCTCGATCCAGCGG	chr16:1990831	-	CCAGGTGCTATGACAAGCGTCT	CAGTTCAAAGTACACAGCAGGT	CAGAGGTTGCACCTGGTTTGGT	GCTTCTGAACCGACTACAAGGT
FBXL21	sgFBXL21_7	AAATTGTTCCATCCAGACCT	chr3:49722220	+	GCATCGATTGAAGTGTAGAACT	ACTATTGCCTCTACATGCTCTA	AATTGTCTGTCTAGGTTGACAG	GCTAGTCAACAGAAAACAGCTT
FBXL21	sgFBXL21_6	CCATCATCAGATGAAACATG	chr3:49723821	-	TCTTATTGCCATGCAAGTCTCA	AGTTCTCTAAGGCCTTGACAAC	CCTTCATTGAAGATTCTTGTGG	AAAGAATTCCTGTGGGAAGTTG
FBXL21	sgFBXL21_3	CCTACATACAGAAGATGCAC	chr1:17085804	-	TGAGGTAGCACCTATCCATGCA	TGACTGCCTCAAAATAAGGCTC	TCAAACTTTCTCCAAAGGTCAG	ATTGTCCAGTTGTCAGGAGCAG
FBXL21	sgFBXL21_4	GAAGAGTAGAACCCAACTTT	chr1:17086002	-	ACTTGGGACATACACTGCTTCC	GCTGACATACTGAAGATGAGCA	ATACTACATGGTGAGGCAAACT	AGCACCTATCCATGCATGAAAG
FBXL22	sgFBXL22_7	GCAGGCACTCCCGGTTGAGC	chr1:17090944	-	CTAAGTACAGACTGCAAAGCCA	CGGAGGAGGAAATCATTGACCA	AGCAGGTCCTGGCAAGGCTCTT	ACAGACTGCCGCACATGTGTCT
FBXL5	sgFBXL5_3	GTCCTTACTAAAACAACCAG	chr1:17087564	+	ACAGAAGTACACGTCCAGTCTC	TTGCTGCCAGAGTCTTCGGCAT	TGGAGAAGCACAATGCTGCTGC	GCAGTATGCCTGTTTGCACGAT
FBXL6	sgFBXL6_3	GGTGTACCTGAGACTTCCAG	chrX:131207035	+	TTAGCTGTGACCTCCTTTCTGC	TCAAGGCGGAGAAGAAGCTCCT	AGAGTGTCACAGCTGATGTGCA	TTGCTTCCCTGGAGTGGCTTAT
FBXL7	sgFBXL7_7	GACGGGCGAGACCATCAACG	chr16:56693007	+	TCCAGACCCCAGAAGGAGCA	ATCAAAGACGGCCTCGTTGGAG	GAAGGAGCAGGCCAGCATAG	CCTGCAGCCACTGACAGTTA
FBXO17	sgFBXO17_3	GTCACGAAGCAGGTCTGCGA	chr1:237167521	+	AGCATTGCTGCCTGTGGTTGCT	GCTATGATGGAGCCACTGCACT	TTTCTTTGGGGCCTTTGCCCCA	GTAGGAGAAACCAGGGAGGATT
FBXO18	sgFBXO18_3	AGGCTACCGGGACCAGCCGG	chr1:237167571	+	ATCACATCATGTGAAGACTGGT	AGGTTCCAATAGAGGTCTTCCA	TAGGCCTTGTGCATGGCACAGA	TGACATGGCCAAAAGCAATTCT
FBXO21	sgFBXO21_9	GGAGAAGCTGCACCTGGTCC	chr9:21854705	+	TCTCTAGTCCAGTGGCTGGACT	GTTATTGCAGTGACTGCTTAGT	AAGGCATCGACCAGTCATACCA	CAATGGGTTATGATTGGGAGAC
FBXO22	sgFBXO22_8	GCACACACTCCCTCCATAAG	chr6:36953706	-	TTCGTGTTGAGTAACCTGGCGG	ACATCCTTACCGTGTAGTCACT	GACGAAAATGAACGTCCGTTCG	TTCTCAAAGACTGAACCACCAA
FBXO31	sgFBXO31_6	GACCACCACAGGATGTCCGG	chr8:66605897	-	TGCAGCTCACATCCTAGAAGCA	TGCCACACCTTGTGTGTGAGAT	CTTGTGTTGCAAACACTGAAGA	ATGCACGGTCTGCACTGACAAT
FBXO34	sgFBXO34_10	GTGCACTATGTGAGTGACAG	chr2:55476568	+	TGCACCATCTGCAACGATCCAC	GATCAGCTCTTGAAGGGCCACA	AGGTTAACAGCAGGTGCTACCA	GGTTCGCTCTGTGGTTCACCAA
FBXO5	sgFBXO5_2	GATTTCTGAACAGAAGCCAG	chr22:30415775	+	GAGAGCGAAATGAAGAGGACAC	TAGTTGCCAGTTGTGTGTATGT	TCTGATCACCTTGATTGGATAA	GTTAGGCTTGATATGTGTGAGT
FBXO7	sgFBXO7_3	CAAATGACCCACTCCTGTGG	chr17:22023446	+	TTAGAAAGGAACAAGTGGCAAC	TGCACAAGTTCTACCATCATCA	ACTTCTGGATGTTCGTTCCGTC	GGACACAGGCACAGGTATATGA
FBXW11	sgFBXW11_7	CTACATTGACGGCAGCCCGG	chrX:55208389	+	AAGCTCCCAACACACAATACAT	CAAGCCATTCATGAGTGATACA	CTTTGATGGTCCTGTCACCA	TCTCCTAGAGTGTGGGATGTGA
FBXW2	sgFBXW2_2	TTTGAGAATGAAGCAACTGG	chr20:55934084	-	AGAATTACAGGCATGAGCCACT	TTAGCAGTCTTGCTTGAACAGT	TGGCAGATAGATGATTCTGTTC	GCAACAGAGGACTACACATGGA
FBXW4	sgFBXW4_7	GCAGTACAGGGTGCTGTCGT	chr7:142375099	+	GAAGAGGGACGTGTGCCATTGT	CTGCAAGGTCACTAGACTTCCT	TACAACACCGTAGTAGGAGGAA	AGAAGTGCAGGCATAATCTGCT
FBXW7	sgFBXW7_3	AATATCCCAAACCCTAAGAG	chr7:142375071	+	TGGACTGTACTGGATCAGCAAT	ACTACCACCTAGAGTTCTCCCA	CCATCATATTGAACACAGCGGA	ACCTTAAGGTGCTGAACCTAAG
FCER1G	sgFCER1G_1	GCCCAAGATGATTCCAGCAG	chr8:125601912	+	GAGTTGGTCATTGAAGGGCTGA	AGAGGTTGCAGTGAGTAGAGAT	ACTCTGTGGTCAGGGAACTGCT	TGGAATGAAGTAAGAAGGCAAC
FCGR1B	sgFCGR1B_3	GCCATTGAGAAACCACTGTG	chr8:17504504	+	GTACATAGTGCTGAGACCTGCA	AGAGACAGTATAGCTCAGAGGA	ATTCACCACTGTCATTGACACT	TCTGCAGCAGGAGGACACTCTT
FCGR2C	sgFCGR2C_2	AGATTCCCATTGTGGAACCA	chr1:155159750	-	CTGCCTTCAGTTGCAGAACCAT	GGTCTGTGCTTTTCAATTCTGC	ATCAACGTGCTCCAAGAGGACT	CTTCTGTTCAATCAGGACTGAG
FCGR2C	sgFCGR2C_6	CCTCATACCTTGGACAGTGA	chr1:155159796	-	GAGCCAGCATTAGAGTCCAGGA	CAACAGCCTGGTCACCTATCAC	ATGTGACCTCAGCCCTTGTCCA	AGAAACCATCGTGCTGAGGTGC
FCGR2C	sgFCGR2C_4	CAATCATTTGACGTCCAGGT	chr3:124629311	-	TAAGGATGCCAATTGAAACTGG	TGTGACCACATGGCATAACGTT	GTCAGCTGTTTCATAGTCATTG	CTAGTGCAGGAGCTTAGTGCAA
FCHO2	sgFCHO2_5	GCAGTACAATTCCTCAGCGA	chr3:124646756	+	CTAATGAATGTAGCACAGGACT	TCAACAATCCGCCAGGTATCGT	TCCCTCCGAGCAAAATTTGATC	GATAACAGGTGTTCAGCTATAC
FCRL1	sgFCRL1_4	TATAGGCTGTAGCTGCCCTG	chr12:40841137	+	AGCCCCTGATTCCTGTCTTT	CAGTGTGATATCTGCATGATCT	CTTCCACCTGTCACAGCCAT	AGCCCTCTACCCCAAGAGTT
FCRLB	sgFCRLB_4	GCATTGAGGTGCAGACACCA	chr12:40808290	+	ACTGGTAGTCTGTAACCCAATG	TGTGCCTCACACTATGGCAGGA	TCACCATTGGATACAGAGAGGT	ACTCTGGAGAAGCCCATATTGT
FDFT1	sgFDFT1_8	GTTCATGGAGAGCAAGGAGA	chr11:1074907	+	TCTGTGCACATTACACCCATGA	AAGTGGGAGATTTGAGATTCCA	AACAGTCCGTAGACAAGATGCG	GTTAAGGGTGAGATGGGTTTAG
FDPS	sgFDPS_2	GATTCATCCCTTACCCGCCG	chr11:1078325	+	CAAAACCAGCCTGAGCAACATA	GCTCGATCAGGTTCAGGTAATA	CTGTCCCCATACCCACTGCTAT	TACAGTGAGCTGTGACTGCACC
FEN1	sgFEN1_6	AGGCTGAGTAAGAGCCGCCA	chr3:195456583	+	TCCAGAAGCACAAGAGCATCGA	GAGAAGTGGTTTGAGCCTGACA	GCTGATCAAGTTCATGTGTGGT	CTCTTAAGGGTACAAGACGGCA
FER1L5	sgFER1L5_5	GGGCAACAACATCAAACCAG	chr3:195452972	+	CAGTCAATCTGGTCTCGAACTC	TGCTTCGAACCTCCAATAGCAA	CATGTGTTCCGCCCTTAGGTTC	CTCAGTAGACACTCAGTAAATG
FER1L5	sgFER1L5_10	GGACATGGTGGCCACAGCGG	chr6:49403188	+	TAAGGCAGGGCAGGAATGGTGA	GGCATCACCCAACATGCTGACA	TCCTGCAGGAACTGGCCCAAAA	CTGTAGGAAGAGTGTCTGTATC
FETUB	sgFETUB_5	GTATTTCGCAAGAGACTCGG	chr17:4451511	-	GCTGACAGCTAACTTCTATTCC	AAAATGGTCCACGATCAGTCAC	AAGCTCCATACCCACTGACTCT	ACTCTTGTAGAAATGCCATGGA
FGD3	sgFGD3_5	GAAGCTTCTCCACATTGCCC	chr19:50939046	+	ATCTATGAGAACTGAGCACCAC	GTAGACCAGACTTAAATTTGTC	GTTAGGTGCCGATTCCCCAA	TGCACCTATAATGCCCAGCC
FGF13	sgFGF13_4	GCCACCACTCGCAGACCCAC	chr1:203144467	+	CAAAGCAAGGCAGCAAGACAGA	TCTTGGGACTGTATCTTTCCAG	GAGGTGTACAAGTATCCCTCAC	CTGTATGTGTATGCATGTCTAC
FGF13	sgFGF13_2	CATTGATGGCACCAAAGATG	chr13:77700461	-	TTAGGTTAACCTGTGTAAACAG	GGCACAATTTATCAATTGATCC	TAACAACATGCTGGCATATAC	TTGTTCTCTTTGCAGAGCCTC
FGF16	sgFGF16_9	TTAGTCCTGTATCCCTCCCG	chr13:77740590	-	CTCACCCTCACAGAAGAAACTC	GCACACCAGAGGTTCATTACCT	ACGTGAATGTGTTTTCCGGG	TCTCTGGACATGGAGGGCAACT
FGF16	sgFGF16_6	AAAGATGGCTCACCCCGGGA	chr13:77768339	+	CCTCCAGTAATACAGAGAGATA	GGTTGAGTTCAACAGTAAGTGC	TTGTACAAACATTCGGACTCAG	TGAATATAGTGCTTGCAGAGAC
FGF16	sgFGF16_7	AAAGAGGTCTCTGGACATGG	chr3:38180152	-	ACCTCCAGTAATACAGAGAGAT	TAGGTAGCATCTGTGGCAGATT	CCAGGGTACATGGGTCACAGAG	GAAGAAACTCACACGTGAATGT
FGF20	sgFGF20_6	AGTACGTACCGAAGAGGCTG	chr17:10219012	+	TAAGCAGTGCGAGAACCGTGAT	TCCCACCTACCCAAGGAGAGAA	CAAAGAGGGAGGTGCAAGGGGA	GGTGGGTTCGCATTTCCTGTTG
FGF4	sgFGF4_2	GCGCCACCAGGCTCTCCCAG	chr3:46902246	+	GAGGGTCTCAGAGTGTGACTGA	AGGAGCTTCGGATGCCCGAGTTA	CGCTTGATGCCCAGCAGGTAGT	GCAGAAGTGTAGGAGCCGCCAA
FGFR1	sgFGFR1_8	TGGGACTCCCATGCTAGCAG	chr17:45286870	-	TGGTGAAGTTCAAACCTTGAGA	GCAGAAATAGGTCAGTCCTAGA	CTCCAGTGCATCCATGAACTCT	TCTGCAGGCATTTCATGAACCT
FGFR1OP	sgFGFR1OP_10	TTTCATGGGACAGTAAGTGA	chr7:44180358	-	GATCTCTCCTGATTTCAAGTTG	AGGCATTAACAACGCATAGTCA	CCAGCTTTGTCTTTGCCATCTA	CAGTTCACGCTGCTGAGAGCTG
FGGY	sgFGGY_9	CCACCATGAGCAGTCCTCCG	chr3:123339119	+	TAACAAATGGCTACCGGTTAGG	TGAAGATGCAACTACACAGTGC	TGCAGCTCTGGTGGACCAGAGT	AGTCTCTGCCAGTAGACTGTGA
FGL2	sgFGL2_3	GTTATCACCAACCTCTCCCG	chr16:46766354	+	TCTTGGCTGGGACACTTTGAAC	CTCAGCTGTTCTTGCCACTTAC	CTCCTCTTTGGCATTCTTTAGC	ATGTCTGCCCAGTGAGACTAGA
FHAD1	sgFHAD1_9	GCAGACAAGAGTCCAAGAGC	chr19:8620660	+	GCCATGGTAACCATGTCTGTTA	ACAGAAGACGCCCATGTCACCA	GAACAATGATCGTTGACTCAGG	ACTGGTTGTCAAGGCTACAACT
FHAD1	sgFHAD1_6	GCAGGATCCCGAGGTCCCGG	chr19:8618296	-	TGGCAGAGTCAAGAACGCTGTT	TGCCTTGGAGGTTAAACAGCGT	TAGAGTCATGCAACCATGTGAG	TCCTCATGATCTCACCTCTTTG
FHL1	sgFHL1_3	GCAGTCAAACTTCTCCGCCA	chr2:171300490	-	TATATCTGAGCAGGGGCTTCTA	CTGACCACTGAGATGACACAGT	GTGGTCATTTGTCCTGTCTGCT	GTGATGCTGGGAAATCCTAACA
FHOD1	sgFHOD1_7	GAAAAGCTGTATAGCTCCAG	chr15:52668593	-	TTCCAGCTCACTTTGCAGAACA	CTCCAATGCCAGTGCTTTGAGA	TATCCAAGCAGAGGAAGACAGT	TGTAGCTCTGGTAGTTGTGGTC
FHOD3	sgFHOD3_9	GGAACCCCTCACCATCCCCA	chr4:120085364	+	TCCATAAACAAGCATCAGCCAC	ACATTCGAATGTTGGTCACTTG	ATAGCCCCTCATCTTCAGACTC	TGGCCATACATTGACAACTTTG
FIBP	sgFIBP_5	GAAGGAGCTCAAGGTGCTAG	chr3:113442282	-	TCCATCAACCAAGTCCCCATTG	TGATTCCCCACCAGTAGTTTCT	ACAGACTCACAGATGGATGACA	CACAGACCTTGAAGTTGGCTTC
FIGF	sgFIGF_6	GTGAACGTGTTCCGATGTGG	chr11:89896522	-	TCTGAGTCTTGACATCATAGCA	AAGAGCACAGAGATTGGTTGTA	TACCTGTTTGGAAATGTACGAG	TGACTGTGTTCAGCATAACCCT
FIGNL1	sgFIGNL1_1	GAAGACCCTGATGCACGCTG	chr2:191552003	+	CATCTTTGGCTCCAAGTTCTTC	TGAAAATCCACAGAGGAAGTCT	CCATTCTGCTCTCCCCCATC	TCTGGCACCATTGATGCACT
FIGNL2	sgFIGNL2_1	GAGGCGTCGGGCAAGTACGG	chr17:40688471	-	TCCACCATCTTGCTCGTCACCA	TGCCGAATCCGGGCTGTCGCT	CCGGGAACTTTTCAAAGGGC	AATCCGGGCTGTCGCTGAAG
FIGNL2	sgFIGNL2_3	ACGCCCAGCCCCTCAACCAG	chr13:101756674	-	GATTTGGTTCCTGGGAGGCCTT	CATTGCCTACAAGGTGAAGTTA	CTCACCAGACCTCCTGTCTCTT	CAGAGTACTTCTCTGCATAGCG
FILIP1L	sgFILIP1L_3	GAAGGCAACCAGACTAGAGA	chr12:7947118	-	TGAGATCTCTGCACTGCTCCTC	GAAATGCAGCTGTTACTGATCA	AGCTTCGCCATAATTGTGTCTT	TCACCACCCTGAAAGAGGAGCT
FIZ1	sgFIZ1_2	GCCGCAGCGCGGACATGCGT	chr17:27044261	+	TTTGGTGCAGGGAAAGCTGATA	CAATGAGAGTGGCTTAGAGAGG	AGTGAATGTGGCAAGAGCTTCC	TAGCGCATGCTTTCAAGGGTCA
FKBP10	sgFKBP10_6	GCAGAACCACATCGAAGTAG	chr17:27044383	-	ACAGTGCTGGGATAACAGGCAT	ATCCCACCTTGAGTCCTTGGTT	AGAACTCTGAGACCTCCACGCT	CTGTAGCTGCAGAAAATGAGGT
FKBP14	sgFKBP14_1	GCCATCGCAAGACCAAAGGA	chr8:18258337	-	TCCAGACCACATGTTTCCAACA	TTGCAGCGTCATTGGCTTGAGA	AGTGAAATAAGGAGCCGTCCTT	CTTGTCCGTAAGCCTTGAACTA
FKBP1A	sgFKBP1A_8	GGCAAGCAGGAGGTGATCCG	chr2:73928381	-	CAAAGTGCTGGAATTACAGGCA	AGGGAAGAGCATTCACAGGTCT	AGGGATGCTTGAAGATGGAAAG	GTATTGGTCAGATGGGATGGCA
FKBP4	sgFKBP4_6	AGGACAAGCTCTTTGACCAG	chr2:73928312	+	TTGGGCAAGACACTTCCGTTCT	GCACCTCACTAAACAATGAGCT	TCTTACAACTCTGGTACACTGC	GATACAAACAGCTGGTTCTACA
FKBP5	sgFKBP5_8	CAAACATCCTTCCACCACAG	chr8:90971064	+	GTGATGACTAACTGCAGCCTGA	AACTTCTGTCACATAGTAGGCT	ATTGGAATGTCGTGGTCTTCTC	CTGGGTAGACTAAGCTTCACCA
FKBP6	sgFKBP6_1	CATTGACCAAAAGAATGCCA	chr1:16901177	+	AGACTGTTACTCCTCTTGACCA	ATACTCAGTCAGGAGAAGACAA	TACATACCTGAAGCTAGACCGA	TCCATCCTGGGCAACAAGAGCA
FKBPL	sgFKBPL_2	GGAGTCTCGGCCTTGAGTGA	chr1:16895570	+	CAGATTGGCATGAAGGACAGTT	GGTTGCTGAACTTGAAGGAGAC	AAATAGTTCTGTGCCCCTTGCA	GGCTTGGACAAACCCAAACTAG
FKBPL	sgFKBPL_8	ACAGGAGGTCCAGAGTGCCC	chr1:16918496	+	GTAAAGTCAGGAGCAGCCGAAG	TACTGGCTTTGGGGTTTCCTTT	GGGCTTCCTTCTCGCTAGTC	TTTCCTTTCGGATCAGGGCC
FLNA	sgFLNA_5	CGGGCTCTGACACAGACCGG	chr1:147582733	-	TGGTCTCCACAGTGAACTTGTT	AATTCCAAGTGGACTGCTCGAG	TCCTGAACGTAGGTCTCCGTCA	GTGATGGCACGCACACCATTAC
FLNB	sgFLNB_6	GAACACCGTGGAGTTGCTCG	chr1:146406405	+	TCTCGAAATCCTGACCTCAAGT	TTCAGTTATGCTACCGAGTCCT	GCTTTCTTGTAGGAGCTGGTGT	TAAGCCACTTACTGCTGAAGTA
FLOT2	sgFLOT2_2	GAAGATCCGCAAAATCGGGG	chr1:146466033	-	GCAAGGACACTTGAACCCTA	TTTGAAGGTTTGCTGGCCCCC	TTGGCTGCATCCCCGTATTT	TGGTACGTCCCACTGATCCT
FLOT2	sgFLOT2_3	GGAGATACACCACCAGGCCC	chr1:146403695	+	TGTGCAACCCATCTTACATGCT	CTGACTTGCGGTGGTTTGCTTT	TCTTAGGAAGTCCCCCCCAA	GGCTGTTGTGGTTCCGACTA
FLVCR1	sgFLVCR1_6	GGGCCACCGAGCACAAGCAC	chr1:148335585	-	TCAGTGGATCCAGTACAGCATC	GGAACTCCTGACTTGAAGTGAT	TGGATCAAGTGCGGCAGTGTGC	CATCCATACAGGCCATAGTTCT
FLYWCH2	sgFLYWCH2_10	GTGCACTGTGTCATGTCCCT	chr1:148337402	+	CTGGGAGTAGGAGAAATCCACC	TAGAGACCCTCATCGAACAGCT	AAACTGGTCCTGCTCACAGCCT	CGTGGTCAAAGTCAGGGAACAA
FMN2	sgFMN2_8	GGATGTGGAAACTGCAGCAG	chr1:120384083	+	GCAAGAAGGCGCTAGGCAAGCA	ATCCTCAAAAGCATCCTCCTCA	TCTTGCTCCGTAGCCGAATGGA	TCACTCCCTGCTCACCAAGACT
FMNL2	sgFMNL2_10	AGAGCAACCCAGTTAAACAC	chr1:120384060	-	AACATGTGGTCTGCAACCAAGA	AATTGAGCTCACTTGCAGTCCA	CTCCAGAATTCGCTCATCATCA	CAAATGATGACCTCAAATGGCT
FMO3	sgFMO3_7	GTGCTGCCCAGCGGGACTGG	chr1:144828760	-	GAATTCACAGAGACCTCGGCCA	GATGTGAGCTTTGGTGGTCTCA	ACTGGCATTCATCTTCGCAATC	CTTCCTTGATGAGTCTATCATC
FMR1	sgFMR1_2	GGACAAGGAGGAAGAGGACG	chr17:41345542	+	CTGAAACGTCTCTGGAAGCTTC	GATTCCAGTTACACAATGGCTA	AGGAAGAGAGGGAGAGCTTCCT	TGAACCATAAGGAAGGCTGCCT
FNBP1	sgFNBP1_4	TCTGCAGGGTGCAACACCGG	chr11:113075206	-	GATCTCTTGACCTCAGGTGATC	ACTTCAGTGTTGCCACTGACAT	CATCGACTTTCTGCTGCAGCTT	TATGGGACTTATGCAGTTTGCA
FNBP4	sgFNBP4_3	GCAGGACCAGCCTTTAGGAG	chr22:50956474	+	ACTCCGTGCAACACTCTGGAGA	ACTCCTGACCTCAGGTGATCCA	TGTCTGAGATGTCAAAGGTGAA	TCTACTGTCCTGCCAGAGCACA
FNDC3A	sgFNDC3A_7	GGTGATCCACCATCAACCAG	chr22:37271742	-	ACTTGTGCAGACTCCAGCTGTG	AGCTGAAGTCCAAAGTGTCACA	GAACAGGAAGTATTCGTCTTGT	AGCACAGTCTTCTTACCCCCAT
FNDC5	sgFNDC5_2	GGAGTACATAGTCCACGTGC	chr3:136665012	-	ATGGTTACCTCATCTGCAGGGA	TTACTAGATGTGTGGCCTTGGG	TTCATCCAGGAGGTGAACACCA	GTCTTGTCAGGGACTAGCGTGA
FNDC8	sgFNDC8_2	GCAGCCAACACAGCTGGGGT	chr10:51585382	+	ACAGGAAGGACAGGACATATCT	TTCCCAGCCTACTCACAATCAT	ACTACTGTCAAGCTGATGGAGC	CATGCATTCTGGAATTGATGCT
FNTB	sgFNTB_10	GTACCAGGGATGGAAGCCCA	chr17:16001751	+	AATGGTGTGATCATAGCTCACT	CCAGATGTCTGCAGCACACAGT	TTCAAGGAACGTTCCCTCTTGA	TGAGCAGCTGGGATTACACATG
FOLH1B	sgFOLH1B_7	TCGTCACTTCATTGGTAGAG	chr17:16049826	-	TCCCCTGTTAATCAATTTTCAG	TGAGTTCCACTGATTTTCTTCG	CCTTCAAAGGCAGAGGGGAA	TCACTTTGCACTCCCAGAGC
FOLH1B	sgFOLH1B_5	GTGTCCTACAATGTTGGACC	chr18:2572988	+	TGGGCATGTTATCTAAGCCTCC	AGTCATTGTCTTCCTTCTGCAG	CCAACAGAAAAATGGGTGGCTC	CCTTTAGTTCAAAGTGCTCAGC
FOLR2	sgFOLR2_9	AACTTTAACTGGGACCACTG	chr17:8349023	+	ACCATCATCTGGGAACCTGAGT	CTCTGTGCCAGTTGCTCTTGCA	AAGAATGCCTGCTGCACAGCCA	ACATCCAGGAAGCGTTCTTTGC
FOLR3	sgFOLR3_5	GAAGAAGAATGCCTGCTGCA	chr15:29561163	+	CTGCAGTGAGCTATGATCACAC	ACTCCTGTCAGCCACGTATCTC	AGAATATGGAGGAGATGGCTGT	TTTGTGGGAACAGCACTCATAC
FOLR3	sgFOLR3_2	CAGGAGTGCGCGGGCCAGGA	chr20:35309278	+	GAGAGTACACAATCACATGGCT	TTGGGAGTGACTCAGATGTCAT	CAGATGATGCAGCTGCTGCTTC	TGGAGCTCATATTCCCCAAGCT
FOLR4	sgFOLR4_9	GTGGACAGTCATGCCCACCT	chr4:118975150	+	GAGATTGAAGCCCATCCCCCTT	TTTGTGTCCCTTCCCTGATCTT	GGTGGAGTGGGGTGTCATTT	TCTGGCCTCTGTACCTCCTC
FOLR4	sgFOLR4_3	GAGCGGCCACCAGCATGCCA	chr19:54606449	-	TACCACTACTACCCAGAACAGA	AATGGATCTCTGGGATCACCAG	GCATTCATGCAGATGTTGAGCA	CTACCTGCCCTGACATTCTGTG
FOLR4	sgFOLR4_10	GAGCAGCTCGTCCCCAGCCC	chr12:57630436	-	TATCTGACTCATGCCTCGGCAT	GCATAGTCTCTTTCCATCTAGT	CATAGAGCTTGTCTTCTGGGCT	TAGGAGCAGCCAGAGTGTTGCA
FOLR4	sgFOLR4_2	GGGGCCCTGGATCCAGCCAG	chr8:96037400	+	CTCAGGCCTCCTAAGGGACATT	CAGGTACCATATGTACATCATC	TGTCGGAAGCACTTCATCCAGG	TGTCAGAACAGTCTCCCCCATG
FOLR4	sgFOLR4_4	ATGAGTGCTCCCCAAACCTG	chr14:92587988	+	TTCAGTGCATCCCCTGGAAGGA	CAGGTACCATATGTACATCATC	TGGACTGCTGATGCCTGGCTGT	CCACTGTTGTCAGAACAGTCTC
FOLR4	sgFOLR4_8	GCTGTGCCAGGAGGACTGTG	chr19:14677740	+	GTTGACAGACCTGAGCTTCAGT	GGGAGCAGACCATGATGGTGTA	TCTCTGGCTATGACTGCACCCA	AGGGACAGCTTACCTCCTACTC
FOXD1	sgFOXD1_6	GCTGGAGGATCTGGAGGAGG	chr4:140216874	-	GATATACGAGTAGGGCGGCTT	ACTGAGATGTCCGATGCCTCT	CAGCAGGATGTCATCGTCGTCC	CCGAGGAAACAGACATCGACGT
FOXD4L1	sgFOXD4L1_10	AACTCGGTGCCAAACTCTGA	chr1:39494425	-	AAGGGTAACCACTAGCGTTCCT	ATCTTGACGAAGCAGTCGTTCA	GATGAGCGCGATGTACGAGTAG	ATGAACCTGCCAAGAGCTGAGC
FOXD4L2	sgFOXD4L2_10	GAGGGCGCTCAGCTCTTGGC	chr19:1390859	-	TTGCCGGACGTTGTTGCAAAGG	ACTGCTCTAGGAACTTCTGGCT	TGCAACATTCATCCCAGGCT	CTCCTCCTCCTCGTCTTCCA
FOXE1	sgFOXE1_7	GGAGCCTGCTACAACCCTGG	chr18:9134209	+	CAGTGCGATCTTTGCCGCTGCT	CGATAGAATACCAGAAAGCATC	TGGAGACCACGGTGGACTTCTA	CCAGTTGAGTCCTCTCTCCATT
FOXH1	sgFOXH1_7	GGAGGAAAGGTTGTGGCGAA	chr10:21076152	+	ATTACCACATTGGGAGTGTAGA	TGGGACCAGTCCTGAGAGCTGA	AGGCCGTGTTCCCCTTCTTCA	TAGCAGGGACTTGATGCTGAAG
FOXI3	sgFOXI3_3	GATGAGCGCCGAATACGAGT	chr10:21101815	+	ACCTTCTTGAAGCAGTCGTTGA	ACAACTTCGGAGTGTATTCGCA	AACTGGTAGATGTGGCTGAGAG	CCAACCCCTACCTGTGGCTCAA
FOXJ1	sgFOXJ1_3	GTGTGGCTGCCCCAGGCAGG	chr2:97164101	+	AGAAGTTGTCCGTGATCCACTT	TCGCAGGCACCACATACTTATT	CTACCACCAGGTGCCAGGTTCA	ACAGGGTGATCTTGGTGGCCTT
FOXJ3	sgFOXJ3_1	GGGGTGGCATCACTGAAGGA	chr17:7228275	+	GGGTAATAACTGACACACACA	CTGTTAAGATTTTAGTGCTCC	TTGTTCCTGGAGTGCTGAGTGC	ACATGTTTTCCCTCTTTCTGCT
FOXK2	sgFOXK2_8	TCAGACGGCACAGACCACCC	chr17:29546018	+	GTGCCTGTAATCCCAGCTACTC	CTAGATTTCCTGCAGCTTCGAA	ATTGGTAGCTGGTGTTGACCTA	TTCTAGCAGGTGTGATAGCTAT
FOXO3	sgFOXO3_7	GCTTACTGAAGGTGACAGGC	chr16:69726431	-	GAGCTCTTGGTGGATCATCAAC	TGACATCGCTGTGGCTAAGTGA	ATCATTCAGATTCATGGTGCCT	AGCAGTGATGAGCTGGATGCGT
FOXO4	sgFOXO4_6	TGTGCAGGGACAGGTTGTGG	chr4:103528818	-	TGTACAGAGAAGTCTGGAGCAG	TTCTTCACGGTTTCGAGAGCAA	GGTTCAGCATCCACCAAGAGCT	TCTCCAGGAATACCCCTGCTGT
FOXR2	sgFOXR2_3	CAAAGCTGTCCAGGAAGCAG	chr19:36387425	-	GCAAAGGCCCCCTCTCAATTGT	AGCAAAGGCTAAGACACGAGT	AGAAACAACCCCCACTGTGG	GCCCCTCCTTAGTGAGCTTC
FOXRED2	sgFOXRED2_7	GGGTACTGCCAGCCACTCGG	chr13:39618245	-	GCAGTGGTATCATCATGGCTCA	CGAGATCACGCCATTGTACTCT	AAGTACCCGCTGATTCGAGCTA	ATGAGCTACTGACAAGCAATCC
FPGS	sgFPGS_1	GAGGAGACTCCGCACACCAC	chrX:71358845	-	TACTTCCGCTTCCTGACACTCA	TTGCAAGCATATAAGCCACCAT	CCTTTCTGCCATGCGATCTTCT	GCTTATGACTGCACCAACATCA
FREM2	sgFREM2_10	GGTGGTCTTCACCCAGCTGG	chrX:71354380	+	TTTCGGTACTAGACAACGACG	TCTGTCTCGGGCTGGAAGGCGAA	CGGTACTAGACAACGACGCA	CAGCTCTTCCACGACCAGAG
FRMD8	sgFRMD8_7	GACGGGACAGAAGGCAGTGC	chrX:71358458	+	TTCTTGACCGTAGCAACCCGCA	AACTCCTGGGCACATGTGGTCT	AGAGCTTGAGGAGACCTCCAGC	AGAGCCTCTGACTTCTGTGAGT
FRMPD1	sgFRMPD1_5	GAACAAAACAGACCCTGAAG	chr1:236208936	-	TGGGAACTGTCTTTCACTGTCT	AGATAAAGAGAATCCCTACCAG	TGACTGCAAGGACAAAGGCA	TTAATGGCCTCGAGCTCACG
FRMPD2	sgFRMPD2_5	GTGAAGACCAGCCTCACAGG	chr5:43246057	-	TCTAGATCCACCCTGTTCAATA	ACTTGAGTGAAAGGCTGACCTC	GACAGACACTTCTTTCTCATGA	ATTGCTGCAGAGATGATTGCTC
FRMPD3	sgFRMPD3_4	GTTGAACAAAACGCCCGTGA	chr14:51227044	-	CATCTTCACATCTCCACAGTGT	TGCTTTCATAATCTGACAGCAG	AATTCAGGCAAAGCTCCAGTAT	TTTACTATCTGGCCCTTTATGG
FRMPD3	sgFRMPD3_5	GTTCCGGGAGAACCAGGGCG	chr9:107513255	+	TCCAGGTTGTCCTACTGTGGCA	CAAAGCATGAGATTACAGGCAT	ACCAACCTCACCACTGTGCTGT	CAGGCTGATCTGACTCTCCATA
FRMPD3	sgFRMPD3_10	GTTGAGGTCCAATCCTGTGA	chr9:107515257	+	CATGCCCAGCTGTTTCAGAACA	CACTCATTCCCTGAGTCTTCAG	TTTCCAGTCCCCCAAATCTGCT	CGTATCCCTCTTCACTCACTAC
FRS2	sgFRS2_2	GTAGATTCTTCCCCTACTGA	chr6:124125367	-	TGGAGCTTGCAGTGAACTGAGA	CACAAGCTACTGTAATGGTAAG	GCTGTTACACAGTAGCACATGC	CTCCTATAATCCTCAGTACAGA
FRY	sgFRY_3	CATAAGGCCAGGCATAGCTG	chr8:63502293	-	CTAGCATAGGAAGACTGATGAC	AGCTCACTGTACCATCAGGTGT	GTCCTCTGCCTCTTCAGCTTCC	CAAAGAGTATCTGCATTGGATG
FRZB	sgFRZB_7	CTCGATGGCCAGGATGGCGT	chr6:28228092	+	TACTTGATGAGTATGGGCTCAC	TCCGCATCCCCCTGTGCAAGT	GCACACAGACTTACAGGGCT	CCTGCCCTGGAACATGACTA
FSCN2	sgFSCN2_1	GCCGCACAGAGACGTAGCGG	chr16:50655530	-	TGCTACACGCTGGAGTTCAAG	ACACATGTCCCACATGGACCC	AAGCTGGCCTTCAAGGACTG	CGCACAGACACGATACCACT
FSD1	sgFSD1_2	ACAGATGCTGCTGAACGTGG	chr19:45662313	+	CATGTGTGTGCACGTGTGTACA	GATATCATGCCACTGCACTCCA	TCATCAAAACACTGGCTGTGAA	CTTCGAGGTCCTCCTGCACCTT
FSTL3	sgFSTL3_6	GAAGCCCACGGCCCAAGCCA	chr3:42674267	-	CCAAATGCATTCTCTGGCTCCG	CATTGTGATTAGAAACCTCTGC	CTGCCGTCTCTGCGTTCGCCAT	CTCTGCTCTGCTGACCTCTTGG
FTH1P18	sgFTH1P18_5	GCCCGCTGTCGCAGGTGCAA	chr5:65084108	-	TGGTTCAGGAAGTGGTTCTCCA	TGACGTAGCGCAGAGGTCTGAT	CCTGGCAAACCCACTGCTTTTC	TCCTGCAACTGGCACAGGAAGT
FTSJ1	sgFTSJ1_1	ATAGCCCTGACAGACAGCGA	chr16:3594289	-	GGTCTCCATGATGTTGATGAGT	CAAGAGTTACCACTAGAGGACT	AGCTCTCACCGTAAGAATGGTC	TTGCCTTCTCACCCTGCAGATA
FTSJ2	sgFTSJ2_6	GTGCAGAAGGTCAACGCCGC	chr16:3614064	-	TGCATGCACAAGCCTGGAAGGA	ATGACCTGCCGTTCTGTGTGAT	TGAACGAGAGGCACCAGATTCT	TCATCACCATTGCTAAACCACC
FUBP3	sgFUBP3_10	GTTTCAGTTATCGGCAGGGG	chr16:3614217	+	ACAGCTCTGAAATGCTGCAGGT	GATGCATGTAGTCAAGGAGTGA	TCCTGCGTGGTGAAATATGGAA	GGAGTCCAACTCCCAAAGTGCA
FUCA1	sgFUCA1_7	TTGACGACAAAGCATCACGA	chr19:56303777	-	ACTGTGAAGCATCAAACACTGC	TCGTTCCTACCAGAAGTGTTGA	TCATGCAAGTTCACTGCCCACT	AAGTAGAGGAGGTACAGAACTC
FUK	sgFUK_5	GAGAAGCGTGTGGGCAGCGG	chr19:55451825	+	TCTCCCTAGCCATGTGACAGCA	CAGCGAACAGTTCGTTGCCATA	GTGAGCACTCACAGTGAAGCCT	CTCCTACATGGAAAGCTAAGTC
FURIN	sgFURIN_3	GCGGGACCTGAATGTGAAGG	chr19:55451508	+	TCCTCAGCAGTGGTACCTGGTA	AGGCTCAGCCCTGTTCCTTAGT	TCTCGATGCCATCGTCCAGAAT	CAGAGTCCTCTACATTCCCATG
FUS	sgFUS_1	GGTGGACAGCAGCAAAGCTA	chr11:119042117	+	GCTATGGAACTCAGTCAACTCC	GATGCCTGTAGTCCCAGCTACT	GCTGTTGTACTGGTTCTGCTGT	AGTAGGAGCAGTTCAGAGGTGT
FUT11	sgFUT11_5	TGTGACTGCAGATAGAGCAG	chr3:48339964	-	CTGCTCTTCTACGGCACAGACT	GTACAGTAAGGCTGTCATGAGG	ACCGGGATGTGGCGCATGAGCT	CCTCAACAACTTCTTGCTGAGC
FUT2	sgFUT2_4	GCGATACCTACAGCAGGCCC	chr1:169200009	+	AGATCCTCCAGGAGTTCACCCT	CACTGTGTGAGTAGAGCAAAAT	TTGTAGGGGTCCATGTTCGC	CCGTGGGAGGTGTCAATGTT
FUZ	sgFUZ_1	GAGGACCGAGAACACGACTG	chr16:4516322	-	AGGATGCTGAGATCTCAGATTC	GAGGCAATGGACCAATAAGCCT	GTTCCCTCAATGGAGTCCACAT	CCATTGATCCTAGAACACCAGA
FXN	sgFXN_10	TTTCAGAGTTCGAACCAACG	chr4:57843050	+	GTCTGCGAATCTACTGTCATGT	GATAGCAGCATGGCCTGCTCTA	TGGCCCAAAGTTCCAGATTTCC	GCTAAGTAGGAAACCGGGAACC
FXYD1	sgFXYD1_1	GCAAGTTCAACCAGCAGCAG	chr7:144098529	+	ATCCTCTTCATCCTGGGCATCC	GTGTGAGATGATCTCATTTCAC	AGCCTCAGCTTCTCCTACCTCT	TCTATCTGTGGGGCTGTTGGAA
FXYD7	sgFXYD7_2	ATCTTCCCCAGACTACAACA	chr7:144097258	+	CACACCCTACATCCTCACATCA	GGAATGGGTCGCACTTACTGAT	CAACCCCCTGAAGGAGTGTC	ACCCAGCAGGAACAAGATGG
FYN	sgFYN_6	GCGATCAGCAAACATTCTAG	chr7:144107239	-	GAGTATTCTAGGCCTGGACGCT	CCATGTGGATGGCATTATTCCA	TTTCCACAGGTGGCTGCAGGAA	CAAACCAAGCTGAAGAATGACA
FZD5	sgFZD5_9	ATCACGGTGCCCATGTGCCG	chr9:95076763	-	TTGTGGTAGTCGGGCAGACAGA	CAACAGGGAGTGGTTGCAATCT	TGTCGTGGTTGAACTGGTTGGG	GCCTTCCCGAAGCAGTTTATCT
FZD6	sgFZD6_10	ACAGGAGCTACAGCAAATCA	chr1:162335262	+	CGTTTATGCTGTTTTGAGCCTC	CGCACTTTCAGATACACTGCCT	GTCAAAGTTTCTTGTCCTAGGT	TCCTCTACTTTATAGCCACACT
FZR1	sgFZR1_8	AGGGGACTCAGTGACCTCCG	chr19:50059954	+	GTGGATGGGAAAGCGGATGAGA	TGCTGCTGAGATGTTTTCATCA	CAAAGCTCACACTGACCTCTGC	CCTGTTACTCCCTCTACCAGGA
G0S2	sgG0S2_6	GGCCATCATCTCCTTGGCCA	chr9:140322512	-	CGTTCTTTGGTGGCTGAAGCCC	CGGTTTCTCTGAAGTTAAGTCC	TGCTGCTCCTCCTGCAGGTCAT	TCGGTCTGTCTCTGTCTACTGC
G6PD	sgG6PD_1	GACACACTTACCAGATGGTG	chr20:62737953	+	AGCTCTCTCTCCAAAATCATGA	GGCTACATGGTACTTCTGTCGT	CACTTCTAACCACACACCTGTT	TCACTCTGTTTGCGGATGTCAG
GABARAPL1	sgGABARAPL1_1	AGAGAAGGCTCCAAAAGCCA	chr9:139934987	+	GTCCTATAGTAGATCTTACAGG	AACTCCAGAGCATCCCACTCAC	CAAAGAGCATTACCAGTAAGGT	GCAGCTATAACCTCATGAAGCC
GABARAPL2	sgGABARAPL2_3	GGTTCCATCTGATATCACTG	chr17:45682725	+	ACACAGTAGTGTTTCCTGTAGT	CACTCTTATGTATTGCAGCCAT	GAAGATCGCCTTTTCAGAAGGA	CTTAACCTCCAGAGCGTGTGGT
GABRA3	sgGABRA3_4	AAGGACTGACCTCCAAGCCC	chr3:132426947	+	ATGGGCATTGTCTAACCTTGAG	ATGCTAGAGTAAGAGTTCGAGT	GCACTGACAACATCACTATCTT	GAAGCCAGACCAGAGAAATCAC
GABRG2	sgGABRG2_2	GGACGACAATGAGTGTGCAG	chr16:16484645	-	AATTGCAGACAAGATACGCACA	TTCCATGGTGTATATGTGCCAC	GATGTTCTGGCTGGAACAGCAT	CCAGTGATTGATAAAGGGTTGT
GABRR2	sgGABRR2_4	GGACAGCATGACCATCAGAG	chr16:16484663	+	TCTGACTCTAACAGCTCATCAG	AACTTTCTGTTGCTGAGGAGAG	ACCACCCTACCACACCTTATG	TTAACTTCACGTTGCGTCGC
GABRR3	sgGABRR3_6	TGTGAACTACCTCACCACAG	chr16:21415647	-	ACCTTGGTGTGAGAGTTCACTG	TGGTGTGATTCAGCACCAGATC	GTGGATGTGTACCTGTGGGTCA	GTCACCATACTGTCAACTTGCC
GABRR3	sgGABRR3_4	GGCATTACTGGAAAGACGAG	chr16:28354078	-	CACATCTTATGCTTGTGTCCCA	ACTAGGCTCCATGTGAAGGAGA	TTGGTCTCTTTTTCTCTCTGTC	ACCTGAGACTTAGGAGGACGTT
GAD1	sgGAD1_7	GCCAATAATATCCAATCCAG	chr16:28354494	-	ACACAAAACACTGGAAAGCATG	ACCAATGTGCTTGGGTGGAAAA	CTGTTTCCTATCTAGGTCATCC	TTCTCATGACCATGCTTTCCTT
GAGE12H	sgGAGE12H_4	GGATCCTGACATTGAGTTGC	chr16:28354065	-	AGCGTCGTTGCATTAGTGTGGA	ATAGTGAGGGATTTGCCTAAGC	TCCCTCACCTTGACCTGCAGAT	TGGGCATAGAGCATAGAGTTGG
GAK	sgGAK_7	GAGGCTATTATCCAATGAAG	chr16:28763838	-	TAGGAACAACTTCATTCCCAAC	AGATCTTTTGAGGGTCTTGAAC	GTGGAGTAGGAAGGTAAACTTG	TCCTAGAAGTCGCCTACAACTA
GAL	sgGAL_8	GAATGACCTGTGGTTGCCAA	chr16:28763844	-	ATCTTGCACACAGCTGCCAGAG	GTTCTGTTTGCAGCTGCTGACA	TCACCTGGTTTCATGTCATCTT	TGTGCAAACCCTCACATTCCCT
GAL3ST1	sgGAL3ST1_3	TGCCACCGCAGAAGAAGCCC	chr16:138821	-	CACCTACACCCATCATCTGCCC	AGGTGGTTGTCAGTCTATCTCT	GAGTACACCAGCAGCAGGAA	CCTCTCTGTCCCTGTCTGGA
GALM	sgGALM_6	GCAGTCAGACCTCTTGAGAG	chr16:148209	+	TCCCAACATGCAATGCAACCAG	TGGTGTACTAGGCAACCACTGA	TGACCAGGGCCGTGTTTGGAGA	AAGTGTATCATACCATCAGCTG
GALNT1	sgGALNT1_9	ACAGACGACTTGCAGAAGTG	chr16:142649	+	ACTGTGGAACCCAATAGATGTC	ATTGAGGGCCTGCTTATAGAGA	TCGGAAAGCTACACCTTACACG	TCTAGGCATTCTGCCAAGCACT
GALNT11	sgGALNT11_9	CCAGACCAACAAATGCCTGG	chr16:139882	+	TGAAGGTTCTTTAGGGCAGGGA	AGCGTTCCAATAACGCAACACT	GTCACTGTAGTCACAGGCCTTA	ATGCTCCTGTGTTCTGAGGCTA
GALNT18	sgGALNT18_7	CCGCAGGAACGCTCTCAGGG	chr7:25266479	-	TCCAGAGAGAAGTCCTCATCAA	ACTCCTTCACAGAGAGTGATCT	ACGGATTGCCCACATTGAGCGA	TTGCATGGCAAACAGGACTCTG
GALNT6	sgGALNT6_2	GATGTGGGTGAGAACAACCG	chr4:164247270	-	TCCGACTGGAAGCTTCCTGAG	GCAGTTGACTGGAATTTGTTCCAG	TGAGGGCAGGGATGGTATCT	CTCCTGACTGTGCCATCCTG
GALR1	sgGALR1_9	GGAGAACTTCGTCACGCTGG	chr15:72103154	+	CAGTGCTCTCGAGATCACCGTC	AAGATGCTCACCAGCATGGACA	GCACGGTGATCACTAGGCTGTT	CAGACTCCTAAACTCGCACTCT
GALR1	sgGALR1_7	GAAGGCGCCCAGCACCCAGG	chr15:72104148	-	TGTGCTGGGCAACAGCCTAGT	AGTGCACGATGGCCACGTAG	CCTAGTGATCACCGTGCTGG	GGGTGAAGATGCTCACCAGCAT
GANAB	sgGANAB_2	GAACAGTGTGGAGTTAACCA	chr15:96877396	-	TACAGCTCAGGGACAAAAGTGA	CTGTAATCCCAGCACTTTGCGA	TCCTCTAGTAGGTCAAGGCGGA	AACAAGAGTGAAACTCCGTCTC
GAPDH	sgGAPDH_4	ACTCACCCCAGCCTTCTCCA	chr9:127302368	-	TCATTGACCTCAACTACATGGT	GTCATACTTCTCATGGTTCACA	TTATGAACCCGGGTCCTGCCTT	AGGAGTGAGTGGAAGACAGAAT
GAPVD1	sgGAPVD1_10	AAGCCAAGCAGCCCACCCGC	chr10:84733570	+	ACCACTCTCTTCTCAGCAACTA	CTCCTAAAGTGCTGGGATTACA	AAACCCTAAAGTCCCAAATCCT	TCTTGAGTTGCTCTGAATACCT
GAREM	sgGAREM_6	GAACATCCAGACCAAGACGG	chr12:2943992	-	GCTGATTCTTCACTAGCTTCTG	CAATTCCATCAGCAAGCTGGGA	CCTGTGAATGTGACTGTGCCAA	AATACTCATCGATGTCGAACTG
GART	sgGART_4	TTATCCTGGAGACTACACCA	chrX:105197035	-	ACTAATGTTCCTCTGACTCTCA	ATGCTGGAATAATGCTGACCAA	CTGGCACTTGTCACGTTGTACT	TGCAAGTTCTGCTAGTACACCA
GART	sgGART_8	GGGCTGCTGGAGGAAAGCTA	chrX:105149311	+	CCATTTGAGTATTGCTATAACC	TCAAGCTCTAGGACTGGAGGTG	ACCAAGACTGTATCACTCCCAC	AGTTCTTGCAGTCACAGCCA
GAS2L1	sgGAS2L1_3	GCACCAGGGACTCCTGCCCG	chr20:1435701	+	TCATGTTTGAGACTGAGGACCT	ATGAGGTTGTGGGTACATCTGC	AGTTTGAGCAGGAGATTGAGCG	GTTTGGTGCTCAACATGTGCAC
GATAD2A	sgGATAD2A_10	CGGAACGCCAACTTACGCCG	chr1:40131818	-	TCTGAAAGCCACGTTGAGATAC	CAGGAGACCAGGTAAGTTACAC	TGCGGTTCTGACCTGTAGCACA	ACCCTCTTGTAGACTCGAAGCT
GATAD2B	sgGATAD2B_4	GAGTTACCCACCAAACAGGA	chr2:18767637	-	GAACTACGATTCTCTGTAGGCT	CAATATCAGGTAGGACATAGCT	GTCTGAAAATGTTGGCATTGCT	ACACCCTCCTCTCATTGGAATT
GBA3	sgGBA3_3	TGGCAGCTACACTCTGTGGG	chr10:104854172	+	TGAAACATGAAAGCCTGCTATG	ACTCATCACAGGGTTACACAAC	ATCAGGTAACAGACGTGACCAG	TCCACATATGCCTCTTGATGTC
GBA3	sgGBA3_7	CAGACTGGCGATGTAGCTTG	chr6:116422119	+	CCAAGATCCTGTCACGCATAAG	GCTACATTGCAGAATAGCATAC	AGAAGCGGTAATGAGTCAATCC	TGAGGTATGTTCTTTTGGTGAC
GBAS	sgGBAS_6	ACAGATCTCGAGAAGACAGC	chr9:87338507	+	CTCTCTTATAGGAGTGCCACAC	CCTCCAAACACAAGAGTCTGGT	TACTGCGTGACAACACCTTTGT	GTATGCTTCTAGGCATTCCGGT
GBE1	sgGBE1_3	TGTGCTAGATTCAGATGCAG	chr12:86268226	-	GCCAATTGTCCCCTAAATATCC	TAGGTATGTTTCGTCCCAGGCT	CAATGTCTCATTCAACTCCTCA	TTACATCTGGCCAAGCGTAGTC
GBF1	sgGBF1_7	AGAGGGACTGACCACTGCTG	chr20:61389681	-	TGGAACCACCTTATCATCTAAC	TCCCACAGTGGAATACTGAAGA	CTAGATCAGTAAGGTCTTCCTT	GTGACCATTCAGCAACTATGCA
GBGT1	sgGBGT1_2	GGAGAAGCCACTCCAGCCCG	chr1:205277812	-	TGCAGATGTTACAATACCTCTC	CAACGAGAGCGACATGGTTGGA	ACCCATGATGATGGCTCTTTCT	ACCCTGATGTTAGCACCTCCAC
GBP1	sgGBP1_3	TGAGAATGAGAATGAGGTTG	chr11:17323293	-	GCCAATGCTTGGACTAGCACAC	AGGCTATGGACCAACTGTAGTA	CTACTCAGCTATGTGACAGAGC	CAGTTGAAGCTCTCTGTTACCT
GBP3	sgGBP3_5	TTAGTCCTGCTTGACACTGA	chr11:17351682	-	TCTCACTTCTGGTTGCTAAGTT	CTGAAGTACCTGCTATTAAACC	TCTGGTTGCTAAGTTTGGCCT	CTCTGGGCTCCACAGTGAAA
GBP4	sgGBP4_3	GGCCCAGCTTGAGAACCCAG	chr8:110302123	-	AGGGTGACCTATAGCCCATAGA	ACATATTGGTTGCAATGGGTAA	TGTAGATGCCATCAACAGTGGA	CCACAGTGGTAAGGAGATGAAC
GBP7	sgGBP7_6	GAAATGCCTGATCCACTCCC	chr8:21965753	+	TAGACTCACGGTTTCCAGTGAC	TGTAGTGATTGATGGAAGGAAC	ACGGTTTCCAGTGACAAGGA	TGCAGGCAAGAATCCCCAAA
GCA	sgGCA_3	GGCCCAGCTATACTCCTCGA	chr8:21966732	+	TACTAACCTTCTCCCCTTTCAC	GTTTTGGTGGGGTGTTTAGTGA	TTCAGGTGCCAGGAATGCAGAT	TTTAGCATCTCACCTGTCCAGC
GCC1	sgGCC1_4	CAAGCAGCTGACCCGTGAGG	chr11:63994280	-	AGCCTACACTGAGAAGCTCCAC	GATGAAACAGGACTTAGAGGAT	AGCCTTGGCAGGACGAGCATAT	TCAGGTCAATGGCTGATGTTTG
GCDH	sgGCDH_4	GGGCTCACAGAGCCCAACAG	chr6:34360102	+	CTGTAGTGCAGTGGCATGATCT	AATGCAGCCATCTTCACACCGA	TAGCTCTTGTTGGATGAGTTGT	TCTGGAACTCCTGACCTCAATT
GCH1	sgGCH1_3	GCAGCAATGGGTTCCCCGAG	chr3:13363220	-	CTGCGCCAAAAGTGAGGCAACT	GTGATCTAAGCAGGTTGCGTAC	GGTCCATGGAGAAGGGCCCTGT	AGATGGTCTCCTGGTAGCCCTT
GCLC	sgGCLC_4	ACACCAGGACAGCCCTACGG	chr12:102512181	-	CAGCTCTACTGTTACAGAGTCT	AGGCTGAGGCACAAGAATCACT	TCCTTCCGGCGTTTTCGCATGT	AACTGTGAAGGACTTCTTAGCT
GCN1L1	sgGCN1L1_8	GCACAGCTTCATCCATCAGG	chr15:34640646	+	TCACACACATTCACATTCCAGT	TGCTTAGACTGACATGGTCAGT	GATTCCATGGCCGAAGAGTCAC	TCCAGCCCATAAGTGTCACCTT
GCNT7	sgGCNT7_2	GAGGAAGGAAATGTTCATGA	chr10:88988162	-	GGTCTCTACCCAAAATCACTGT	TACTCTGCATACAGCAAGGGAG	TTAGATGCTCCAGGTGCTACAC	TGACTCAACCTATACTAATTGG
GCNT7	sgGCNT7_5	GCAGCCCAGAGCAACACTAC	chr10:81471725	-	CGTGTGAGACTCCGTCTCAAAA	CTCGAATTCGTTCCTAAAGGAA	GGCATCCATATCGGTGGGTC	TTCAAAGACAAACCACCCCA
GCNT7	sgGCNT7_10	AACTGCTCCAGGATTTCTCG	chr11:62568828	-	CCTGTCCACAAAGATTGATGAC	AGCCACAAAGTCTGGACTTGTC	GCAAAATTTTGCAAAACCCCTC	GCACAGCAGTCTTATACTTCAT
GCNT7	sgGCNT7_6	AAGCGGAACACAGTTCATCT	chr3:101520275	+	TGTAAAGCCAGCATAAGCCACC	GTGACAGAAGGCGTATCGGCAA	CAACTCCTGCAGAATCAGAAGA	GCTCTGAGAAGCTGCACAAACA
GDAP1	sgGDAP1_10	CTTGAACAGACTTTCCTGGA	chr11:114450869	+	TGATGTACCTACATGTCAGGTT	AGATGAAATCGTCACAGTGCAC	AGGGAACACATAGTTGTGTTGA	TAGTAACCAGTGTGAACTCTTC
GDAP2	sgGDAP2_9	TGGCAGAAAACAGCTGGTGG	chr17:47656059	+	TGAACTCACAGCAGAGAGATCT	TAAGAAGCATGTAGTACAGCAC	CTGGTACTTCTTACCCTGGCAT	TCTCTAGTCAGTGTTATCCTCG
GDE1	sgGDE1_6	GGAAAGCTGAAATTCCACAC	chr10:126090341	+	TGCCTGAACTCTTCCCACCTAA	CAGATCGGGATGTAATAACAGC	TTCAGGATGTCTGTCTGGGTA	GACCTTGGAGCCTAAGCCAT
GDI1	sgGDI1_2	TCGCTACCTGGACTTCAAGG	chr9:138440558	+	CAAGCCTATCCCTGTTAACCTC	CTTGAACTCCTGACCTCGTGAT	TCTCAGTGGACGGCACTTTGTA	ATTCCTCATGGCTAACGGTGAG
GDI2	sgGDI2_8	CCCGATCTTTTACGTAGCTG	chr15:28116324	+	TCTACAGGTGATGGACACAAGT	TGTCAGGTAGGGTCCAACTTCA	TGGTGTTCTTGATGGGGTGGCT	TTAGTGAGTGAGTCCTCCAGCT
GDPGP1	sgGDPGP1_2	CAGGTGGAGGTGGTTCACCG	chrX:128692891	-	ATTGAGGCTGTGCTGCTGAGCT	GCTTATCAAGGACTCCAAGTCA	TGTGCTGCTGAGCTTACACC	CTGGAGCAGATGCAAATGGC
GEMIN2	sgGEMIN2_1	GGTACCAGCGGAGTCCGCAG	chr20:45174724	+	AGGATCCCTCACTACTAGGGAT	ACGTGCAATCACGTTCAACAGA	GGATCGAAACCTTCCGTCAAGT	ACCACCGGAGCCTTAACCTTGA
GEMIN4	sgGEMIN4_9	GCACTAAACTGGGAGAGCAG	chr17:8243755	+	TGTCCAGATACACGGTTGCAGA	TGTCTGTGTGCAGGACCCTTGA	TGACCTAAGCCTCTTTGGAGGA	AAGAAAGCCCTGATCATCATCT
GEMIN7	sgGEMIN7_2	GGTGAGCTTCACGTTGCACG	chrX:70775070	+	AGCAGACAAAGGTCCTTGCCTT	GTCTCAGGAGTCCAGACTTGCT	ACGTAGAAGTTGGCCACATCCA	ACAATGCAAACTCCAGTGAACA
GEN1	sgGEN1_8	CGAATGCTTAGGAATCCCCT	chr1:161989761	+	CATCTATTCCCCTATCCACACA	ATTGCTACGTGCAAGGCATTAC	TTGGTGAGGCAGCCATCGACAT	CACACGTAAAAGTTTGGCAGTT
GEN1	sgGEN1_1	GAGACTCAGATCAACTGCAA	chr6:74079467	-	ACAGCATCCTTGCATTCGCTAC	AGCTATGTGAGTCTGGAGCTCA	TACCTGAGGTGGGGCTTCATGA	GAATTCCTGTTATGAGCTTCTG
GFER	sgGFER_7	CTTCAGCACACTCCTCACAG	chr8:145114761	-	TTCCGCAGCGGGACACCAAGTTTA	AGGAGGAGGCTCAGATAGC	AGCGGGACACCAAGTTTAGG	TTCCCCGCTATAACGTCAGC
GFM2	sgGFM2_5	TGAAGGAAACAACTGAAGCA	chr20:62724179	-	TATATCAGGGACTTGAGCATC	CTCACTCTGACTTACAGTTACC	GCAACCAATCCCCGAGAGAT	ACTTTCAAAGGAGTGGTGGATGT
GFRA4	sgGFRA4_4	AGGCTTCGCAGTCCTCACGC	chr2:201796118	+	AATAAGCACAGCTGTGACAGA	CCGGGTGGGCCGATGACTTCG	CCCCTCTAAAATGGCTCCCA	CCGTCACCCCTAACTACGTG
GGA2	sgGGA2_4	GTCCAAGAGGGTCAGTGCGG	chr12:56212823	-	TACATCCAGGTGACGGGACAGT	GTCCAGGTTTAGGAATCTGCTT	ACTCCCATCCTCCTCTTTTTCC	AGTTGTCAGCCAATCAGAACAG
GGA2	sgGGA2_1	GGAGAAGTTCCACAGCGAGG	chrX:38271204	-	GCAGGAGCAGGTTTTGTCCATG	TGAGGCAGGGTTAGCCTTGGTT	AGTTTGACAGTGGGCGTAGG	CCACTGGCTTTCCACCTTCT
GHDC	sgGHDC_6	GCGCCACAAACACCTCGTAG	chr11:17662500	+	GAACAGAACAGCCTGAGTGAGC	ATCCATCCTGCTGCAGTCTCTA	CACCGGAAGTATGTGTGCACAT	CTGTGCCCAGGCTACATGTGTT
GHR	sgGHR_3	ACTTGATCCTGCCAGTGCCA	chr11:17577400	-	TAGGATGGCTCATTAGCAACTC	AAGTTGACTGACTACTGCATTC	AAACACTGAGGGTGGAAATGGA	TGAGACTAGCACTCACGGGAAG
GID8	sgGID8_9	TGTCCAAGAGCTCTGGGTGG	chr12:80623060	-	GTCTGGACCTATTATCTGTCCT	AGGCAGAGACAGACAAGCTTGA	ACAAACCAGACTACTCTCTCCT	AGTGTGGTTCACATCAGAGGTT
GIGYF1	sgGIGYF1_4	GAGGAGGAGGAACCTTCCGA	chr12:80660283	-	ACGCGAGTTAGCACAAGCCCTT	TTGCCTCTCAAGGTATCTGTGA	AAGGAGCCCATTCCTGAGGAG	TCCAGGTTCTACAGCTTCTTCA
GIGYF2	sgGIGYF2_9	GGAGAGAAAACAGATAGAGT	chr12:80650177	+	GGGTACATTTGACTCATCTGGA	TTGGTAATTCTGAGATGGACAC	TCTGACTCTGAGGGTAGCCATA	GCCTAACTTATCAGTGATCACT
GIMD1	sgGIMD1_8	AGAGGTAGCCCTGCAGGTCC	chrX:48791758	-	GACAATTCCTAGGTGACCAACA	ATCGTACTTGGAGTGCAACCAG	GTTCTGTGACCACATGTTGTAG	TGGATCATCTGGACTGGGTCAG
GIMD1	sgGIMD1_2	ACAGGAAGTCAAAGAGGCTC	chr1:149921541	-	CAGTTGATTCTGATGCAGACAG	ATCGTACTTGGAGTGCAACCAG	GTGTTGGACACTCCAGGTTATC	TCCTCCAAGAAGTAATAATGGC
GIMD1	sgGIMD1_9	CAACATGTGGTCACAGAACA	chr12:29639191	+	GAGCCTCTTTGACTTCCTGTTT	CTACAGCCATGACAGACCCCAA	AGCCTGCTGTGTGGATAACC	ACATTCTGCTGGGAAGCACA
GIMD1	sgGIMD1_7	GAGCAGATGTGCCTTTCTGT	chr12:29640784	-	TCTGATGCAGACAGTCCAGGGA	CATTCTGCTGGGAAGCACAGAC	TCAAAGAGGCTCTGGCACATCA	ACTGACAATTCCTAGGTGACCA
GIMD1	sgGIMD1_1	GCGGCCCAGGCTACAACATG	chr12:29639231	+	TGACAATTCCTAGGTGACCAAC	AATCGTACTTGGAGTGCAACCA	GTTCTGCTGGAAACATTCTGCT	AACCAGGAGTGCAAGGTGGAGA
GINS2	sgGINS2_1	ACAGCAGGAGGCACATGCCA	chr11:7721901	-	CTAGAGCTCCAGAACCACGAGT	CGCACCAAGCTTAACTGCTACA	CAAGGATATGTGGGACACTCGT	TCTCCATCAAGGTCAAGTTATC
GINS3	sgGINS3_4	GATGTCCCACGAGAAGCTGC	chr11:7721883	+	GAATTGACTGCTCCTGTCTGAT	TCAACACACGTTGCATGGGGTA	GTCAGAGGCTTATTTCCGAGTG	ACCACAGATGGCGAACAAGAAG
GIPC1	sgGIPC1_9	GGGTATCAGGGACACGGAGC	chr11:7712585	-	AGTCCTAGTAGCGGCCGACCTT	GCCTGGATTCTAGTCCACTTCT	AGCCCTCTGCCTTTGAAGAGAA	GACGTCAAAGACGAACTCGTCA
[truncated: 3,013 more rows]

## Sheet: Sheet2 Lentiviral sgRNA library
	sgRNA sequence	Paried Target Sequence
1	GAATTAGCCAGTCTTACCAC	CATGATGGACCCTGCGAGCCGGAAACTACACTTGCCTGGCTGCCTGGCGTTTCAGATCCCATGTTAGATCTGGATATTCAAGAATTAGCCAGTCTTACCACTGGAGGAGGAGATGTGGAGAATTTTGAAAGTGAATTCGTAGATCTTGCTTTGGCG
2	ATCTAACACAACAGATGCCC	CATGATGGACCCTGCGAGCCGGAAACTACACTTGCCTGGCTGCCTGGCGTCTGAATCCCTCTCTGATCATCGGGGTGGTGCATCTAACACAACAGATGCCCAGGTTGATAGCATTGTGGGTAAGTTCCTCCTGAATTCGTAGATCTTGCTTTGGCG
3	GAAAAGCTCAATGCCAGCAG	CATGATGGACCCTGCGAGCCGGAAACTACACTTGCCTGGCTGCCTGGCGTGATTCTCCGCCGAGCTGTCCGATACGCCCATGAAAAGCTCAATGCCAGCAGGGGCTTCTTTGCTACGTTAGTGGATGTTGTTGAATTCGTAGATCTTGCTTTGGCG
4	GGGGTCATCCAATGGGATGG	CATGATGGACCCTGCGAGCCGGAAACTACACTTGCCTGGCTGCCTGGCGTGTTCATGCCTGCATTGGCAAAGAGCAAAGTGGGGTCATCCAATGGGATGGTGGCAGACGAGTGAACATACGTATGCTCGTTTGAATTCGTAGATCTTGCTTTGGCG
5	GAAGGACCCAGACATGGTGA	CATGATGGACCCTGCGAGCCGGAAACTACACTTGCCTGGCTGCCTGGCGTTTTGTCAGGGAGATGCATTTCCTGAGCTGAAGAAGGACCCAGACATGGTGAAGGACATCATTAATGAAGAAGAGGTGCAGTTGAATTCGTAGATCTTGCTTTGGCG
6	AAGAATGCTCAGGTCCGAGG	CATGATGGACCCTGCGAGCCGGAAACTACACTTGCCTGGCTGCCTGGCGTTGACCCCTCTTAGAAAACAGAGTTTACAGTGAAGAATGCTCAGGTCCGAGGAGGGTATGTGCTACACATTGGAACCATCTATGAATTCGTAGATCTTGCTTTGGCG
7	GCAGCAGCGAAAGCCATCCA	CATGATGGACCCTGCGAGCCGGAAACTACACTTGCCTGGCTGCCTGGCGTGCAGGCCGTCTATACCCAGGATTGCCCCCTGGCAGCAGCGAAAGCCATCCAGGGCCTACGGGCTGTGTTTGATGAGACCTATGAATTCGTAGATCTTGCTTTGGCG
8	AGGCACCACGCTCAAAACAA	CATGATGGACCCTGCGAGCCGGAAACTACACTTGCCTGGCTGCCTGGCGTCCCATAAATTACAGCAATGATTGACACTGGAGGCACCACGCTCAAAACAAAGGTGGCCAGATTAGGTGAGACAAAAAACTGTGAATTCGTAGATCTTGCTTTGGCG
9	ACAGCAATGATTGACACTGG	CATGATGGACCCTGCGAGCCGGAAACTACACTTGCCTGGCTGCCTGGCGTGTCAGTTTCCGTAGATATCGCCCATAAATTACAGCAATGATTGACACTGGAGGCACCACGCTCAAAACAAAGGTGGCCAGATGAATTCGTAGATCTTGCTTTGGCG
10	GGGCAGTGCCCACATGACCG	CATGATGGACCCTGCGAGCCGGAAACTACACTTGCCTGGCTGCCTGGCGTTTTCTGTCCTGTACAAAGGAGGGCTGCTGATGGGCAGTGCCCACATGACCGTGGGTGAACTCTCTTCCTTCCTAATGTATGTGAATTCGTAGATCTTGCTTTGGCG
11	ACTGATGCCTACGGAAGCCT	CATGATGGACCCTGCGAGCCGGAAACTACACTTGCCTGGCTGCCTGGCGTCCAAGGGGAACCAGGCCCACATACCATCATACTGATGCCTACGGAAGCCTGGGCCCCGGCCCTGAGCCCATCTGAGAGGTTTGAATTCGTAGATCTTGCTTTGGCG
12	GAAGTACTGGTGCAGCACGA	CATGATGGACCCTGCGAGCCGGAAACTACACTTGCCTGGCTGCCTGGCGTTGATCCTCATGCCACTGACGAAGCAGATGTGGAAGTACTGGTGCAGCACGAGGGTCTGCAGGCAGGCAGTGACAAACAGCATGAATTCGTAGATCTTGCTTTGGCG
13	GACAATCTCCCCGACCGTGG	CATGATGGACCCTGCGAGCCGGAAACTACACTTGCCTGGCTGCCTGGCGTTGAACCTCTGAGCGTCCACAGACATGAGGTTGACAATCTCCCCGACCGTGGAGGATTTTCTGGCTGAATTGGTGATCACCATGAATTCGTAGATCTTGCTTTGGCG
14	AGAGCAAGGATGACTTGCAG	CATGATGGACCCTGCGAGCCGGAAACTACACTTGCCTGGCTGCCTGGCGTGCGTTAAACACACACCAGCCACAGGAGGTAGAGAGCAAGGATGACTTGCAGGGGGGCTGACCAGATCATGTTAATGTACGTTGAATTCGTAGATCTTGCTTTGGCG
15	GAGGAGCACGTAGGTGGTGA	CATGATGGACCCTGCGAGCCGGAAACTACACTTGCCTGGCTGCCTGGCGTGAACACGCGGCTGGCTGTGATCACACTGCCGAGGAGCACGTAGGTGGTGAAGGTCACAAACACGATGATTTTGCTTGCACTTGAATTCGTAGATCTTGCTTTGGCG
16	CGGGGAACCACGCTGAGTGG	CATGATGGACCCTGCGAGCCGGAAACTACACTTGCCTGGCTGCCTGGCGTGGAGGATGGTGATCTGACTGTGATAGGAGATCGGGGAACCACGCTGAGTGGAGGGCAGAAAGCACGGGTAAACCTTGCAAGTGAATTCGTAGATCTTGCTTTGGCG
17	GGTGCATCAGGAGAAGCTGG	CATGATGGACCCTGCGAGCCGGAAACTACACTTGCCTGGCTGCCTGGCGTAAACTTTGATGGGCCCCATTGTGATGAAGCTGGTGCATCAGGAGAAGCTGGAGGGAGATTTTAGGTGTGTCTCCCTCACTTTGAATTCGTAGATCTTGCTTTGGCG
18	GGACCAGCTCACCTGAGTCG	CATGATGGACCCTGCGAGCCGGAAACTACACTTGCCTGGCTGCCTGGCGTATGACAGAAGGAGAGGACATGACCTAAGGAGGACCAGCTCACCTGAGTCGGGGTAGACCTCCTTCAGGGGATATATCACCTTGAATTCGTAGATCTTGCTTTGGCG
19	GCACCAGCTTCATCACAATG	CATGATGGACCCTGCGAGCCGGAAACTACACTTGCCTGGCTGCCTGGCGTACCTAAAATCTCCCTCCAGCTTCTCCTGATGCACCAGCTTCATCACAATGGGGCCCATCAAAGTTTTGTTCACCACGGTCCTGAATTCGTAGATCTTGCTTTGGCG
20	GAAGACGCTACAGAAAATGA	CATGATGGACCCTGCGAGCCGGAAACTACACTTGCCTGGCTGCCTGGCGTCCAAGCTGGCCCGGCAGGCCCAGAGCAAGGAGAAGACGCTACAGAAAATGATGGCATCAGGACTGACAGAGAGGGTCGTGATGAATTCGTAGATCTTGCTTTGGCG
21	ACTTCCATCACACAATGCAA	CATGATGGACCCTGCGAGCCGGAAACTACACTTGCCTGGCTGCCTGGCGTTCTTTCTCCAGCATGGCCCGCTCTGTGTCGACTTCCATCACACAATGCAAGGGTGTCTTGTCACTAGGGGGCATCTCTCGATGAATTCGTAGATCTTGCTTTGGCG
22	GAAGACGCGGCTAGAGCTGG	CATGATGGACCCTGCGAGCCGGAAACTACACTTGCCTGGCTGCCTGGCGTTTTCCATGCAGGGTAATTATGATCAGTACGTGAAGACGCGGCTAGAGCTGGAGGAGAACCAGATGAAGAGGTTTCACTGGGTGAATTCGTAGATCTTGCTTTGGCG
23	CAGTCCATGCAAGATCCGCG	CATGATGGACCCTGCGAGCCGGAAACTACACTTGCCTGGCTGCCTGGCGTCTTCTTGCGCTGCATGGCAGGTGTGAAACCCAGTCCATGCAAGATCCGCGAGGCCCTCATCTCTGCCTTGTCGGCATCCAGTGAATTCGTAGATCTTGCTTTGGCG
24	GCCCCACCAGCCCGTAACGG	CATGATGGACCCTGCGAGCCGGAAACTACACTTGCCTGGCTGCCTGGCGTTTCAGTAACGTTGTCTTCCCCAACCCATTCCGCCCCACCAGCCCGTAACGGCGGCCCCATGCCAGGTTCACATCCGCTCCATGAATTCGTAGATCTTGCTTTGGCG
25	GGGCATAGTCATCTGAGCAA	CATGATGGACCCTGCGAGCCGGAAACTACACTTGCCTGGCTGCCTGGCGTGGGAAGAGCTCTGGAAAATGAGGCCTCACCAGGGCATAGTCATCTGAGCAAAGGCCACTCGGCTCTTCTGGCCCCCAGACATGAATTCGTAGATCTTGCTTTGGCG
26	GCCGCAGCACAAAGATGGAG	CATGATGGACCCTGCGAGCCGGAAACTACACTTGCCTGGCTGCCTGGCGTGCAGCACCATGGCCACTGGGTCATTGAAGAGCCGCAGCACAAAGATGGAGTGGACACGGTAAGAGGCGCAGCACATGAAGATGAATTCGTAGATCTTGCTTTGGCG
27	ACAGCAGGAGCAGGGTGAGG	CATGATGGACCCTGCGAGCCGGAAACTACACTTGCCTGGCTGCCTGGCGTTTTCTCACCTGTGCCACCTGCAGAGGGCAAACAGCAGGAGCAGGGTGAGGTGGGCAGTCAACAGGGCCAGGTGGAAGGCTCTGAATTCGTAGATCTTGCTTTGGCG
28	AGTGGGACGCACCAAACTGG	CATGATGGACCCTGCGAGCCGGAAACTACACTTGCCTGGCTGCCTGGCGTTCCCTTCCGGGTGATCCCGCTAGTGCGAGAAGTGGGACGCACCAAACTGGAGGTCAAGGTGGTCATCAAGTCCAACTTTAATGAATTCGTAGATCTTGCTTTGGCG
29	GGTGCGAGCAATGTTGGTGA	CATGATGGACCCTGCGAGCCGGAAACTACACTTGCCTGGCTGCCTGGCGTAAATGTTGGACCGCTTAACGTGGAAGAAGCTGGTGCGAGCAATGTTGGTGACGGGGCTGCGCACCTGCTGCCGGGCATGGATGAATTCGTAGATCTTGCTTTGGCG
30	GCGGGATCACCCGGAAGGGA	CATGATGGACCCTGCGAGCCGGAAACTACACTTGCCTGGCTGCCTGGCGTTCCAGTTTGGTGCGTCCCACTTCTCGCACTAGCGGGATCACCCGGAAGGGAAGGATGATGTCCTTGGTTGTGCGATACCTTTGAATTCGTAGATCTTGCTTTGGCG
31	GGTGATCTGCATGAAGGGGA	CATGATGGACCCTGCGAGCCGGAAACTACACTTGCCTGGCTGCCTGGCGTCCCAACCCCACTGAACACAAGCGGGGTGCAGGTGATCTGCATGAAGGGGAAGGCCAAGTACAAGGCCAGCGAGAATGCCATTGAATTCGTAGATCTTGCTTTGGCG
32	AAAGACTCACTTCCACACGA	CATGATGGACCCTGCGAGCCGGAAACTACACTTGCCTGGCTGCCTGGCGTGATCTTGAGCCCTGCTGTGGCCTAATGAAGGAAAGACTCACTTCCACACGATGGCATTCTCGCTGGCCTTGTACTTGGCCTTGAATTCGTAGATCTTGCTTTGGCG
33	TGGAGACCAAGCCTCAGCGG	CATGATGGACCCTGCGAGCCGGAAACTACACTTGCCTGGCTGCCTGGCGTGGACAAGCAGTGAGGTGGTGGCCATGACACTGGAGACCAAGCCTCAGCGGAGGGATCAGCGCACTGTCCTGTGCCACATGGTGAATTCGTAGATCTTGCTTTGGCG
34	GCGGCACCTGGCAAAAGGCA	CATGATGGACCCTGCGAGCCGGAAACTACACTTGCCTGGCTGCCTGGCGTTGTGGTGAAGGACCTGGAGCCGGAACTGCTGCGGCACCTGGCAAAAGGCATGGCCTCCCTGATGATCACCACCAAGGGTAGTGAATTCGTAGATCTTGCTTTGGCG
35	GCCCAGCAGTGGATGTCCCG	CATGATGGACCCTGCGAGCCGGAAACTACACTTGCCTGGCTGCCTGGCGTCACTGGGGGTCCAGCAGGTCCTCTTCCCACAGCCCAGCAGTGGATGTCCCGGGGCTTGAACACCAGCATCTTGCTCCAGTATGAATTCGTAGATCTTGCTTTGGCG
36	GGAGGCACATACTGCCGCAG	CATGATGGACCCTGCGAGCCGGAAACTACACTTGCCTGGCTGCCTGGCGTTCCCAGCCAGGAGACAGGGCAAGAAGATGAGGGAGGCACATACTGCCGCAGAGGTCACCGAAGATGTAGTAGCACTGCTCGTGAATTCGTAGATCTTGCTTTGGCG
37	GTAGACGGTGAAGAATGGGG	CATGATGGACCCTGCGAGCCGGAAACTACACTTGCCTGGCTGCCTGGCGTTGCTGTTGGAACTCTTAGAGTCGGCACTGATGTAGACGGTGAAGAATGGGGTGGCCCTGTAGGTCCCTGCTACTGCCTTCATGAATTCGTAGATCTTGCTTTGGCG
38	GGACCAGGACAACTTTATGG	CATGATGGACCCTGCGAGCCGGAAACTACACTTGCCTGGCTGCCTGGCGTGATTGGTGGTTGGAACATTACGGGGCCCTGGGACCAGGACAACTTTATGGAGGTGTTGAAGGCAGTAGCAGGGACCTACAGTGAATTCGTAGATCTTGCTTTGGCG
39	GAACTCAAGCCAGTCCATGG	CATGATGGACCCTGCGAGCCGGAAACTACACTTGCCTGGCTGCCTGGCGTTCAACTCCAATGGTGACAGCAAGAAAGACAGGAACTCAAGCCAGTCCATGGAGGGCGCCAGAGCCTGAAAGAAAAAAATCTTGAATTCGTAGATCTTGCTTTGGCG
40	GAGTGACTCTGAGCCTGTGG	CATGATGGACCCTGCGAGCCGGAAACTACACTTGCCTGGCTGCCTGGCGTCCTGTCTTTCTTGCTGTCACCATTGGAGTTGAGTGACTCTGAGCCTGTGGTGGTGTATGGGATGGATTATTTGCAGCAGGTTGAATTCGTAGATCTTGCTTTGGCG
41	GAAGACCCGCCAGGCAGCCA	CATGATGGACCCTGCGAGCCGGAAACTACACTTGCCTGGCTGCCTGGCGTGGCCCTGGGACAGCTGGTTTGGATGGATGAGAAGACCCGCCAGGCAGCCAAGGAGAAAGTGAGCGGTGGCTAGGGTTGGGGTGAATTCGTAGATCTTGCTTTGGCG
42	GGGCAGTAGTGATGGAGTGG	CATGATGGACCCTGCGAGCCGGAAACTACACTTGCCTGGCTGCCTGGCGTTTGTAACTTCTCCCCACAGAGCCTGTTTCAGGGCAGTAGTGATGGAGTGGAGGTTCGATATGATTTACTGGATTGTCATATTGAATTCGTAGATCTTGCTTTGGCG
43	TGAAGATCTGGAACCAGAGG	CATGATGGACCCTGCGAGCCGGAAACTACACTTGCCTGGCTGCCTGGCGTAATTCATGAGCCTAATGGCATGGTCCCATCTGAAGATCTGGAACCAGAGGTGGAGTCAAGCCCAGAGCTTGCTCCTCCCCCTGAATTCGTAGATCTTGCTTTGGCG
44	GAAAACCAAGCAGGAACTCA	CATGATGGACCCTGCGAGCCGGAAACTACACTTGCCTGGCTGCCTGGCGTTCTGGCTTCTGCATACTGGCAAAGATGAACTGAAAACCAAGCAGGAACTCACGGTCGTAACGTTTTTTCTCCTCTAGGTTTTGAATTCGTAGATCTTGCTTTGGCG
45	GCTACACCGAGAGGCAGCGG	CATGATGGACCCTGCGAGCCGGAAACTACACTTGCCTGGCTGCCTGGCGTTGTTTGTGGCCATCAAGACGCTGAAGGTGGGCTACACCGAGAGGCAGCGGCGGGACTTCCTAAGCGAGGCCTCCATCATGGTGAATTCGTAGATCTTGCTTTGGCG
46	GCTCCGAGCATGGTCTTCGG	CATGATGGACCCTGCGAGCCGGAAACTACACTTGCCTGGCTGCCTGGCGTGGCTGAGCAGTTTGCCATCGCGGAAGCCAAGCTCCGAGCATGGTCTTCGGTGGATGGCGAGGACTCCACTGATGACTCCTATGAATTCGTAGATCTTGCTTTGGCG
47	TCCTATTCAGACCTCAGCGA	CATGATGGACCCTGCGAGCCGGAAACTACACTTGCCTGGCTGCCTGGCGTTCACCTGCTGCCCTGGAATCAGCCTTTTCCTCCTATTCAGACCTCAGCGAGGGCGAACAAGAGGCTCGCTTTGCAGCAGGTTGAATTCGTAGATCTTGCTTTGGCG
48	TCGGAGCTTGGCTTCCGCGA	CATGATGGACCCTGCGAGCCGGAAACTACACTTGCCTGGCTGCCTGGCGTTGGAGTCCTCGCCATCCACCGAAGACCATGCTCGGAGCTTGGCTTCCGCGATGGCAAACTGCTCAGCCACTCCTGTCGCAGTGAATTCGTAGATCTTGCTTTGGCG
49	GAGTGACTCACCTGCTGCCC	CATGATGGACCCTGCGAGCCGGAAACTACACTTGCCTGGCTGCCTGGCGTCCTCATTGAGTGGAAGGGCTGGAGCAAGCCGAGTGACTCACCTGCTGCCCTGGAATCAGCCTTTTCCTCCTATTCAGACCTTGAATTCGTAGATCTTGCTTTGGCG
50	TATCCAGGAGATCGCTGCGC	CATGATGGACCCTGCGAGCCGGAAACTACACTTGCCTGGCTGCCTGGCGTGATGCTGCCCAAGTCCCGGCGAGCCCTAACTATCCAGGAGATCGCTGCGCTGGCCAGGTCCTCCCTGCATGGTATGCAGCCTGAATTCGTAGATCTTGCTTTGGCG
51	CGTGACCAAGCCTACCGCCA	CATGATGGACCCTGCGAGCCGGAAACTACACTTGCCTGGCTGCCTGGCGTTCCAGGTATTTCCCAGGTGGTGAAGGACCACGTGACCAAGCCTACCGCCATGGCCCAGGGCCGAGTGGCTCACCTCATTGATGAATTCGTAGATCTTGCTTTGGCG
52	GAGGGCAAGAAGTTTGACCG	CATGATGGACCCTGCGAGCCGGAAACTACACTTGCCTGGCTGCCTGGCGTGATATTTTCGATGTGAAGGATATTGACCCGGAGGGCAAGAAGTTTGACCGAGGTAAGTAAGGTATGTAGGGGCGGTTTGGATGAATTCGTAGATCTTGCTTTGGCG
53	TCGGCTAGTGGGCTCCCAGG	CATGATGGACCCTGCGAGCCGGAAACTACACTTGCCTGGCTGCCTGGCGTCATGAGTGGGGAGCGTGAGTGCCTCAAGTATCGGCTAGTGGGCTCCCAGGAGGAATTGGCATCATGGGGTCATGAGTATGTTGAATTCGTAGATCTTGCTTTGGCG
54	GAGTGAGCAGAGGCTCCCGC	CATGATGGACCCTGCGAGCCGGAAACTACACTTGCCTGGCTGCCTGGCGTGCCATGTTATAGGGGACGATTTCCTTCACCAGAGTGAGCAGAGGCTCCCGCTGGACCTTCTCTGCGTCATCCAGCTCCTGCTGAATTCGTAGATCTTGCTTTGGCG
55	TCAACAGAGCCAGTGCCCAG	CATGATGGACCCTGCGAGCCGGAAACTACACTTGCCTGGCTGCCTGGCGTTTCAGCTCCCTTCTCCCCCCACCAATCTTTTTCAACAGAGCCAGTGCCCAGAGGTTCACCCTTTGCCTACACCTGTCCTGCTGAATTCGTAGATCTTGCTTTGGCG
56	ACTCGGAGGTCACAAGCAGG	CATGATGGACCCTGCGAGCCGGAAACTACACTTGCCTGGCTGCCTGGCGTACATGGGAGTCACGAAGCAGTTTACTGAGGACTCGGAGGTCACAAGCAGGAGGAGCCGGGCTGGACAGCGTTAGCCTTGCATGAATTCGTAGATCTTGCTTTGGCG
57	GCAGGCAGCAGGACAGGTGT	CATGATGGACCCTGCGAGCCGGAAACTACACTTGCCTGGCTGCCTGGCGTGTTTTCCATTCTCCCAAGCTAAAGTCCACAGCAGGCAGCAGGACAGGTGTAGGCAAAGGGTGAACCTCTGGGCACTGGCTCTGAATTCGTAGATCTTGCTTTGGCG
58	GAGCAGCTGGCCCTCCGAGG	CATGATGGACCCTGCGAGCCGGAAACTACACTTGCCTGGCTGCCTGGCGTCTGACAGCAGCCTCTGTGGTCCGGGACAATGAGCAGCTGGCCCTCCGAGGAGGGGCAGAGACCACAGCTGACCGGGGTGAGTGAATTCGTAGATCTTGCTTTGGCG
59	GGAAGAACCAGTCAAACCCA	CATGATGGACCCTGCGAGCCGGAAACTACACTTGCCTGGCTGCCTGGCGTATTTAATTCCACTACTTGTAATAGGATCAAGGAAGAACCAGTCAAACCCAGGGAAGTATCGATATATCTGGAGACAAGATGTGAATTCGTAGATCTTGCTTTGGCG
60	AGGTGACCACATGGTAACCA	CATGATGGACCCTGCGAGCCGGAAACTACACTTGCCTGGCTGCCTGGCGTTTGCAAAAGAAATCTCACCTCTGTAGTCAAAGGTGACCACATGGTAACCAAGGGAACTCAGCACCTGTAAAGTGAAAAATATGAATTCGTAGATCTTGCTTTGGCG
61	GTGGTCACCTTTGACTACAG	CATGATGGACCCTGCGAGCCGGAAACTACACTTGCCTGGCTGCCTGGCGTTTTACAGGTGCTGAGTTCCCTTGGTTACCATGTGGTCACCTTTGACTACAGAGGTGAGATTTCTTTTGCAAGAGCATCTGATGAATTCGTAGATCTTGCTTTGGCG
62	GCTGGAGCTTCAGCCAGGGA	CATGATGGACCCTGCGAGCCGGAAACTACACTTGCCTGGCTGCCTGGCGTTTAGCCATACAAGCATAGGCCAGGAGGGCAAGCTGGAGCTTCAGCCAGGGATGGGCACAGGGGTGGTAGAGGAAGGTGACATGAATTCGTAGATCTTGCTTTGGCG
63	GGTTCATCATCATTCAACGG	CATGATGGACCCTGCGAGCCGGAAACTACACTTGCCTGGCTGCCTGGCGTCGAGAGCCGCTTCAACACCCTGGCCGAGTTGGTTCATCATCATTCAACGGTGGCCGACGGGCTCATCACCACGCTCCATTATGAATTCGTAGATCTTGCTTTGGCG
64	AGAACAGACACTAGATGCGG	CATGATGGACCCTGCGAGCCGGAAACTACACTTGCCTGGCTGCCTGGCGTCGCAACGGAGCAAGAGCCGCTGGAAGGGACAGAACAGACACTAGATGCGGAGGAGGAGCAGGAGGAATCCGAAGAAGCGGCTGAATTCGTAGATCTTGCTTTGGCG
65	CTACACCAAGGACTACACCG	CATGATGGACCCTGCGAGCCGGAAACTACACTTGCCTGGCTGCCTGGCGTAGCAGCAGCTGCCGGAGGAAAAAAGCGGTCCTACACCAAGGACTACACCGAGGGATGGGTGGAGTTCCGTGACAAGCGCATTGAATTCGTAGATCTTGCTTTGGCG
66	GTTCCAAAGATCATAACGGA	CATGATGGACCCTGCGAGCCGGAAACTACACTTGCCTGGCTGCCTGGCGTGTGGCAGAAAGATCTATCTTCTCACCTTGAGGTTCCAAAGATCATAACGGAAGGGGCTGCGCCTGCGGGCACCCATAGGCGTGAATTCGTAGATCTTGCTTTGGCG
67	GTGCCATGCACCACATGCAG	CATGATGGACCCTGCGAGCCGGAAACTACACTTGCCTGGCTGCCTGGCGTCCCCGCCCCCCACCAGGTGACTTGGTCTCCCGTGCCATGCACCACATGCAGGGGCGTCACCCCCTGTGCCCGGGTGCCAGCTGAATTCGTAGATCTTGCTTTGGCG
68	GCAGCAAGAGCCCAGAGCAA	CATGATGGACCCTGCGAGCCGGAAACTACACTTGCCTGGCTGCCTGGCGTTCTGAAGCTGGCTGTCCATGGTGCTGGCAGGGCAGCAAGAGCCCAGAGCAAGGGCTGTTTCCAAGCTGAGATTGTGCCTGTTGAATTCGTAGATCTTGCTTTGGCG
69	GAAGCAGGATACCTTTGCCC	CATGATGGACCCTGCGAGCCGGAAACTACACTTGCCTGGCTGCCTGGCGTATGTGGCTGAGCGGTTTGGCATTTCACGGGAGAAGCAGGATACCTTTGCCCTGGCTTCCCAGCAGAAGTGAGTGCTGATTGTGAATTCGTAGATCTTGCTTTGGCG
70	GCCAACAGAATTGGGAGCGA	CATGATGGACCCTGCGAGCCGGAAACTACACTTGCCTGGCTGCCTGGCGTGTGATCTTCGAAGACTGTGCTGTCCCTGTGGCCAACAGAATTGGGAGCGAGGGGCAGGGCTTCCTCATTGCCGTGAGAGGATGAATTCGTAGATCTTGCTTTGGCG
71	AATGCCAGTACACTGAATGA	CATGATGGACCCTGCGAGCCGGAAACTACACTTGCCTGGCTGCCTGGCGTTTTTTGCTTTCAGGCACAGTAACAGCTGCCAATGCCAGTACACTGAATGATGGAGCAGCTGCTCTGGTTCTCATGACGGCATGAATTCGTAGATCTTGCTTTGGCG
72	CAAGACTTCTTTGATGACAG	CATGATGGACCCTGCGAGCCGGAAACTACACTTGCCTGGCTGCCTGGCGTACACATCTTCCGGAGCCACAGTGGCCCTCTTCAAGACTTCTTTGATGACAGTGGAGCCCAGGTCCTGGACAGGAACAGCAGTGAATTCGTAGATCTTGCTTTGGCG
73	GTCCAGCGATGACGACGAGG	CATGATGGACCCTGCGAGCCGGAAACTACACTTGCCTGGCTGCCTGGCGTCAAACACTGCTGTCAGCGTGCATGTCAGTGAGTCCAGCGATGACGACGAGGAGGAAGAAGGTAGAACCCTTGGTCCATATTTGAATTCGTAGATCTTGCTTTGGCG
74	GCACGAGACTAGGTTTGAGG	CATGATGGACCCTGCGAGCCGGAAACTACACTTGCCTGGCTGCCTGGCGTGGCAGCTGGAGATGGCGGACACGAGATCCGTGCACGAGACTAGGTTTGAGGCGGCCGTGAAGGTGATCCAGAGTTTGCCGATGAATTCGTAGATCTTGCTTTGGCG
75	TGAGCGAAGGAACCAAGGGC	CATGATGGACCCTGCGAGCCGGAAACTACACTTGCCTGGCTGCCTGGCGTCCTCTTAAAATAGGACATAGGATGCAACACTTGAGCGAAGGAACCAAGGGCCGGCAGGTGGGAAGTGGAGGTGATGGGGAGTGAATTCGTAGATCTTGCTTTGGCG
76	CAGCAATGATGACCGCCCGG	CATGATGGACCCTGCGAGCCGGAAACTACACTTGCCTGGCTGCCTGGCGTCAGAACCTCCCATGCCTATTGCAGACCAAGTCAGCAATGATGACCGCCCGGAGGGCAGTGTTGAAGATGAGGAGAAGAAAGTGAATTCGTAGATCTTGCTTTGGCG
77	AGGGCCAGGAGAATGGGCAG	CATGATGGACCCTGCGAGCCGGAAACTACACTTGCCTGGCTGCCTGGCGTTCTCTGACACCTTGATAGGTAGTACCTGCAGAGGGCCAGGAGAATGGGCAGAGGGAAGAAGAGGAAGAAGAGAAGGAACCTTGAATTCGTAGATCTTGCTTTGGCG
78	GAACCGATTCTGGATGGCTG	CATGATGGACCCTGCGAGCCGGAAACTACACTTGCCTGGCTGCCTGGCGTGTCTGTGTCAGGAGTGACCCGAGCATACTTGAACCGATTCTGGATGGCTGAGGTGGTACAGATGAACTTGTAAAGGAGTTCTGAATTCGTAGATCTTGCTTTGGCG
79	GGAGACCATGAACTATGCCC	CATGATGGACCCTGCGAGCCGGAAACTACACTTGCCTGGCTGCCTGGCGTCCTCTCTCCGCTCTGCCTATGACAGCACCATGGAGACCATGAACTATGCCCAGGTAGATCACTGGGCTCTGGAGGGTGGGGTGAATTCGTAGATCTTGCTTTGGCG
80	GAGAAAGCTGATCAAGAAGG	CATGATGGACCCTGCGAGCCGGAAACTACACTTGCCTGGCTGCCTGGCGTTCATAGCTGAAGGCATCCCTGAGGCCCTCACGAGAAAGCTGATCAAGAAGGCGGACCAGAAGGGAGTGACCATCATCGGACTGAATTCGTAGATCTTGCTTTGGCG
81	GCCCAGGGATTTGAGGTCCG	CATGATGGACCCTGCGAGCCGGAAACTACACTTGCCTGGCTGCCTGGCGTGTCTCCTAAATTCGTCTTTCACGTACTGGTCGCCCAGGGATTTGAGGTCCGGGGGCAGAACACGGTGCAGCTGCAAGACGCTGAATTCGTAGATCTTGCTTTGGCG
82	CTTTCACGTACTGGTCGCCC	CATGATGGACCCTGCGAGCCGGAAACTACACTTGCCTGGCTGCCTGGCGTGAACCAACGGTCTTATGTCTCCTAAATTCGTCTTTCACGTACTGGTCGCCCAGGGATTTGAGGTCCGGGGGCAGAACACGGTGAATTCGTAGATCTTGCTTTGGCG
83	TAAGACCGTTGGTTCTGACG	CATGATGGACCCTGCGAGCCGGAAACTACACTTGCCTGGCTGCCTGGCGTCCAGTACGTGAAAGACGAATTTAGGAGACATAAGACCGTTGGTTCTGACGAGGCACAGCGTTTCTTGCAAGAATGGGAGGCTGAATTCGTAGATCTTGCTTTGGCG
84	GGGGCGAGAAAGACCTGCGC	CATGATGGACCCTGCGAGCCGGAAACTACACTTGCCTGGCTGCCTGGCGTACTGTGACCATCTGATTGAAGCCCAGGTTGGGGGCGAGAAAGACCTGCGCCGGGCCAAGGTGAGCAGAAGGTGGCTTTGGGTGAATTCGTAGATCTTGCTTTGGCG
85	GGGCACCTTACCACAACAGG	CATGATGGACCCTGCGAGCCGGAAACTACACTTGCCTGGCTGCCTGGCGTTGCCATCTGCCCCCAAGAGAGAAGTAGAAAGGGCACCTTACCACAACAGGAGGCACCTCGAGGACCTTGTCCACATTCTTCTGAATTCGTAGATCTTGCTTTGGCG
86	GGGCAGCTTACTCCTGGAAG	CATGATGGACCCTGCGAGCCGGAAACTACACTTGCCTGGCTGCCTGGCGTCTTGTTTTATAGGCTTTGTGCCTTGGGCAAAGGGCAGCTTACTCCTGGAAGAGGACTGACTCAAGGACCCCAGAACCCCAATGAATTCGTAGATCTTGCTTTGGCG
87	GAGAAACATCTCATGTATGG	CATGATGGACCCTGCGAGCCGGAAACTACACTTGCCTGGCTGCCTGGCGTTCACCATCCTTACTTTGGATCCAGTGTGCTGAGAAACATCTCATGTATGGTGGTCCTCTCCTCAGCGCTGGGGGCCATTTTTGAATTCGTAGATCTTGCTTTGGCG
88	ACGGTACCTGCCGGGCAACG	CATGATGGACCCTGCGAGCCGGAAACTACACTTGCCTGGCTGCCTGGCGTAAACACAAAACACACAACTTCAAGTCCAAGGACGGTACCTGCCGGGCAACGTGGCTCATGGGAATGCCGTGCCTCTTCATGTGAATTCGTAGATCTTGCTTTGGCG
89	TTTCAGTGGGTCATTGACAG	CATGATGGACCCTGCGAGCCGGAAACTACACTTGCCTGGCTGCCTGGCGTGTCCTTGGACTTGAAGTTGTGTGTTTTGTGTTTCAGTGGGTCATTGACAGCGGTGCTGTTTCTGACTGGAACGTGGGCCGGTGAATTCGTAGATCTTGCTTTGGCG
90	GTAGACAGCGCGGCAACTTC	CATGATGGACCCTGCGAGCCGGAAACTACACTTGCCTGGCTGCCTGGCGTAATTCCATGTTTCTTCCCCTGCAGTGGAGGGTAGACAGCGCGGCAACTTCCGGGTATGAGATAGGGAACCCCCCTGACTACTGAATTCGTAGATCTTGCTTTGGCG
91	GTTGAAGCGCTGCATCCCGT	CATGATGGACCCTGCGAGCCGGAAACTACACTTGCCTGGCTGCCTGGCGTCACAGGAATAGGCTGCCACGAGATGTTCGGGTTGAAGCGCTGCATCCCGTTGGGAGGGAAGAGTCCAGCCAGGTTGGCCTCTGAATTCGTAGATCTTGCTTTGGCG
92	GCTTCAACCCGAACATCTCG	CATGATGGACCCTGCGAGCCGGAAACTACACTTGCCTGGCTGCCTGGCGTGCTGGACTCTTCCCTCCCAACGGGATGCAGCGCTTCAACCCGAACATCTCGTGGCAGCCTATTCCTGTGCACACTGTGCCCTGAATTCGTAGATCTTGCTTTGGCG
93	GAAAATACCGGAACAGCTCA	CATGATGGACCCTGCGAGCCGGAAACTACACTTGCCTGGCTGCCTGGCGTACTGTCGGAAGTCAACCAGCTCTGGCATTCGAAAATACCGGAACAGCTCATGGGCTTGCATTGTCCTGTGTTGATAGTTCTTGAATTCGTAGATCTTGCTTTGGCG
94	CAAACACCACGCTGAAGCGA	CATGATGGACCCTGCGAGCCGGAAACTACACTTGCCTGGCTGCCTGGCGTCATGTCTTGCCTCATTAGATTTTCGGACAAGCAAACACCACGCTGAAGCGATGGCTCTTGGACTTTGCCTCCAAGAGGAAATGAATTCGTAGATCTTGCTTTGGCG
95	AAAGAAGCAGAGCTTCGCAG	CATGATGGACCCTGCGAGCCGGAAACTACACTTGCCTGGCTGCCTGGCGTGCGATGGCTCTTGGACTTTGCCTCCAAGAGGAAAGAAGCAGAGCTTCGCAGCGGCATCATCAGAAACAACAGCCTGTGGGATGAATTCGTAGATCTTGCTTTGGCG
96	CAGCACAGTGGCAGACACCG	CATGATGGACCCTGCGAGCCGGAAACTACACTTGCCTGGCTGCCTGGCGTCTGACAGCCCAGGGCTGCTCTGAGGAACGTCAGCACAGTGGCAGACACCGGGGCGGCTCCTGTCACCATCAGCCGGACTCTTGAATTCGTAGATCTTGCTTTGGCG
97	GTGGAACGAGGCCAGAGGTG	CATGATGGACCCTGCGAGCCGGAAACTACACTTGCCTGGCTGCCTGGCGTAGTTGTCATGGATGCCTACGGCAGTGAACTGGTGGAACGAGGCCAGAGGTGTGGGGTGGAAGTCACCAGCATGAAGGCGATTGAATTCGTAGATCTTGCTTTGGCG
98	AGTCACCAGCATGAAGGCGA	CATGATGGACCCTGCGAGCCGGAAACTACACTTGCCTGGCTGCCTGGCGTTGGTGGAACGAGGCCAGAGGTGTGGGGTGGAAGTCACCAGCATGAAGGCGATGGAGGTGAGTGCCCTGCCTCCTTCCCTTCTGAATTCGTAGATCTTGCTTTGGCG
99	AGGCAACCCCAAAGGAGCAA	CATGATGGACCCTGCGAGCCGGAAACTACACTTGCCTGGCTGCCTGGCGTTTAACTTTGTTCTGCTTCATATGTGCTCCACAGGCAACCCCAAAGGAGCAATGGTCACTCACCGAAACATAGTGAGCGATTTGAATTCGTAGATCTTGCTTTGGCG
100	GCATACCATGGCTGCAGTGG	CATGATGGACCCTGCGAGCCGGAAACTACACTTGCCTGGCTGCCTGGCGTCTGGTCCGAGTTCCCCAAGGGCATCATTGTGCATACCATGGCTGCAGTGGAGGCCCTGGGAGCCAAGGCCAGCATGGGTATTGAATTCGTAGATCTTGCTTTGGCG
101	GATAGCAACGTACATGGCTG	CATGATGGACCCTGCGAGCCGGAAACTACACTTGCCTGGCTGCCTGGCGTGCCAGAGGCGTACAGGGATAGCACAGCCTGGATAGCAACGTACATGGCTGGGGTGTTGAAGGTCTCAAACATGATCTGTAATGAATTCGTAGATCTTGCTTTGGCG
102	CGTACAGGGATAGCACAGCC	CATGATGGACCCTGCGAGCCGGAAACTACACTTGCCTGGCTGCCTGGCGTCCATCACGATGCCAGTGGTACGGCCAGAGGCGTACAGGGATAGCACAGCCTGGATAGCAACGTACATGGCTGGGGTGTTGATGAATTCGTAGATCTTGCTTTGGCG
103	GCCAACACGGTGCTGTCGGG	CATGATGGACCCTGCGAGCCGGAAACTACACTTGCCTGGCTGCCTGGCGTGTGTGACGTGGACATCCGCAAAGACCTGTACGCCAACACGGTGCTGTCGGGCGGCACCACCATGTACCCGGGCATTGCCGATGAATTCGTAGATCTTGCTTTGGCG
104	GGATCAAAGCACAGAAGCCG	CATGATGGACCCTGCGAGCCGGAAACTACACTTGCCTGGCTGCCTGGCGTCGTAGTCAATCAGCTCGGGCCGGTGTCGGTGGATCAAAGCACAGAAGCCGAGGCCATCCTTCCAGCTGCCCGGGGAGAGAGTGAATTCGTAGATCTTGCTTTGGCG
105	GAAGCGAAGGGAAGCTCTGG	CATGATGGACCCTGCGAGCCGGAAACTACACTTGCCTGGCTGCCTGGCGTACCAGTGGGACAATCTGGGGGCCCTAACTCAGAAGCGAAGGGAAGCTCTGGAGGTGAGAGGTCCCAGAGGGAGATCTAGGCTGAATTCGTAGATCTTGCTTTGGCG
106	GTGTAACTCCCACCTCCGGA	CATGATGGACCCTGCGAGCCGGAAACTACACTTGCCTGGCTGCCTGGCGTTTCTTGTCTCTGCCCAGACATTCACGGCATGGTGTAACTCCCACCTCCGGAAGGCGGGGACACAGATCGAGAACATCGAAGTGAATTCGTAGATCTTGCTTTGGCG
107	GAGGGACCAAGCTCTGACGG	CATGATGGACCCTGCGAGCCGGAAACTACACTTGCCTGGCTGCCTGGCGTTCCTGCCCCAGGTGCGGCAGCTGGTGCCTCGGAGGGACCAAGCTCTGACGGAGGAGCATGCCCGACAGCAGCACAATGAGATGAATTCGTAGATCTTGCTTTGGCG
108	CAAGCACACCAACTACACCA	CATGATGGACCCTGCGAGCCGGAAACTACACTTGCCTGGCTGCCTGGCGTAGCTCATCCAGGAGGCGCTCATCTTCGACAACAAGCACACCAACTACACCATGGAGGTGGGTGGGGCTGGCCTTGTTCCTCTGAATTCGTAGATCTTGCTTTGGCG
109	CAACAATGTGAACAAAGCGC	CATGATGGACCCTGCGAGCCGGAAACTACACTTGCCTGGCTGCCTGGCGTGGAGCGGGGGAAGATGAGAGTGCACAAAATCAACAATGTGAACAAAGCGCTGGACTTTATTGCCAGCAAAGGCGTCAAGCTTGAATTCGTAGATCTTGCTTTGGCG
110	AGAGAACGAGCACCTGATGG	CATGATGGACCCTGCGAGCCGGAAACTACACTTGCCTGGCTGCCTGGCGTCCGGATCTGTAAGGTGCTGGCTGTCAACCAAGAGAACGAGCACCTGATGGAGGACTACGAGAAGCTGGCCAGCGACGTGAGTGAATTCGTAGATCTTGCTTTGGCG
111	GCTGCAGACTTTCTCAGAGG	CATGATGGACCCTGCGAGCCGGAAACTACACTTGCCTGGCTGCCTGGCGTGCATTTGGCAATATGTCTATTCTAAGGACCAGCTGCAGACTTTCTCAGAGGAGGTGAGGATCCTGTGTGTAGGGCACTCCTTGAATTCGTAGATCTTGCTTTGGCG
112	CTTCATTGGCCCCAAAGCTG	CATGATGGACCCTGCGAGCCGGAAACTACACTTGCCTGGCTGCCTGGCGTGTGTCATGGCAGGAGCCCTTGAAGGCGACATCTTCATTGGCCCCAAAGCTGAGGTAATTCCCAGGCCTACAGAACAAGCCTTGAATTCGTAGATCTTGCTTTGGCG
113	GCTTTCAATCCGCTATCCCA	CATGATGGACCCTGCGAGCCGGAAACTACACTTGCCTGGCTGCCTGGCGTCTGTTCTCTTTTCCCAGGAGCACCGAGGGCTGCTTTCAATCCGCTATCCCATGGAGCATGGCATCGTCAAGGATTGGAACGTGAATTCGTAGATCTTGCTTTGGCG
114	GAACAGGAGGAACACCGGGC	CATGATGGACCCTGCGAGCCGGAAACTACACTTGCCTGGCTGCCTGGCGTTAATGACAAGGAAAACAATGATGATGATGAGGAACAGGAGGAACACCGGGCCGGCGATGATGCCTACCAGCTCCACCGGGCTGAATTCGTAGATCTTGCTTTGGCG
115	GTAGTCAGTGTAGCAGCAGT	CATGATGGACCCTGCGAGCCGGAAACTACACTTGCCTGGCTGCCTGGCGTCACTGGGCACCCTCAAGTCGATCCTGTTGCAGTAGTCAGTGTAGCAGCAGTGGGTGTTGCGCAGGTCCTCCGAGCTCAGGCTGAATTCGTAGATCTTGCTTTGGCG
116	GGAGAGACACATCTCACATG	CATGATGGACCCTGCGAGCCGGAAACTACACTTGCCTGGCTGCCTGGCGTCGTAGACAAGATCCTGGAGCGTCTTGTCTTTGGAGAGACACATCTCACATGAGGGATCTTCCATGTCCAGTCTCTGGCGGTTGAATTCGTAGATCTTGCTTTGGCG
117	CCACATCACCACCCCTCCAG	CATGATGGACCCTGCGAGCCGGAAACTACACTTGCCTGGCTGCCTGGCGTCGTTCTTCACGAGAAGAGAATATTTTCACAGCCACATCACCACCCCTCCAGCGGCCCCGCCATACTTCCCCAAACCGACCCTGAATTCGTAGATCTTGCTTTGGCG
118	CATGACGGACAGCCAGGCCC	CATGATGGACCCTGCGAGCCGGAAACTACACTTGCCTGGCTGCCTGGCGTGGGGCAATGTCAATGGTGTCAGTGACTGCATCATGACGGACAGCCAGGCCCAGGTCTGCTATGGCACACATGCCATTTTTCTGAATTCGTAGATCTTGCTTTGGCG
119	GTCCCAACATCCCCAACTGG	CATGATGGACCCTGCGAGCCGGAAACTACACTTGCCTGGCTGCCTGGCGTTGCGAAAGGTTGTATGTGATCAGAAGCTGCGTCCCAACATCCCCAACTGGTGGCAGAGTTATGAGGTAAGAAGCTGGCCTCTGAATTCGTAGATCTTGCTTTGGCG
120	GCGCACCTGCATCCCCAAAG	CATGATGGACCCTGCGAGCCGGAAACTACACTTGCCTGGCTGCCTGGCGTTTTCAATCTGGATGGGATGGAGCACCATGTGCGCACCTGCATCCCCAAAGTGGAGCTGGTCCCTGCCGGGAAGCCCTTCTATGAATTCGTAGATCTTGCTTTGGCG
121	CCGTACTGTCCACGCCGGGG	CATGATGGACCCTGCGAGCCGGAAACTACACTTGCCTGGCTGCCTGGCGTCCTTCCAGGAGGCTGTGAAGAGCGGCATTCACCGTACTGTCCACGCCGGGGAGGTGGGCTCGGCCGAAGTAGTAAAAGAGGTGAATTCGTAGATCTTGCTTTGGCG
122	TGGGCGAGCTGGCACTCGAG	CATGATGGACCCTGCGAGCCGGAAACTACACTTGCCTGGCTGCCTGGCGTCTGTGAGCGTGAGGAAGCTGGCTGGAGACATGGGCGAGCTGGCACTCGAGGGGGCAGGTTAGAGCCAGCAGGTCCTTGGCATGAATTCGTAGATCTTGCTTTGGCG
123	TGACATCCAGGGAGACTCAG	CATGATGGACCCTGCGAGCCGGAAACTACACTTGCCTGGCTGCCTGGCGTTGACCGGACAGGCCGTCGGAATGCGGTCCCTGACATCCAGGGAGACTCAGAGGCTGTGAGCGTGAGGAAGCTGGCTGGAGATGAATTCGTAGATCTTGCTTTGGCG
124	CCTGTGACCGGACAGGCCGT	CATGATGGACCCTGCGAGCCGGAAACTACACTTGCCTGGCTGCCTGGCGTAGGTCGAGTCCTCCTACTCGGACTTCATCTCCTGTGACCGGACAGGCCGTCGGAATGCGGTCCCTGACATCCAGGGAGACTTGAATTCGTAGATCTTGCTTTGGCG
125	AACCAGCCCCAGAGCAGCGA	CATGATGGACCCTGCGAGCCGGAAACTACACTTGCCTGGCTGCCTGGCGTGAGGGAAGCGCCCCAGACAAGGAAGCTGGCAACCAGCCCCAGAGCAGCGATGGGACCACCTCGTCTTGAATCTGACCTTGTTGAATTCGTAGATCTTGCTTTGGCG
126	AGAGTCAGAGAAGGCCCCGA	CATGATGGACCCTGCGAGCCGGAAACTACACTTGCCTGGCTGCCTGGCGTACCTGCAGGTGGCACTGAGGAGCAGCAGGCAGAGTCAGAGAAGGCCCCGAGGGAGCCCTTGGAGCCCCAGGTCCTTCAGGATGAATTCGTAGATCTTGCTTTGGCG
127	GAAGCTATACCCTGGAGCAG	CATGATGGACCCTGCGAGCCGGAAACTACACTTGCCTGGCTGCCTGGCGTTTAGAGGCTTGGTGGTCCTGACCCCAGAGAGAAGCTATACCCTGGAGCAGGGGCCTGGGGACCTTCAGGGTCCTCCCATTATGAATTCGTAGATCTTGCTTTGGCG
128	GTGCCAGGCAGAGTCAGGAG	CATGATGGACCCTGCGAGCCGGAAACTACACTTGCCTGGCTGCCTGGCGTCAGGCTGCTCACCAGGCCAGGGCCACAGGCTGTGCCAGGCAGAGTCAGGAGGGGCTGGGCCACATCACTGCCCAGGTCCAGTGAATTCGTAGATCTTGCTTTGGCG
129	GTGCCAGTTTACATTTGGGG	CATGATGGACCCTGCGAGCCGGAAACTACACTTGCCTGGCTGCCTGGCGTTCCCTGGCACCTCGTACGATGCCAACCGGCAGTGCCAGTTTACATTTGGGGAGGACTCCAAACACTGCCCCGATGCAGCCATGAATTCGTAGATCTTGCTTTGGCG
130	GTCAAACCAAACACTTCCCG	CATGATGGACCCTGCGAGCCGGAAACTACACTTGCCTGGCTGCCTGGCGTTGTACCGGCACCTCTGGTGGGGTGCTGGTGTGTCAAACCAAACACTTCCCGTGGGCGGATGGCACCAGCTGTGGAGAAGGGTGAATTCGTAGATCTTGCTTTGGCG
131	GAGAACTCTCAAGGACGCGG	CATGATGGACCCTGCGAGCCGGAAACTACACTTGCCTGGCTGCCTGGCGTATGGCCCTAGACATACCCGCACTGCAGTTGAGAGAACTCTCAAGGACGCGGAGGGTCACCACCTCCCCGAGGGGCCGCCCATGAATTCGTAGATCTTGCTTTGGCG
132	GGGACATCGAGCATAAGAAG	CATGATGGACCCTGCGAGCCGGAAACTACACTTGCCTGGCTGCCTGGCGTAGGACAAATGGTGATATTGTTCCAGAACGAGGGGACATCGAGCATAAGAAGCGGAAAGCTAAGGAGGCAGCCCCAGCCCCATGAATTCGTAGATCTTGCTTTGGCG
133	CAAGCAAAGAAACAGCCCAC	CATGATGGACCCTGCGAGCCGGAAACTACACTTGCCTGGCTGCCTGGCGTCACAGCAGTTTGGGGGAGCTGTTATGTACCCAAGCAAAGAAACAGCCCACTGGAAGCCTCCACCTTGGAATGGTGAGTGACTGAATTCGTAGATCTTGCTTTGGCG
134	GGTCACTCACCATTCCAAGG	CATGATGGACCCTGCGAGCCGGAAACTACACTTGCCTGGCTGCCTGGCGTAGGGATGGGTGTGGGTTGGGACAGCAACTCTGGTCACTCACCATTCCAAGGTGGAGGCTTCCAGTGGGCTGTTTCTTTGCTTGAATTCGTAGATCTTGCTTTGGCG
135	GGTCGTAAACATCATAGGGC	CATGATGGACCCTGCGAGCCGGAAACTACACTTGCCTGGCTGCCTGGCGTCGAGAACCAACAGGAACATCAAACTCAACCTGGTCGTAAACATCATAGGGCTGGGTCTTCCGCAGGTCCCACTGGATGCCTTGAATTCGTAGATCTTGCTTTGGCG
136	GAGGTACCTGTGCCGGGTGG	CATGATGGACCCTGCGAGCCGGAAACTACACTTGCCTGGCTGCCTGGCGTTGTTCTTCTCTTGCTCTGTCTCATCTTCTTGAGGTACCTGTGCCGGGTGGAGGAGATGCGCCAGTCCCTGAGAATTATCGCTGAATTCGTAGATCTTGCTTTGGCG
137	GTAGTGACAAGATGGCCCGA	CATGATGGACCCTGCGAGCCGGAAACTACACTTGCCTGGCTGCCTGGCGTGGCCGTGGAGACAGAACACGCTCCATGTCCTGTAGTGACAAGATGGCCCGATGGAACGTCCTCGGATGCCAAGGGGCACTGTGAATTCGTAGATCTTGCTTTGGCG
138	GGAACAGGAACAAAATGCAT	CATGATGGACCCTGCGAGCCGGAAACTACACTTGCCTGGCTGCCTGGCGTTCCCACAGTGACAAAGGAAGTTGTGTCAATGGGAACAGGAACAAAATGCATAGGACAGTCCAAAATGAGGAAGAACGGTAATGAATTCGTAGATCTTGCTTTGGCG
139	GCAGCCAGGGAGGTCACCAA	CATGATGGACCCTGCGAGCCGGAAACTACACTTGCCTGGCTGCCTGGCGTAACCAAAAAGATGAGGCTTGAGCCTGGGACTGCAGCCAGGGAGGTCACCAACGGAGCAGCTCACCATCAGAGTTTTGGCAATGAATTCGTAGATCTTGCTTTGGCG
140	ACTGTCACCAGAATAGCCCC	CATGATGGACCCTGCGAGCCGGAAACTACACTTGCCTGGCTGCCTGGCGTCAGCTGTGATCTCACTGTAGAGGGACTGGCTACTGTCACCAGAATAGCCCCTGGTAGTGCCAAAGTGATAGACGTTTATAGTGAATTCGTAGATCTTGCTTTGGCG
141	GCTGCTAAGCAGAATTGCAA	CATGATGGACCCTGCGAGCCGGAAACTACACTTGCCTGGCTGCCTGGCGTGCAAAGTGGAACTCTTCAGATCATTCCAGAAGCTGCTAAGCAGAATTGCAAGGGACAAGTGGCCACACTCCCTCAGGTGATTGAATTCGTAGATCTTGCTTTGGCG
142	TAGCTGAGCAATCTCATCCG	CATGATGGACCCTGCGAGCCGGAAACTACACTTGCCTGGCTGCCTGGCGTGGGCAGCCTGATCCCATAGTGTTCATAGCATAGCTGAGCAATCTCATCCGCGGTCCACATGGTCTGAGCTGGTATTGAGACTGAATTCGTAGATCTTGCTTTGGCG
143	GGATCAGGCTGCCCAAGAAG	CATGATGGACCCTGCGAGCCGGAAACTACACTTGCCTGGCTGCCTGGCGTGAGATTGCTCAGCTATGCTATGAACACTATGGGATCAGGCTGCCCAAGAAGGGGAAGCCTGAGCCAAACCATGAGTGGACATGAATTCGTAGATCTTGCTTTGGCG
144	GGATGAACGGAAAACAGCCT	CATGATGGACCCTGCGAGCCGGAAACTACACTTGCCTGGCTGCCTGGCGTCATGGTTTAGTGGCCTCCTGGTCCCTAAAGTGGATGAACGGAAAACAGCCTGGGGTGAACGCAATGGGCAGAAGCGTTCGCTGAATTCGTAGATCTTGCTTTGGCG
145	GACGAACAGGTGGACCCCGA	CATGATGGACCCTGCGAGCCGGAAACTACACTTGCCTGGCTGCCTGGCGTGAAGGTGCTCCTGGACCTCACCTGGGACATGACGAACAGGTGGACCCCGATGGCGTGGATGCAGCCGTGGAGCAGCCCCCTTGAATTCGTAGATCTTGCTTTGGCG
146	CAGGAGCACCTTCCTCAAGG	CATGATGGACCCTGCGAGCCGGAAACTACACTTGCCTGGCTGCCTGGCGTTCCACCTGTTCGTCATGTCCCAGGTGAGGTCCAGGAGCACCTTCCTCAAGGTGGGGCAATCCATTATGCACGGGAAGGACCTGAATTCGTAGATCTTGCTTTGGCG
147	GACCAGAGTGAACTCCGAGC	CATGATGGACCCTGCGAGCCGGAAACTACACTTGCCTGGCTGCCTGGCGTCTTTGAGCTAATTCAGTCATTTTCCCCACAGACCAGAGTGAACTCCGAGCAGGAACACTTCCTCATTGTCCCTTTTGGGCTTGAATTCGTAGATCTTGCTTTGGCG
148	AAACAGGTTAGGGACAGCAG	CATGATGGACCCTGCGAGCCGGAAACTACACTTGCCTGGCTGCCTGGCGTGGACCTCTTTTGGGTTAGTGTTCAATGGAACAAACAGGTTAGGGACAGCAGAGGTGGAAGTTCTATGTCCATCCTCTTTAGTGAATTCGTAGATCTTGCTTTGGCG
149	CCACAGCCCCTCACAAGGAG	CATGATGGACCCTGCGAGCCGGAAACTACACTTGCCTGGCTGCCTGGCGTGTGCTGCGGTGGTGACCTCACCACCCCCGACCACAGCCCCTCACAAGGAGAGGTACTTCGACCGAGTAGATGAGAACAACCTGAATTCGTAGATCTTGCTTTGGCG
150	AAGCCAAGTCCCGTTCCCCA	CATGATGGACCCTGCGAGCCGGAAACTACACTTGCCTGGCTGCCTGGCGTACTTAGTCCTGCTGAATCCTGAGAAGTACAAAGCCAAGTCCCGTTCCCCAGGGTCTCCGGTAGGGGAAGGCACTGGATCGCTGAATTCGTAGATCTTGCTTTGGCG
151	CACTACACCACACAAAACCT	CATGATGGACCCTGCGAGCCGGAAACTACACTTGCCTGGCTGCCTGGCGTGGGCTCTCACCTGGACGAGGCTCCTGTCCATCACTACACCACACAAAACCTGGGACTGAGGGCCAGCCGTCTTAATGTCCTTGAATTCGTAGATCTTGCTTTGGCG
152	AGGGTCACTTGAAGAACAGG	CATGATGGACCCTGCGAGCCGGAAACTACACTTGCCTGGCTGCCTGGCGTTCTGGGAGATGTTGCCTATTATGACTACCAAGGGTCACTTGAAGAACAGGAGGAGAGAATTCAACTGCAGAAGGTTCTGGGTGAATTCGTAGATCTTGCTTTGGCG
153	GTGCTCATTGAGATGACCGA	CATGATGGACCCTGCGAGCCGGAAACTACACTTGCCTGGCTGCCTGGCGTCCCTCAGGATTTTAGTAAACCCATCCAGGAAGTGCTCATTGAGATGACCGATGGAGGAGTGGACTATTCCTTTGAATGTATTGAATTCGTAGATCTTGCTTTGGCG
154	GGCTCATGAAGTTCGAATCA	CATGATGGACCCTGCGAGCCGGAAACTACACTTGCCTGGCTGCCTGGCGTCCATAGAGGAGATAGAGGTGGCACCCCCAAAGGCTCATGAAGTTCGAATCAAGGTAATGATACATTTAAGGCACTGGGAAATGAATTCGTAGATCTTGCTTTGGCG
155	CCTGCAGAGAGCAGCACTTG	CATGATGGACCCTGCGAGCCGGAAACTACACTTGCCTGGCTGCCTGGCGTCTGACTTCTGTGATTTGGTCATATCTCTGTGCCTGCAGAGAGCAGCACTTGAGGCATGTCACAAGGGCTGGGGCGTCAGCGTGAATTCGTAGATCTTGCTTTGGCG
156	TGAGGGACAAGGAGGACCAG	CATGATGGACCCTGCGAGCCGGAAACTACACTTGCCTGGCTGCCTGGCGTTACATCCTGGATGGCAGTGGGTACTTCGATGTGAGGGACAAGGAGGACCAGTGGATCCGGATCTTCATGGAGAAGGGAGACTGAATTCGTAGATCTTGCTTTGGCG
157	GAAAGAGCCAGGAGAAGCTG	CATGATGGACCCTGCGAGCCGGAAACTACACTTGCCTGGCTGCCTGGCGTAGACTTTCTCTGAATGACAATAGACGGTGTGAAAGAGCCAGGAGAAGCTGAGGCAGAGCACTGCACCCAAAAAGAACATCCTGAATTCGTAGATCTTGCTTTGGCG
158	TAACAGGGAAGCTGACACGG	CATGATGGACCCTGCGAGCCGGAAACTACACTTGCCTGGCTGCCTGGCGTTGGTGGCACAGGGGAATGGGGCTCCTGCCAGTAACAGGGAAGCTGACACGGTGGAACTGGCTGAACTGGGACCCCTGCTAGTGAATTCGTAGATCTTGCTTTGGCG
159	CCTGCAAGCCCACCACGCCA	CATGATGGACCCTGCGAGCCGGAAACTACACTTGCCTGGCTGCCTGGCGTAAGAGGAGGAGGTGCGGGTACTGACACTTCCCCTGCAAGCCCACCACGCCATGGAGAAGATGGAAGAGTTTGTGTACAAGGTGAATTCGTAGATCTTGCTTTGGCG
160	TTGAAGCAAGCCCGAAAGGA	CATGATGGACCCTGCGAGCCGGAAACTACACTTGCCTGGCTGCCTGGCGTCCAGTTTCTGTATGAATGCGGAAGATGCTCTTGAAGCAAGCCCGAAAGGAGGGCATGGGAGGTCTATGACCATGTAGCAGATGAATTCGTAGATCTTGCTTTGGCG
161	GGCTAGCAGGGACTGCACCA	CATGATGGACCCTGCGAGCCGGAAACTACACTTGCCTGGCTGCCTGGCGTGAGCCATGTCCACCTCGTCAAAGGCCTCCTTGGCTAGCAGGGACTGCACCAGGGCCCTGGCCATGGCTGTGTCATCTGTGTTGAATTCGTAGATCTTGCTTTGGCG
162	GTACAAGAAAGACCCTGACA	CATGATGGACCCTGCGAGCCGGAAACTACACTTGCCTGGCTGCCTGGCGTTCCCCTTCTGTTCCCTAGATTTGCTCAGGAGTACAAGAAAGACCCTGACAGGGGCTATGGTGCTGGAGTAGTCACTGTCTTTGAATTCGTAGATCTTGCTTTGGCG
163	GGAGATGCCAGCCACCCGCA	CATGATGGACCCTGCGAGCCGGAAACTACACTTGCCTGGCTGCCTGGCGTTCTGCACATCCTGGACACTGCTATAGGCCAGGGAGATGCCAGCCACCCGCATGGCACCTCCATTGCCATAGGAGCCTTTCCTGAATTCGTAGATCTTGCTTTGGCG
164	GAAGAATCTCCTTCTAAAGC	CATGATGGACCCTGCGAGCCGGAAACTACACTTGCCTGGCTGCCTGGCGTTCAAAAGTTTCTAGCCAGCCAAAGGCCAAAGAAGAATCTCCTTCTAAAGCTGGAATGAACAAAAGGAGGAAATTAAAGAACTGAATTCGTAGATCTTGCTTTGGCG
165	GCGGGTACGGTAGTCAGCGA	CATGATGGACCCTGCGAGCCGGAAACTACACTTGCCTGGCTGCCTGGCGTTGCGCATGTGCTGCCGAGTGATGCCACTCCAGCGGGTACGGTAGTCAGCGATGGGCATCTCAGGCCTGATGTACTTGTCATTGAATTCGTAGATCTTGCTTTGGCG
166	GTGGCTACTAGAATCATCCC	CATGATGGACCCTGCGAGCCGGAAACTACACTTGCCTGGCTGCCTGGCGTGTCAGATCCAGAGCTGCTTTCAGATCCACTGTGGCTACTAGAATCATCCCTGGAGTTATCTGCTCCTTCACTATTATGGTGTGAATTCGTAGATCTTGCTTTGGCG
167	GCTGCTAGCCAAGTCTACAG	CATGATGGACCCTGCGAGCCGGAAACTACACTTGCCTGGCTGCCTGGCGTGGTGGCTGCTTTGTGTCTGCTGGAGGGCATGCTGCTAGCCAAGTCTACAGGGGTTTCACTTTCTATCTTCAGGCCTCCACGTGAATTCGTAGATCTTGCTTTGGCG
168	AAGGCGATGATGAGCACCGT	CATGATGGACCCTGCGAGCCGGAAACTACACTTGCCTGGCTGCCTGGCGTGCAGGCCCTCTTCTGATGGTGTAGAGCAAGAAGGCGATGATGAGCACCGTAGGCAGCATGCTCAGCAGAAAAGAGCTGGGGTGAATTCGTAGATCTTGCTTTGGCG
169	TGTCGGAGAAACCACTGCCA	CATGATGGACCCTGCGAGCCGGAAACTACACTTGCCTGGCTGCCTGGCGTGGACAGGCCGAGGGATGGGCGGACTCTTCAGTGTCGGAGAAACCACTGCCAAGGTCTTAAAGGATGAAATTGATGTGAAGTTGAATTCGTAGATCTTGCTTTGGCG
170	GCTACCACACGCTCTTCTGG	CATGATGGACCCTGCGAGCCGGAAACTACACTTGCCTGGCTGCCTGGCGTTCTTTGTTTATGAACAGAATCAAAGCCAGCTGCTACCACACGCTCTTCTGGAGGAGGAGGTGGTGGCGGTGGAAAACGAGGTGAATTCGTAGATCTTGCTTTGGCG
171	CATCGATGAAATCGATGCGG	CATGATGGACCCTGCGAGCCGGAAACTACACTTGCCTGGCTGCCTGGCGTTTGCTCGGAAGAATGCCCCTTGCATCCTCTTCATCGATGAAATCGATGCGGTGGGAAGGAAGAGAGGAAGAGGCAACTTTGTGAATTCGTAGATCTTGCTTTGGCG
172	AGGCTTAGAGAAGAAAACGC	CATGATGGACCCTGCGAGCCGGAAACTACACTTGCCTGGCTGCCTGGCGTATGGCTTGGGTTTTTTTGTTGTTATTTTGTTAGGCTTAGAGAAGAAAACGCAGGTTCTGCAGCCTGAGGAGAAGAAGACTGTGAATTCGTAGATCTTGCTTTGGCG
173	CAGGCACCATGGACAGCGTG	CATGATGGACCCTGCGAGCCGGAAACTACACTTGCCTGGCTGCCTGGCGTTGCCCAGGGCCGCCCTGGTGGACTTAGAGCCAGGCACCATGGACAGCGTGCGGTCTGGGCCTTTTGGGCAGCTTTTCCGGCTGAATTCGTAGATCTTGCTTTGGCG
174	CAGCTCAGAAATATGTGCCC	CATGATGGACCCTGCGAGCCGGAAACTACACTTGCCTGGCTGCCTGGCGTGTAACTCTTGTGGGTGGTTCTTTTCTCCTCCAGCTCAGAAATATGTGCCCAGGGCCGCCCTGGTGGACTTAGAGCCAGGCATGAATTCGTAGATCTTGCTTTGGCG
175	AAGTCCACCAGGGCGGCCCT	CATGATGGACCCTGCGAGCCGGAAACTACACTTGCCTGGCTGCCTGGCGTAGACCGCACGCTGTCCATGGTGCCTGGCTCTAAGTCCACCAGGGCGGCCCTGGGCACATATTTCTGAGCTGGAGGAGAAAATGAATTCGTAGATCTTGCTTTGGCG
176	GCTGAAGCTACAGGAGAAGG	CATGATGGACCCTGCGAGCCGGAAACTACACTTGCCTGGCTGCCTGGCGTGCGCAAGGCCCGGTGTCGGGGAAGGCCTGGGCTGAAGCTACAGGAGAAGGTGGGACGGGGATCTCCTCCCCGGGCTGGGGTTGAATTCGTAGATCTTGCTTTGGCG
177	GCTCACCCCAGACACGGGGC	CATGATGGACCCTGCGAGCCGGAAACTACACTTGCCTGGCTGCCTGGCGTTCACGTGAGCTTGGGGCCCTCCCCACCTATGCTCACCCCAGACACGGGGCTGGATGGGGGCTGTGCGCAAGGCCCGGTGTCTGAATTCGTAGATCTTGCTTTGGCG
178	GGTGGAGCAGTAGCTCCTGG	CATGATGGACCCTGCGAGCCGGAAACTACACTTGCCTGGCTGCCTGGCGTGGAGGAGGTCCAATTGGTGGTGGAGCCAGAAGGTGGAGCAGTAGCTCCTGGTGGAACCGTAACCCTGACCTGTGAAGTCCCTGAATTCGTAGATCTTGCTTTGGCG
179	TCTTCCAGAACCAGGCGAGG	CATGATGGACCCTGCGAGCCGGAAACTACACTTGCCTGGCTGCCTGGCGTAAGTCTTCCTTTCTGACTGGATCCAACTTTGTCTTCCAGAACCAGGCGAGGAGGGGCCAACTGCAGGTGAGGGGTTTGATATGAATTCGTAGATCTTGCTTTGGCG
180	GTGCTCAAAACATCACAGCC	CATGATGGACCCTGCGAGCCGGAAACTACACTTGCCTGGCTGCCTGGCGTCCATGGTGCTATCTCCCAGGGGCAGTAGTAGGTGCTCAAAACATCACAGCCCGGATTGGCGAGCCACTGGTGCTGAAGTGTTGAATTCGTAGATCTTGCTTTGGCG
181	GTACGCACCTGATGAAGACA	CATGATGGACCCTGCGAGCCGGAAACTACACTTGCCTGGCTGCCTGGCGTAGACCTCCCCATTTCCCTCTTCATCTCCTGAGTACGCACCTGATGAAGACATGGCCAACTGGATGGGGGAGAAAAAAAAAATGAATTCGTAGATCTTGCTTTGGCG
182	AGGGTCACCCAGCCTCCAGC	CATGATGGACCCTGCGAGCCGGAAACTACACTTGCCTGGCTGCCTGGCGTTCCTCTCTCCCACAGGTGTGGATCTGGGACAGGGTCACCCAGCCTCCAGCTGGCAGGATTCCCTCTTCCTGTTTCTCGCCATGAATTCGTAGATCTTGCTTTGGCG
183	AAACTACTGGTCTCTCCCAG	CATGATGGACCCTGCGAGCCGGAAACTACACTTGCCTGGCTGCCTGGCGTGTTTCCACTTTCGGCAAAGAGGGTATGACTCAAACTACTGGTCTCTCCCAGTGGGATAAATCCAATGGGAATCTTACTGAATGAATTCGTAGATCTTGCTTTGGCG
184	GAGAAACCCCAAGCTGCACG	CATGATGGACCCTGCGAGCCGGAAACTACACTTGCCTGGCTGCCTGGCGTTTTTTCCTGTGCTCACAGAAGTCGAAAGGTGAGAAACCCCAAGCTGCACGTGGAGGGCACGGAGTGTCTCCAAGCCAGCCATGAATTCGTAGATCTTGCTTTGGCG
185	GTGCACTTTGCTTATCCCGG	CATGATGGACCCTGCGAGCCGGAAACTACACTTGCCTGGCTGCCTGGCGTGGAGGGCACGGAGTGTCTCCAAGCCAGCCAGTGCACTTTGCTTATCCCGGAGGTGAGTGGGGAAGGGGTCGGTAGTCACAGTGAATTCGTAGATCTTGCTTTGGCG
186	GAGGTGACAATCCCTGGGGA	CATGATGGACCCTGCGAGCCGGAAACTACACTTGCCTGGCTGCCTGGCGTCTTTCTTTCACCCTCCTGAAGGTCGACTTTGAGGTGACAATCCCTGGGGAAGGGAAGGATCGAATCTTTAAGGTCTCCATCTGAATTCGTAGATCTTGCTTTGGCG
187	ACAGACTGTGGAGTGCACAG	CATGATGGACCCTGCGAGCCGGAAACTACACTTGCCTGGCTGCCTGGCGTGAACAGATTCCCCTTACAGCTGGAGAGTGGACAGACTGTGGAGTGCACAGTGGCACAGTATTTCAAGCAGAAATATAACCTTGAATTCGTAGATCTTGCTTTGGCG
188	GCAGACGGTGGAGTGCACGG	CATGATGGACCCTGCGAGCCGGAAACTACACTTGCCTGGCTGCCTGGCGTTCCTCAGATTCCCGCTGCAGCAGGAGAGCGGGCAGACGGTGGAGTGCACGGTGGCCCAGTATTTCAAGGACAGGCACAAGTTGAATTCGTAGATCTTGCTTTGGCG
189	GAGGTCACGCTGCCAGGAGA	CATGATGGACCCTGCGAGCCGGAAACTACACTTGCCTGGCTGCCTGGCGTTGTGTGCCTTGGATCCTCGCAGGTGGAGCTGGAGGTCACGCTGCCAGGAGAAGGCAAGGATCGCATCTTCAAGGTGTCCATTGAATTCGTAGATCTTGCTTTGGCG
190	CCGGAGGCACTTGACTGCGG	CATGATGGACCCTGCGAGCCGGAAACTACACTTGCCTGGCTGCCTGGCGTCGGCTCGGGCAGTCTGGGGCCTACCTGTCCCCCGGAGGCACTTGACTGCGGTGGTGAAGCCCTTGGTCCGCGGCAGCAGGTTGAATTCGTAGATCTTGCTTTGGCG
191	GAACAGTGTACACTCCGTGC	CATGATGGACCCTGCGAGCCGGAAACTACACTTGCCTGGCTGCCTGGCGTTCCCAAAGCGCTCTACCGTGGCCTGGTCCGTGAACAGTGTACACTCCGTGCAGGACCACCACTCCAGCAGCATGACCAGTTTGAATTCGTAGATCTTGCTTTGGCG
192	TCATAAACTGTACCAGGAGA	CATGATGGACCCTGCGAGCCGGAAACTACACTTGCCTGGCTGCCTGGCGTGCTGGATGAAAAGGAAGCAGCTCAGTGGCTTCATAAACTGTACCAGGAGAAGGTAAGCAGGCTCTGCTCCCGCTCAGGGTCTGAATTCGTAGATCTTGCTTTGGCG
193	GAAAACAGACCAAGAAATGG	CATGATGGACCCTGCGAGCCGGAAACTACACTTGCCTGGCTGCCTGGCGTTGGTTGCTTTGCATACATTTTAAACCCAGGGAAAACAGACCAAGAAATGGTGGCATCTGTGTGGCCAATCATACCTCACCGTGAATTCGTAGATCTTGCTTTGGCG
194	GAACAGCAGCAAATACGGGA	CATGATGGACCCTGCGAGCCGGAAACTACACTTGCCTGGCTGCCTGGCGTGTATGACCCTCAATTTGGCGATGCCTTCTGGAACAGCAGCAAATACGGGATGGTGACGTACCTGCTGCGAATGATGACCAGTGAATTCGTAGATCTTGCTTTGGCG
195	AAGAACCTGAGAATGATCCT	CATGATGGACCCTGCGAGCCGGAAACTACACTTGCCTGGCTGCCTGGCGTGGACAAGTTCCTGTATATGCTGTCACTTTTCAAGAACCTGAGAATGATCCTCGGAATTGCTGTTACTTGTGGGCTGTTCAGTGAATTCGTAGATCTTGCTTTGGCG
196	GAGCATCAAGAAATGGATGA	CATGATGGACCCTGCGAGCCGGAAACTACACTTGCCTGGCTGCCTGGCGTCACATCTTTTTTCCTGAACAGCCCTGAAAAGGAGCATCAAGAAATGGATGAGGGGTCACAAAGTTTAGAGAAACTGGATGTTGAATTCGTAGATCTTGCTTTGGCG
197	TAACATTGGACACTTTGACG	CATGATGGACCCTGCGAGCCGGAAACTACACTTGCCTGGCTGCCTGGCGTTTGAGCAGATGAAGGATGATGCCATTGTGTGTAACATTGGACACTTTGACGTGGAGATCGATGTCAAGTGGCTCAACGAGATGAATTCGTAGATCTTGCTTTGGCG
198	CTCCACCCAGGACCATGCGG	CATGATGGACCCTGCGAGCCGGAAACTACACTTGCCTGGCTGCCTGGCGTTCTAGGTGCAGTGGTCCAGCTGCAACATCTTCTCCACCCAGGACCATGCGGCGGCTGCCATTGCCAAGGCTGGCATTCCGGTGAATTCGTAGATCTTGCTTTGGCG
199	ACGTCAGCTCCGGAGTGCGG	CATGATGGACCCTGCGAGCCGGAAACTACACTTGCCTGGCTGCCTGGCGTACATGGTCCACCTGAGAACGTACTCGCTCCCACGTCAGCTCCGGAGTGCGGAGGCTGGTCTGAAAGGAAGAAAGCACAGTTTGAATTCGTAGATCTTGCTTTGGCG
200	GGAGCGAGTACGTTCTCAGG	CATGATGGACCCTGCGAGCCGGAAACTACACTTGCCTGGCTGCCTGGCGTGACCAGCCTCCGCACTCCGGAGCTGACGTGGGAGCGAGTACGTTCTCAGGTGGACCATGTCATCTGGCCAGATGGCAAACGTGAATTCGTAGATCTTGCTTTGGCG
201	ACACATCACAGCCCAGACAG	CATGATGGACCCTGCGAGCCGGAAACTACACTTGCCTGGCTGCCTGGCGTCTTGGCTGGTGCTAAAATAGTGGGCTGTACACACATCACAGCCCAGACAGCGGTGAGTTTGTTGGAAGAAAAGAGGGACTTTGAATTCGTAGATCTTGCTTTGGCG
202	TGAGTTACCGAAACCTGAGA	CATGATGGACCCTGCGAGCCGGAAACTACACTTGCCTGGCTGCCTGGCGTAAATGAAACACGCTACACAAGCCAGAGTGAGTGAGTTACCGAAACCTGAGAGGGCCTGCTTCAGCTCGTTCTTATCGATCATGAATTCGTAGATCTTGCTTTGGCG
203	CGTACGACCGGGACAACTCC	CATGATGGACCCTGCGAGCCGGAAACTACACTTGCCTGGCTGCCTGGCGTACATCACGGACTGGCAGAACGTCTTCCGCACGTACGACCGGGACAACTCCGGGATGATCGATAAGAACGAGCTGAAGCAGGTGAATTCGTAGATCTTGCTTTGGCG
204	TAGCATCTTCACTGTAAAGG	CATGATGGACCCTGCGAGCCGGAAACTACACTTGCCTGGCTGCCTGGCGTACTGTTTGACACAACTGTAGAGCAGCTGTATAGCATCTTCACTGTAAAGGAGGTAAGTAACTCCCTAAGCTAGCATGTTAATGAATTCGTAGATCTTGCTTTGGCG
205	CATCATGTGAAGAGCCACAG	CATGATGGACCCTGCGAGCCGGAAACTACACTTGCCTGGCTGCCTGGCGTACAGCTGCTCTACAGTTGTGTCAAACAGTTCCATCATGTGAAGAGCCACAGTGGGAATCCTTACACCCAGTGCCACTGGAGTGAATTCGTAGATCTTGCTTTGGCG
206	GGTTCAGGCCTCATCTCCAG	CATGATGGACCCTGCGAGCCGGAAACTACACTTGCCTGGCTGCCTGGCGTATCATTCCCTGGAACCTCTTCCCTTCTCCAGGTTCAGGCCTCATCTCCAGTGGCACTGGGTGTAAGGATTCCCACTGTGGCTGAATTCGTAGATCTTGCTTTGGCG
207	ACCCAGTGCCACTGGAGATG	CATGATGGACCCTGCGAGCCGGAAACTACACTTGCCTGGCTGCCTGGCGTTCATGTGAAGAGCCACAGTGGGAATCCTTACACCCAGTGCCACTGGAGATGAGGCCTGAACCTGGAGAAGGGAAGAGGTTCTGAATTCGTAGATCTTGCTTTGGCG
208	GAAAAGCTCACAGCCTTCAA	CATGATGGACCCTGCGAGCCGGAAACTACACTTGCCTGGCTGCCTGGCGTCAGAAGTACAGTGATGAAGAGAACCTTCCAGAAAAGCTCACAGCCTTCAAAGGTAAGCTGGGGCGGGCTGCCCTGCATTTATGAATTCGTAGATCTTGCTTTGGCG
209	AGACACTGCGATTCAAACAG	CATGATGGACCCTGCGAGCCGGAAACTACACTTGCCTGGCTGCCTGGCGTCTGTGGTTTTCAGATGACCCAAATGTCACAAAGACACTGCGATTCAAACAGTGGAATGGAAAAGAGAGAAGGTGTGTTTGCTGAATTCGTAGATCTTGCTTTGGCG
210	AATGCTATTGTGCAATCCGT	CATGATGGACCCTGCGAGCCGGAAACTACACTTGCCTGGCTGCCTGGCGTTGCCTTTACAGAGGGGGTTAAGGTGATGCCCAATGCTATTGTGCAATCCGTTGGAGTCAGCAGTGGCAAGTTACTTATCAATGAATTCGTAGATCTTGCTTTGGCG
211	GCTTTCAGCTTCAGAAGGAG	CATGATGGACCCTGCGAGCCGGAAACTACACTTGCCTGGCTGCCTGGCGTCTTCAAGAAGATTCATCCAGTCTGTTCTGTTGCTTTCAGCTTCAGAAGGAGAGGAAGTTCCTCAAGACAAGGCGCCAAGTCTGAATTCGTAGATCTTGCTTTGGCG
212	AGGCTGATTCACCCCAAGAG	CATGATGGACCCTGCGAGCCGGAAACTACACTTGCCTGGCTGCCTGGCGTTAACCTAACTCATATTCATTTGCTGTCTTTCAGGCTGATTCACCCCAAGAGTGGCCGTTCCTACCACGAGGAGTTCAACCCTGAATTCGTAGATCTTGCTTTGGCG
213	TACTCACCACAGTTTTGGGA	CATGATGGACCCTGCGAGCCGGAAACTACACTTGCCTGGCTGCCTGGCGTCAGTCTGCTATGTGACAGTTCCACAACAACTACTCACCACAGTTTTGGGAGGGTTGAATTCAATGTTATAGACTCGGCCACTGAATTCGTAGATCTTGCTTTGGCG
214	AACAACGCCTTACTGCTCGC	CATGATGGACCCTGCGAGCCGGAAACTACACTTGCCTGGCTGCCTGGCGTATTAACCTGAATGTGCCCTTTGAGGTCATTAAACAACGCCTTACTGCTCGCTGGATTCATCCCGCCAGTGGCCGAGTCTATTGAATTCGTAGATCTTGCTTTGGCG
215	GCTGGACCTGCCAACACCCA	CATGATGGACCCTGCGAGCCGGAAACTACACTTGCCTGGCTGCCTGGCGTGGGTCTTCTTGCAGGCTACGGGGCGTGGAGTGCTGGACCTGCCAACACCCAGGGTAAGTGGGCTCTGCTTTGCGGGTGAGGTGAATTCGTAGATCTTGCTTTGGCG
216	GCGGCACCATATCTAAGCGC	CATGATGGACCCTGCGAGCCGGAAACTACACTTGCCTGGCTGCCTGGCGTCGCCTCCTTGCATCATGTCTGTCTCCAAATGCGGCACCATATCTAAGCGCTGGTTAATTCTGGATAAAACGGAATCGGCACTGAATTCGTAGATCTTGCTTTGGCG
217	TAACAAGACCAAGAAGACAG	CATGATGGACCCTGCGAGCCGGAAACTACACTTGCCTGGCTGCCTGGCGTAACCTTTATATTCCTTGCAGGAGTACGTCACTAACAAGACCAAGAAGACAGAGGAGCTCCGAAAAACCGTGGAGGACCTTGTGAATTCGTAGATCTTGCTTTGGCG
218	AGAGACCAGGATCTGACCCA	CATGATGGACCCTGCGAGCCGGAAACTACACTTGCCTGGCTGCCTGGCGTGGACCTTGATGGCCTCATCCACCAAATCTACAGAGACCAGGATCTGACCCAGGGTGAGGAGATTTTCAGCCCACTCCCACCTGAATTCGTAGATCTTGCTTTGGCG
219	GAACACCAAGCACCACCCCG	CATGATGGACCCTGCGAGCCGGAAACTACACTTGCCTGGCTGCCTGGCGTGGAGGAGCTGTTTGTGACATCCAAGCTGTGGAACACCAAGCACCACCCCGAGGATGTGGAGCCTGCCCTCCGGAAGACTCTTGAATTCGTAGATCTTGCTTTGGCG
220	CAGGTACCCAGACCAATCAG	CATGATGGACCCTGCGAGCCGGAAACTACACTTGCCTGGCTGCCTGGCGTCCCATCCCTCACCTGACCAGGCTCACTCTTCCAGGTACCCAGACCAATCAGAGGCATCTTCTGCCCAGTGTGCAGTAGAACTGAATTCGTAGATCTTGCTTTGGCG
221	TAGCAGCACAATCAATGTGG	CATGATGGACCCTGCGAGCCGGAAACTACACTTGCCTGGCTGCCTGGCGTGCCTCCCCAATCTCAGGCTCATTGCCGTAGATAGCAGCACAATCAATGTGGCGGTAGCCTACGCTAAGGGCATACTTAACATGAATTCGTAGATCTTGCTTTGGCG
222	CAATGAGCCTGAGATTGGGG	CATGATGGACCCTGCGAGCCGGAAACTACACTTGCCTGGCTGCCTGGCGTCCGCCACATTGATTGTGCTGCTATCTACGGCAATGAGCCTGAGATTGGGGAGGCCCTGAAGGAGGACGTGGGACCAGGCAATGAATTCGTAGATCTTGCTTTGGCG
223	GGTCAGCCAGAGTCTTCCGG	CATGATGGACCCTGCGAGCCGGAAACTACACTTGCCTGGCTGCCTGGCGTATCAGGTACAGGTCCAGATACTCCAGCTGGAGGTCAGCCAGAGTCTTCCGGAGGGCAGGCTCCACATCCTCGGGGTGGTGCTGAATTCGTAGATCTTGCTTTGGCG
224	GGAGACTTGGAAGGCTCTGG	CATGATGGACCCTGCGAGCCGGAAACTACACTTGCCTGGCTGCCTGGCGTGACTATATGCTACGACTCCACCCACTACAAGGAGACTTGGAAGGCTCTGGAGGCACTGGTGGCTAAGGGGCTGGTGCAGGCTGAATTCGTAGATCTTGCTTTGGCG
225	AGATCATCTCCACCTGGAGA	CATGATGGACCCTGCGAGCCGGAAACTACACTTGCCTGGCTGCCTGGCGTCAGGCTTATACTTCAAGCCAGGTTTGTTTAAGATCATCTCCACCTGGAGATGGTTGAAGTTGGAGATGCCAATAGCTTTCATGAATTCGTAGATCTTGCTTTGGCG
226	CAAGGACGGGAAACAGCCTG	CATGATGGACCCTGCGAGCCGGAAACTACACTTGCCTGGCTGCCTGGCGTGCCTGCTGACTGGCAAGTACAAGTATGAGGACAAGGACGGGAAACAGCCTGTGGGCCGCTTCTTTGGGAATAGCTGGGCTGTGAATTCGTAGATCTTGCTTTGGCG
227	GGGCAGCCGAGGTCACACTG	CATGATGGACCCTGCGAGCCGGAAACTACACTTGCCTGGCTGCCTGGCGTGCAGCTGTGAGTGGTGGTACATCCACCGGAGGGCAGCCGAGGTCACACTGGGGGCGCTGGCGCCATATGCGGCCTGCAGGGTGAATTCGTAGATCTTGCTTTGGCG
228	GGGCAACTCACAGTGAGGAA	CATGATGGACCCTGCGAGCCGGAAACTACACTTGCCTGGCTGCCTGGCGTAGGCTGGCCTCACACTGTCTGGGAAGGGGAGGGCAACTCACAGTGAGGAACGGGTGCCTGGTGTTCTGGAGGACCCGGCTCTGAATTCGTAGATCTTGCTTTGGCG
229	TGGGTACAAGGAGAGGCCCG	CATGATGGACCCTGCGAGCCGGAAACTACACTTGCCTGGCTGCCTGGCGTACTTCCTGCTGAAGAGCGACGGCTCCTTCATTGGGTACAAGGAGAGGCCCGAGGCCCCTGATCAGACTCTACCCCCCTTAATGAATTCGTAGATCTTGCTTTGGCG
230	AGGTGATCCAGAAGCACCAG	CATGATGGACCCTGCGAGCCGGAAACTACACTTGCCTGGCTGCCTGGCGTCACCCTCTTGCTTTCTCGACAGGCTGGCCGAGGTGATCCAGAAGCACCAGCGGCTGCTGTGGACCCTGGAATCCCTGGTGATGAATTCGTAGATCTTGCTTTGGCG
231	TTCCAGGCAAACATCAGCAG	CATGATGGACCCTGCGAGCCGGAAACTACACTTGCCTGGCTGCCTGGCGTGTATTGCCACAGCACAAAGCTGGAGCTATTTTCCAGGCAAACATCAGCAGGGGGAAGTTCCACTGAAAGGAAAAAACTCAATGAATTCGTAGATCTTGCTTTGGCG
232	GGGGTCATCACTATCAATGT	CATGATGGACCCTGCGAGCCGGAAACTACACTTGCCTGGCTGCCTGGCGTCAAGCTATTCTCAGTCGAGGACGTTTTGGAGGGGTCATCACTATCAATGTTGGATTTTCAATGGCAGTTGCAATGGCCATTTGAATTCGTAGATCTTGCTTTGGCG
233	GGGCAACACAGCCACATCCA	CATGATGGACCCTGCGAGCCGGAAACTACACTTGCCTGGCTGCCTGGCGTCCTCCAAAACGTCCTCGACTGAGAATAGCTTGGGCAACACAGCCACATCCAAGGACCTGGAATGAGAGGAAAACTCAACAGTGAATTCGTAGATCTTGCTTTGGCG
234	ATGGCCATTTATGTGGCTGG	CATGATGGACCCTGCGAGCCGGAAACTACACTTGCCTGGCTGCCTGGCGTATCAATGTTGGATTTTCAATGGCAGTTGCAATGGCCATTTATGTGGCTGGCGGTGTCTCTGGTAAGCAGTAGAAATAATGATGAATTCGTAGATCTTGCTTTGGCG
235	CAGCAGTTTTCCACCAGCAA	CATGATGGACCCTGCGAGCCGGAAACTACACTTGCCTGGCTGCCTGGCGTAAATGTGTGCTGTTGCATTTTCTCCCACGATCAGCAGTTTTCCACCAGCAAAGGACATAAGTCCATCTATGAAAGAGAAAGTGAATTCGTAGATCTTGCTTTGGCG
236	GCCCAAGCTATTCTCAGTCG	CATGATGGACCCTGCGAGCCGGAAACTACACTTGCCTGGCTGCCTGGCGTTCATTCCAGGTCCTTGGATGTGGCTGTGTTGCCCAAGCTATTCTCAGTCGAGGACGTTTTGGAGGGGTCATCACTATCAATTGAATTCGTAGATCTTGCTTTGGCG
237	CAGTCGAGGACGTTTTGGAG	CATGATGGACCCTGCGAGCCGGAAACTACACTTGCCTGGCTGCCTGGCGTTGGATGTGGCTGTGTTGCCCAAGCTATTCTCAGTCGAGGACGTTTTGGAGGGGTCATCACTATCAATGTTGGATTTTCAATTGAATTCGTAGATCTTGCTTTGGCG
238	CAACAGAATGGAGAAACACA	CATGATGGACCCTGCGAGCCGGAAACTACACTTGCCTGGCTGCCTGGCGTGGGCACTTGATTGGATAAAGATGCATAAAACCAACAGAATGGAGAAACACAGGGGACTTGTGTCCATTTCTCCGTTTCACCTGAATTCGTAGATCTTGCTTTGGCG
239	TAAGAGCCCCAGCATCGTGC	CATGATGGACCCTGCGAGCCGGAAACTACACTTGCCTGGCTGCCTGGCGTCCTCAAGAGAGTCACCCTGGAGCTGGGTGGTAAGAGCCCCAGCATCGTGCTGGCCGATGCTGACATGGAGCATGCCGTGGATGAATTCGTAGATCTTGCTTTGGCG
240	TGGCAGGTTCGATACAGAGG	CATGATGGACCCTGCGAGCCGGAAACTACACTTGCCTGGCTGCCTGGCGTCCTTACATTTTTTATGACCTATCTTAACTTTGGCAGGTTCGATACAGAGGAGGAGGCTATAGCAATCGCTAACGCAGCTGATGAATTCGTAGATCTTGCTTTGGCG
241	ACTCACCAGTCGCCTCGCAG	CATGATGGACCCTGCGAGCCGGAAACTACACTTGCCTGGCTGCCTGGCGTAGAGCAAGACAATCGGGCCTATGCAGATATACTCACCAGTCGCCTCGCAGTGGTACACCTCTGGCCAGCTGTTCCCACAGCTGAATTCGTAGATCTTGCTTTGGCG
242	ATTTCCACAGATCATGGCGA	CATGATGGACCCTGCGAGCCGGAAACTACACTTGCCTGGCTGCCTGGCGTGAAAGTGAGCAGGTCTTACCAGAGGCAGACATTTCCACAGATCATGGCGATGGCGTTGTTCCAACCATACACTGCCACAGGTGAATTCGTAGATCTTGCTTTGGCG
243	CACTCAGGTGGGAAAACAGG	CATGATGGACCCTGCGAGCCGGAAACTACACTTGCCTGGCTGCCTGGCGTAACGAGTGAACCTGCTGTCCTTCACTGGGAGCACTCAGGTGGGAAAACAGGTGGGCCTGATGGTGCAGGAGAGGTTTGGTATGAATTCGTAGATCTTGCTTTGGCG
244	TGACTGACTTACCTAAACAG	CATGATGGACCCTGCGAGCCGGAAACTACACTTGCCTGGCTGCCTGGCGTAAACAAAATCCAGTTAGAAGCATCCCACAGTGACTGACTTACCTAAACAGAGGATCCCTGCCGGGACGGCGTGGCGAAGGGTGAATTCGTAGATCTTGCTTTGGCG
245	CAGCGAAAGCACGTAAACCG	CATGATGGACCCTGCGAGCCGGAAACTACACTTGCCTGGCTGCCTGGCGTTAGCTGAGAGTAAAACTTGGACATTTCTAACAGCGAAAGCACGTAAACCGCGGGGCTGGAGAACACTGCGATCACCACTGGTGAATTCGTAGATCTTGCTTTGGCG
246	GCAGCTACGTACCTACAGGC	CATGATGGACCCTGCGAGCCGGAAACTACACTTGCCTGGCTGCCTGGCGTCCCGGCACCATGGGTGTGCAGGCCCGGCCGGCAGCTACGTACCTACAGGCAGGGCCAGCACATTGGGCAGTGTCCGCGTGCTGAATTCGTAGATCTTGCTTTGGCG
247	GCGTGCAGTAGAACATCAGG	CATGATGGACCCTGCGAGCCGGAAACTACACTTGCCTGGCTGCCTGGCGTCAGGCAGGGCCAGCACATTGGGCAGTGTCCGCGTGCAGTAGAACATCAGGTGGAACTGCATGGCCGTCACCCAGCAGAACATGAATTCGTAGATCTTGCTTTGGCG
248	GAGCCCAATATGCATGACAG	CATGATGGACCCTGCGAGCCGGAAACTACACTTGCCTGGCTGCCTGGCGTCCAAAGCATTGTACAAAGCCCAGAAGTTTGGAGCCCAATATGCATGACAGAGGCCCCTCTTGAAAGGAAAGAGTCGGGAAATGAATTCGTAGATCTTGCTTTGGCG
249	TATCACAGGCAACTTCAGAG	CATGATGGACCCTGCGAGCCGGAAACTACACTTGCCTGGCTGCCTGGCGTGTTATTTAGGATATGTCTGATCTTCTATTTTTATCACAGGCAACTTCAGAGTGGACGTTGGATTACCCCCCTTTCTTTGCATGAATTCGTAGATCTTGCTTTGGCG
250	AGAGAGGCCCCAGGGAATGG	CATGATGGACCCTGCGAGCCGGAAACTACACTTGCCTGGCTGCCTGGCGTAGACAAAGAAAGCACAAGGAAGAGGCCCAGGAGAGAGGCCCCAGGGAATGGAGGCCACTCAGCAGGCCCTAGCTGGCGGCATGAATTCGTAGATCTTGCTTTGGCG
251	GGACAGATTCCTGGTGAAAG	CATGATGGACCCTGCGAGCCGGAAACTACACTTGCCTGGCTGCCTGGCGTTGACGTCCCTTCTTTCCTGTGGGGACAGGATGGACAGATTCCTGGTGAAAGGGGCTCAAGGGGGCCTTTTGAGGAAGCAGGTGAATTCGTAGATCTTGCTTTGGCG
252	ACTCAGCAGGCCCTAGCTGG	CATGATGGACCCTGCGAGCCGGAAACTACACTTGCCTGGCTGCCTGGCGTCCCAGGAGAGAGGCCCCAGGGAATGGAGGCCACTCAGCAGGCCCTAGCTGGCGGCACATTCGGGCTGAGGGCCTGGACTGCTGAATTCGTAGATCTTGCTTTGGCG
253	GAAGAGCCAGCTGTGTTGGG	CATGATGGACCCTGCGAGCCGGAAACTACACTTGCCTGGCTGCCTGGCGTGAGGAAGCAGGAGGAGCAAGAGCCAACTGGAGAAGAGCCAGCTGTGTTGGGAGGAGACAAAGAAAGCACAAGGAAGAGGCCTGAATTCGTAGATCTTGCTTTGGCG
254	TGTCGGAGCAGTAAATGAAA	CATGATGGACCCTGCGAGCCGGAAACTACACTTGCCTGGCTGCCTGGCGTCAGACTCCTCTGTGCCCACGGCCCAGCCGGTGTCGGAGCAGTAAATGAAACGGTATGTTTTCTGCAAAAGAAACACAAGTCTGAATTCGTAGATCTTGCTTTGGCG
255	CATCAGGGTCTGCCTTGCGG	CATGATGGACCCTGCGAGCCGGAAACTACACTTGCCTGGCTGCCTGGCGTTGAGGGTCCTAAACTGAGTACCTGTGGGCAGCATCAGGGTCTGCCTTGCGGTGGGACCGCTTGGGTTTCAGAGCAGGGTCCTGAATTCGTAGATCTTGCTTTGGCG
256	TGACACACCATGGAGTACGG	CATGATGGACCCTGCGAGCCGGAAACTACACTTGCCTGGCTGCCTGGCGTCAATAAGGCCTGAGATGGTGGGATGAAAAGTGACACACCATGGAGTACGGCGGTGTCCAATCAGGGAATGAACACACTTGCTGAATTCGTAGATCTTGCTTTGGCG
257	GCAGGAGCTGAGCCGTAGGG	CATGATGGACCCTGCGAGCCGGAAACTACACTTGCCTGGCTGCCTGGCGTAGAAGTGGATCTCATTGGCAGTGGCAATCAGCAGGAGCTGAGCCGTAGGGTGGAAAGCCAGGGAGGCAATGGCATTGTTGCTGAATTCGTAGATCTTGCTTTGGCG
258	GTGCTGAGACAGCAGGAAGG	CATGATGGACCCTGCGAGCCGGAAACTACACTTGCCTGGCTGCCTGGCGTAACCAGTGCCTCTTCGGTGAGTTTGCTGTCTGTGCTGAGACAGCAGGAAGGTGGCTCTCAGGCATCTGTGTACACTTCAGCTGAATTCGTAGATCTTGCTTTGGCG
259	AGACAAGTCCGGCAAACCAG	CATGATGGACCCTGCGAGCCGGAAACTACACTTGCCTGGCTGCCTGGCGTCCTTGCAGAGCTGAACCATCAGGTGCAGAAAGACAAGTCCGGCAAACCAGAGGCACCACATGACCACCTCTTCCACTGTCTTGAATTCGTAGATCTTGCTTTGGCG
260	ACAGGGACAGGACTCGACCG	CATGATGGACCCTGCGAGCCGGAAACTACACTTGCCTGGCTGCCTGGCGTGTCCACAGCAGGAAAGCAGCATGGCAACCAACAGGGACAGGACTCGACCGTGGCTGCTCATCGGCGTGGTGGGCGAGAAGGTGAATTCGTAGATCTTGCTTTGGCG
261	GCTACAGGTGGACAATGAGG	CATGATGGACCCTGCGAGCCGGAAACTACACTTGCCTGGCTGCCTGGCGTCCAGAACCTGCCAGAACATTTGGACCAGTTGCTACAGGTGGACAATGAGGAGGAGGAAAGCCAGGGTATGTGGCCACCTCTTGAATTCGTAGATCTTGCTTTGGCG
262	GCAGTACCCAAACTGAACGT	CATGATGGACCCTGCGAGCCGGAAACTACACTTGCCTGGCTGCCTGGCGTTCGGCTCACTCCAAGACAGGCAGCCGAGACTGCAGTACCCAAACTGAACGTGGGACGGAATCGAACAAAACTGCAGCTGTTTGAATTCGTAGATCTTGCTTTGGCG
263	AGAGGATCTCAACCATCTGC	CATGATGGACCCTGCGAGCCGGAAACTACACTTGCCTGGCTGCCTGGCGTACTCTTGCCTCAAGTTCCGGTTCTCGTCTGAGAGGATCTCAACCATCTGCTGGGCTCTGGAAACAATGGCAAAAGGGTCTGTGAATTCGTAGATCTTGCTTTGGCG
264	GAGAGCAGGGGAGTCGAGGG	CATGATGGACCCTGCGAGCCGGAAACTACACTTGCCTGGCTGCCTGGCGTCAGTCTCGGCTGCCTGTCTTGGAGTGAGCCGAGAGCAGGGGAGTCGAGGGTGGCACAGGCGAGGGTGTGGAAGGGACATATTGAATTCGTAGATCTTGCTTTGGCG
265	GGAGCGAGCCCAGCAAATGG	CATGATGGACCCTGCGAGCCGGAAACTACACTTGCCTGGCTGCCTGGCGTGCAGCTTGGTCCAGATGCCTTTGCGATTGTGGAGCGAGCCCAGCAAATGGTGGAGATATTAACAGAGGAGAACCGGGTGCTTGAATTCGTAGATCTTGCTTTGGCG
266	GGGGCTATAACAAGCAGAAG	CATGATGGACCCTGCGAGCCGGAAACTACACTTGCCTGGCTGCCTGGCGTTGGAGTCTTCTAGAACCTGGACAGGACTACTGGGGCTATAACAAGCAGAAGGGGACCCTGGGGGAAAGAAAGCGAAGTGAATGAATTCGTAGATCTTGCTTTGGCG
267	GATTTCAACAGAGACCTCCG	CATGATGGACCCTGCGAGCCGGAAACTACACTTGCCTGGCTGCCTGGCGTAAATTGGAAGGCGAGATTAGAAGACTTCATGATTTCAACAGAGACCTCCGAGGCAGGTTTATTCATGTTCTCTCTATCTAATGAATTCGTAGATCTTGCTTTGGCG
268	GTAGTACAGGTAGTAGGCAT	CATGATGGACCCTGCGAGCCGGAAACTACACTTGCCTGGCTGCCTGGCGTGGTGGTTCAACATGGCCATGTTGGCAAAGGTGTAGTACAGGTAGTAGGCATAGGGTGGGTTGTCCTCCTCCACCCACGCCTTGAATTCGTAGATCTTGCTTTGGCG
269	GGACAACGATGATTGCAGCA	CATGATGGACCCTGCGAGCCGGAAACTACACTTGCCTGGCTGCCTGGCGTTTGGAACCCATGTCGAACTTCTATGAAGAAAGGACAACGATGATTGCAGCAAGGGATTTGCAGGAATTTGTTCCTTTTGGTTGAATTCGTAGATCTTGCTTTGGCG
270	TACGCAGGTAGGGATCCAGG	CATGATGGACCCTGCGAGCCGGAAACTACACTTGCCTGGCTGCCTGGCGTGGCGAGTCCATTTCTCCAGCAGCTCTAGGCTACGCAGGTAGGGATCCAGGCGGCTCTCCAGCAGGCCAAAAGCGTCAAGGATGAATTCGTAGATCTTGCTTTGGCG
271	GAAGACGGCAAACAAGCTGA	CATGATGGACCCTGCGAGCCGGAAACTACACTTGCCTGGCTGCCTGGCGTAGTCCCTTGTTCAACAGAGAGCTTTTGCTGGGAAGACGGCAAACAAGCTGATGGATGCCCTAAAGGACTCCGACCTCCTGCTGAATTCGTAGATCTTGCTTTGGCG
272	GCTGAGCATGAACAGCCTGG	CATGATGGACCCTGCGAGCCGGAAACTACACTTGCCTGGCTGCCTGGCGTGCACCATGGCACTGCAACAGGCCCAGATGTTGCTGAGCATGAACAGCCTGGAGGCGGTGAATGCGGGCGTGCAGCAGAACATGAATTCGTAGATCTTGCTTTGGCG
273	GGGCAGCGCGATGGTAGGGG	CATGATGGACCCTGCGAGCCGGAAACTACACTTGCCTGGCTGCCTGGCGTCTTGGAGAGGGCCAGAGCCTGCAGGAGCATGGGCAGCGCGATGGTAGGGGAGGAAGATCGCCAGTACAGCTCTGCCACGGATGAATTCGTAGATCTTGCTTTGGCG
274	TGAAAACATCTTGGACACGG	CATGATGGACCCTGCGAGCCGGAAACTACACTTGCCTGGCTGCCTGGCGTCAAAATAATGGAGGAGACTGTGTGTTGAACTGAAAACATCTTGGACACGGAGGTTGTTTAAGTAGCTGAGATAATGCTAAATGAATTCGTAGATCTTGCTTTGGCG
275	GGCAGAGCTCGCCCTGCAGG	CATGATGGACCCTGCGAGCCGGAAACTACACTTGCCTGGCTGCCTGGCGTATATTAATGTTTAGTCTGTCATTAGTCAACAGGCAGAGCTCGCCCTGCAGGAGGCAATTAGGATTGCCCAGGAGTCCAACGTGAATTCGTAGATCTTGCTTTGGCG
276	GGAGGCAATTAGGATTGCCC	CATGATGGACCCTGCGAGCCGGAAACTACACTTGCCTGGCTGCCTGGCGTTCATTAGTCAACAGGCAGAGCTCGCCCTGCAGGAGGCAATTAGGATTGCCCAGGAGTCCAACGATCACGTGTGTCTCCAGCTGAATTCGTAGATCTTGCTTTGGCG
277	GCGGCCATACAGCCTCCAGA	CATGATGGACCCTGCGAGCCGGAAACTACACTTGCCTGGCTGCCTGGCGTCACACCCCCAGGGCCTTGGGAGACCTACCTGCGGCCATACAGCCTCCAGATGGCCGTTTTCTGTGCGATGCTGATATCGATTGAATTCGTAGATCTTGCTTTGGCG
278	GGAGAGCAACAGCAAGCGCA	CATGATGGACCCTGCGAGCCGGAAACTACACTTGCCTGGCTGCCTGGCGTGGTCAGCGTGGTCATGCAGGTGATGGAGCTGGAGAGCAACAGCAAGCGCATGGAGTCGCGGCTCACAGATGCTGAGAGCAATGAATTCGTAGATCTTGCTTTGGCG
279	ACGGTCACTCAGACCTCCGC	CATGATGGACCCTGCGAGCCGGAAACTACACTTGCCTGGCTGCCTGGCGTATTGACATCATGCAGCTGCAGGCAGCACAGACGGTCACTCAGACCTCCGCAGGTAAGGAGACCAGTCCCCTGAGGGAGCGTTGAATTCGTAGATCTTGCTTTGGCG
280	GAGTGAACTGAACAAGAAGC	CATGATGGACCCTGCGAGCCGGAAACTACACTTGCCTGGCTGCCTGGCGTGGCCCAAGTTGCCAACCTTAGCAGCCTGCTGAGTGAACTGAACAAGAAGCAGGAGAGGGACTGGGTCAGCGTGGTCATGCATGAATTCGTAGATCTTGCTTTGGCG
281	GGCTATACTCAGCGTAGCGC	CATGATGGACCCTGCGAGCCGGAAACTACACTTGCCTGGCTGCCTGGCGTTAGCTGTTGAGTTCATTGCCCAAAACAAAGTGGCTATACTCAGCGTAGCGCAGGTTGCCCTCCCAGTCCTGTCAGGAGGAGTGAATTCGTAGATCTTGCTTTGGCG
282	GAATAGGCTCCATGTAGGGG	CATGATGGACCCTGCGAGCCGGAAACTACACTTGCCTGGCTGCCTGGCGTGCACCAGCCTCTCGGTTTGTGTTACCTTCAGAATAGGCTCCATGTAGGGGCGGATGAGTCGGGGGGCATTGGAGACCAGGTTGAATTCGTAGATCTTGCTTTGGCG
283	GATGCCAATGAGAGGAAAGG	CATGATGGACCCTGCGAGCCGGAAACTACACTTGCCTGGCTGCCTGGCGTCCATCACATTTTTGAATTGGTTTCCAGCTCAGATGCCAATGAGAGGAAAGGTGGCATCTTGGCCATAGGTAAGGACAGAGTTGAATTCGTAGATCTTGCTTTGGCG
284	GGTCCGAATCAGCAGCATGG	CATGATGGACCCTGCGAGCCGGAAACTACACTTGCCTGGCTGCCTGGCGTTCCATGGAGCCTTGTTGATCCTTAACGAGCTGGTCCGAATCAGCAGCATGGAGGGAGAGGTGAGAAGCCACGGCAGAGGGGTGAATTCGTAGATCTTGCTTTGGCG
285	CAGTCCAGCTAAGTCCACCC	CATGATGGACCCTGCGAGCCGGAAACTACACTTGCCTGGCTGCCTGGCGTACCAAGGCCTCATGGGATTTGGGACCTCCCCCAGTCCAGCTAAGTCCACCCTGGTGGAGAGCCGGTGTTGCAGAGACTTGATGAATTCGTAGATCTTGCTTTGGCG
286	GCTGGAGCCCATGCTGGCAG	CATGATGGACCCTGCGAGCCGGAAACTACACTTGCCTGGCTGCCTGGCGTGGCCAGGCATCCAGCAGGATATCAAGGAGCTGCTGGAGCCCATGCTGGCAGTGGGACTAAGGTGGGTGTCAGAAACCTGAGTGAATTCGTAGATCTTGCTTTGGCG
287	TACAAGGCCACAAGGTGCAG	CATGATGGACCCTGCGAGCCGGAAACTACACTTGCCTGGCTGCCTGGCGTATCACATCTGCTGAGTGTTTCTTTGAACTGTACAAGGCCACAAGGTGCAGTGGTGTCTCCTGGGCACCCAGTGTAGCAGCGTGAATTCGTAGATCTTGCTTTGGCG
288	TGACAGACACCACATCCGGA	CATGATGGACCCTGCGAGCCGGAAACTACACTTGCCTGGCTGCCTGGCGTTTCCCACTTACTTACCTTTCTGCTCCAGGATGACAGACACCACATCCGGATGGTTATAGGCGATCGCCATGTGCAGTGGCGTGAATTCGTAGATCTTGCTTTGGCG
289	CAAGAACAACAAGTCAGCCG	CATGATGGACCCTGCGAGCCGGAAACTACACTTGCCTGGCTGCCTGGCGTGGCTGACCCCGTTTGCCTGTGCCATGACTTTCAAGAACAACAAGTCAGCCGAGGCCATTCTCAAACGAGAGTCCGGGGCTGTGAATTCGTAGATCTTGCTTTGGCG
290	GTAGAAGCTGCGATCACCAG	CATGATGGACCCTGCGAGCCGGAAACTACACTTGCCTGGCTGCCTGGCGTGATGGGCTGCCCACCCCGGCACTGACCCAGGTAGAAGCTGCGATCACCAGAGGCTTGGAGGCCAACAAACTACAGCTGCAATGAATTCGTAGATCTTGCTTTGGCG
291	GACAGGACGGTTCTACGGAG	CATGATGGACCCTGCGAGCCGGAAACTACACTTGCCTGGCTGCCTGGCGTCATCTGCCTTCCTGTCATCACAGGGAGGGTGACAGGACGGTTCTACGGAGAGGATGGGCTGCCCACCCCGGCACTGACCCATGAATTCGTAGATCTTGCTTTGGCG
292	TCACAGGGAGGGTGACAGGA	CATGATGGACCCTGCGAGCCGGAAACTACACTTGCCTGGCTGCCTGGCGTTCACTCTCACTCACATCTGCCTTCCTGTCATCACAGGGAGGGTGACAGGACGGTTCTACGGAGAGGATGGGCTGCCCACCCTGAATTCGTAGATCTTGCTTTGGCG
293	GAGCATGTGATGGCTAGCGG	CATGATGGACCCTGCGAGCCGGAAACTACACTTGCCTGGCTGCCTGGCGTAACAGAAGAGGCTACGGCTTAGAGTGGAAAGGAGCATGTGATGGCTAGCGGTGGGCAGCCTGTGTACTCTGCCAAGTTTGGTGAATTCGTAGATCTTGCTTTGGCG
294	GGACACACCCCATAGTACAG	CATGATGGACCCTGCGAGCCGGAAACTACACTTGCCTGGCTGCCTGGCGTCCATTTCTCGCTGGGACGTCCTCATACACTGGACACACCCCATAGTACAGGGGCGGCTCCTTAGACGCAGTCGCTCCAGCTTGAATTCGTAGATCTTGCTTTGGCG
295	GATGTACCCTGATGACGACG	CATGATGGACCCTGCGAGCCGGAAACTACACTTGCCTGGCTGCCTGGCGTACGTCCTGGAGAACCCTGACTTCATGAGGCTGATGTACCCTGATGACGACGAGGCCATGCTGCAGAAGCGTATCCGTTACGTGAATTCGTAGATCTTGCTTTGGCG
296	GAATCACAGCAGGACCCTGG	CATGATGGACCCTGCGAGCCGGAAACTACACTTGCCTGGCTGCCTGGCGTACAGCAGCAGAAATGGGCTCTGCCATCCTCTGAATCACAGCAGGACCCTGGCGGGCAAGAGACCAAAGGCCCCCCGTGGGGTGAATTCGTAGATCTTGCTTTGGCG
297	ACAGTCAAATCCGAGACAGG	CATGATGGACCCTGCGAGCCGGAAACTACACTTGCCTGGCTGCCTGGCGTATATTTTGCAAATTCAGTTTATCAAACTCAACAGTCAAATCCGAGACAGGTGGCAGATGGGCTTCCTCCCCACGGGGGGCCTGAATTCGTAGATCTTGCTTTGGCG
298	GGATCAGCTCGAGGTCACCA	CATGATGGACCCTGCGAGCCGGAAACTACACTTGCCTGGCTGCCTGGCGTTGTCCTTGAGTCCCAGCAGCCCCAGGCACGAGGATCAGCTCGAGGTCACCAGGGAACCGGCCAGGCGGCTCTTCCTTTTTGTGAATTCGTAGATCTTGCTTTGGCG
299	GCAGACATTGCACAAACCCA	CATGATGGACCCTGCGAGCCGGAAACTACACTTGCCTGGCTGCCTGGCGTCAGCCTGAGAAATGCCAGTGGCCTGACAGCAGCAGACATTGCACAAACCCAGGGTTTCCAAGAGTGTGCCCAGTTTCTCTTTGAATTCGTAGATCTTGCTTTGGCG
300	GGTTCAGATGACAATTCTGG	CATGATGGACCCTGCGAGCCGGAAACTACACTTGCCTGGCTGCCTGGCGTCCCCATTTAAGATGCCATTGTTATAGAAATGGTTCAGATGACAATTCTGGAGGTTCAAGAGAAACTGGGCACACTCTTGGATGAATTCGTAGATCTTGCTTTGGCG
301	GAGACAGGAGAAAGGACCGA	CATGATGGACCCTGCGAGCCGGAAACTACACTTGCCTGGCTGCCTGGCGTCACCCTGAGAGGCAGAAGGACAAGGAGCCCAGAGACAGGAGAAAGGACCGAGGGGCTGCCGACGCGGGGAGAGACAAAAAATGAATTCGTAGATCTTGCTTTGGCG
302	AGAGCGAGCCAAGAAAGAGA	CATGATGGACCCTGCGAGCCGGAAACTACACTTGCCTGGCTGCCTGGCGTCCTCATCTTCATCCAAGAAGAGCCACGACCGAGAGCGAGCCAAGAAAGAGAAGGCCGAGAAGAAAGAGAAGGGCGAAGATTTGAATTCGTAGATCTTGCTTTGGCG
303	GAGGAGCAGGACGATGCCCA	CATGATGGACCCTGCGAGCCGGAAACTACACTTGCCTGGCTGCCTGGCGTGAAGCGCCGGCCGTGTAAATGAAGATCGGGTGAGGAGCAGGACGATGCCCAAGGGTGGGTGCCCTAAAGCACCACAGCAGGTGAATTCGTAGATCTTGCTTTGGCG
304	GCGGAAGCTGCCCTTCACCG	CATGATGGACCCTGCGAGCCGGAAACTACACTTGCCTGGCTGCCTGGCGTGCGGGAAGGAGGTGAGGGAGCGAGCCAGCAAGCGGAAGCTGCCCTTCACCGCGGGCGCCAATGGGGAGCAGAAGGACTCGGTGAATTCGTAGATCTTGCTTTGGCG
305	GGAGGACCTGGAGGATGCGG	CATGATGGACCCTGCGAGCCGGAAACTACACTTGCCTGGCTGCCTGGCGTACCAGGTGCGTTACCTGTTGGAATGGACAGAGGAGGACCTGGAGGATGCGGAGGACACTGTCAGTGCAGCGGACCCCGAATTGAATTCGTAGATCTTGCTTTGGCG
306	GAAAATGCTCGCCAAGCAGG	CATGATGGACCCTGCGAGCCGGAAACTACACTTGCCTGGCTGCCTGGCGTAGCCCTTTCACTGTGCTTTTCTTGCCCTCTAGAAAATGCTCGCCAAGCAGGAGGCCCAGATGAACCTGATGAAGCAGGCAGTGAATTCGTAGATCTTGCTTTGGCG
307	GACAAGCTTCTGCTGTGGGG	CATGATGGACCCTGCGAGCCGGAAACTACACTTGCCTGGCTGCCTGGCGTTGTAATGAGCTGCACCACTTTTCGCAAGCAGACAAGCTTCTGCTGTGGGGAGGTGCATTTGTTCAGCTGAGCCAGCTCTCTTGAATTCGTAGATCTTGCTTTGGCG
308	GGAGAGACTTCTGAGCCAAG	CATGATGGACCCTGCGAGCCGGAAACTACACTTGCCTGGCTGCCTGGCGTAGCACATTGCATCAGGTAACCAGAAAGAAGTGGAGAGACTTCTGAGCCAAGAGGACCATGATAAAGATACCGTCCAAAAGATGAATTCGTAGATCTTGCTTTGGCG
309	GTAAATGCCACAGACTACCA	CATGATGGACCCTGCGAGCCGGAAACTACACTTGCCTGGCTGCCTGGCGTCATCGACCTCCTGGTTTCCAAGGGCGCCATGGTAAATGCCACAGACTACCATGGAGCCACTCCGCTCCACCTGGCCTGTCATGAATTCGTAGATCTTGCTTTGGCG
310	GAACTAGTGCCAAAGAGGTG	CATGATGGACCCTGCGAGCCGGAAACTACACTTGCCTGGCTGCCTGGCGTTGGCAGAGGGGGCCGACACATCACCATTCTGAACTAGTGCCAAAGAGGTGTGGTCCCGGGGAAAGGTCCCTAACAGGGGAGTGAATTCGTAGATCTTGCTTTGGCG
311	GGACAGAAGAAAACAGGGAG	CATGATGGACCCTGCGAGCCGGAAACTACACTTGCCTGGCTGCCTGGCGTGAGGCTCCAGAGACATTGGTGGCTTGGACGGGACAGAAGAAAACAGGGAGCGGCTCTGACTCACTGGTGGCTGACAAACAGTGAATTCGTAGATCTTGCTTTGGCG
312	AGAAAAGCTGCCCAATGCAG	CATGATGGACCCTGCGAGCCGGAAACTACACTTGCCTGGCTGCCTGGCGTTCTGATTTTCCCGTGTATTCTCTCTCACCTAGAAAAGCTGCCCAATGCAGAGGCTGCCGCTCCTTTTTGTCACAGACATTCTGAATTCGTAGATCTTGCTTTGGCG
313	CAGAAGCGGCAGCGTAGTGG	CATGATGGACCCTGCGAGCCGGAAACTACACTTGCCTGGCTGCCTGGCGTCAGACTGGTAGCCTCACCTCCTGTAAGTGTCAGAAGCGGCAGCGTAGTGGAGGGGAGAGCAGCCTTTACAGTCGGCCTCGTTGAATTCGTAGATCTTGCTTTGGCG
314	GGGGAACACGGAGATCATCG	CATGATGGACCCTGCGAGCCGGAAACTACACTTGCCTGGCTGCCTGGCGTCCAGACCGCCTTGCACCGGGCCACAGTGGTGGGGAACACGGAGATCATCGCGGCGCTCATCCACGAAGGGTGTGCCCTGGATGAATTCGTAGATCTTGCTTTGGCG
315	CCAGAGCAAAGGATGACAGG	CATGATGGACCCTGCGAGCCGGAAACTACACTTGCCTGGCTGCCTGGCGTGAGAAGAGTTCCTGTCAGCCTCCCCAGAACCCAGAGCAAAGGATGACAGGAGGAGAAAGTCAAGGCCCAAGGTCAGGAGACTGAATTCGTAGATCTTGCTTTGGCG
316	GGACTCACAAGTAGATGGTG	CATGATGGACCCTGCGAGCCGGAAACTACACTTGCCTGGCTGCCTGGCGTAAGGGCTCTCTGTGTGTGGGTTACCTGTAGAGGACTCACAAGTAGATGGTGTGGATTTAGCTCTGCAGGCCCTAGAATCTCTGAATTCGTAGATCTTGCTTTGGCG
317	GAGCACGCGCGTCCTCCTGC	CATGATGGACCCTGCGAGCCGGAAACTACACTTGCCTGGCTGCCTGGCGTGCACCTGGCCTGCCAGAACAGCCACTCCCAGAGCACGCGCGTCCTCCTGCTGGCCGGGTCCCGCGCTGACCTCAAAAATAATGAATTCGTAGATCTTGCTTTGGCG
318	AGTGCCAAGTCCCTGGAAGA	CATGATGGACCCTGCGAGCCGGAAACTACACTTGCCTGGCTGCCTGGCGTAGGAAAGGAAGCAGAGACCTGGTGGTTGACAGTGCCAAGTCCCTGGAAGATGGCCCATCTGCAGCACTTCACTCGAAACTCTGAATTCGTAGATCTTGCTTTGGCG
319	AGAAGACTGCACTACGATCG	CATGATGGACCCTGCGAGCCGGAAACTACACTTGCCTGGCTGCCTGGCGTTCACTCGAAACTCTATGAAGCCATCATGAGAGAAGACTGCACTACGATCGAGGTACTCCTGAGAAATCACCCTGTCAACCATGAATTCGTAGATCTTGCTTTGGCG
320	GGATAGTCGAGAGAAACAAG	CATGATGGACCCTGCGAGCCGGAAACTACACTTGCCTGGCTGCCTGGCGTATGCAGCTGTGTGAGCTCTCGCTGTGGGATTGGATAGTCGAGAGAAACAAGCGGGGCCGGGAGTATGTGGACGAGTCTGCCTGAATTCGTAGATCTTGCTTTGGCG
321	CCAGCACCTTCACTTCCCGT	CATGATGGACCCTGCGAGCCGGAAACTACACTTGCCTGGCTGCCTGGCGTAGCCAACAATATTGGGGTGCTGAAGACCTGCCAGCACCTTCACTTCCCGTAGGACCTAGAAAAGAAATGGAAGTAGATCTGTGAATTCGTAGATCTTGCTTTGGCG
322	CCGGAGCCAGGACTCTGCGG	CATGATGGACCCTGCGAGCCGGAAACTACACTTGCCTGGCTGCCTGGCGTACTCCAAGACCACAGGCGGAGCAGCAGCAGCCGGAGCCAGGACTCTGCGGAGGGGCAGGACGGGCAGGTCCCAGAGCAGTTTGAATTCGTAGATCTTGCTTTGGCG
323	TGTCCATGCCAGCATCGAGG	CATGATGGACCCTGCGAGCCGGAAACTACACTTGCCTGGCTGCCTGGCGTGCCCCCACCCGCCCTGCTACCTGGTAGTTGCTGTCCATGCCAGCATCGAGGAGGACCTGGACCACGGCTTTGTGGCCATTCTGAATTCGTAGATCTTGCTTTGGCG
324	CCGGACGCGTCACAACGGGA	CATGATGGACCCTGCGAGCCGGAAACTACACTTGCCTGGCTGCCTGGCGTCCAGTTTTGAGCTGTGGAGCTCTGATCGGTCCCGGACGCGTCACAACGGGAAGGCAGACCCCATGAAGACTGCGCTGCCCCTGAATTCGTAGATCTTGCTTTGGCG
325	GCCCCACAGGGCTTGACCGA	CATGATGGACCCTGCGAGCCGGAAACTACACTTGCCTGGCTGCCTGGCGTGAAGCTCAGACGGGCTGGACCCCGGTGCTGGCCCCACAGGGCTTGACCGATGGCTGGGTTTCTGCTCCAATAATCCGGCTGTGAATTCGTAGATCTTGCTTTGGCG
326	GGATGACGAGGAAGACACTG	CATGATGGACCCTGCGAGCCGGAAACTACACTTGCCTGGCTGCCTGGCGTGGAGCCCCCACTGCTCTTGGACTGCCGATGGGATGACGAGGAAGACACTGAGGACTCTGCAGTGTGCCCTTTGGGTGAGGGTGAATTCGTAGATCTTGCTTTGGCG
327	TGGGATCCTCTGACTGACGG	CATGATGGACCCTGCGAGCCGGAAACTACACTTGCCTGGCTGCCTGGCGTCTGTACAGAAGGTACCGTTCATTAGGGCAGCTGGGATCCTCTGACTGACGGCGGAATTTGCACTGTGACGCAGAAGGGAACTGAATTCGTAGATCTTGCTTTGGCG
328	AGAGCCAACAGAGGGGCCAG	CATGATGGACCCTGCGAGCCGGAAACTACACTTGCCTGGCTGCCTGGCGTGTCCACTCTTATTTCCAATATATTGTTCACGAGAGCCAACAGAGGGGCCAGTGGAAAAGAGGCCACAAATAAGGTGACGAATGAATTCGTAGATCTTGCTTTGGCG
329	GACCAGTAGTACACTAGGCG	CATGATGGACCCTGCGAGCCGGAAACTACACTTGCCTGGCTGCCTGGCGTAGTGTGGTCCCCGTAGGGAGGGACGGAGAAGGACCAGTAGTACACTAGGCGGGGGATCATGTCCGACGTGAAAGCTATGATTGAATTCGTAGATCTTGCTTTGGCG
330	GCAAATTCTGCAGCCAGAAG	CATGATGGACCCTGCGAGCCGGAAACTACACTTGCCTGGCTGCCTGGCGTCGTTGTGGAGTGCTTCTCCCTGCTTGGCACGCAAATTCTGCAGCCAGAAGCGGATGATGCTCTGGCGTTCCTGCGAGGAAGTGAATTCGTAGATCTTGCTTTGGCG
331	GCACCCATGACTTCATGAGG	CATGATGGACCCTGCGAGCCGGAAACTACACTTGCCTGGCTGCCTGGCGTCACCTAGAGGCTGGTTTTCACACACGGCCTGCACCCATGACTTCATGAGGCGGTTCAGAATACGCTGCTCGTGGACAGGGATGAATTCGTAGATCTTGCTTTGGCG
332	GGACTCACCTGGGGAAGCCG	CATGATGGACCCTGCGAGCCGGAAACTACACTTGCCTGGCTGCCTGGCGTGGGCTGAGCTGGCATATAAGTGGGGGACGCTGGACTCACCTGGGGAAGCCGTGGAGGAGCCACGCCCCCAGTTCAGGGTCATGAATTCGTAGATCTTGCTTTGGCG
333	CAGAACTGGAGATAAAAGAG	CATGATGGACCCTGCGAGCCGGAAACTACACTTGCCTGGCTGCCTGGCGTTGACTTACACAGTGTGTGGTGGTGATGATGACAGAACTGGAGATAAAAGAGAGGCCATCGTTCATGCTGACCTGGAGTGCATGAATTCGTAGATCTTGCTTTGGCG
334	GAACCATCCACCATATGTGC	CATGATGGACCCTGCGAGCCGGAAACTACACTTGCCTGGCTGCCTGGCGTAAGAAGTCCTGCATCGAAATTCTAGCAGCTGAACCATCCACCATATGTGCAGGAGGTAAATTGAAATGAAATGCTAATTGCTGAATTCGTAGATCTTGCTTTGGCG
335	CTCCAGGTCAGCATGAACGA	CATGATGGACCCTGCGAGCCGGAAACTACACTTGCCTGGCTGCCTGGCGTTTCCCTTGTTGTCATTGCAGGAAAGCTGCACTCCAGGTCAGCATGAACGATGGCCTCTCTTTTATCTCCAGTTCTGTCATCTGAATTCGTAGATCTTGCTTTGGCG
336	AGTCAAAGCAATGATGACGC	CATGATGGACCCTGCGAGCCGGAAACTACACTTGCCTGGCTGCCTGGCGTAGAAAAAGAGATCTTCATGGAGTTCTCCATCAGTCAAAGCAATGATGACGCTGGCTGTCCTGTACCCTGTTTAACACAATATGAATTCGTAGATCTTGCTTTGGCG
337	TGGGAAACCAACCTTTGCCA	CATGATGGACCCTGCGAGCCGGAAACTACACTTGCCTGGCTGCCTGGCGTTTGGGAGGAAGCAAGGGCAAAGAAAGAAACTGGGAAACCAACCTTTGCCAGGGCAACCATCAGCTTGCGGAAGTCACCAGATGAATTCGTAGATCTTGCTTTGGCG
338	GAAAATGCTTTCCTGAACCT	CATGATGGACCCTGCGAGCCGGAAACTACACTTGCCTGGCTGCCTGGCGTAAGCATCAGGAAAGAGGTTAAAGGAGACCTGGAAAATGCTTTCCTGAACCTGGGTAAGTGAATGTGGCCCCCATTCCTGGTTGAATTCGTAGATCTTGCTTTGGCG
339	GAGCAACAGGCAGAGGCAGG	CATGATGGACCCTGCGAGCCGGAAACTACACTTGCCTGGCTGCCTGGCGTAGGAGGCCATACTGGACATAATCACCTCACGGAGCAACAGGCAGAGGCAGGAGGTCTGCCAGAGCTACAAGTCCCTCTACGTGAATTCGTAGATCTTGCTTTGGCG
340	GAGGCAGGGGAACTGAAATG	CATGATGGACCCTGCGAGCCGGAAACTACACTTGCCTGGCTGCCTGGCGTAGTGCCACCTCTTCCCCTTCAGGACCTATACGAGGCAGGGGAACTGAAATGGGGAACAGATGAAGCCCAGTTCATTTACATTGAATTCGTAGATCTTGCTTTGGCG
341	GAAATAGCAGACACACCTAG	CATGATGGACCCTGCGAGCCGGAAACTACACTTGCCTGGCTGCCTGGCGTCCAAATCCTTGCTCCAACTGGGGCTCTGCAGGAAATAGCAGACACACCTAGTGGAGACAAAACTTCCTTGGAGACACGTTTTGAATTCGTAGATCTTGCTTTGGCG
342	TATTCCAGGCAGTGACAAGG	CATGATGGACCCTGCGAGCCGGAAACTACACTTGCCTGGCTGCCTGGCGTCAGGGTGGGTAGGATGATGATTGCTCTCCCCTATTCCAGGCAGTGACAAGGAGGCCATACTGGACATAATCACCTCACGGATGAATTCGTAGATCTTGCTTTGGCG
343	GGGAAGCCAAGATCTCAATG	CATGATGGACCCTGCGAGCCGGAAACTACACTTGCCTGGCTGCCTGGCGTCCACCAGCTGGTGCATCTGCTCATTGGTCCGGGAAGCCAAGATCTCAATGAGGCACTTCTCATCAGTGCCAATGCCCTGGGTGAATTCGTAGATCTTGCTTTGGCG
344	GCTGACAGCAGTGTGACCAG	CATGATGGACCCTGCGAGCCGGAAACTACACTTGCCTGGCTGCCTGGCGTCGCAGGGCCACATACTGCAGCTCTGGCTCGGCTGACAGCAGTGTGACCAGGGGTGGGGCCAGCTTCTTGAGCAGTGTGCCGTGAATTCGTAGATCTTGCTTTGGCG
345	GGACACCGCGTTGGTGACGG	CATGATGGACCCTGCGAGCCGGAAACTACACTTGCCTGGCTGCCTGGCGTTCTTCCGATACTTGATGCCTTCGGACCGCCAGGACACCGCGTTGGTGACGGTGGCTGGTGGCCGCGGGGCCCCTGTTTCCATGAATTCGTAGATCTTGCTTTGGCG
346	AGGCCACAAGCTGGAAACAG	CATGATGGACCCTGCGAGCCGGAAACTACACTTGCCTGGCTGCCTGGCGTCGTGTGGCCCCACAGGTACATCACTCAGGAAGGCCACAAGCTGGAAACAGGGGCCCCGCGGCCACCAGCCACCGTCACCAATGAATTCGTAGATCTTGCTTTGGCG
347	AGAGACAGCCAGAGACACGG	CATGATGGACCCTGCGAGCCGGAAACTACACTTGCCTGGCTGCCTGGCGTCCCCCACGAACAGACTTACTCTGCTTAGCCTAGAGACAGCCAGAGACACGGAGGTTTTAAACTCTTCTGGGTTCTTCTGTGTGAATTCGTAGATCTTGCTTTGGCG
348	GAGCACGGCATTCTTCGCGT	CATGATGGACCCTGCGAGCCGGAAACTACACTTGCCTGGCTGCCTGGCGTCATGGTGAATGATTAAGCTGATGGCCTCGAAGAGCACGGCATTCTTCGCGTTGGAGTGCTGGACCTTCTTCGACTTGGGCGTGAATTCGTAGATCTTGCTTTGGCG
349	GGCGCCAATAAATATAGCCC	CATGATGGACCCTGCGAGCCGGAAACTACACTTGCCTGGCTGCCTGGCGTTCTTTAGCTGTAACAGGGTCAGTTGAGAGAAGGCGCCAATAAATATAGCCCCGGTCTCGAAGGTCAGGATTATCAGAATCCTGAATTCGTAGATCTTGCTTTGGCG
350	TAACAGGGTCAGTTGAGAGA	CATGATGGACCCTGCGAGCCGGAAACTACACTTGCCTGGCTGCCTGGCGTGGCTTCTCAGACAAGACTACTTCTTTAGCTGTAACAGGGTCAGTTGAGAGAAGGCGCCAATAAATATAGCCCCGGTCTCGATGAATTCGTAGATCTTGCTTTGGCG
351	TGATATCAATGCCCAAATGG	CATGATGGACCCTGCGAGCCGGAAACTACACTTGCCTGGCTGCCTGGCGTAACAGCAGCAGTCTGCGTGGCAAAACTCCATGATATCAATGCCCAAATGGTGGAAGATCAGGGATTTCTGGATTCTCTACGTGAATTCGTAGATCTTGCTTTGGCG
352	AGAACAAGGCGAAAGTGGGG	CATGATGGACCCTGCGAGCCGGAAACTACACTTGCCTGGCTGCCTGGCGTTTTCAGAGAGTGAATCTGGAAGTGAAAGTGGAGAACAAGGCGAAAGTGGGGAGGAAGGAGACAGCAATGAGGACAGCAGTGTGAATTCGTAGATCTTGCTTTGGCG
353	GCAGGACAACATAGCGGTGA	CATGATGGACCCTGCGAGCCGGAAACTACACTTGCCTGGCTGCCTGGCGTAGTGCATTGATGAGATCAAGCAGGAGCTGAAGCAGGACAACATAGCGGTGAAGGCGAACGCGGTCTGCAAGCTGACGTATGTGAATTCGTAGATCTTGCTTTGGCG
354	GGTGGGACCCAAGCAGACGA	CATGATGGACCCTGCGAGCCGGAAACTACACTTGCCTGGCTGCCTGGCGTCAGTAGTTCCCTTGGACGCTTTGAAATAACGGTGGGACCCAAGCAGACGATGGGGAAGACCATTGAGGGAGTGACTGTCACTGAATTCGTAGATCTTGCTTTGGCG
355	CAATTACTGCTGAGATCCAG	CATGATGGACCCTGCGAGCCGGAAACTACACTTGCCTGGCTGCCTGGCGTCTTTTTGTCTTATTCCTGTCTCAGGCTCCACAATTACTGCTGAGATCCAGGGGGTGATTGATGCCTGTGTCAAGCTGACTGTGAATTCGTAGATCTTGCTTTGGCG
356	GGCGCAAGAGAGAGCTACTG	CATGATGGACCCTGCGAGCCGGAAACTACACTTGCCTGGCTGCCTGGCGTCAGCCGTTCTGTTTGTGATTACTTTTTTGAGGCGCAAGAGAGAGCTACTGAGGCAGAAAATGTGCCTCCGGTTATCCCTACTGAATTCGTAGATCTTGCTTTGGCG
357	CAGCCACGAAGTACAGCCGG	CATGATGGACCCTGCGAGCCGGAAACTACACTTGCCTGGCTGCCTGGCGTACTCCCTGCAGAGGCTCTTCCTCATCATCTCAGCCACGAAGTACAGCCGGAGGTGAGTGTGGCGACGGCTCAGGCCGGCTCTGAATTCGTAGATCTTGCTTTGGCG
358	GGACCACAGTCTGGAGGTGG	CATGATGGACCCTGCGAGCCGGAAACTACACTTGCCTGGCTGCCTGGCGTAATCCGGTGTTCCTGTAGATGACTTGTGGGGGGACCACAGTCTGGAGGTGGAGGCTGGCCTGCCTCCTGGCTGGAGGAAGATGAATTCGTAGATCTTGCTTTGGCG
359	GAAGCACACCAAAAGTGTAG	CATGATGGACCCTGCGAGCCGGAAACTACACTTGCCTGGCTGCCTGGCGTGAGCCGCCGCCAGCATGCAGACCTAGATTCAGAAGCACACCAAAAGTGTAGAGGAAGAGGTTCTGAAGTGCCAGGGGCAGCTGAATTCGTAGATCTTGCTTTGGCG
360	GCGAGCAGGACACCACAAAG	CATGATGGACCCTGCGAGCCGGAAACTACACTTGCCTGGCTGCCTGGCGTAGGACTGCTGAGAGCACGGCGTTGACCACCAGCGAGCAGGACACCACAAAGAGGCGTGTGATGCTGCTGCCATGCTTCATGTGAATTCGTAGATCTTGCTTTGGCG
361	GCTCAGCACGCTCTTCAGGG	CATGATGGACCCTGCGAGCCGGAAACTACACTTGCCTGGCTGCCTGGCGTCTGTGCTGTGTGCAGACAGATTCCACAGGGCGCTCAGCACGCTCTTCAGGGTGGACTCCTGGACGAGGGGCGGGAGAGGGGTGAATTCGTAGATCTTGCTTTGGCG
362	GGACATCCTTCACATCCTGG	CATGATGGACCCTGCGAGCCGGAAACTACACTTGCCTGGCTGCCTGGCGTGCCTGTCCAGAAGCCCCAGCCCCTGCTACCTGGACATCCTTCACATCCTGGTGGCCCACATTGCCTGGGAGGGAGAGGATGTGAATTCGTAGATCTTGCTTTGGCG
363	TCGGAGACCCCTGCAAGGGG	CATGATGGACCCTGCGAGCCGGAAACTACACTTGCCTGGCTGCCTGGCGTGCGCGTGGTGAGCTGGAACATCAATGGGATTCGGAGACCCCTGCAAGGGGTGGCAAATCAGGAACCCAGCAACTGTGCCGCTGAATTCGTAGATCTTGCTTTGGCG
364	GGATGCACTGACAGAGCCCC	CATGATGGACCCTGCGAGCCGGAAACTACACTTGCCTGGCTGCCTGGCGTTGACTTAATCTTACATTTTTTTTTTCCAGGGGATGCACTGACAGAGCCCCTGGCTATCGTTGAGGGTTATAACTCCTATTTTGAATTCGTAGATCTTGCTTTGGCG
365	GGTAGCATTGTCCTTACAGA	CATGATGGACCCTGCGAGCCGGAAACTACACTTGCCTGGCTGCCTGGCGTGGCCACTCAGGCCTTCTTCAGCAGCCACTGGGGTAGCATTGTCCTTACAGAAGGTGGCTACACCTGGGAACAGACAGGGCATGAATTCGTAGATCTTGCTTTGGCG
366	GCAGAACACCAAGCAAGAGC	CATGATGGACCCTGCGAGCCGGAAACTACACTTGCCTGGCTGCCTGGCGTTTTCTGCCTGTCGCAGCTTCGTATTTGGATGCAGAACACCAAGCAAGAGCGGGGGTTCTTTGAAGCTGCAAAATAATGCAATGAATTCGTAGATCTTGCTTTGGCG
367	AGCATCATGGCTCCAAGCAG	CATGATGGACCCTGCGAGCCGGAAACTACACTTGCCTGGCTGCCTGGCGTAGAGGCTGTGGATCTATAGGAGATTCCAGCAGCATCATGGCTCCAAGCAGGGGAACGGTGAGAGAAACAGCCAGCATCAAGTGAATTCGTAGATCTTGCTTTGGCG
368	GCCCGAACCAAACCGGGCAA	CATGATGGACCCTGCGAGCCGGAAACTACACTTGCCTGGCTGCCTGGCGTTCGAGGGATTATCACCAACTTACTGCAAGGGCCCGAACCAAACCGGGCAATGGTCTCTATTTCACCATTTTCAAGTTTTACTGAATTCGTAGATCTTGCTTTGGCG
369	GGGTCAATCGAAGTATGTGG	CATGATGGACCCTGCGAGCCGGAAACTACACTTGCCTGGCTGCCTGGCGTGTGCGCAGCTTTCACTCTACTCAGTTCCTGAGGGTCAATCGAAGTATGTGGAGGAGGCAAGGAGCCAGCTTGAAGAAAGCATGAATTCGTAGATCTTGCTTTGGCG
370	GAACAGTTGTACCTGACACC	CATGATGGACCCTGCGAGCCGGAAACTACACTTGCCTGGCTGCCTGGCGTCTAAACAGAAATGCGTTCACTCCATTTTCAGAACAGTTGTACCTGACACCAGGTTGTGTATGGCTCGCAATAGTGTCGGAGTGAATTCGTAGATCTTGCTTTGGCG
371	AAGAAGCTAGTGTATCCGCC	CATGATGGACCCTGCGAGCCGGAAACTACACTTGCCTGGCTGCCTGGCGTTACAACCTTTTATTTATCAGGTTCAAAAATAAAGAAGCTAGTGTATCCGCCTGGTTTCATGGGATTAGCTGCCTCCCTCTATGAATTCGTAGATCTTGCTTTGGCG
372	CCAGCCAACACAGAAAACGA	CATGATGGACCCTGCGAGCCGGAAACTACACTTGCCTGGCTGCCTGGCGTGCCGTGGCATTCTTTTGGGGCTGACTCTGTGCCAGCCAACACAGAAAACGAAGGTAAGAGTCCCCTGAGCCAGCAAGGGCGTGAATTCGTAGATCTTGCTTTGGCG
373	GCAAATTCTTACACCAGGAG	CATGATGGACCCTGCGAGCCGGAAACTACACTTGCCTGGCTGCCTGGCGTGTAAGTGATGCCCTTCTCGTTCCTGACAAGTGCAAATTCTTACACCAGGAGAGGATGGATGTTTGCGAAACTCATCTTCACTGAATTCGTAGATCTTGCTTTGGCG
374	GCAGCGAGACCTACCCGAGG	CATGATGGACCCTGCGAGCCGGAAACTACACTTGCCTGGCTGCCTGGCGTTGTGCTGTGACCTGAAGTGTGAACTCGGCTGCAGCGAGACCTACCCGAGGAGGAACAGCCTGCAGAGCGGTGATGTAGTTCTGAATTCGTAGATCTTGCTTTGGCG
375	GCTCTACAACGTGCCTGCAG	CATGATGGACCCTGCGAGCCGGAAACTACACTTGCCTGGCTGCCTGGCGTTTTATGAGCGCATGAATCAGTCTCTCTCCCTGCTCTACAACGTGCCTGCAGTGGCCGAGGAGATTCAGGATGAAGTTGGTATGAATTCGTAGATCTTGCTTTGGCG
376	GACCGAAACGAAAACCACCG	CATGATGGACCCTGCGAGCCGGAAACTACACTTGCCTGGCTGCCTGGCGTGTTACGGAAACGATGCTCTCATGCCATCTTTGACCGAAACGAAAACCACCGTGGAGCTCCTTCCCGTGAATGGAGAGTTCATGAATTCGTAGATCTTGCTTTGGCG
377	GAAGCAGTTGTGATTGGGCG	CATGATGGACCCTGCGAGCCGGAAACTACACTTGCCTGGCTGCCTGGCGTCCGGCACCAGCGAATCAGACTTCCACATTTGGAAGCAGTTGTGATTGGGCGTGGCCCAGAGACCAAGATCACTGATAAGAATGAATTCGTAGATCTTGCTTTGGCG
378	GGTTTACAAAGATGAGCAGG	CATGATGGACCCTGCGAGCCGGAAACTACACTTGCCTGGCTGCCTGGCGTGTCTGTTTCCTTCTCTTGTATCCCTCTGCTAGGTTTACAAAGATGAGCAGGTGGTGGTGATAAAGGATAAATACCCAAAGGTGAATTCGTAGATCTTGCTTTGGCG
379	ACCTCATACTCGGAATGGCG	CATGATGGACCCTGCGAGCCGGAAACTACACTTGCCTGGCTGCCTGGCGTCAGGAGCCAGCAGCACTACCCACCTGGCTTACCTCATACTCGGAATGGCGTGGTAGCCCAATCGGAAGCGGAGTTTGCTGGTGAATTCGTAGATCTTGCTTTGGCG
380	GCTCAAAGCGGTCATCACAG	CATGATGGACCCTGCGAGCCGGAAACTACACTTGCCTGGCTGCCTGGCGTCGCTTGCAAGAATCCCATCCGAGTCGACTTGCTCAAAGCGGTCATCACAGAGGCCGTCTGCTCCTTTCTCTTCCACAGCGCTGAATTCGTAGATCTTGCTTTGGCG
381	GCCCAACAAGCAACGCACGG	CATGATGGACCCTGCGAGCCGGAAACTACACTTGCCTGGCTGCCTGGCGTCCGGGCAGTGGGCACCGTCAAAGTATACCTGCCCAACAAGCAACGCACGGTGGTGAGTCATGGAAGCGAAATGGCAGGGGCTGAATTCGTAGATCTTGCTTTGGCG
382	TAGACAAGGCCCTGAAGGTG	CATGATGGACCCTGCGAGCCGGAAACTACACTTGCCTGGCTGCCTGGCGTTCCGGGATGGCATGAGTGTCTACGACTCTCTAGACAAGGCCCTGAAGGTGCGGGGTCTAAATCAGGACTGCTGTGTGGTCTTGAATTCGTAGATCTTGCTTTGGCG
383	GCTCGGACCAAGTCTTTCCG	CATGATGGACCCTGCGAGCCGGAAACTACACTTGCCTGGCTGCCTGGCGTTGGATGAGGTAGCCCGTCTGGATGGACACAGCTCGGACCAAGTCTTTCCGAGGTGGGTATTTCTGGGGATGGAAGGCACAGTGAATTCGTAGATCTTGCTTTGGCG
384	TGCGGTACTCAATGTCGTGT	CATGATGGACCCTGCGAGCCGGAAACTACACTTGCCTGGCTGCCTGGCGTAAGTCTCAATGACGTTGCTGTCCCATTTCTTGCGGTACTCAATGTCGTGTAGGACGTCGTAGAGTGTCTCGGCTGGCACATTGAATTCGTAGATCTTGCTTTGGCG
385	ATACCCACCTCGGAAAGACT	CATGATGGACCCTGCGAGCCGGAAACTACACTTGCCTGGCTGCCTGGCGTTCTCACCTCCCTGTGCCTTCCATCCCCAGAAATACCCACCTCGGAAAGACTTGGTCCGAGCTGTGTCCATCCAGACGGGCTTGAATTCGTAGATCTTGCTTTGGCG
386	CGTCAGCGTTGACTGTCAAG	CATGATGGACCCTGCGAGCCGGAAACTACACTTGCCTGGCTGCCTGGCGTGCTACGCCTGCTCACAGGAGTAATAGCCCACGTCAGCGTTGACTGTCAAGCGGGCGATGTCAAAAGTCTCAATGACGTTGCTGAATTCGTAGATCTTGCTTTGGCG
387	ATCCCCAGAAATACCCACCT	CATGATGGACCCTGCGAGCCGGAAACTACACTTGCCTGGCTGCCTGGCGTCCACCCCGAGTCTCACCTCCCTGTGCCTTCCATCCCCAGAAATACCCACCTCGGAAAGACTTGGTCCGAGCTGTGTCCATCTGAATTCGTAGATCTTGCTTTGGCG
388	CAGGAGACTTTGCAAGACCG	CATGATGGACCCTGCGAGCCGGAAACTACACTTGCCTGGCTGCCTGGCGTTGGCCCACCTCATAGGGGTCCTTCCAATCCCAGGAGACTTTGCAAGACCGGGGATCCAGGTAATTTCCCCGCACGTAGTCATGAATTCGTAGATCTTGCTTTGGCG
389	GGATTATCATACTCATCTCG	CATGATGGACCCTGCGAGCCGGAAACTACACTTGCCTGGCTGCCTGGCGTTCATCTCTCAAGGACATGGAATTGTTGGTGGGATTATCATACTCATCTCGGGGTACTATTTGAAGGGTGTGCGGCTGCCCATGAATTCGTAGATCTTGCTTTGGCG
390	CACCCAGCTTAAGCTTGTAG	CATGATGGACCCTGCGAGCCGGAAACTACACTTGCCTGGCTGCCTGGCGTTCACCTATGGTGGGAATGGTGGTCACGATCTCACCCAGCTTAAGCTTGTAGAGGATCGTGGTCTTCCCTGCAGCATCCAGGTGAATTCGTAGATCTTGCTTTGGCG
391	AAATAGTCGGGAGAAGAGGG	CATGATGGACCCTGCGAGCCGGAAACTACACTTGCCTGGCTGCCTGGCGTACCCATCAAAATGCGCATCTGCTTCTTGCCAAATAGTCGGGAGAAGAGGGAGGAGATAGTGAGGCCCATGGCGGTAGTGGCTGAATTCGTAGATCTTGCTTTGGCG
392	ACAGAGGCCGAATCTTGTCC	CATGATGGACCCTGCGAGCCGGAAACTACACTTGCCTGGCTGCCTGGCGTTCCACCTGAGTGTTCTGGAAGTAGTGCCGCCACAGAGGCCGAATCTTGTCCTGGCCTCCCACGTCCCAGACTGTGAAACAGTGAATTCGTAGATCTTGCTTTGGCG
393	CAAGCAGCTGACCCGTGAGG	CATGATGGACCCTGCGAGCCGGAAACTACACTTGCCTGGCTGCCTGGCGTCTGAACAGATGGAAGGATTTGAACTGCAGACCAAGCAGCTGACCCGTGAGGTGGAGGAGCTGAAAAGTGAACTGCAGGCCATGAATTCGTAGATCTTGCTTTGGCG
394	GAAGTACAACAGCAGAGCCG	CATGATGGACCCTGCGAGCCGGAAACTACACTTGCCTGGCTGCCTGGCGTGGATTACGATCCTTGCTGGTCCTTGCAGGAGAAGTACAACAGCAGAGCCGCGGCCCTCTTTAGGGATAAGGTAGAGATGGGTGAATTCGTAGATCTTGCTTTGGCG
395	CATCAGAGCAGCTGATGCAG	CATGATGGACCCTGCGAGCCGGAAACTACACTTGCCTGGCTGCCTGGCGTACAAAGCCATTTACCATGACCTGGAGCAGAGCATCAGAGCAGCTGATGCAGTGGAGGACCTGAGGTGGTTCCGAGCCAATCTGAATTCGTAGATCTTGCTTTGGCG
396	GTTCCGAGCCAATCACGGGC	CATGATGGACCCTGCGAGCCGGAAACTACACTTGCCTGGCTGCCTGGCGTGAGCAGCTGATGCAGTGGAGGACCTGAGGTGGTTCCGAGCCAATCACGGGCCGGGCATGGCCATGAACTGGCCGCAGTTTGTGAATTCGTAGATCTTGCTTTGGCG
397	GTCCAGCGACAGCTTCTGGG	CATGATGGACCCTGCGAGCCGGAAACTACACTTGCCTGGCTGCCTGGCGTTCACATATGATGATTCCGTTGGAGTAGAAGTGTCCAGCGACAGCTTCTGGGAGGTAATGCACCTGCTTTCTTCCAGTGAATTGAATTCGTAGATCTTGCTTTGGCG
398	GGTGAGCGAGCTGCACCTCG	CATGATGGACCCTGCGAGCCGGAAACTACACTTGCCTGGCTGCCTGGCGTCCTGGATGGCCTTCATGTCCGAGGCAGAGAGGGTGAGCGAGCTGCACCTCGAGGTGAAGGCCTCACTGATGAACGATGACTTGAATTCGTAGATCTTGCTTTGGCG
399	GAAACCAGCATTGTGTCTGG	CATGATGGACCCTGCGAGCCGGAAACTACACTTGCCTGGCTGCCTGGCGTGCAGGTGATGGTGTCAGGACCCAACCTCAATGAAACCAGCATTGTGTCTGGTGGCTATGGGGGCTCTGGTGATGGACTCATTGAATTCGTAGATCTTGCTTTGGCG
400	GCTGCAGACCCAGCATGCAC	CATGATGGACCCTGCGAGCCGGAAACTACACTTGCCTGGCTGCCTGGCGTGCCGGGCACTGACAGCCCACCTCTACAGCCTGCTGCAGACCCAGCATGCACTGGGTGATGCCTTTGCTGACCTCAGCCAGATGAATTCGTAGATCTTGCTTTGGCG
401	TCTGCAGCAGGCTGTAGAGG	CATGATGGACCCTGCGAGCCGGAAACTACACTTGCCTGGCTGCCTGGCGTCAGCAAAGGCATCACCCAGTGCATGCTGGGTCTGCAGCAGGCTGTAGAGGTGGGCTGTCAGTGCCCGGCCCAGCTGCAGGATGAATTCGTAGATCTTGCTTTGGCG
402	TGAGAAGCTGCGGGGAGATG	CATGATGGACCCTGCGAGCCGGAAACTACACTTGCCTGGCTGCCTGGCGTAGGCCACTTTCCAGGCCCATCGGGACAAGTATGAGAAGCTGCGGGGAGATGTGGCCATCAAGCTCAAGTTCCTGGAAGAAATGAATTCGTAGATCTTGCTTTGGCG
403	ATCCAAAATCACCACCACCG	CATGATGGACCCTGCGAGCCGGAAACTACACTTGCCTGGCTGCCTGGCGTGATTTAACAAGAACTACAAGGGGATGAGTCTATCCAAAATCACCACCACCGTGGGCCTAAACAGTAAGGGTCTCAATAGCATGAATTCGTAGATCTTGCTTTGGCG
404	GTGGCCACTCACCTGATGAG	CATGATGGACCCTGCGAGCCGGAAACTACACTTGCCTGGCTGCCTGGCGTCCAGGCAAGCCGGGACCACCAGCCCTGCCCGTGGCCACTCACCTGATGAGGGGCTTGAAGAGGATGAGCAGAGTTTTGATGTGAATTCGTAGATCTTGCTTTGGCG
405	GCAGATCACAAAACTGCAGA	CATGATGGACCCTGCGAGCCGGAAACTACACTTGCCTGGCTGCCTGGCGTAATGGGCTGACCTCGAAGGGAAGAATCATTGCAGATCACAAAACTGCAGATGGCATCACTGAAAAACACAGAAGAAAATCTTGAATTCGTAGATCTTGCTTTGGCG
406	GTGGACCTTAAGTTGCCTGG	CATGATGGACCCTGCGAGCCGGAAACTACACTTGCCTGGCTGCCTGGCGTTGGAACTGAGTTGGCTCAGCTGATGGGGGAAGTGGACCTTAAGTTGCCTGGCGGGGCTGGCCCAGCATCAGGATTCTTCCGTGAATTCGTAGATCTTGCTTTGGCG
407	GTATAGCTGCTCTGCAGGGA	CATGATGGACCCTGCGAGCCGGAAACTACACTTGCCTGGCTGCCTGGCGTTTTCGTTCCTCAGCTTCTCTAAGTGGGCCTCGTATAGCTGCTCTGCAGGGACGGTATCCATTAAATCAAAGGGAATCCGTTTGAATTCGTAGATCTTGCTTTGGCG
408	GTAAAGGCAGAGACAGCCGT	CATGATGGACCCTGCGAGCCGGAAACTACACTTGCCTGGCTGCCTGGCGTCCACTACATAGGATAGCGATTCCTTTGAATTGTAAAGGCAGAGACAGCCGTGGGGCTGAAATGTTGGCGTCTGGAAAGAGTTGAATTCGTAGATCTTGCTTTGGCG
409	GAAGGATCAAACCCATCCTG	CATGATGGACCCTGCGAGCCGGAAACTACACTTGCCTGGCTGCCTGGCGTCACCACAGCATCCATGGGTTCAGCATAGTCAGAAGGATCAAACCCATCCTGAGGCAGCCAGGGGCTAGAAGACACAGACTTTGAATTCGTAGATCTTGCTTTGGCG
410	GCTGCAGGAGGGCCATGAGG	CATGATGGACCCTGCGAGCCGGAAACTACACTTGCCTGGCTGCCTGGCGTAGGGGTCCTGGCTCAAACTGCAGGGCCACGTGCTGCAGGAGGGCCATGAGGTGGGCTGGGCGCCGCTTCACCTGCTCCAGGTGAATTCGTAGATCTTGCTTTGGCG
411	TGAGCAGATCACCCAAGCGA	CATGATGGACCCTGCGAGCCGGAAACTACACTTGCCTGGCTGCCTGGCGTCAGGGGTCCTGCCTTTTCCCACCTGGCTGATGAGCAGATCACCCAAGCGATGGATGACAAAGTTCCGGGTGCTGCCAGGGCTGAATTCGTAGATCTTGCTTTGGCG
412	GCTACACTTGGAGCCAGGAG	CATGATGGACCCTGCGAGCCGGAAACTACACTTGCCTGGCTGCCTGGCGTCCCGCCTCTTCCGCACGGGGATGCTGGAAGAGCTACACTTGGAGCCAGGAGTGGTCCAGGGCCTGTTCCCCTGCGTGGACGTGAATTCGTAGATCTTGCTTTGGCG
413	AAACCACGGAAGGATTCTCG	CATGATGGACCCTGCGAGCCGGAAACTACACTTGCCTGGCTGCCTGGCGTACTTTGAGGGCGGCGGGGCTGTTTGTACTCAAAACCACGGAAGGATTCTCGAGGAGCTCGTTCTCCTGGGAGGGCAGCCTTTGAATTCGTAGATCTTGCTTTGGCG
414	GATGCCAGGCAGGTGAGGGG	CATGATGGACCCTGCGAGCCGGAAACTACACTTGCCTGGCTGCCTGGCGTGAGAGCCAACAGGGGACGGGGAAGGGCCTCGGATGCCAGGCAGGTGAGGGGAGGTATGAGGAGAGAAAGGAGACTGAGCTGTGAATTCGTAGATCTTGCTTTGGCG
415	GACCGAGAAGGGAGGCCTGG	CATGATGGACCCTGCGAGCCGGAAACTACACTTGCCTGGCTGCCTGGCGTCCTGGACCTGTACATGCTGTATAAGCTGGTGACCGAGAAGGGAGGCCTGGTGGAGATCATCAACAAGAAGATCTGGAGGGATGAATTCGTAGATCTTGCTTTGGCG
416	GCTGACAGGCCAGAGAGAGT	CATGATGGACCCTGCGAGCCGGAAACTACACTTGCCTGGCTGCCTGGCGTTGCTGCTCCCAGCAGCTGCGGCAAAACTGGTGCTGACAGGCCAGAGAGAGTAGGTTTTCCTTTCGCACAAACTGCATACACTGAATTCGTAGATCTTGCTTTGGCG
417	AAGGGGACCTCCGGAATCAC	CATGATGGACCCTGCGAGCCGGAAACTACACTTGCCTGGCTGCCTGGCGTCCCCTCAATGACTGGAGGCTTCGATGGTTCAAAGGGGACCTCCGGAATCACAGGGCCGGGAGTCGCCATGTCCGGGCCACATGAATTCGTAGATCTTGCTTTGGCG
418	TCAATGACTGGAGGCTTCGA	CATGATGGACCCTGCGAGCCGGAAACTACACTTGCCTGGCTGCCTGGCGTTGGATTCCTGTAAACAGTGGGGCTCAGCCCCTCAATGACTGGAGGCTTCGATGGTTCAAAGGGGACCTCCGGAATCACAGGTGAATTCGTAGATCTTGCTTTGGCG
419	GGGCTCAGCCCCTCAATGAC	CATGATGGACCCTGCGAGCCGGAAACTACACTTGCCTGGCTGCCTGGCGTCTTGAAACTCTCTGGATTCCTGTAAACAGTGGGGCTCAGCCCCTCAATGACTGGAGGCTTCGATGGTTCAAAGGGGACCTCTGAATTCGTAGATCTTGCTTTGGCG
420	GATCACCATCCGGGAGCTTG	CATGATGGACCCTGCGAGCCGGAAACTACACTTGCCTGGCTGCCTGGCGTCCAATCTTACTGACATCGTGGCACAGAGAAAGATCACCATCCGGGAGCTTGGGGGGTGCATGGGCCCCATCTGGTCCAGTTTGAATTCGTAGATCTTGCTTTGGCG
421	CACCAATCTTACTGACATCG	CATGATGGACCCTGCGAGCCGGAAACTACACTTGCCTGGCTGCCTGGCGTTTTTTGCATCGTGGTTTTTCCTATAGGTGGGCACCAATCTTACTGACATCGTGGCACAGAGAAAGATCACCATCCGGGAGCTGAATTCGTAGATCTTGCTTTGGCG
422	ATCAAGACCCTGGAGCACCG	CATGATGGACCCTGCGAGCCGGAAACTACACTTGCCTGGCTGCCTGGCGTGACACCATCTCCCCAACGCTGGGCTTCAACATCAAGACCCTGGAGCACCGAGGGTGAGCAGGGGCCCCATGGGAGGGCCAGTGAATTCGTAGATCTTGCTTTGGCG
423	GGAGGCAGTGAAAGAGGCCG	CATGATGGACCCTGCGAGCCGGAAACTACACTTGCCTGGCTGCCTGGCGTGAACATCGAGGAGTTTGCGATGGGGCCAGAGGAGGCAGTGAAAGAGGCCGTGGAGCAGTTTGAATCGCAAGGTAGGGTGGTTGAATTCGTAGATCTTGCTTTGGCG
424	GAACATCGAGGAGTTTGCGA	CATGATGGACCCTGCGAGCCGGAAACTACACTTGCCTGGCTGCCTGGCGTCCAGGAGACCTTTGATGCAGCTGTGCGCGAGAACATCGAGGAGTTTGCGATGGGGCCAGAGGAGGCAGTGAAAGAGGCCGTTGAATTCGTAGATCTTGCTTTGGCG
425	GGCAAGCGTGACGCACACAG	CATGATGGACCCTGCGAGCCGGAAACTACACTTGCCTGGCTGCCTGGCGTACCAGGTCTTGCCGATTCTGTTCATGTTTCAGGCAAGCGTGACGCACACAGCGGATCCCAGAGCAGGTCAGGTCAGCCTCATGAATTCGTAGATCTTGCTTTGGCG
426	GTGCTCATCGAAGCCACCAA	CATGATGGACCCTGCGAGCCGGAAACTACACTTGCCTGGCTGCCTGGCGTATGATTGTGCAGGAGAACAAAGGCTTGAAGGTGCTCATCGAAGCCACCAAAGGTAAGAGCTGGGGGCCGACACGAGCCAGCTGAATTCGTAGATCTTGCTTTGGCG
427	GATGCTATTGTCCGTGCTGG	CATGATGGACCCTGCGAGCCGGAAACTACACTTGCCTGGCTGCCTGGCGTCGAGCCATCGCAGGCAACGACGACGTGAAAGATGCTATTGTCCGTGCTGGTGGGACGGAGTCCATCGTGGCTGCTATGACCTGAATTCGTAGATCTTGCTTTGGCG
428	GCAGATACTCGTAGTTGCTG	CATGATGGACCCTGCGAGCCGGAAACTACACTTGCCTGGCTGCCTGGCGTTCGAGAAATAAATCCAGGACCTGCAGCTGCCGCAGATACTCGTAGTTGCTGGGGTCATAAGCGAAGTTGGCGAGGTTGGCGTGAATTCGTAGATCTTGCTTTGGCG
429	GCGAATCGAGAAATAAATCC	CATGATGGACCCTGCGAGCCGGAAACTACACTTGCCTGGCTGCCTGGCGTAACTCCACCAGGGTCTCATTCTCCTCCGACAGCGAATCGAGAAATAAATCCAGGACCTGCAGCTGCCGCAGATACTCGTAGTGAATTCGTAGATCTTGCTTTGGCG
430	ATAGCCAAACTGAAAAGCGG	CATGATGGACCCTGCGAGCCGGAAACTACACTTGCCTGGCTGCCTGGCGTGGAAGTTCCTTTTCCCTCTTAGAGAAGCTCATAGCCAAACTGAAAAGCGGAGGAGAGATAAAATGAATAACCTGATTGAAGTGAATTCGTAGATCTTGCTTTGGCG
431	AAACCACAGGAGCAATGCAC	CATGATGGACCCTGCGAGCCGGAAACTACACTTGCCTGGCTGCCTGGCGTGTTGGTCTTGTCCCTGGACTCACGCGGCTGGAAACCACAGGAGCAATGCACTGGTTCTCCTCTCTCAACACTTTACCTATGTGAATTCGTAGATCTTGCTTTGGCG
432	TGTCTCAGAGAACAGCGTCG	CATGATGGACCCTGCGAGCCGGAAACTACACTTGCCTGGCTGCCTGGCGTAGAGTTCCTGCCGCTCCTAAGTGTGTCATTTGTCTCAGAGAACAGCGTCGTGGCTGCTGTGAGTATTTTTCTTCATTCTCCTGAATTCGTAGATCTTGCTTTGGCG
433	GAGCACAACGGACACATCAC	CATGATGGACCCTGCGAGCCGGAAACTACACTTGCCTGGCTGCCTGGCGTAGCCAGTGGGTGAAAGCTCATGAACTCAAGGAGCACAACGGACACATCACAGGTAAAGGAAGATAGCCGTGAGCTTAGTGTTGAATTCGTAGATCTTGCTTTGGCG
434	AAAGGCATCTTGCTGCCCCA	CATGATGGACCCTGCGAGCCGGAAACTACACTTGCCTGGCTGCCTGGCGTACTGCCACCAAACTCTGACATCAGCTGCCCAAAAGGCATCTTGCTGCCCCAGGGCGTGCTGGCTGGCTTTTCATCCACTTCTGAATTCGTAGATCTTGCTTTGGCG
435	CAACAGACACGGTGCTGTCG	CATGATGGACCCTGCGAGCCGGAAACTACACTTGCCTGGCTGCCTGGCGTAATACTCACTGCACACTTTTTGAGGCATCAGCAACAGACACGGTGCTGTCGTGGCTGACCCAGGCCAGGCGGCTCCCACTGTGAATTCGTAGATCTTGCTTTGGCG
436	CAGGATCCATGAGAGAAGAG	CATGATGGACCCTGCGAGCCGGAAACTACACTTGCCTGGCTGCCTGGCGTACAGTGCCATGTTTCCGATGAGTTTGGTATCAGGATCCATGAGAGAAGAGTGGTAAGCCTGTAATGGCAAGCCCAGGAAGATGAATTCGTAGATCTTGCTTTGGCG
437	TGTCAATCTCCTCCATGAAG	CATGATGGACCCTGCGAGCCGGAAACTACACTTGCCTGGCTGCCTGGCGTTTGACTGACAGCTTCATCTCACTGATCTCCTTGTCAATCTCCTCCATGAAGTGGATCACAAAGTCCACCAACTTGTGTTTGTGAATTCGTAGATCTTGCTTTGGCG
438	TCACAGGGTCTCACCTCCAC	CATGATGGACCCTGCGAGCCGGAAACTACACTTGCCTGGCTGCCTGGCGTAACAGGGTCCTGGGTATCGCAAACTCATGGGTCACAGGGTCTCACCTCCACAGGCTTCCTTCGAAGGATAAAGAAGTTCTCTGAATTCGTAGATCTTGCTTTGGCG
439	GTTGACGGGAGAGTTCCGCA	CATGATGGACCCTGCGAGCCGGAAACTACACTTGCCTGGCTGCCTGGCGTACCCCTTTACCTTCACAGCTTGATTCTTGGTGTTGACGGGAGAGTTCCGCAAGGCTGCATGGAATGCCCGAAGCATGTCCCTGAATTCGTAGATCTTGCTTTGGCG
440	GATGCACAGGGGACATGCTT	CATGATGGACCCTGCGAGCCGGAAACTACACTTGCCTGGCTGCCTGGCGTGCTTGAGCCTAGCTATCCTTAACTGGTGGTGATGCACAGGGGACATGCTTCGGGCATTCCATGCAGCCTTGCGGAACTCTCTGAATTCGTAGATCTTGCTTTGGCG
441	CAAGAGCAGTGAGATTGAGC	CATGATGGACCCTGCGAGCCGGAAACTACACTTGCCTGGCTGCCTGGCGTGGGCGTGGTGCTGAAAGTGCTCACAAACTTCAAGAGCAGTGAGATTGAGCAGGCTGTGCAGTCACTGGACAGAAACGGCGTTGAATTCGTAGATCTTGCTTTGGCG
442	CCAAAAGCTGTACTACCATG	CATGATGGACCCTGCGAGCCGGAAACTACACTTGCCTGGCTGCCTGGCGTACCAGTTCCAATTCACATGACCCCCTCCCCCCAAAAGCTGTACTACCATGGGGAGCCCCTCAATGTAAATGTCCACGTCACTGAATTCGTAGATCTTGCTTTGGCG
443	ACGGAGCATGGAAGATTCTG	CATGATGGACCCTGCGAGCCGGAAACTACACTTGCCTGGCTGCCTGGCGTTCCTGTATCCTCTGGGCCTGGCTGCAGTGTGACGGAGCATGGAAGATTCTGGGGTATCTGTGGCGGAGGAAGGAGAAGACTTGAATTCGTAGATCTTGCTTTGGCG
444	GCCCACATCACCAACCACGG	CATGATGGACCCTGCGAGCCGGAAACTACACTTGCCTGGCTGCCTGGCGTACCAGATCTTCGTTTCCACAAGCACAGACTCGCCCACATCACCAACCACGGAGGCTCCCCCTCTGCCTCCTAGGAACGCCGTGAATTCGTAGATCTTGCTTTGGCG
445	GACGAGCTCACATTCATCGA	CATGATGGACCCTGCGAGCCGGAAACTACACTTGCCTGGCTGCCTGGCGTGACCATTTATGACTGCCAGGCAGACAACGATGACGAGCTCACATTCATCGAGGGAGAAGTGATTATCGTCACAGGGGAAGATGAATTCGTAGATCTTGCTTTGGCG
446	GGAGCAGCCGGAAGCACTGG	CATGATGGACCCTGCGAGCCGGAAACTACACTTGCCTGGCTGCCTGGCGTCAGTTGAAGTCAGGGTTCGCGCCAGCCAGGAGGAGCAGCCGGAAGCACTGGAGGTTGTGGTAGGCTGCGCTGATGTACAAGTGAATTCGTAGATCTTGCTTTGGCG
447	GGACATCAGGAGTCAGGTGG	CATGATGGACCCTGCGAGCCGGAAACTACACTTGCCTGGCTGCCTGGCGTAAGGAGGTGAGCCGCCGGGAGAATCGAGGCTGGACATCAGGAGTCAGGTGGTGGTTGACGTCAACATCAGCCCCGTACCTGTGAATTCGTAGATCTTGCTTTGGCG
448	GGGGACGCTGTGTACAGGGG	CATGATGGACCCTGCGAGCCGGAAACTACACTTGCCTGGCTGCCTGGCGTAACTCACCGCTCATGCAGGCCTCGTGCAGGGGGGACGCTGTGTACAGGGGAGGGTTGACCTTGGCCCCGTAGGACAGCAAGTGAATTCGTAGATCTTGCTTTGGCG
449	GTGGATGCTCGCAACATCGA	CATGATGGACCCTGCGAGCCGGAAACTACACTTGCCTGGCTGCCTGGCGTCCCTTTGACACTTGTTTCTTCCTCCCGTGAGGTGGATGCTCGCAACATCGACGGCAGCACCCCGCTCTGCGATGCCTGCGCTGAATTCGTAGATCTTGCTTTGGCG
450	GTACAGGGGAGGGTTGACCT	CATGATGGACCCTGCGAGCCGGAAACTACACTTGCCTGGCTGCCTGGCGTCATGCAGGCCTCGTGCAGGGGGGACGCTGTGTACAGGGGAGGGTTGACCTTGGCCCCGTAGGACAGCAAGAGCTTCACACATGAATTCGTAGATCTTGCTTTGGCG
451	GCACACTCACCCCTCTGATG	CATGATGGACCCTGCGAGCCGGAAACTACACTTGCCTGGCTGCCTGGCGTCATATCGCAAGGACTCTCCTGTCAATACCAGCACACTCACCCCTCTGATGAGGTCCTCTACATTATCATGTGGGAAGGAACTGAATTCGTAGATCTTGCTTTGGCG
452	ACCATACAGGCACAGTGCAA	CATGATGGACCCTGCGAGCCGGAAACTACACTTGCCTGGCTGCCTGGCGTAGAAGTAACTCCACACAGTCAGCATCTGACACCATACAGGCACAGTGCAAGGGCTTCAGTGTGCCATGAGTGCAGTTCACATGAATTCGTAGATCTTGCTTTGGCG
453	GGTGTCAGATGCTGACTGTG	CATGATGGACCCTGCGAGCCGGAAACTACACTTGCCTGGCTGCCTGGCGTGCACACTGAAGCCCTTGCACTGTGCCTGTATGGTGTCAGATGCTGACTGTGTGGAGTTACTTCTGGAAAAAGGAGCCGAGGTGAATTCGTAGATCTTGCTTTGGCG
454	GGTTCAGGTGAACAATGTAG	CATGATGGACCCTGCGAGCCGGAAACTACACTTGCCTGGCTGCCTGGCGTTTGTTTGTGTTTTTTTCAAAATATGGCAAAGGTTCAGGTGAACAATGTAGTGGTGCTGGATAACCCTTCTCCTTTCTACAATGAATTCGTAGATCTTGCTTTGGCG
455	GAGGACCACAGTCACACCCA	CATGATGGACCCTGCGAGCCGGAAACTACACTTGCCTGGCTGCCTGGCGTGAACTCCTGTCCATGGTAGGTGCAGGTGATGAGGACCACAGTCACACCCACGGCATCAGTCTCTGGGATGAGGGATGGGTTTGAATTCGTAGATCTTGCTTTGGCG
456	GAGAAATCTGGCTTCATGGG	CATGATGGACCCTGCGAGCCGGAAACTACACTTGCCTGGCTGCCTGGCGTAAGCAGGAAGTGGAAACAGGCCCCACCTGGGAGAAATCTGGCTTCATGGGCGGGTTCTCACGCAGCTCAGGGTTGAGGTACTGAATTCGTAGATCTTGCTTTGGCG
457	TCAGATCCTAGACTCGGTGC	CATGATGGACCCTGCGAGCCGGAAACTACACTTGCCTGGCTGCCTGGCGTATGTTGGCTCGGCTGAGAGTGAGGAATTTGATCAGATCCTAGACTCGGTGCTGGTGGGCCCTGTGCCAGCAGGGAGACACATGAATTCGTAGATCTTGCTTTGGCG
458	GGAGCCACTGACAGTACAGG	CATGATGGACCCTGCGAGCCGGAAACTACACTTGCCTGGCTGCCTGGCGTAGCTTGCTTGGACTTTCAGTGGCAACAAATGGAGCCACTGACAGTACAGGTGGCTTCATCTTGACTGGTGACCTCATTTGCTGAATTCGTAGATCTTGCTTTGGCG
459	GATAGGACTGACGGACCGGG	CATGATGGACCCTGCGAGCCGGAAACTACACTTGCCTGGCTGCCTGGCGTGTTTATCTCGGTTAATGTGAGATAACAGTCGATAGGACTGACGGACCGGGTGGCCATCAGGGGTGCGCCGACTATCCCTCATGAATTCGTAGATCTTGCTTTGGCG
460	CGACCAGCTGGGCTTTGGCG	CATGATGGACCCTGCGAGCCGGAAACTACACTTGCCTGGCTGCCTGGCGTGATCCATAGTCAGGATGAACCTCCTTTCATCGACCAGCTGGGCTTTGGCGTGGCCCCAGGCTTCCAGACCTTTGTGGCCTGTGAATTCGTAGATCTTGCTTTGGCG
461	TGTGGCAGAGAAGTAGCTGA	CATGATGGACCCTGCGAGCCGGAAACTACACTTGCCTGGCTGCCTGGCGTGAGAGTCACAGGAGATGTCATCACCACAGTTTGTGGCAGAGAAGTAGCTGAAGGTGTAGTTCGGATCTGATATGTTTGCATTGAATTCGTAGATCTTGCTTTGGCG
462	GAGAGTACTCACCTGTAAGA	CATGATGGACCCTGCGAGCCGGAAACTACACTTGCCTGGCTGCCTGGCGTGTACTATCATAACATGCAGGGCTTCATACAAGAGAGTACTCACCTGTAAGATGGGCGCCGTGCTAGGATCCCGTGGGCTTTTGAATTCGTAGATCTTGCTTTGGCG
463	GATGTCATCACCACAGTTTG	CATGATGGACCCTGCGAGCCGGAAACTACACTTGCCTGGCTGCCTGGCGTCTTAGTTGTCTGAGAGGTGAGAGTCACAGGAGATGTCATCACCACAGTTTGTGGCAGAGAAGTAGCTGAAGGTGTAGTTCGTGAATTCGTAGATCTTGCTTTGGCG
464	AGTGACTGATTCCAGCGCAG	CATGATGGACCCTGCGAGCCGGAAACTACACTTGCCTGGCTGCCTGGCGTTGATGGACACCCCGAGGGGTCTGTCGCTGACAGTGACTGATTCCAGCGCAGAGGACATCCGGTGGCAGAGGTGCTTGTTCTTGAATTCGTAGATCTTGCTTTGGCG
465	ACTGTCAGCGACAGACCCCT	CATGATGGACCCTGCGAGCCGGAAACTACACTTGCCTGGCTGCCTGGCGTCACCGGATGTCCTCTGCGCTGGAATCAGTCACTGTCAGCGACAGACCCCTCGGGGTGTCCATCACAAAAGCCGAGGTGGGTTGAATTCGTAGATCTTGCTTTGGCG
466	GAGGATCGTAAGGTTTGGGA	CATGATGGACCCTGCGAGCCGGAAACTACACTTGCCTGGCTGCCTGGCGTTTTACTTTTGCTGCTACCATCTTCTCTCCAGGAGGATCGTAAGGTTTGGGACGGGCAGACCCACAGAGAACACCTGGAGATTGAATTCGTAGATCTTGCTTTGGCG
467	ATCCACAGCCAGCCATTCGG	CATGATGGACCCTGCGAGCCGGAAACTACACTTGCCTGGCTGCCTGGCGTCCTTGCTGTTGTTGGAGGGACTGACCAACCCATCCACAGCCAGCCATTCGGAGGAGCCCGCCTTAGCCTTGTCGCTGGAGATGAATTCGTAGATCTTGCTTTGGCG
468	GGTCAGAAGGTCATCTGGCA	CATGATGGACCCTGCGAGCCGGAAACTACACTTGCCTGGCTGCCTGGCGTGGGCAAAGAGATCACAAGTGTCATCCAACGTGGTCAGAAGGTCATCTGGCATGGTTTCCAGGTCATCTATACCCAACAGGGTGAATTCGTAGATCTTGCTTTGGCG
469	CTGCAGTGGCGGCTTCCGGG	CATGATGGACCCTGCGAGCCGGAAACTACACTTGCCTGGCTGCCTGGCGTTGGGACAGTGGTTAGCACTACAGGTTTGGGCTGCAGTGGCGGCTTCCGGGTGGGCAGGGCTTTGCCTGAAGGAAGGTGAGATGAATTCGTAGATCTTGCTTTGGCG
470	GAGGGACTGCAGAAGGACTG	CATGATGGACCCTGCGAGCCGGAAACTACACTTGCCTGGCTGCCTGGCGTTCCTTCTTCAGTACCTGGGGGTGGCTGGACGAGGGACTGCAGAAGGACTGTGGTGCTGGGAGGCACAGCTCTGGATGGCATTGAATTCGTAGATCTTGCTTTGGCG
471	AGAGTATCTGCAGGGACTGG	CATGATGGACCCTGCGAGCCGGAAACTACACTTGCCTGGCTGCCTGGCGTAGTCAGCCTGCCAGTCCCGGAGAAAGAAGAAAGAGTATCTGCAGGGACTGGAGGCTCGGCTGCAAGCAGTACTGGCTGACATGAATTCGTAGATCTTGCTTTGGCG
472	GAAGCAGTTAAAGAATCGGG	CATGATGGACCCTGCGAGCCGGAAACTACACTTGCCTGGCTGCCTGGCGTGCAGTAGGCAGAGGTGCCCTTACTCTGGTTTGAAGCAGTTAAAGAATCGGGAGGCCTGTCACCAGCTGTGTCAGCACTCAATGAATTCGTAGATCTTGCTTTGGCG
473	ATACCCACCAATGCAACTGA	CATGATGGACCCTGCGAGCCGGAAACTACACTTGCCTGGCTGCCTGGCGTCATCGTATCTCCTGGCCCACCCAACCTACGAATACCCACCAATGCAACTGAAGGATCCAGGTTTAGGATGTTCATTCGCTGTGAATTCGTAGATCTTGCTTTGGCG
474	GAAGTGACAACCACTGGGGC	CATGATGGACCCTGCGAGCCGGAAACTACACTTGCCTGGCTGCCTGGCGTTGGCCTCCCTTTGTACCTCCAGCCAAGCCAGAAGTGACAACCACTGGGGCAGGTAAGCTGTTGTTCAATGGCTCTCAGCTATGAATTCGTAGATCTTGCTTTGGCG
475	GCGCAAATGGGAGTTGGCGA	CATGATGGACCCTGCGAGCCGGAAACTACACTTGCCTGGCTGCCTGGCGTTGTGTTGCTAATGTGTATCTGTTCCCTGCAGCGCAAATGGGAGTTGGCGAAGGCAAGTCCATAGGCCAGTGGTACGGGCCCTGAATTCGTAGATCTTGCTTTGGCG
476	AAGGCAAGTCCATAGGCCAG	CATGATGGACCCTGCGAGCCGGAAACTACACTTGCCTGGCTGCCTGGCGTTGTTCCCTGCAGCGCAAATGGGAGTTGGCGAAGGCAAGTCCATAGGCCAGTGGTACGGGCCCAACACTGTCGCCCAGGTCCTGAATTCGTAGATCTTGCTTTGGCG
477	GCCGCCACGTACCACAGCGA	CATGATGGACCCTGCGAGCCGGAAACTACACTTGCCTGGCTGCCTGGCGTATTCAGCACCAAATGCCTGTGTGCTCAGGTGGCCGCCACGTACCACAGCGATGGACGGGTCAAGCTCCGCGATGCTCATGCTGAATTCGTAGATCTTGCTTTGGCG
478	GGCCAGACCCCACAGCCGAG	CATGATGGACCCTGCGAGCCGGAAACTACACTTGCCTGGCTGCCTGGCGTACAAGGCGGATGTGGCACGCCTGGTGGCCAGGCCAGACCCCACAGCCGAGTGGAAGTCTGTGGTCATCCTGGTGCCCGTGCTGAATTCGTAGATCTTGCTTTGGCG
479	AAACGGAGTCGGAAAGGCAG	CATGATGGACCCTGCGAGCCGGAAACTACACTTGCCTGGCTGCCTGGCGTCCTTTCGGGATGAGCCGTGGTATAATCAGAAAACGGAGTCGGAAAGGCAGAGGAATCTGGTATGGAGAATCACTGCCCTTGTGAATTCGTAGATCTTGCTTTGGCG
480	GCTGTACAGGAGGATGGGGA	CATGATGGACCCTGCGAGCCGGAAACTACACTTGCCTGGCTGCCTGGCGTGCACGTCAATGCCAACATGCTGCTCCATGAGGCTGTACAGGAGGATGGGGAGGGAGGTGAAGCTGATGTTGTAGAGGGTCATGAATTCGTAGATCTTGCTTTGGCG
481	GAAGATCAAGTCGCAGGGAA	CATGATGGACCCTGCGAGCCGGAAACTACACTTGCCTGGCTGCCTGGCGTGGCACGTCCCATCTCCCCGGTTGCTGGAAAGGAAGATCAAGTCGCAGGGAAAGGTCTCGTCCTCCTTAACCATGACAATGTTGAATTCGTAGATCTTGCTTTGGCG
482	TCAGAGGCTGGAGGGAGAGA	CATGATGGACCCTGCGAGCCGGAAACTACACTTGCCTGGCTGCCTGGCGTAAGAGGAGAAATAAATATAGATTACAAACCTCAGAGGCTGGAGGGAGAGATGGGACCATCTGCATACTGACATGCAGAAATTGAATTCGTAGATCTTGCTTTGGCG
483	CGTCAGGGTCCCATAACCGG	CATGATGGACCCTGCGAGCCGGAAACTACACTTGCCTGGCTGCCTGGCGTGGAGCTGAGGGGATCTATTGATGTCCCTATCGTCAGGGTCCCATAACCGGTGGGCGTGCTGCCCACGAGAGGGCTGCTGTCTGAATTCGTAGATCTTGCTTTGGCG
484	GTTCATCTGGCAGAAAGAGG	CATGATGGACCCTGCGAGCCGGAAACTACACTTGCCTGGCTGCCTGGCGTTCAGTGTCAAACTGGAACCCTTCAGGAAACTGTTCATCTGGCAGAAAGAGGTGGCAGAAACCTGCGAGGAGGACAGGAGCCTGAATTCGTAGATCTTGCTTTGGCG
485	GCTTCAGACTCTCAACGATG	CATGATGGACCCTGCGAGCCGGAAACTACACTTGCCTGGCTGCCTGGCGTTGCACTCTTCTCATTCACGATGTGGGTTATGCTTCAGACTCTCAACGATGAGGTTCCAAAATACCGTGACCAGATTCCTAGTGAATTCGTAGATCTTGCTTTGGCG
486	CGTGACCAGATTCCTAGCCC	CATGATGGACCCTGCGAGCCGGAAACTACACTTGCCTGGCTGCCTGGCGTCAGACTCTCAACGATGAGGTTCCAAAATACCGTGACCAGATTCCTAGCCCAGGTAATTATCTTGCAGTTATGACTTTGTTTTGAATTCGTAGATCTTGCTTTGGCG
487	CAAGATCCGGGATGAAATGG	CATGATGGACCCTGCGAGCCGGAAACTACACTTGCCTGGCTGCCTGGCGTGGTAGCAACTGGAGTTAACACCGAAATTGGCAAGATCCGGGATGAAATGGTGGCAACAGAACAGGAGAGAACACCCCTTCATGAATTCGTAGATCTTGCTTTGGCG
488	GGACAACAAGGGCACTGCTG	CATGATGGACCCTGCGAGCCGGAAACTACACTTGCCTGGCTGCCTGGCGTAGCAGGCATCCGGGTCATCATGATCACTGGGGACAACAAGGGCACTGCTGTGGCCATCTGTCGCCGCATCGGCATCTTCGGTGAATTCGTAGATCTTGCTTTGGCG
489	GGGGTCAATGAGGATGACGA	CATGATGGACCCTGCGAGCCGGAAACTACACTTGCCTGGCTGCCTGGCGTTCTCAGACTGGAATCATCCTTACTCTCTTGGGGGTCAATGAGGATGACGAAGGGGAGAAAAAGAAGAAAGGTAAGGGGCATTGAATTCGTAGATCTTGCTTTGGCG
490	CCAGCCACTCAACAGCCAGG	CATGATGGACCCTGCGAGCCGGAAACTACACTTGCCTGGCTGCCTGGCGTAAAGACCCAAGACGGAGTGGCCCTGGAAATCCAGCCACTCAACAGCCAGGAGGGAATCGACAATGAGGAAAAGGACAAGAATGAATTCGTAGATCTTGCTTTGGCG
491	GGAGTACACTCAGGGAGCCA	CATGATGGACCCTGCGAGCCGGAAACTACACTTGCCTGGCTGCCTGGCGTGAAGAACTTGACAAAGTACTGGATGTAGATGGGAGTACACTCAGGGAGCCATGGTCTGCGATTTATCACAAAGTTGTCAATTGAATTCGTAGATCTTGCTTTGGCG
492	GTCATCAGGAATCCCAACGG	CATGATGGACCCTGCGAGCCGGAAACTACACTTGCCTGGCTGCCTGGCGTTTTAACTCAGTGCGCAAGTCAATGAGCACCGTCATCAGGAATCCCAACGGTGGCTTCCGTATGTACAGCAAGGGCGCCTCTTGAATTCGTAGATCTTGCTTTGGCG
493	GGAGATCACCAAGGATGCCG	CATGATGGACCCTGCGAGCCGGAAACTACACTTGCCTGGCTGCCTGGCGTGAAGGAGGCTGGGCATGGCACCACCAAAGAGGAGATCACCAAGGATGCCGAGGGACTGGATGAGATTGACCATGCTGAGATTGAATTCGTAGATCTTGCTTTGGCG
494	GCAGGCAAGACACGGTCTGA	CATGATGGACCCTGCGAGCCGGAAACTACACTTGCCTGGCTGCCTGGCGTGTCCCCTTCACGGCTCTCGGCCATCGAGTTGGCAGGCAAGACACGGTCTGATGGGTTCGTCATTTTGCCTGCTGTTACCAATGAATTCGTAGATCTTGCTTTGGCG
495	GCTGCACAGTAATGGAACTG	CATGATGGACCCTGCGAGCCGGAAACTACACTTGCCTGGCTGCCTGGCGTCGATGGCCGAGAGCCGTGAAGGGGACTTTGGCTGCACAGTAATGGAACTGAGGAAGCTCATGGAGCTGCGTTCAAGGGATGTGAATTCGTAGATCTTGCTTTGGCG
496	GCCTTTACCTTCCACAGGGG	CATGATGGACCCTGCGAGCCGGAAACTACACTTGCCTGGCTGCCTGGCGTCACCTTCCTCCAACTCCCCACCCCTGATATGGCCTTTACCTTCCACAGGGGAGGTTTTCAGTCTACTGCAGAGATTCTGTATGAATTCGTAGATCTTGCTTTGGCG
497	GATGATCACTGAGAAAAGGA	CATGATGGACCCTGCGAGCCGGAAACTACACTTGCCTGGCTGCCTGGCGTTCCAATCATTAAAGGCAGTCACTAACACCACGATGATCACTGAGAAAAGGATGGCTGCCCCCTCAATCCAGCCAGCTTGTGTGAATTCGTAGATCTTGCTTTGGCG
498	AAACCACGTCGACACCTCAG	CATGATGGACCCTGCGAGCCGGAAACTACACTTGCCTGGCTGCCTGGCGTGCCACGCTTGCCTGTGATCTCTCTGACATAAAACCACGTCGACACCTCAGTGGCCACCAAACCGTTCAGCAAAGCTTCCTTTGAATTCGTAGATCTTGCTTTGGCG
499	AGCAGCATTCACCAGTGCTG	CATGATGGACCCTGCGAGCCGGAAACTACACTTGCCTGGCTGCCTGGCGTTGCGGCCAATCGAGGCTTCAAGTAAGTCACAGCAGCATTCACCAGTGCTGGGGTCTTCTCCACAAGGTTACGGACAAATGGTGAATTCGTAGATCTTGCTTTGGCG
500	ATAGTCAGTAGTGCTCAGAC	CATGATGGACCCTGCGAGCCGGAAACTACACTTGCCTGGCTGCCTGGCGTGATCCCTAGAGCTATTCAGAGCCTGAAAAAAATAGTCAGTAGTGCTCAGACTGGTAGCTTCAAACAGCTCACAGTTAAGGATGAATTCGTAGATCTTGCTTTGGCG
501	CGGACATCAAGTACCCGCTG	CATGATGGACCCTGCGAGCCGGAAACTACACTTGCCTGGCTGCCTGGCGTCGCTCCACGCCAGCCATCACCCTCGAGAGCCCGGACATCAAGTACCCGCTGCGGCTCATCGACCGGGAGGTGAGTGCCGGCTGAATTCGTAGATCTTGCTTTGGCG
502	GATGTAGCCGTGGTGGCCGG	CATGATGGACCCTGCGAGCCGGAAACTACACTTGCCTGGCTGCCTGGCGTGCTGGTTGGGTGTTTCTGCAGGTGGCCCGTGATGTAGCCGTGGTGGCCGGAGGGCTAGGTCGCCAGCTGCTACAAAAACAGTGAATTCGTAGATCTTGCTTTGGCG
503	GGGCAGACACTGGGTAGAGG	CATGATGGACCCTGCGAGCCGGAAACTACACTTGCCTGGCTGCCTGGCGTACTTCGAGGCGCTCCATGGTAAACCAGTGCCGGGCAGACACTGGGTAGAGGCGGTTGGCCAGAATGAACCTGGGGAAGGTGTGAATTCGTAGATCTTGCTTTGGCG
504	GTTCCTACTCAGAGAATTGA	CATGATGGACCCTGCGAGCCGGAAACTACACTTGCCTGGCTGCCTGGCGTGTATTCATTGAATAACTGCACTTACTTCATTGTTCCTACTCAGAGAATTGAGGGGGAGTGAACTGAGAACAGAGTTTTCTTTGAATTCGTAGATCTTGCTTTGGCG
505	GTCCACCAAACACTCCAGGG	CATGATGGACCCTGCGAGCCGGAAACTACACTTGCCTGGCTGCCTGGCGTCCTCTTACTGGATCAATGCCAAAAGGGTATGGTCCACCAAACACTCCAGGGAGGGCTGGGTTCAGCTGTAGAACAGGGTTCTGAATTCGTAGATCTTGCTTTGGCG
506	GGGCAACGGACCGACAGAGG	CATGATGGACCCTGCGAGCCGGAAACTACACTTGCCTGGCTGCCTGGCGTGGGAACTCTCAACTTTGGTGGGATCAGGGTGGGCAACGGACCGACAGAGGAGGATGCTGAGATTATTCAGCATGACCAGCTTGAATTCGTAGATCTTGCTTTGGCG
507	GAGCCAAGTGAGATGGGAAG	CATGATGGACCCTGCGAGCCGGAAACTACACTTGCCTGGCTGCCTGGCGTGACTTGTTGGAAGAGTCCTCATCCCTCTTGGAGCCAAGTGAGATGGGAAGAGGCACTCCTTTAAGACTTGGGTAAGTGCCATGAATTCGTAGATCTTGCTTTGGCG
508	GCTCAAGGAGAAGATGGTGG	CATGATGGACCCTGCGAGCCGGAAACTACACTTGCCTGGCTGCCTGGCGTCACCTCTGACGGTGTCAGTCATCGATGACCGGCTCAAGGAGAAGATGGTGGTGGAGTTCCGCCACATGAGGAACCATGCCTTGAATTCGTAGATCTTGCTTTGGCG
509	GCTCTACAATGCCATTCTGG	CATGATGGACCCTGCGAGCCGGAAACTACACTTGCCTGGCTGCCTGGCGTAGGCCGTGAACATTGCTCAGACACCTGCTGAGCTCTACAATGCCATTCTGGTGGACACGCCTCTTGGTGAGCCGCTGTGGTTGAATTCGTAGATCTTGCTTTGGCG
510	CTGCAACGAACAATCATTCG	CATGATGGACCCTGCGAGCCGGAAACTACACTTGCCTGGCTGCCTGGCGTTTTACCTTTACCAGAGGGAAATCTTGTTTCCTGCAACGAACAATCATTCGGGGCTCCAGCAACTGGTACAAACCCTGGAAGTGAATTCGTAGATCTTGCTTTGGCG
511	GCTGGATCTCATAGCCCAGC	CATGATGGACCCTGCGAGCCGGAAACTACACTTGCCTGGCTGCCTGGCGTAAATAAAGGTTTCCAACACCCTGGAAAGCCGGCTGGATCTCATAGCCCAGCAGGTGAGTGTGGGGGTACTTCTTGGTAGTTTGAATTCGTAGATCTTGCTTTGGCG
512	CAACACCCTGGAAAGCCGGC	CATGATGGACCCTGCGAGCCGGAAACTACACTTGCCTGGCTGCCTGGCGTTCTATAATGGAGATCGTAAAATAAAGGTTTCCAACACCCTGGAAAGCCGGCTGGATCTCATAGCCCAGCAGGTGAGTGTGGTGAATTCGTAGATCTTGCTTTGGCG
513	CAGGAAACAAGATTTCCCTC	CATGATGGACCCTGCGAGCCGGAAACTACACTTGCCTGGCTGCCTGGCGTAGTTGCTGGAGCCCCGAATGATTGTTCGTTGCAGGAAACAAGATTTCCCTCTGGTAAAGGTAAAGAACTTAGGATAATTTTTGAATTCGTAGATCTTGCTTTGGCG
514	GTTGGCATTTGCACCAAACA	CATGATGGACCCTGCGAGCCGGAAACTACACTTGCCTGGCTGCCTGGCGTCCTCCTGAAGGCTTAGTCCAAAAACTTCCTGTTGGCATTTGCACCAAACAAGGCTCCCCGGACTTCTGGCATCATCTGTGGTGAATTCGTAGATCTTGCTTTGGCG
515	GAGGAACAGGAAGTAAGTGT	CATGATGGACCCTGCGAGCCGGAAACTACACTTGCCTGGCTGCCTGGCGTTCTACTATGGGTCACCTACCTGCAGAATGAGGAGGAACAGGAAGTAAGTGTTGGCAACTTCCTGGAACTGCTCAAAGAGGTTGAATTCGTAGATCTTGCTTTGGCG
516	TGTTGCAGAAGAAGAAAGGA	CATGATGGACCCTGCGAGCCGGAAACTACACTTGCCTGGCTGCCTGGCGTAGTTTGCTCCTCCTGACTGCAGCATCATTTTGTTGCAGAAGAAGAAAGGAGGGCGCGGGCTAATGACCGAGAATACAATGATGAATTCGTAGATCTTGCTTTGGCG
517	TGCCATCTGGGAGCACGAGG	CATGATGGACCCTGCGAGCCGGAAACTACACTTGCCTGGCTGCCTGGCGTTTGCATGGGGGTGATCCTGGCCATTGGCAATGCCATCTGGGAGCACGAGGTGGGGATGCGTTTCCAGGTCTACCTGCCGTGTGAATTCGTAGATCTTGCTTTGGCG
518	GAAAAGGCTTACCATGCTGA	CATGATGGACCCTGCGAGCCGGAAACTACACTTGCCTGGCTGCCTGGCGTACAAAACACACTGCATGTCACAAAAGATCAGAAAAGGCTTACCATGCTGAAGGACAGGTTTGCTTTCTTTTCTACCTTGCTTGAATTCGTAGATCTTGCTTTGGCG
519	GCTGGACTCAGAGTCTGAGT	CATGATGGACCCTGCGAGCCGGAAACTACACTTGCCTGGCTGCCTGGCGTAACCACACCGAATTCCTCTTCCTCTTCGGAGCTGGACTCAGAGTCTGAGTCGGGAGGCTCAGTGCGAAGCAGGCGGTGACTTGAATTCGTAGATCTTGCTTTGGCG
520	CCTTCACAACTCTTTAGAGG	CATGATGGACCCTGCGAGCCGGAAACTACACTTGCCTGGCTGCCTGGCGTTTTATTTATTTCCACTCTAGGATATCCTGTACCTTCACAACTCTTTAGAGGAGGTAAACAGTGCCCTAGTGGGGTACCAGATGAATTCGTAGATCTTGCTTTGGCG
521	ACTTACTCCCAGGGAAGCGC	CATGATGGACCCTGCGAGCCGGAAACTACACTTGCCTGGCTGCCTGGCGTGCACAAGTCCAGTGACAGGGACTGGAGGAGCACTTACTCCCAGGGAAGCGCAGGTCCTCCTGTTGGGAATCCATACAGCTGTGAATTCGTAGATCTTGCTTTGGCG
522	AGGAGGACCTGCGCTTCCCT	CATGATGGACCCTGCGAGCCGGAAACTACACTTGCCTGGCTGCCTGGCGTTACCAAAGCTCAGCTGTATGGATTCCCAACAGGAGGACCTGCGCTTCCCTGGGAGTAAGTGCTCCTCCAGTCCCTGTCACTTGAATTCGTAGATCTTGCTTTGGCG
523	TGACCAAGACAGCAACCCCA	CATGATGGACCCTGCGAGCCGGAAACTACACTTGCCTGGCTGCCTGGCGTTTTGGACATCCCCGAAGGCAGGAGCCATGCTGACCAAGACAGCAACCCCAAGGCGGAAGCCCCTGCTCCCCTGCAACCTGCTGAATTCGTAGATCTTGCTTTGGCG
524	GAGACAGAGTGGTTCAGCAG	CATGATGGACCCTGCGAGCCGGAAACTACACTTGCCTGGCTGCCTGGCGTATTCCTTTCAGGACAGGTGGCCAAAGGATAGGAGACAGAGTGGTTCAGCAGGGGGGGTAGGTTGCACAAGGGTGGGGCAAATGAATTCGTAGATCTTGCTTTGGCG
525	GAGCTGAGTAAAGCCACGGA	CATGATGGACCCTGCGAGCCGGAAACTACACTTGCCTGGCTGCCTGGCGTTCTCTTCCCATACCCTTACTCACAGAGTCTGGAGCTGAGTAAAGCCACGGAAGGTGTTGGCCAAGTCACCTTTGAGGGGGTTGAATTCGTAGATCTTGCTTTGGCG
526	AATGGATCTTGTGTACCTGA	CATGATGGACCCTGCGAGCCGGAAACTACACTTGCCTGGCTGCCTGGCGTTCTCTCTGGCCTCCAGAAATGTGTCCTGAGAATGGATCTTGTGTACCTGATGGTCCAGGTCTTTTGCAGTGTGTTTGTGCTTGAATTCGTAGATCTTGCTTTGGCG
527	CAACATGTCAACTGTCCTGG	CATGATGGACCCTGCGAGCCGGAAACTACACTTGCCTGGCTGCCTGGCGTATGACCACATTTCTCTATAGGATACTGCCACAACATGTCAACTGTCCTGGAGGAATTAATGCCTGGAATACTATCACCTCTTGAATTCGTAGATCTTGCTTTGGCG
528	CATGCACTCAGAGCTGCCGC	CATGATGGACCCTGCGAGCCGGAAACTACACTTGCCTGGCTGCCTGGCGTAGTCCACACACTGCTTCATGTTGCTGCACCACATGCACTCAGAGCTGCCGCTGGTGCAATCTCCACATGCTGTCCTCAAGGTGAATTCGTAGATCTTGCTTTGGCG
529	GTAGCAGCACCAGCACACCG	CATGATGGACCCTGCGAGCCGGAAACTACACTTGCCTGGCTGCCTGGCGTTTTTCAGGTTCTCAGACTCCACGGGTAGAGGTAGCAGCACCAGCACACCGGGGGACCCCGGACACTGACCTTGAGGTCCAGTGAATTCGTAGATCTTGCTTTGGCG
530	GAAGACGCTACATTAAACGT	CATGATGGACCCTGCGAGCCGGAAACTACACTTGCCTGGCTGCCTGGCGTAGGATAGTGGATGCCTGGATGTTGAATTAGTGAAGACGCTACATTAAACGTTGGGGGCAAGGGACTCATATTCACCACAGATGAATTCGTAGATCTTGCTTTGGCG
531	GAAGCAGCTGCTGCAAATGG	CATGATGGACCCTGCGAGCCGGAAACTACACTTGCCTGGCTGCCTGGCGTCTTACCCCTCAGGAGAGCCAGTCTGCTCTGGAAGCAGCTGCTGCAAATGGAGGACAGAGACCACGAGAGCGAAATTTAGTATGAATTCGTAGATCTTGCTTTGGCG
532	GGTGGCAGCTCAGAGGAAGG	CATGATGGACCCTGCGAGCCGGAAACTACACTTGCCTGGCTGCCTGGCGTTGGCGCTTTAGCTTCTCAGGACTATCGTGTGGTGGCAGCTCAGAGGAAGGAGGAACCCAGCCCCCTCAACCTATCCCATCATGAATTCGTAGATCTTGCTTTGGCG
533	GGGAGAGCTGAAGCGGGTGG	CATGATGGACCCTGCGAGCCGGAAACTACACTTGCCTGGCTGCCTGGCGTCATGAAAGGCGCCATCATCCAGCTGGCTACGGGAGAGCTGAAGCGGGTGGAGGACCTCCAGACCCAGGATTTTGTGCGCAGTGAATTCGTAGATCTTGCTTTGGCG
534	GTGGCGACCCAATGACCCCG	CATGATGGACCCTGCGAGCCGGAAACTACACTTGCCTGGCTGCCTGGCGTAGATCGCTGGTCCTCCGAGTGGATTAAGAGGTGGCGACCCAATGACCCCGGGGAGCTAAGGGCCCGGCCACAGACAGGACATGAATTCGTAGATCTTGCTTTGGCG
535	GAACGAAGTGGTAGAGCACG	CATGATGGACCCTGCGAGCCGGAAACTACACTTGCCTGGCTGCCTGGCGTAGTTAGAAAATACAGAACAGCCTGTTGGTGGGAACGAAGTGGTAGAGCACGAGGCAAGTGACGATGGCCCCTGGGTCCAGGTGAATTCGTAGATCTTGCTTTGGCG
536	GAAAATACAGAACAGCCTGT	CATGATGGACCCTGCGAGCCGGAAACTACACTTGCCTGGCTGCCTGGCGTTGGAGGGGTGGTCAAAGTGGAGAAAGAGTTAGAAAATACAGAACAGCCTGTTGGTGGGAACGAAGTGGTAGAGCACGAGGCTGAATTCGTAGATCTTGCTTTGGCG
537	TTTACAGCACACTGCAGCAG	CATGATGGACCCTGCGAGCCGGAAACTACACTTGCCTGGCTGCCTGGCGTGTAGCGCAAGACTGACAGATCAAGGCTCTGTTTTACAGCACACTGCAGCAGTGGTGAGCGCCAAGAGCTACATGTGTCCTGTGAATTCGTAGATCTTGCTTTGGCG
538	ACACTACCAACTGCATCTGC	CATGATGGACCCTGCGAGCCGGAAACTACACTTGCCTGGCTGCCTGGCGTGTCCTACCAGAGTTGCCATCTGTGCCAGACACACTACCAACTGCATCTGCTGGTGCCAGCACCTCAGCATCTGAAGACATTTGAATTCGTAGATCTTGCTTTGGCG
539	AAAGCATCTGAGCCAGCAGG	CATGATGGACCCTGCGAGCCGGAAACTACACTTGCCTGGCTGCCTGGCGTTTTGAACTAGCCGTGGATGCTGTGCACCGGAAAGCATCTGAGCCAGCAGGTGGCCCTCGTCGGGAGGACATTGTGGACACCTGAATTCGTAGATCTTGCTTTGGCG
540	CAGCTCACCACAGACAGCAG	CATGATGGACCCTGCGAGCCGGAAACTACACTTGCCTGGCTGCCTGGCGTCACAGAAACCAAAGTCCACATTCTCCTGTCCCAGCTCACCACAGACAGCAGAGGCTTTGTAGGATTGAACTCCTTAGCATTTGAATTCGTAGATCTTGCTTTGGCG
541	GATATACGCGGACCTGGTCG	CATGATGGACCCTGCGAGCCGGAAACTACACTTGCCTGGCTGCCTGGCGTTCTCCCCTGGGGCCCAGGCCATCGCTCAGGAGATATACGCGGACCTGGTCGAGGATTCTTGTTTGGGATTCTGCTTTGAGGTGAATTCGTAGATCTTGCTTTGGCG
542	GTACACCGGGCTGTCAAGTG	CATGATGGACCCTGCGAGCCGGAAACTACACTTGCCTGGCTGCCTGGCGTCGAGGATTCTTGTTTGGGATTCTGCTTTGAGGTACACCGGGCTGTCAAGTGTGGCTACTTCTTCTTGGACGACACGGACCCTGAATTCGTAGATCTTGCTTTGGCG
543	GGATCAGCTATGAGACCCTG	CATGATGGACCCTGCGAGCCGGAAACTACACTTGCCTGGCTGCCTGGCGTCTGGTTGTCCTGCAGTATAACAATTCAACTGGGATCAGCTATGAGACCCTGGGGCCGGAGGAGCTTCGCAGCCTGCTAACCTGAATTCGTAGATCTTGCTTTGGCG
544	CACAGCACACAGATGAGCAG	CATGATGGACCCTGCGAGCCGGAAACTACACTTGCCTGGCTGCCTGGCGTCCTTGCCTCACCACCAGGTCCCTGCGCTGCCCACAGCACACAGATGAGCAGAGGCGAACCGTACGGATTTATTTTCTCGGGTGAATTCGTAGATCTTGCTTTGGCG
545	TGGCAAAGAAGCCAAAGCAG	CATGATGGACCCTGCGAGCCGGAAACTACACTTGCCTGGCTGCCTGGCGTAGGAGCTCATATTCTCTGCGCGAGTCCTCGATGGCAAAGAAGCCAAAGCAGTGGGCTTAATCAGCCACGTTCTGGAACAGATGAATTCGTAGATCTTGCTTTGGCG
546	GAAACACACCAAACTACCTG	CATGATGGACCCTGCGAGCCGGAAACTACACTTGCCTGGCTGCCTGGCGTATGAGTCTAAGAAGAACTATCAGAGTATGGAGAAACACACCAAACTACCTGGGGACAAATGCTGTCAGCCCTTAGGCAAGATGAATTCGTAGATCTTGCTTTGGCG
547	GAGACCAGCACACAAAGCTG	CATGATGGACCCTGCGAGCCGGAAACTACACTTGCCTGGCTGCCTGGCGTCCCCCCGCCCATTCATCTCCATGAAGCCCCGAGACCAGCACACAAAGCTGGGGGGACTATTGAGTAGAGGCTGGGAACCAGTGAATTCGTAGATCTTGCTTTGGCG
548	GAGGCCACCAATGGCCGGGA	CATGATGGACCCTGCGAGCCGGAAACTACACTTGCCTGGCTGCCTGGCGTCCCCACTCCTCTGCTGCTATTCCCTGAGGAAGAGGCCACCAATGGCCGGGAGGGGCTCCTGCGCTTCAGGTGGGTTTAGCATGAATTCGTAGATCTTGCTTTGGCG
549	GCTAAACCCACCTGAAGCGC	CATGATGGACCCTGCGAGCCGGAAACTACACTTGCCTGGCTGCCTGGCGTCCACCTACCCAGCTGGCGCCCCATACCTGTGCTAAACCCACCTGAAGCGCAGGAGCCCCTCCCGGCCATTGGTGGCCTCTTTGAATTCGTAGATCTTGCTTTGGCG
550	ACACTCACCACAGAGACCAG	CATGATGGACCCTGCGAGCCGGAAACTACACTTGCCTGGCTGCCTGGCGTTTCAAGCCCCAGAGATTCCCTGTTCAACACACACTCACCACAGAGACCAGGGGTCTCTGAACTTGCAGGGTAAGAGGTTGTTGAATTCGTAGATCTTGCTTTGGCG
551	GCTTCATGGAGATGAATGGG	CATGATGGACCCTGCGAGCCGGAAACTACACTTGCCTGGCTGCCTGGCGTAGTCCCCCCAGCTTTGTGTGCTGGTCTCGGGGCTTCATGGAGATGAATGGGCGGGGGGAGTTGGTGGAGTCACTCAAGAGATGAATTCGTAGATCTTGCTTTGGCG
552	TTACCAGGTGCCGATGGCAG	CATGATGGACCCTGCGAGCCGGAAACTACACTTGCCTGGCTGCCTGGCGTAGGACTATCCAATGAGTCTCAAAAGCTAGTTTACCAGGTGCCGATGGCAGGGGCTGCTTGCTCTTTTGGGTGTTATTCAGTTGAATTCGTAGATCTTGCTTTGGCG
553	CCAAACTTTCCTTTACCCAG	CATGATGGACCCTGCGAGCCGGAAACTACACTTGCCTGGCTGCCTGGCGTCTTTGCTTTTCTCTTGCCAAATAAACATTACCAAACTTTCCTTTACCCAGAGGGCGACCAATTTCAAAGTCTTCCAAAGCCTGAATTCGTAGATCTTGCTTTGGCG
554	GAGCAAGCAGCCCCTGCCAT	CATGATGGACCCTGCGAGCCGGAAACTACACTTGCCTGGCTGCCTGGCGTCTGTCTCCAGGCCACTGAATAACACCCAAAAGAGCAAGCAGCCCCTGCCATCGGCACCTGGTAAACTAGCTTTTGAGACTCTGAATTCGTAGATCTTGCTTTGGCG
555	TGAGTCACGAGAACACGTTT	CATGATGGACCCTGCGAGCCGGAAACTACACTTGCCTGGCTGCCTGGCGTACAGGTAATGGATTCTGACAAGGAAATTGCTGAGTCACGAGAACACGTTTTGGACCTCCAACTGGAGCTGTAGCCTAGAATTGAATTCGTAGATCTTGCTTTGGCG
556	CAGGCCACCATACCTCAGGG	CATGATGGACCCTGCGAGCCGGAAACTACACTTGCCTGGCTGCCTGGCGTGGCCCAGCCTCACACCCAGGTCTGGCCTCCCAGGCCACCATACCTCAGGGAGGGCGCATGCACAGACCAGCCGAAGTCAGCTGAATTCGTAGATCTTGCTTTGGCG
557	GCATCAACCCATACTGCAGG	CATGATGGACCCTGCGAGCCGGAAACTACACTTGCCTGGCTGCCTGGCGTTGAGGGAGCAGAGGGGCTTCGGCTCAGGGGGCATCAACCCATACTGCAGGTGGGCCTGGATTTCGATCTCTCTGCGCAGCTTGAATTCGTAGATCTTGCTTTGGCG
558	TGACGAGCAGCGAACAGCCA	CATGATGGACCCTGCGAGCCGGAAACTACACTTGCCTGGCTGCCTGGCGTTCTACAAGGAGCTGCAGAAGAGCTGCACATTTGACGAGCAGCGAACAGCCACGGTCCGGGCGGGTGGGCACCTGGGGCGCCTGAATTCGTAGATCTTGCTTTGGCG
559	AAACGAGAAGCACTTACCAA	CATGATGGACCCTGCGAGCCGGAAACTACACTTGCCTGGCTGCCTGGCGTGAGAAACGCCAGACGCCCCTGACCAAGAAGAAACGAGAAGCACTTACCAATGGCTTGTCCTTTCATTCAAAGAAGAGCAGATGAATTCGTAGATCTTGCTTTGGCG
560	AGTGCCAGTGGAGAATCCAA	CATGATGGACCCTGCGAGCCGGAAACTACACTTGCCTGGCTGCCTGGCGTCAGAACAGCTGCAGGGACAGTGACAGTGAAAGTGCCAGTGGAGAATCCAAGGGCTTCCACCGGAGCAGCTCTCGGGAAAGGTGAATTCGTAGATCTTGCTTTGGCG
561	GAGAATCCAAGGGCTTCCAC	CATGATGGACCCTGCGAGCCGGAAACTACACTTGCCTGGCTGCCTGGCGTGCAGGGACAGTGACAGTGAAAGTGCCAGTGGAGAATCCAAGGGCTTCCACCGGAGCAGCTCTCGGGAAAGGCTCAGTGATGTGAATTCGTAGATCTTGCTTTGGCG
562	GGTACAAAACTCAGGCACTG	CATGATGGACCCTGCGAGCCGGAAACTACACTTGCCTGGCTGCCTGGCGTATGTGGTAGCACAGTAGAAGTCCACGTCATTGGTACAAAACTCAGGCACTGGGGTCAGGGGAGGTCCTCCGCCTTTGTCCCTGAATTCGTAGATCTTGCTTTGGCG
563	GCTGCACAAGCAGAATGAGG	CATGATGGACCCTGCGAGCCGGAAACTACACTTGCCTGGCTGCCTGGCGTGTCAGCCTCCCACAGGTACTACTTCGAGGTGCTGCACAAGCAGAATGAGGAGGGCACCGACCACGTGGAAGTTGCAGTGAGTGAATTCGTAGATCTTGCTTTGGCG
564	GCTGAGCCAGGAGTTTCCGC	CATGATGGACCCTGCGAGCCGGAAACTACACTTGCCTGGCTGCCTGGCGTTTGGAGAAGGGGGCCAGCAGGCCCTCCCGGGGCTGAGCCAGGAGTTTCCGCAGGCTTCGGAGGCGGTAGTCAGTGGCATCTTGAATTCGTAGATCTTGCTTTGGCG
565	AAGCTCAACCAGAGGAGCCG	CATGATGGACCCTGCGAGCCGGAAACTACACTTGCCTGGCTGCCTGGCGTGCTCTGGAGGTCACGCGAGTCTTCTTGAAGAAGCTCAACCAGAGGAGCCGGGGGTAAGGTAAAGGGCTCTCCTGGGGCCAGTGAATTCGTAGATCTTGCTTTGGCG
566	ATTGCAACGGAAATGTGCCG	CATGATGGACCCTGCGAGCCGGAAACTACACTTGCCTGGCTGCCTGGCGTAGTATCTCTTACCTGAATCCAAACTTATCCATTGCAACGGAAATGTGCCGTGGCTGTGAAAAACACCTGTACGCATTATGGTGAATTCGTAGATCTTGCTTTGGCG
567	TCACACCCTACCTTCCACCG	CATGATGGACCCTGCGAGCCGGAAACTACACTTGCCTGGCTGCCTGGCGTGGTGGGCTTCTCAGCATTTTGGCTGTGACTTCACACCCTACCTTCCACCGAGGCATGCAATCAGAAGGCTTCCAGTGACCTTGAATTCGTAGATCTTGCTTTGGCG
[truncated: 11,301 more rows]

## Sheet: Sheet 3 MTSS
sgRNA ID	sgRNA sequence	Location	Outer Forward Primer	Outer Rverse Primer	Inner Forwar Primer（HTS-primer）	Inner Rverse Primer
[truncated: 127 more rows]

[truncated: 3 more sheets: Sheet 4 ABE pathgenic, Sheet 5 CBE pathgenic, Intergenic]
