# Supplementary material for: Deep learning models incorporating endogenous factors beyond DNA sequences improve the prediction accuracy of base editing outcomes
Source: Cell Discov. 2024 Feb 20;10:20. doi: 10.1038/s41421-023-00624-1 (PMC10879117; doi:10.1038/s41421-023-00624-1)
Supplement: Supplementary file 3 — Supplementary Table S2 [file 41421_2023_624_MOESM3_ESM.xlsx]

## Sheet: sheet 1 ABE_Endo_factor
Gene	sgRNA_ID	sgRNA sequence	Location	Genomic strand targeted	exp_value	exp	methy_value	methy	H3K9me3_value	H3K9me3	H3K36me3_value	H3K36me3	H3K27ac_value	H3K27ac	H3K4me3_value	H3K4me3	H3K4me1_value	H3K4me1	Pol.II_value	Pol.II	CTCF_value	CTCF	DHS_value	DHS
A2M	sgA2M_3	GGAGCGCCCTCAGAAACCCA	chr12:9227344	-	0.0767586	non_exp	0.487455	non_methy	0	non_H3K9me3	0	non_H3K36me3	0	non_H3K27ac	0	non_H3K4me3	0	non_H3K4me1	0	non_Pol II	0	non_CTCF	0	non_DHS
A3GALT2	sgA3GALT2_3	AGATAGTCAGCCCAATGGTG	chr1:33777666	+	0.685862	non_exp	0	non_methy	0	non_H3K9me3	0	non_H3K36me3	0	non_H3K27ac	0	non_H3K4me3	0	non_H3K4me1	0	non_Pol II	0	non_CTCF	0	non_DHS
A3GALT2	sgA3GALT2_7	CCTGGAAGAGAATCTTCTGG	chr1:33778470	-	0.685862	non_exp	0	non_methy	0	non_H3K9me3	0	non_H3K36me3	0	non_H3K27ac	0	non_H3K4me3	0	non_H3K4me1	0	non_Pol II	0	non_CTCF	0	non_DHS
A3GALT2	sgA3GALT2_4	GCTTTTACCTGAATTTAGGG	chr1:33778400	+	0.685862	non_exp	0	non_methy	0	non_H3K9me3	0	non_H3K36me3	0	non_H3K27ac	0	non_H3K4me3	0	non_H3K4me1	0	non_Pol II	0	non_CTCF	0	non_DHS
A3GALT2	sgA3GALT2_1	GGGGCTCCCATTATTTGGGA	chr1:33777737	-	0.685862	non_exp	0	non_methy	0	non_H3K9me3	0	non_H3K36me3	0	non_H3K27ac	0	non_H3K4me3	0	non_H3K4me1	0	non_Pol II	0	non_CTCF	0	non_DHS
AADACL4	sgAADACL4_4	GCAATGCAGGAATCTCAACT	chr1:12704690	-	0.129574	non_exp	0	non_methy	0	non_H3K9me3	0	non_H3K36me3	0	non_H3K27ac	0	non_H3K4me3	0	non_H3K4me1	0	non_Pol II	0	non_CTCF	0	non_DHS
AAGAB	sgAAGAB_10	ATCTAACACAACAGATGCCC	chr15:67500918	-	7.20809	exp	0	non_methy	0	non_H3K9me3	9.41902	H3K36me3	0	non_H3K27ac	0	non_H3K4me3	0	non_H3K4me1	0	non_Pol II	0	non_CTCF	0	non_DHS
AARS	sgAARS_8	GCAGCAGCGAAAGCCATCCA	chr16:70292074	-	8.0698	exp	0.925051	methy	0	non_H3K9me3	18.5747	H3K36me3	0	non_H3K27ac	0	non_H3K4me3	0	non_H3K4me1	0	non_Pol II	0	non_CTCF	0	non_DHS
AASS	sgAASS_5	AAGCTGTGTTGGCCGTCCGG	chr7:121773694	-	4.89652	exp	0.921286	methy	0	non_H3K9me3	0	non_H3K36me3	0	non_H3K27ac	0	non_H3K4me3	0	non_H3K4me1	0	non_Pol II	0	non_CTCF	0	non_DHS
ABCA1	sgABCA1_8	GCACCATCCGGCAGAACCTG	chr9:107583691	-	1.18178	non_exp	0.887567	methy	0	non_H3K9me3	0	non_H3K36me3	0	non_H3K27ac	0	non_H3K4me3	0	non_H3K4me1	0	non_Pol II	0	non_CTCF	0	non_DHS
ABCB10	sgABCB10_8	ACTGATGCCTACGGAAGCCT	chr1:229683252	+	6.2259	exp	0.943285	methy	0	non_H3K9me3	10.4608	H3K36me3	0	non_H3K27ac	0	non_H3K4me3	0	non_H3K4me1	0	non_Pol II	0	non_CTCF	0	non_DHS
ABCC1	sgABCC1_6	GAAGTACTGGTGCAGCACGA	chr16:16139788	-	5.50811	exp	0.692253	non_methy	0	non_H3K9me3	9.90675	H3K36me3	0	non_H3K27ac	0	non_H3K4me3	0	non_H3K4me1	0	non_Pol II	0	non_CTCF	99	DHS
ABCC10	sgABCC10_3	GAGCAGCTTCACACAGACAG	chr6:43415047	+	4.44807	exp	0	non_methy	0	non_H3K9me3	4.5393	H3K36me3	0	non_H3K27ac	0	non_H3K4me3	0	non_H3K4me1	0	non_Pol II	0	non_CTCF	22	DHS
ABCC4	sgABCC4_9	CGGGGAACCACGCTGAGTGG	chr13:95830281	-	4.89851	exp	0.89418	methy	0	non_H3K9me3	5.93351	H3K36me3	0	non_H3K27ac	0	non_H3K4me3	0	non_H3K4me1	0	non_Pol II	0	non_CTCF	0	non_DHS
ABCD3	sgABCD3_8	ACCACCATTACAGAACAATG	chr1:94924178	+	5.7235	exp	0	non_methy	0	non_H3K9me3	0	non_H3K36me3	0	non_H3K27ac	0	non_H3K4me3	0	non_H3K4me1	0	non_Pol II	0	non_CTCF	0	non_DHS
ABCD4	sgABCD4_1	GGTGCATCAGGAGAAGCTGG	chr14:74762570	-	4.98097	exp	0	non_methy	0	non_H3K9me3	16.7831	H3K36me3	0	non_H3K27ac	0	non_H3K4me3	0	non_H3K4me1	3.5343	Pol II	3.43574	CTCF	0	non_DHS
ABCF2	sgABCF2_1	GAAGACGCTACAGAAAATGA	chr7:150915878	-	7.95677	exp	0.934129	methy	0	non_H3K9me3	19.527	H3K36me3	0	non_H3K27ac	0	non_H3K4me3	0	non_H3K4me1	0	non_Pol II	0	non_CTCF	0	non_DHS
ABCF3	sgABCF3_7	GCCCCACCAGCCCGTAACGG	chr3:183905971	-	5.57124	exp	0.875914	methy	0	non_H3K9me3	15.1701	H3K36me3	0	non_H3K27ac	0	non_H3K4me3	0	non_H3K4me1	0	non_Pol II	0	non_CTCF	0	non_DHS
ABHD12	sgABHD12_8	AGGTGACCACATGGTAACCA	chr20:25295573	+	5.67474	exp	0	non_methy	0	non_H3K9me3	4.19075	H3K36me3	0	non_H3K27ac	0	non_H3K4me3	0	non_H3K4me1	0	non_Pol II	0	non_CTCF	0	non_DHS
ABL1	sgABL1_3	GGTTCATCATCATTCAACGG	chr9:133738194	+	5.83506	exp	0.901701	methy	0	non_H3K9me3	9.41506	H3K36me3	0	non_H3K27ac	0	non_H3K4me3	0	non_H3K4me1	0	non_Pol II	0	non_CTCF	0	non_DHS
ABO	sgABO_4	CAGTAGGAAGGATGTCCTCG	chr9:136132913	-	0	non_exp	0.808647	methy	0	non_H3K9me3	0	non_H3K36me3	0	non_H3K27ac	0	non_H3K4me3	0	non_H3K4me1	0	non_Pol II	0	non_CTCF	0	non_DHS
ABO	sgABO_9	GCAACGAGACATGCTGCAGA	chr9:136135227	+	0	non_exp	0.71639	non_methy	0	non_H3K9me3	0	non_H3K36me3	0	non_H3K27ac	0	non_H3K4me3	0	non_H3K4me1	0	non_Pol II	0	non_CTCF	0	non_DHS
ABO	sgABO_6	GCCAGCCAAGGGGTACCACG	chr9:136132895	+	0	non_exp	0.808647	methy	0	non_H3K9me3	0	non_H3K36me3	0	non_H3K27ac	0	non_H3K4me3	0	non_H3K4me1	0	non_Pol II	0	non_CTCF	0	non_DHS
ABO	sgABO_7	GCTGGCTCCCATTGTCTGGG	chr9:136132881	-	0	non_exp	0	non_methy	0	non_H3K9me3	0	non_H3K36me3	0	non_H3K27ac	0	non_H3K4me3	0	non_H3K4me1	0	non_Pol II	0	non_CTCF	0	non_DHS
ABO	sgABO_5	GGAGCCTGAACTGCTCGTTG	chr9:136132836	+	0	non_exp	0.797732	methy	0	non_H3K9me3	0	non_H3K36me3	0	non_H3K27ac	0	non_H3K4me3	0	non_H3K4me1	0	non_Pol II	0	non_CTCF	0	non_DHS
ABO	sgABO_3	GGTGTCAGCACCTTTGACTG	chr9:136133490	+	0	non_exp	0	non_methy	0	non_H3K9me3	0	non_H3K36me3	0	non_H3K27ac	0	non_H3K4me3	0	non_H3K4me1	0	non_Pol II	0	non_CTCF	0	non_DHS
ABRACL	sgABRACL_10	TTCCTACCAATGCTTCAAAG	chr6:139363920	-	7.23452	exp	0	non_methy	0	non_H3K9me3	6.20595	H3K36me3	0	non_H3K27ac	0	non_H3K4me3	0	non_H3K4me1	0	non_Pol II	0	non_CTCF	0	non_DHS
ABT1	sgABT1_2	AGAACAGACACTAGATGCGG	chr6:26597267	+	7.33785	exp	0.0342108	non_methy	0	non_H3K9me3	0	non_H3K36me3	9.21227	H3K27ac	50.475	H3K4me3	0	non_H3K4me1	0	non_Pol II	0	non_CTCF	0	non_DHS
ABTB1	sgABTB1_9	TGAGATGCCATGCAGGGTGA	chr3:127396616	-	2.39465	exp	0	non_methy	0	non_H3K9me3	0	non_H3K36me3	0	non_H3K27ac	0	non_H3K4me3	0	non_H3K4me1	0	non_Pol II	0	non_CTCF	0	non_DHS
ACAA1	sgACAA1_7	GAAGCAGGATACCTTTGCCC	chr3:38169293	-	4.77509	exp	0	non_methy	0	non_H3K9me3	9.09267	H3K36me3	0	non_H3K27ac	0	non_H3K4me3	0	non_H3K4me1	0	non_Pol II	0	non_CTCF	0	non_DHS
ACAD8	sgACAD8_4	GCCAACAGAATTGGGAGCGA	chr11:134130998	+	4.9887	exp	0.932462	methy	0	non_H3K9me3	10.9875	H3K36me3	0	non_H3K27ac	0	non_H3K4me3	0	non_H3K4me1	0	non_Pol II	0	non_CTCF	0	non_DHS
ACAT1	sgACAT1_6	AATGCCAGTACACTGAATGA	chr11:108013181	+	6.90135	exp	0	non_methy	0	non_H3K9me3	9.58128	H3K36me3	0	non_H3K27ac	0	non_H3K4me3	0	non_H3K4me1	0	non_Pol II	0	non_CTCF	0	non_DHS
ACAT2	sgACAT2_7	CAAGACTTCTTTGATGACAG	chr6:160184002	-	6.67277	exp	0	non_methy	0	non_H3K9me3	9.53356	H3K36me3	32.3156	H3K27ac	32.8585	H3K4me3	0	non_H3K4me1	0	non_Pol II	0	non_CTCF	0	non_DHS
ACBD3	sgACBD3_10	GTCCAGCGATGACGACGAGG	chr1:226340045	-	4.09065	exp	0.922196	methy	0	non_H3K9me3	17.8856	H3K36me3	0	non_H3K27ac	0	non_H3K4me3	0	non_H3K4me1	0	non_Pol II	0	non_CTCF	0	non_DHS
ACBD5	sgACBD5_2	GCACGAGACTAGGTTTGAGG	chr10:27529284	-	4.60733	exp	0.0522423	non_methy	0	non_H3K9me3	0	non_H3K36me3	25.6504	H3K27ac	32.2891	H3K4me3	0	non_H3K4me1	4.02509	Pol II	0	non_CTCF	91	DHS
ACIN1	sgACIN1_4	AGGGCCAGGAGAATGGGCAG	chr14:23532754	-	7.60682	exp	0	non_methy	0	non_H3K9me3	19.551	H3K36me3	0	non_H3K27ac	0	non_H3K4me3	0	non_H3K4me1	0	non_Pol II	0	non_CTCF	0	non_DHS
ACLY	sgACLY_7	GGAGACCATGAACTATGCCC	chr17:40048534	-	9.43437	exp	0	non_methy	0	non_H3K9me3	13.2198	H3K36me3	4.17503	H3K27ac	0	non_H3K4me3	0	non_H3K4me1	0	non_Pol II	0	non_CTCF	44	DHS
ACN9	sgACN9_5	CTTTCACGTACTGGTCGCCC	chr7:96747125	-	5.25444	exp	0.0345958	non_methy	0	non_H3K9me3	0	non_H3K36me3	9.38195	H3K27ac	27.9426	H3K4me3	0	non_H3K4me1	4.5487	Pol II	0	non_CTCF	0	non_DHS
ACO2	sgACO2_2	GGGGCGAGAAAGACCTGCGC	chr22:41904025	+	6.33846	exp	0.944262	methy	0	non_H3K9me3	11.5713	H3K36me3	0	non_H3K27ac	0	non_H3K4me3	0	non_H3K4me1	0	non_Pol II	0	non_CTCF	0	non_DHS
ACOT2	sgACOT2_2	GTCTGGCACAGCAGCCGCCC	chr14:74036479	-	4.35502	exp	0.0471854	non_methy	0	non_H3K9me3	0	non_H3K36me3	10.6567	H3K27ac	8.91078	H3K4me3	0	non_H3K4me1	5.0211	Pol II	0	non_CTCF	0	non_DHS
ACOT9	sgACOT9_2	GGGCAGCTTACTCCTGGAAG	chrX:23754095	-	5.22991	exp	0	non_methy	0	non_H3K9me3	0	non_H3K36me3	0	non_H3K27ac	0	non_H3K4me3	0	non_H3K4me1	0	non_Pol II	0	non_CTCF	0	non_DHS
ACP1	sgACP1_7	ACGGTACCTGCCGGGCAACG	chr2:272138	-	7.02379	exp	0.895477	methy	0	non_H3K9me3	7.37644	H3K36me3	0	non_H3K27ac	0	non_H3K4me3	0	non_H3K4me1	0	non_Pol II	0	non_CTCF	0	non_DHS
ACP2	sgACP2_4	GTTGAAGCGCTGCATCCCGT	chr11:47267290	+	5.44358	exp	0.900196	methy	0	non_H3K9me3	12.9045	H3K36me3	0	non_H3K27ac	0	non_H3K4me3	0	non_H3K4me1	0	non_Pol II	0	non_CTCF	0	non_DHS
ACP5	sgACP5_9	GGCCAGGGAGGACTACGTGC	chr19:11687192	-	1.9034	exp	0.89123	methy	0	non_H3K9me3	0	non_H3K36me3	0	non_H3K27ac	0	non_H3K4me3	0	non_H3K4me1	0	non_Pol II	0	non_CTCF	0	non_DHS
ACRV1	sgACRV1_4	TCAAAGGCTGTTCTCCGGAG	chr11:125547854	+	1.61795	exp	0.934098	methy	0	non_H3K9me3	12.3817	H3K36me3	0	non_H3K27ac	0	non_H3K4me3	0	non_H3K4me1	0	non_Pol II	0	non_CTCF	0	non_DHS
ACSL1	sgACSL1_1	GAAAATACCGGAACAGCTCA	chr4:185724638	+	4.56172	exp	0.922212	methy	0	non_H3K9me3	0	non_H3K36me3	0	non_H3K27ac	0	non_H3K4me3	0	non_H3K4me1	0	non_Pol II	0	non_CTCF	0	non_DHS
ACSL3	sgACSL3_4	GCATACCATGGCTGCAGTGG	chr2:223783874	+	3.25801	exp	0	non_methy	0	non_H3K9me3	6.74735	H3K36me3	0	non_H3K27ac	0	non_H3K4me3	0	non_H3K4me1	0	non_Pol II	0	non_CTCF	0	non_DHS
ACSM1	sgACSM1_5	AAGATGGCAAAACACTCCCA	chr16:20682886	-	0.698983	non_exp	0	non_methy	0	non_H3K9me3	0	non_H3K36me3	0	non_H3K27ac	0	non_H3K4me3	0	non_H3K4me1	0	non_Pol II	0	non_CTCF	0	non_DHS
ACTB	sgACTB_4	GATAGCAACGTACATGGCTG	chr7:5568306	+	10.5144	exp	0.75383	methy	0	non_H3K9me3	19.55	H3K36me3	52.5039	H3K27ac	57.6784	H3K4me3	0	non_H3K4me1	4.03721	Pol II	0	non_CTCF	0	non_DHS
ACTBL2	sgACTBL2_4	GCATCCCATCCTCCTCACCG	chr5:56778213	-	0	non_exp	0.361811	non_methy	0	non_H3K9me3	0	non_H3K36me3	0	non_H3K27ac	0	non_H3K4me3	0	non_H3K4me1	0	non_Pol II	0	non_CTCF	0	non_DHS
ACTG1	sgACTG1_9	GCCAACACGGTGCTGTCGGG	chr17:79478035	-	5.82951	exp	0.0515665	non_methy	0	non_H3K9me3	31.206	H3K36me3	81.2508	H3K27ac	63.1387	H3K4me3	0	non_H3K4me1	4.18089	Pol II	0	non_CTCF	0	non_DHS
ACTG2	sgACTG2_5	AGAGGCTCCCCTAAATCCCA	chr2:74135865	+	0.0549679	non_exp	0	non_methy	0	non_H3K9me3	0	non_H3K36me3	0	non_H3K27ac	0	non_H3K4me3	0	non_H3K4me1	0	non_Pol II	0	non_CTCF	0	non_DHS
ACTN1	sgACTN1_2	GAAGCGAAGGGAAGCTCTGG	chr14:69351494	-	5.57486	exp	0.860349	methy	0	non_H3K9me3	6.28206	H3K36me3	0	non_H3K27ac	0	non_H3K4me3	0	non_H3K4me1	0	non_Pol II	0	non_CTCF	0	non_DHS
ACTN3	sgACTN3_3	GGAAAACGAGAAGCTGATGG	chr11:66324651	+	0.242885	non_exp	0.575603	non_methy	0	non_H3K9me3	0	non_H3K36me3	0	non_H3K27ac	0	non_H3K4me3	0	non_H3K4me1	0	non_Pol II	0	non_CTCF	0	non_DHS
ACTN4	sgACTN4_6	AGAGAACGAGCACCTGATGG	chr19:39205156	+	7.51726	exp	0.920042	methy	0	non_H3K9me3	14.6473	H3K36me3	0	non_H3K27ac	0	non_H3K4me3	0	non_H3K4me1	0	non_Pol II	0	non_CTCF	0	non_DHS
ACTR1A	sgACTR1A_6	CTTCATTGGCCCCAAAGCTG	chr10:104248822	-	7.27067	exp	0	non_methy	0	non_H3K9me3	19.7013	H3K36me3	0	non_H3K27ac	0	non_H3K4me3	0	non_H3K4me1	0	non_Pol II	0	non_CTCF	0	non_DHS
ACTR2	sgACTR2_4	TGGACGTATCATCAAAGTTG	chr2:65488389	+	7.9658	exp	0.887054	methy	0	non_H3K9me3	3.59941	H3K36me3	0	non_H3K27ac	0	non_H3K4me3	0	non_H3K4me1	0	non_Pol II	0	non_CTCF	0	non_DHS
ACTR3B	sgACTR3B_5	ATGATGTGGATCCCCGGAAG	chr7:152520476	+	4.11308	exp	0.672789	non_methy	0	non_H3K9me3	0	non_H3K36me3	0	non_H3K27ac	0	non_H3K4me3	0	non_H3K4me1	0	non_Pol II	0	non_CTCF	0	non_DHS
ACVR1B	sgACVR1B_7	CATGACGGACAGCCAGGCCC	chr12:52379058	-	5.20373	exp	0.847133	methy	0	non_H3K9me3	10.3631	H3K36me3	0	non_H3K27ac	0	non_H3K4me3	0	non_H3K4me1	0	non_Pol II	0	non_CTCF	0	non_DHS
ADA	sgADA_3	CCGTACTGTCCACGCCGGGG	chr20:43251677	-	4.77577	exp	0.944629	methy	0	non_H3K9me3	8.72192	H3K36me3	0	non_H3K27ac	0	non_H3K4me3	0	non_H3K4me1	0	non_Pol II	0	non_CTCF	0	non_DHS
ADAM15	sgADAM15_7	GTGCCAGGCAGAGTCAGGAG	chr1:155030879	-	5.91558	exp	0	non_methy	0	non_H3K9me3	11.8971	H3K36me3	0	non_H3K27ac	0	non_H3K4me3	0	non_H3K4me1	0	non_Pol II	0	non_CTCF	0	non_DHS
ADAM17	sgADAM17_6	GTGATCGCCACTCACAGCTA	chr2:9650120	+	3.17587	exp	0.901667	methy	0	non_H3K9me3	4.20659	H3K36me3	0	non_H3K27ac	0	non_H3K4me3	0	non_H3K4me1	0	non_Pol II	0	non_CTCF	0	non_DHS
ADAM20	sgADAM20_1	GGAGAAGTGAAATACTGGGA	chr14:70991356	+	0.0912809	non_exp	0	non_methy	0	non_H3K9me3	0	non_H3K36me3	0	non_H3K27ac	0	non_H3K4me3	0	non_H3K4me1	0	non_Pol II	0	non_CTCF	0	non_DHS
ADAM29	sgADAM29_8	AGTCGGAGAACATTACGCCC	chr4:175897494	+	0	non_exp	0.294135	non_methy	0	non_H3K9me3	0	non_H3K36me3	0	non_H3K27ac	0	non_H3K4me3	0	non_H3K4me1	0	non_Pol II	0	non_CTCF	0	non_DHS
ADAMTS1	sgADAMTS1_8	GTGCCAGTTTACATTTGGGG	chr21:28212780	-	6.62047	exp	0	non_methy	0	non_H3K9me3	16.0197	H3K36me3	4.41865	H3K27ac	0	non_H3K4me3	0	non_H3K4me1	3.11755	Pol II	0	non_CTCF	0	non_DHS
ADAMTS13	sgADAMTS13_2	GAGAACTCTCAAGGACGCGG	chr9:136321303	-	4.1773	exp	0.877655	methy	0	non_H3K9me3	4.88785	H3K36me3	0	non_H3K27ac	0	non_H3K4me3	0	non_H3K4me1	0	non_Pol II	0	non_CTCF	0	non_DHS
ADAMTS7	sgADAMTS7_8	GATGAGGAACCCAAGGGCCG	chr15:79058573	-	2.03333	exp	0.908059	methy	0	non_H3K9me3	0	non_H3K36me3	0	non_H3K27ac	0	non_H3K4me3	0	non_H3K4me1	0	non_Pol II	0	non_CTCF	0	non_DHS
ADAR	sgADAR_5	AGAACGCATGGGTTTCACAG	chr1:154562740	-	7.64274	exp	0.896092	methy	0	non_H3K9me3	23.216	H3K36me3	0	non_H3K27ac	0	non_H3K4me3	0	non_H3K4me1	0	non_Pol II	0	non_CTCF	0	non_DHS
ADAT1	sgADAT1_1	GTAGTGACAAGATGGCCCGA	chr16:75646269	-	4.42844	exp	0.903169	methy	0	non_H3K9me3	19.1785	H3K36me3	0	non_H3K27ac	0	non_H3K4me3	0	non_H3K4me1	0	non_Pol II	0	non_CTCF	0	non_DHS
ADC	sgADC_3	GTACACGATGGTCTTGGAGG	chr1:33563683	-	2.70027	exp	0.784393	methy	0	non_H3K9me3	7.5564	H3K36me3	0	non_H3K27ac	0	non_H3K4me3	0	non_H3K4me1	0	non_Pol II	0	non_CTCF	0	non_DHS
ADCK3	sgADCK3_2	CAGGAGCTGGGCCCTCGCTG	chr1:227152856	-	6.57145	exp	0.888801	methy	0	non_H3K9me3	6.18616	H3K36me3	0	non_H3K27ac	0	non_H3K4me3	0	non_H3K4me1	0	non_Pol II	0	non_CTCF	0	non_DHS
ADCY6	sgADCY6_3	GGATGAACGGAAAACAGCCT	chr12:49177163	-	4.53745	exp	0.892562	methy	0	non_H3K9me3	6.19663	H3K36me3	0	non_H3K27ac	0	non_H3K4me3	0	non_H3K4me1	0	non_Pol II	0	non_CTCF	0	non_DHS
ADCY9	sgADCY9_9	CAGGAGCACCTTCCTCAAGG	chr16:4164507	-	4.09566	exp	0	non_methy	0	non_H3K9me3	0	non_H3K36me3	0	non_H3K27ac	0	non_H3K4me3	0	non_H3K4me1	0	non_Pol II	0	non_CTCF	0	non_DHS
ADD1	sgADD1_3	AAACAGGTTAGGGACAGCAG	chr4:2909504	-	5.51569	exp	0	non_methy	0	non_H3K9me3	14.1772	H3K36me3	0	non_H3K27ac	0	non_H3K4me3	0	non_H3K4me1	0	non_Pol II	0	non_CTCF	0	non_DHS
ADD3	sgADD3_2	AGGGTCACTTGAAGAACAGG	chr10:111879049	+	5.58467	exp	0	non_methy	0	non_H3K9me3	11.2456	H3K36me3	0	non_H3K27ac	0	non_H3K4me3	0	non_H3K4me1	0	non_Pol II	0	non_CTCF	0	non_DHS
ADGB	sgADGB_2	GAAAAGTGGGATGCAGGCAA	chr6:146956611	+	0	non_exp	0	non_methy	0	non_H3K9me3	0	non_H3K36me3	0	non_H3K27ac	0	non_H3K4me3	0	non_H3K4me1	0	non_Pol II	0	non_CTCF	0	non_DHS
ADGB	sgADGB_5	GAAGGGATACACTTTTGTGG	chr6:147067057	+	0	non_exp	0	non_methy	0	non_H3K9me3	0	non_H3K36me3	0	non_H3K27ac	0	non_H3K4me3	0	non_H3K4me1	0	non_Pol II	0	non_CTCF	0	non_DHS
ADGB	sgADGB_1	GCAGCAGGCAATGCAAAAGG	chr6:147123009	+	0	non_exp	0	non_methy	0	non_H3K9me3	0	non_H3K36me3	0	non_H3K27ac	0	non_H3K4me3	0	non_H3K4me1	0	non_Pol II	0	non_CTCF	0	non_DHS
ADH1C	sgADH1C_8	CCAGGAGGTTCACCTGCAGC	chr4:100266184	-	0.0404218	non_exp	0	non_methy	0	non_H3K9me3	0	non_H3K36me3	0	non_H3K27ac	0	non_H3K4me3	0	non_H3K4me1	0	non_Pol II	0	non_CTCF	0	non_DHS
ADH1C	sgADH1C_3	TGAAAACATAGGTCACCCCA	chr4:100264204	-	0.0404218	non_exp	0	non_methy	0	non_H3K9me3	0	non_H3K36me3	0	non_H3K27ac	0	non_H3K4me3	0	non_H3K4me1	0	non_Pol II	0	non_CTCF	0	non_DHS
ADH5	sgADH5_7	CCTGCAGAGAGCAGCACTTG	chr4:99996188	-	6.93099	exp	0	non_methy	0	non_H3K9me3	12.7303	H3K36me3	0	non_H3K27ac	0	non_H3K4me3	0	non_H3K4me1	0	non_Pol II	0	non_CTCF	0	non_DHS
ADI1	sgADI1_3	TGAGGGACAAGGAGGACCAG	chr2:3504666	-	6.30058	exp	0	non_methy	0	non_H3K9me3	7.85054	H3K36me3	0	non_H3K27ac	0	non_H3K4me3	0	non_H3K4me1	0	non_Pol II	0	non_CTCF	0	non_DHS
ADIPOR1	sgADIPOR1_1	GAAAGAGCCAGGAGAAGCTG	chr1:202914157	+	7.68142	exp	0	non_methy	0	non_H3K9me3	14.2975	H3K36me3	0	non_H3K27ac	0	non_H3K4me3	0	non_H3K4me1	0	non_Pol II	0	non_CTCF	0	non_DHS
ADNP2	sgADNP2_9	TGGGATTCCAACCTACACGC	chr18:77895126	+	5.37572	exp	0.890587	methy	0	non_H3K9me3	12.9045	H3K36me3	0	non_H3K27ac	0	non_H3K4me3	0	non_H3K4me1	0	non_Pol II	0	non_CTCF	0	non_DHS
ADPRH	sgADPRH_9	GAACCTGAGACCGATGCACA	chr3:119305240	-	0.200252	non_exp	0.805699	methy	0	non_H3K9me3	0	non_H3K36me3	0	non_H3K27ac	0	non_H3K4me3	0	non_H3K4me1	0	non_Pol II	0	non_CTCF	0	non_DHS
ADPRHL2	sgADPRHL2_2	GGCTAGCAGGGACTGCACCA	chr1:36556887	-	6.82431	exp	0	non_methy	0	non_H3K9me3	22.1105	H3K36me3	0	non_H3K27ac	0	non_H3K4me3	0	non_H3K4me1	0	non_Pol II	0	non_CTCF	0	non_DHS
ADPRM	sgADPRM_6	AACATCTGCGATGACGCCAA	chr17:10608302	-	2.33769	exp	0.883217	methy	0	non_H3K9me3	12.725	H3K36me3	0	non_H3K27ac	0	non_H3K4me3	0	non_H3K4me1	0	non_Pol II	0	non_CTCF	0	non_DHS
ADRA1A	sgADRA1A_4	GGTCGATGGAGATGATGCAG	chr8:26722117	+	0	non_exp	0.701005	non_methy	0	non_H3K9me3	0	non_H3K36me3	0	non_H3K27ac	0	non_H3K4me3	0	non_H3K4me1	0	non_Pol II	0	non_CTCF	0	non_DHS
ADRB1	sgADRB1_2	CAGCCGCGGCGTCTTGGCGA	chr10:115804139	-	1.06817	non_exp	0.553324	non_methy	0	non_H3K9me3	0	non_H3K36me3	4.51735	H3K27ac	15.2823	H3K4me3	0	non_H3K4me1	0	non_Pol II	0	non_CTCF	0	non_DHS
AEBP2	sgAEBP2_8	GAAGAATCTCCTTCTAAAGC	chr12:19646851	+	4.85092	exp	0	non_methy	0	non_H3K9me3	8.80065	H3K36me3	0	non_H3K27ac	0	non_H3K4me3	0	non_H3K4me1	0	non_Pol II	0	non_CTCF	0	non_DHS
AEN	sgAEN_8	GCGGGTACGGTAGTCAGCGA	chr15:89169898	-	6.15754	exp	0.929725	methy	0	non_H3K9me3	14.2383	H3K36me3	0	non_H3K27ac	0	non_H3K4me3	0	non_H3K4me1	0	non_Pol II	0	non_CTCF	0	non_DHS
AFAP1	sgAFAP1_5	GAAGCTGTGCCGCTGAGCCC	chr4:7857222	-	3.93439	exp	0.911335	methy	0	non_H3K9me3	0	non_H3K36me3	0	non_H3K27ac	0	non_H3K4me3	0	non_H3K4me1	0	non_Pol II	0	non_CTCF	0	non_DHS
AFAP1L2	sgAFAP1L2_9	GAGCCCAACACTTACATCGA	chr10:116061183	-	1.93201	exp	0.674537	non_methy	0	non_H3K9me3	0	non_H3K36me3	0	non_H3K27ac	0	non_H3K4me3	0	non_H3K4me1	0	non_Pol II	0	non_CTCF	0	non_DHS
AFF4	sgAFF4_3	GTGGCTACTAGAATCATCCC	chr5:132234018	+	5.25937	exp	0	non_methy	0	non_H3K9me3	15.8146	H3K36me3	0	non_H3K27ac	0	non_H3K4me3	0	non_H3K4me1	0	non_Pol II	0	non_CTCF	0	non_DHS
AFG3L2	sgAFG3L2_5	GCTACCACACGCTCTTCTGG	chr18:12367348	-	5.66269	exp	0.888368	methy	0	non_H3K9me3	10.1161	H3K36me3	0	non_H3K27ac	0	non_H3K4me3	0	non_H3K4me1	0	non_Pol II	0	non_CTCF	0	non_DHS
AGAP11	sgAGAP11_8	CCACCGCTGATGAGGACCTG	chr10:88769382	+	0.0779259	non_exp	0.872269	methy	0	non_H3K9me3	0	non_H3K36me3	0	non_H3K27ac	0	non_H3K4me3	0	non_H3K4me1	0	non_Pol II	0	non_CTCF	0	non_DHS
AGBL3	sgAGBL3_6	AATCAGGAACAGCTTTACCA	chr7:134728853	+	1.48827	non_exp	0	non_methy	0	non_H3K9me3	0	non_H3K36me3	0	non_H3K27ac	0	non_H3K4me3	0	non_H3K4me1	0	non_Pol II	0	non_CTCF	0	non_DHS
AGBL5	sgAGBL5_5	AAGCAGTAGAGTACACCCAG	chr2:27277954	+	6.07235	exp	0	non_methy	0	non_H3K9me3	18.1328	H3K36me3	0	non_H3K27ac	0	non_H3K4me3	0	non_H3K4me1	3.41141	Pol II	0	non_CTCF	0	non_DHS
AGER	sgAGER_5	GCTGAAGCTACAGGAGAAGG	chr6:32150676	+	1.31395	non_exp	0	non_methy	0	non_H3K9me3	7.32771	H3K36me3	0	non_H3K27ac	0	non_H3K4me3	0	non_H3K4me1	4.8059	Pol II	0	non_CTCF	0	non_DHS
AGFG1	sgAGFG1_7	GCCAGAACAAGCCAAAGTCG	chr2:228388488	+	5.08271	exp	0.896718	methy	0	non_H3K9me3	6.9428	H3K36me3	0	non_H3K27ac	0	non_H3K4me3	0	non_H3K4me1	0	non_Pol II	0	non_CTCF	0	non_DHS
AGFG2	sgAGFG2_8	ACAGGCCAGACACCTTCCCA	chr7:100153229	+	3.44418	exp	0	non_methy	0	non_H3K9me3	7.67626	H3K36me3	0	non_H3K27ac	0	non_H3K4me3	0	non_H3K4me1	0	non_Pol II	0	non_CTCF	0	non_DHS
AGGF1	sgAGGF1_6	GACGAAGCCATTACCAGTGA	chr5:76342448	+	5.66888	exp	0.949856	methy	0	non_H3K9me3	4.09494	H3K36me3	0	non_H3K27ac	0	non_H3K4me3	0	non_H3K4me1	0	non_Pol II	0	non_CTCF	0	non_DHS
AGK	sgAGK_2	AAACTACTGGTCTCTCCCAG	chr7:141315307	-	6.37168	exp	0	non_methy	0	non_H3K9me3	4.89126	H3K36me3	0	non_H3K27ac	0	non_H3K4me3	0	non_H3K4me1	0	non_Pol II	0	non_CTCF	0	non_DHS
AGO1	sgAGO1_1	GAGGTGACAATCCCTGGGGA	chr1:36358707	+	5.01611	exp	0	non_methy	0	non_H3K9me3	12.9325	H3K36me3	0	non_H3K27ac	0	non_H3K4me3	0	non_H3K4me1	0	non_Pol II	0	non_CTCF	0	non_DHS
AGO2	sgAGO2_2	GAGGTCACGCTGCCAGGAGA	chr8:141572705	-	4.88879	exp	0.896026	methy	0	non_H3K9me3	10.4647	H3K36me3	0	non_H3K27ac	0	non_H3K4me3	0	non_H3K4me1	0	non_Pol II	0	non_CTCF	0	non_DHS
AGPAT3	sgAGPAT3_3	CCGGAGGCACTTGACTGCGG	chr21:45390661	-	5.11811	exp	0.92687	methy	0	non_H3K9me3	8.37337	H3K36me3	5.41772	H3K27ac	0	non_H3K4me3	0	non_H3K4me1	0	non_Pol II	0	non_CTCF	0	non_DHS
AGPAT6	sgAGPAT6_1	GAAAACAGACCAAGAAATGG	chr8:41469700	+	2.75466	exp	0	non_methy	0	non_H3K9me3	6.05945	H3K36me3	0	non_H3K27ac	0	non_H3K4me3	0	non_H3K4me1	0	non_Pol II	0	non_CTCF	0	non_DHS
AHCTF1	sgAHCTF1_9	GAGCATCAAGAAATGGATGA	chr1:247024455	-	4.607	exp	0	non_methy	0	non_H3K9me3	0	non_H3K36me3	0	non_H3K27ac	0	non_H3K4me3	0	non_H3K4me1	0	non_Pol II	0	non_CTCF	0	non_DHS
AHCY	sgAHCY_6	TAACATTGGACACTTTGACG	chr20:32878200	-	8.70438	exp	0.912688	methy	0	non_H3K9me3	17.7843	H3K36me3	0	non_H3K27ac	0	non_H3K4me3	0	non_H3K4me1	0	non_Pol II	0	non_CTCF	0	non_DHS
AHCYL1	sgAHCYL1_7	ACACATCACAGCCCAGACAG	chr1:110555063	+	7.19555	exp	0	non_methy	0	non_H3K9me3	19.1306	H3K36me3	0	non_H3K27ac	0	non_H3K4me3	0	non_H3K4me1	0	non_Pol II	0	non_CTCF	0	non_DHS
AHR	sgAHR_6	GCAAACAAAGCCAACTGAGG	chr7:17373611	-	2.47457	exp	0.882687	methy	0	non_H3K9me3	3.8422	H3K36me3	0	non_H3K27ac	0	non_H3K4me3	0	non_H3K4me1	0	non_Pol II	0	non_CTCF	0	non_DHS
AHSA1	sgAHSA1_6	TGAGCCTGACACAAATCTCG	chr14:77929008	+	8.47558	exp	0.937446	methy	0	non_H3K9me3	13.0993	H3K36me3	0	non_H3K27ac	0	non_H3K4me3	0	non_H3K4me1	0	non_Pol II	0	non_CTCF	0	non_DHS
AHSA2	sgAHSA2_9	GGTTCAGGCCTCATCTCCAG	chr2:61412636	+	4.82098	exp	0	non_methy	0	non_H3K9me3	16.0076	H3K36me3	0	non_H3K27ac	0	non_H3K4me3	0	non_H3K4me1	0	non_Pol II	0	non_CTCF	0	non_DHS
AHSG	sgAHSG_7	TGAGATTGAAATAGACACCC	chr3:186333494	+	0	non_exp	0	non_methy	0	non_H3K9me3	0	non_H3K36me3	0	non_H3K27ac	0	non_H3K4me3	0	non_H3K4me1	0	non_Pol II	0	non_CTCF	0	non_DHS
AHSP	sgAHSP_2	GCTGAACTCCTTCAATCCTG	chr16:31539498	-	0	non_exp	0.349324	non_methy	0	non_H3K9me3	0	non_H3K36me3	0	non_H3K27ac	0	non_H3K4me3	0	non_H3K4me1	0	non_Pol II	0	non_CTCF	0	non_DHS
AIDA	sgAIDA_2	TGCCAGGTACTTTATTACCA	chr1:222849547	-	3.12536	exp	0	non_methy	0	non_H3K9me3	12.0599	H3K36me3	0	non_H3K27ac	0	non_H3K4me3	0	non_H3K4me1	0	non_Pol II	0	non_CTCF	0	non_DHS
AIF1L	sgAIF1L_2	GAAAAGCTCACAGCCTTCAA	chr9:133987029	+	5.75847	exp	0	non_methy	0	non_H3K9me3	0	non_H3K36me3	0	non_H3K27ac	0	non_H3K4me3	0	non_H3K4me1	0	non_Pol II	0	non_CTCF	0	non_DHS
AIFM1	sgAIFM1_4	GCTTTCAGCTTCAGAAGGAG	chrX:129281840	-	8.07126	exp	0	non_methy	0	non_H3K9me3	12.0332	H3K36me3	0	non_H3K27ac	0	non_H3K4me3	0	non_H3K4me1	0	non_Pol II	0	non_CTCF	0	non_DHS
AIFM3	sgAIFM3_3	GAAGTTCTACATGCAGACGG	chr22:21331176	+	0.399501	non_exp	0.714998	non_methy	0	non_H3K9me3	0	non_H3K36me3	0	non_H3K27ac	0	non_H3K4me3	0	non_H3K4me1	0	non_Pol II	0	non_CTCF	0	non_DHS
AIM1L	sgAIM1L_10	GGTCTCGAGTCTGGGAGAGG	chr1:26672072	+	1.42609	non_exp	0.600381	non_methy	0	non_H3K9me3	0	non_H3K36me3	0	non_H3K27ac	0	non_H3K4me3	0	non_H3K4me1	0	non_Pol II	0	non_CTCF	21	DHS
AIM1L	sgAIM1L_9	TGGGAGGTCATGTGGACCGG	chr1:26672579	-	1.42609	non_exp	0.847824	methy	0	non_H3K9me3	0	non_H3K36me3	0	non_H3K27ac	0	non_H3K4me3	0	non_H3K4me1	0	non_Pol II	0	non_CTCF	26	DHS
AIMP1	sgAIMP1_1	GCGTGCAGTGGAGTACCAGA	chr4:107249253	-	6.68678	exp	0.922032	methy	0	non_H3K9me3	13.7396	H3K36me3	0	non_H3K27ac	0	non_H3K4me3	0	non_H3K4me1	0	non_Pol II	0	non_CTCF	0	non_DHS
AIP	sgAIP_8	ACAACCGGTTGCCCTCCTGG	chr11:67257589	-	6.89661	exp	0.90587	methy	0	non_H3K9me3	7.15344	H3K36me3	0	non_H3K27ac	0	non_H3K4me3	0	non_H3K4me1	0	non_Pol II	0	non_CTCF	31	DHS
AK2	sgAK2_2	AGGCTGATTCACCCCAAGAG	chr1:33480178	-	4.07641	exp	0	non_methy	0	non_H3K9me3	9.63582	H3K36me3	0	non_H3K27ac	0	non_H3K4me3	0	non_H3K4me1	0	non_Pol II	0	non_CTCF	0	non_DHS
AK3	sgAK3_3	AACAACGCCTTACTGCTCGC	chr9:4719195	-	5.06444	exp	0.852462	methy	0	non_H3K9me3	15.9501	H3K36me3	0	non_H3K27ac	0	non_H3K4me3	0	non_H3K4me1	0	non_Pol II	0	non_CTCF	0	non_DHS
AK4	sgAK4_4	TGAACCGTTAGTCCAGCAGG	chr1:65690455	+	4.88006	exp	0.808627	methy	0	non_H3K9me3	6.80488	H3K36me3	0	non_H3K27ac	0	non_H3K4me3	0	non_H3K4me1	0	non_Pol II	0	non_CTCF	0	non_DHS
AK6	sgAK6_10	CTTCCGAACATCCTGCTCAC	chr5:68665292	-	6.15593	exp	0.0784521	non_methy	0	non_H3K9me3	0	non_H3K36me3	55.7566	H3K27ac	35.3997	H3K4me3	0	non_H3K4me1	0	non_Pol II	0	non_CTCF	326	DHS
AKAP1	sgAKAP1_4	GAAGAGCAGCTCATCCCAGG	chr17:55183563	+	7.21058	exp	0	non_methy	0	non_H3K9me3	0	non_H3K36me3	0	non_H3K27ac	0	non_H3K4me3	0	non_H3K4me1	3.9548	Pol II	3.74441	CTCF	0	non_DHS
AKAP10	sgAKAP10_10	GAATCCAATATCTGCAGGGA	chr17:19839663	-	5.33794	exp	0	non_methy	0	non_H3K9me3	17.2517	H3K36me3	0	non_H3K27ac	0	non_H3K4me3	0	non_H3K4me1	0	non_Pol II	0	non_CTCF	0	non_DHS
AKAP12	sgAKAP12_2	TGTGAAGAAAGATGAAGGGG	chr6:151670126	+	6.27732	exp	0	non_methy	0	non_H3K9me3	4.62813	H3K36me3	0	non_H3K27ac	0	non_H3K4me3	0	non_H3K4me1	0	non_Pol II	0	non_CTCF	0	non_DHS
AKAP4	sgAKAP4_2	GAAATGAAAGAGAGGGACAA	chrX:49957928	-	0.0444357	non_exp	0	non_methy	0	non_H3K9me3	0	non_H3K36me3	0	non_H3K27ac	0	non_H3K4me3	0	non_H3K4me1	0	non_Pol II	0	non_CTCF	0	non_DHS
AKAP8	sgAKAP8_6	GCTGGACCTGCCAACACCCA	chr19:15487789	-	6.06989	exp	0	non_methy	0	non_H3K9me3	0	non_H3K36me3	0	non_H3K27ac	0	non_H3K4me3	3.47392	H3K4me1	0	non_Pol II	0	non_CTCF	0	non_DHS
AKAP8L	sgAKAP8L_8	AGAGACCAGGATCTGACCCA	chr19:15508333	-	5.73548	exp	0	non_methy	0	non_H3K9me3	16.4574	H3K36me3	0	non_H3K27ac	0	non_H3K4me3	0	non_H3K4me1	0	non_Pol II	0	non_CTCF	0	non_DHS
AKAP9	sgAKAP9_2	GAAGCCTCTTCTGTAAACAG	chr7:91652273	-	4.34371	exp	0	non_methy	0	non_H3K9me3	6.52237	H3K36me3	0	non_H3K27ac	0	non_H3K4me3	0	non_H3K4me1	0	non_Pol II	0	non_CTCF	0	non_DHS
AKR1A1	sgAKR1A1_9	GGAGACTTGGAAGGCTCTGG	chr1:46033720	+	6.69964	exp	0	non_methy	0	non_H3K9me3	13.5879	H3K36me3	0	non_H3K27ac	0	non_H3K4me3	0	non_H3K4me1	0	non_Pol II	0	non_CTCF	0	non_DHS
AKR1B1	sgAKR1B1_9	AGATCATCTCCACCTGGAGA	chr7:134133790	+	8.04201	exp	0	non_methy	0	non_H3K9me3	16.946	H3K36me3	0	non_H3K27ac	0	non_H3K4me3	0	non_H3K4me1	0	non_Pol II	0	non_CTCF	0	non_DHS
AKR1C4	sgAKR1C4_4	ACAGATGGTCCAACCAGCCT	chr10:5246363	+	0	non_exp	0	non_methy	0	non_H3K9me3	0	non_H3K36me3	0	non_H3K27ac	0	non_H3K4me3	0	non_H3K4me1	0	non_Pol II	0	non_CTCF	0	non_DHS
AKR7A2	sgAKR7A2_9	GGGCAGCCGAGGTCACACTG	chr1:19632544	+	7.19341	exp	0.907609	methy	0	non_H3K9me3	14.2975	H3K36me3	0	non_H3K27ac	0	non_H3K4me3	0	non_H3K4me1	0	non_Pol II	0	non_CTCF	0	non_DHS
AKT2	sgAKT2_7	TGGGTACAAGGAGAGGCCCG	chr19:40762881	-	5.57444	exp	0.908792	methy	0	non_H3K9me3	13.8515	H3K36me3	4.68503	H3K27ac	0	non_H3K4me3	0	non_H3K4me1	0	non_Pol II	0	non_CTCF	0	non_DHS
ALAD	sgALAD_4	GACCTTCCCCAACCTCCTGG	chr9:116153126	-	4.8693	exp	0	non_methy	0	non_H3K9me3	8.31394	H3K36me3	0	non_H3K27ac	0	non_H3K4me3	0	non_H3K4me1	0	non_Pol II	0	non_CTCF	0	non_DHS
ALDH16A1	sgALDH16A1_1	AGGTGATCCAGAAGCACCAG	chr19:49962935	+	5.2064	exp	0	non_methy	0	non_H3K9me3	4.71357	H3K36me3	4.14047	H3K27ac	0	non_H3K4me3	0	non_H3K4me1	0	non_Pol II	0	non_CTCF	0	non_DHS
ALDH1A2	sgALDH1A2_7	TTCCAGGCAAACATCAGCAG	chr15:58285240	+	4.438	exp	0	non_methy	0	non_H3K9me3	0	non_H3K36me3	0	non_H3K27ac	0	non_H3K4me3	0	non_H3K4me1	0	non_Pol II	0	non_CTCF	37	DHS
ALDH1B1	sgALDH1B1_10	TAAGAGCCCCAGCATCGTGC	chr9:38396609	+	7.14528	exp	0.931495	methy	0	non_H3K9me3	15.693	H3K36me3	0	non_H3K27ac	0	non_H3K4me3	0	non_H3K4me1	0	non_Pol II	0	non_CTCF	0	non_DHS
ALDH3A2	sgALDH3A2_2	CCATGGAGCTCGAAGTCCGG	chr17:19552283	+	5.98649	exp	0.0282035	non_methy	0	non_H3K9me3	0	non_H3K36me3	11.5017	H3K27ac	54.9021	H3K4me3	0	non_H3K4me1	5.14324	Pol II	4.19834	CTCF	0	non_DHS
ALDH3B1	sgALDH3B1_3	GCAGCGAGGGCTCCCACGAG	chr11:67786341	-	1.04699	non_exp	0.872609	methy	0	non_H3K9me3	0	non_H3K36me3	0	non_H3K27ac	0	non_H3K4me3	0	non_H3K4me1	0	non_Pol II	0	non_CTCF	0	non_DHS
ALDH5A1	sgALDH5A1_6	TGGCAGGTTCGATACAGAGG	chr6:24532341	+	5.24207	exp	0.92278	methy	0	non_H3K9me3	0	non_H3K36me3	0	non_H3K27ac	0	non_H3K4me3	0	non_H3K4me1	0	non_Pol II	0	non_CTCF	0	non_DHS
ALDH7A1	sgALDH7A1_8	ATTTCCACAGATCATGGCGA	chr5:125912782	+	6.07367	exp	0.898617	methy	0	non_H3K9me3	16.3901	H3K36me3	0	non_H3K27ac	0	non_H3K4me3	0	non_H3K4me1	0	non_Pol II	0	non_CTCF	0	non_DHS
ALDOA	sgALDOA_9	CATTGGCACCGAGAACACCG	chr16:30078796	+	9.5588	exp	0.918853	methy	0	non_H3K9me3	14.7435	H3K36me3	66.9245	H3K27ac	0	non_H3K4me3	0	non_H3K4me1	5.09574	Pol II	0	non_CTCF	36	DHS
ALG1	sgALG1_3	GCCACTCACTGCAGAACCCC	chr16:5122048	-	4.36936	exp	0	non_methy	0	non_H3K9me3	0	non_H3K36me3	0	non_H3K27ac	62.0906	H3K4me3	0	non_H3K4me1	3.99471	Pol II	0	non_CTCF	0	non_DHS
ALG12	sgALG12_4	CAGCGAAAGCACGTAAACCG	chr22:50307067	+	3.98346	exp	0.930048	methy	0	non_H3K9me3	13.2	H3K36me3	0	non_H3K27ac	0	non_H3K4me3	0	non_H3K4me1	0	non_Pol II	0	non_CTCF	0	non_DHS
ALG1L2	sgALG1L2_3	ACGGAGCGGGATTCTGGGAG	chr3:129810984	+	0.30613	non_exp	0.861205	methy	0	non_H3K9me3	0	non_H3K36me3	0	non_H3K27ac	0	non_H3K4me3	0	non_H3K4me1	0	non_Pol II	0	non_CTCF	0	non_DHS
ALG1L2	sgALG1L2_5	ACGTGTCCAGACAGACATCC	chr3:129814905	-	0.509098	non_exp	0.292451	non_methy	0	non_H3K9me3	0	non_H3K36me3	0	non_H3K27ac	0	non_H3K4me3	0	non_H3K4me1	0	non_Pol II	0	non_CTCF	46	DHS
ALG3	sgALG3_1	GCCGCAGCACAAAGATGGAG	chr3:183963077	+	5.89454	exp	0.883468	methy	0	non_H3K9me3	9.41902	H3K36me3	0	non_H3K27ac	0	non_H3K4me3	0	non_H3K4me1	0	non_Pol II	0	non_CTCF	0	non_DHS
ALG5	sgALG5_3	AGCAGTTGTAAATGCAACGA	chr13:37569707	+	6.40024	exp	0.800008	methy	0	non_H3K9me3	5.38039	H3K36me3	0	non_H3K27ac	0	non_H3K4me3	0	non_H3K4me1	0	non_Pol II	0	non_CTCF	0	non_DHS
ALG6	sgALG6_1	GCTGATTTACATACCTGCAG	chr1:63872004	+	5.49064	exp	0	non_methy	0	non_H3K9me3	0	non_H3K36me3	0	non_H3K27ac	0	non_H3K4me3	0	non_H3K4me1	0	non_Pol II	0	non_CTCF	0	non_DHS
ALG8	sgALG8_8	TATCACAGGCAACTTCAGAG	chr11:77835249	-	6.82879	exp	0	non_methy	0	non_H3K9me3	11.5713	H3K36me3	0	non_H3K27ac	0	non_H3K4me3	0	non_H3K4me1	0	non_Pol II	0	non_CTCF	0	non_DHS
ALG9	sgALG9_8	GCCTTCTTGGTTCTCAGCAC	chr11:111731293	-	1.12786	non_exp	0	non_methy	0	non_H3K9me3	13.2912	H3K36me3	0	non_H3K27ac	0	non_H3K4me3	0	non_H3K4me1	0	non_Pol II	0	non_CTCF	0	non_DHS
ALKBH2	sgALKBH2_3	GGACAGATTCCTGGTGAAAG	chr12:109530570	-	6.30642	exp	0	non_methy	0	non_H3K9me3	0	non_H3K36me3	0	non_H3K27ac	0	non_H3K4me3	0	non_H3K4me1	5.3235	Pol II	0	non_CTCF	0	non_DHS
ALKBH4	sgALKBH4_9	TGTCGGAGCAGTAAATGAAA	chr7:102100218	+	5.39093	exp	0.922026	methy	0	non_H3K9me3	6.97916	H3K36me3	0	non_H3K27ac	0	non_H3K4me3	0	non_H3K4me1	0	non_Pol II	0	non_CTCF	0	non_DHS
ALKBH5	sgALKBH5_1	CATCAGGGTCTGCCTTGCGG	chr17:18110255	-	7.81493	exp	0.89722	methy	0	non_H3K9me3	20.0498	H3K36me3	0	non_H3K27ac	0	non_H3K4me3	0	non_H3K4me1	0	non_Pol II	0	non_CTCF	27	DHS
ALKBH8	sgALKBH8_10	AGCCTGGTTGTTGCCAATGG	chr11:107427710	-	5.28329	exp	0	non_methy	0	non_H3K9me3	0	non_H3K36me3	0	non_H3K27ac	0	non_H3K4me3	0	non_H3K4me1	0	non_Pol II	0	non_CTCF	0	non_DHS
ALOX12	sgALOX12_9	GGGTAACCCTTCCTTCCAGG	chr17:6902042	-	1.42371	non_exp	0	non_methy	0	non_H3K9me3	7.66246	H3K36me3	0	non_H3K27ac	0	non_H3K4me3	0	non_H3K4me1	0	non_Pol II	0	non_CTCF	0	non_DHS
ALPP	sgALPP_1	ACTGGGGCCTGAGATACCCC	chr2:233243968	+	0	non_exp	0	non_methy	0	non_H3K9me3	0	non_H3K36me3	0	non_H3K27ac	0	non_H3K4me3	0	non_H3K4me1	0	non_Pol II	0	non_CTCF	0	non_DHS
ALYREF	sgALYREF_9	GCAGTACAACGGCGTCCCTC	chr17:79847064	-	9.12918	exp	0.947769	methy	0	non_H3K9me3	24.7245	H3K36me3	0	non_H3K27ac	0	non_H3K4me3	0	non_H3K4me1	0	non_Pol II	0	non_CTCF	22	DHS
AMACR	sgAMACR_3	GCACAGACGCCGCAGCACGG	chr5:34007915	+	0.789163	non_exp	0.0492241	non_methy	0	non_H3K9me3	0	non_H3K36me3	25.6504	H3K27ac	53.755	H3K4me3	0	non_H3K4me1	4.77801	Pol II	0	non_CTCF	200	DHS
AMBRA1	sgAMBRA1_4	GCAGGAGCTGAGCCGTAGGG	chr11:46567248	+	4.99023	exp	0.910014	methy	0	non_H3K9me3	10.5108	H3K36me3	0	non_H3K27ac	0	non_H3K4me3	0	non_H3K4me1	0	non_Pol II	0	non_CTCF	0	non_DHS
AMFR	sgAMFR_6	AGACAAGTCCGGCAAACCAG	chr16:56443380	+	2.92826	exp	0.861087	methy	0	non_H3K9me3	17.4138	H3K36me3	0	non_H3K27ac	0	non_H3K4me3	0	non_H3K4me1	0	non_Pol II	0	non_CTCF	0	non_DHS
AMOT	sgAMOT_3	AGAGGATCTCAACCATCTGC	chrX:112058654	+	7.94634	exp	0	non_methy	0	non_H3K9me3	17.1359	H3K36me3	0	non_H3K27ac	0	non_H3K4me3	0	non_H3K4me1	0	non_Pol II	0	non_CTCF	0	non_DHS
AMOTL1	sgAMOTL1_5	GGGGCTATAACAAGCAGAAG	chr11:94528183	-	5.03953	exp	0	non_methy	0	non_H3K9me3	0	non_H3K36me3	0	non_H3K27ac	0	non_H3K4me3	0	non_H3K4me1	0	non_Pol II	0	non_CTCF	0	non_DHS
AMPD2	sgAMPD2_10	GTAGTACAGGTAGTAGGCAT	chr1:110172055	-	2.92854	exp	0	non_methy	0	non_H3K9me3	16.7386	H3K36me3	0	non_H3K27ac	0	non_H3K4me3	0	non_H3K4me1	0	non_Pol II	0	non_CTCF	0	non_DHS
AMPD3	sgAMPD3_1	CGACCTGGAGACCTACACGG	chr11:10506524	+	0.499732	non_exp	0.815788	methy	0	non_H3K9me3	0	non_H3K36me3	0	non_H3K27ac	0	non_H3K4me3	0	non_H3K4me1	0	non_Pol II	0	non_CTCF	0	non_DHS
AMTN	sgAMTN_6	GGAACAAGGAATGGATGATG	chr4:71396776	-	0	non_exp	0	non_methy	0	non_H3K9me3	0	non_H3K36me3	0	non_H3K27ac	0	non_H3K4me3	0	non_H3K4me1	0	non_Pol II	0	non_CTCF	0	non_DHS
AMY1A	sgAMY1A_5	TGTGGTAATGCTGTGAGTGC	chr1:104200452	+	0	non_exp	0	non_methy	0	non_H3K9me3	0	non_H3K36me3	0	non_H3K27ac	0	non_H3K4me3	0	non_H3K4me1	0	non_Pol II	0	non_CTCF	0	non_DHS
ANAPC1	sgANAPC1_7	GGACAACGATGATTGCAGCA	chr2:112638361	-	4.04111	exp	0.927826	methy	0	non_H3K9me3	0	non_H3K36me3	0	non_H3K27ac	0	non_H3K4me3	0	non_H3K4me1	0	non_Pol II	0	non_CTCF	0	non_DHS
ANAPC11	sgANAPC11_10	GCCCCATGTGCCGCCAGGAA	chr17:79857904	+	6.716	exp	0.870679	methy	0	non_H3K9me3	10.6329	H3K36me3	0	non_H3K27ac	0	non_H3K4me3	0	non_H3K4me1	3.95234	Pol II	0	non_CTCF	30	DHS
ANAPC2	sgANAPC2_4	TACGCAGGTAGGGATCCAGG	chr9:140082291	+	5.85474	exp	0.315424	non_methy	0	non_H3K9me3	0	non_H3K36me3	26.0597	H3K27ac	66.3405	H3K4me3	0	non_H3K4me1	5.22915	Pol II	0	non_CTCF	0	non_DHS
ANAPC5	sgANAPC5_10	GCGGCCATACAGCCTCCAGA	chr12:121766121	+	6.65624	exp	0.838902	methy	0	non_H3K9me3	17.4357	H3K36me3	0	non_H3K27ac	0	non_H3K4me3	0	non_H3K4me1	0	non_Pol II	0	non_CTCF	0	non_DHS
ANGPT4	sgANGPT4_3	GGTGTAGACACCACTGGCAC	chr20:861847	+	0	non_exp	0	non_methy	0	non_H3K9me3	0	non_H3K36me3	0	non_H3K27ac	0	non_H3K4me3	0	non_H3K4me1	0	non_Pol II	0	non_CTCF	0	non_DHS
ANGPTL1	sgANGPTL1_4	GTAGGAAGAATAGCACACCT	chr1:178834869	+	2.46923	exp	0	non_methy	0	non_H3K9me3	0	non_H3K36me3	0	non_H3K27ac	0	non_H3K4me3	0	non_H3K4me1	0	non_Pol II	0	non_CTCF	0	non_DHS
ANGPTL7	sgANGPTL7_4	GAGTGAACTGAACAAGAAGC	chr1:11249825	+	3.20395	exp	0	non_methy	0	non_H3K9me3	10.5207	H3K36me3	0	non_H3K27ac	0	non_H3K4me3	0	non_H3K4me1	0	non_Pol II	0	non_CTCF	0	non_DHS
ANK3	sgANK3_5	GATACACCTTCTCCTGAGGG	chr10:61846491	+	2.50364	exp	0	non_methy	0	non_H3K9me3	4.03672	H3K36me3	0	non_H3K27ac	0	non_H3K4me3	0	non_H3K4me1	0	non_Pol II	0	non_CTCF	0	non_DHS
ANKDD1B	sgANKDD1B_10	TTAGAGCCATTGAGGAGCAG	chr5:74962792	+	0.333999	non_exp	0	non_methy	0	non_H3K9me3	0	non_H3K36me3	0	non_H3K27ac	0	non_H3K4me3	0	non_H3K4me1	0	non_Pol II	0	non_CTCF	0	non_DHS
ANKFY1	sgANKFY1_8	TGACAGACACCACATCCGGA	chr17:4088128	+	5.26734	exp	0.89631	methy	0	non_H3K9me3	17.4138	H3K36me3	0	non_H3K27ac	0	non_H3K4me3	0	non_H3K4me1	0	non_Pol II	0	non_CTCF	0	non_DHS
ANKHD1	sgANKHD1_3	GATGCACACTGCCTTAATGG	chr5:139828860	+	0.979843	non_exp	0	non_methy	0	non_H3K9me3	16.1317	H3K36me3	0	non_H3K27ac	0	non_H3K4me3	0	non_H3K4me1	0	non_Pol II	0	non_CTCF	0	non_DHS
ANKLE2	sgANKLE2_9	ACAGTCAAATCCGAGACAGG	chr12:133306547	+	5.10254	exp	0.653584	non_methy	0	non_H3K9me3	18.6556	H3K36me3	0	non_H3K27ac	0	non_H3K4me3	0	non_H3K4me1	0	non_Pol II	0	non_CTCF	0	non_DHS
ANKRD1	sgANKRD1_7	GATGCTCCGCGCACTCATAG	chr10:92675577	+	0.796729	non_exp	0.873753	methy	0	non_H3K9me3	0	non_H3K36me3	0	non_H3K27ac	0	non_H3K4me3	0	non_H3K4me1	3.75458	Pol II	0	non_CTCF	0	non_DHS
ANKRD11	sgANKRD11_5	AGAGCGAGCCAAGAAAGAGA	chr16:89348842	-	5.36558	exp	0.906679	methy	0	non_H3K9me3	8.37337	H3K36me3	0	non_H3K27ac	0	non_H3K4me3	0	non_H3K4me1	0	non_Pol II	0	non_CTCF	0	non_DHS
ANKRD12	sgANKRD12_10	GAACCTTTGAAAACTCCAGA	chr18:9256284	+	3.13665	exp	0	non_methy	0	non_H3K9me3	0	non_H3K36me3	0	non_H3K27ac	0	non_H3K4me3	0	non_H3K4me1	0	non_Pol II	0	non_CTCF	0	non_DHS
ANKRD13A	sgANKRD13A_10	ACGCACAGAACATCTGACCG	chr12:110463585	+	5.06736	exp	0.876774	methy	0	non_H3K9me3	3.49331	H3K36me3	0	non_H3K27ac	0	non_H3K4me3	0	non_H3K4me1	0	non_Pol II	0	non_CTCF	0	non_DHS
ANKRD13D	sgANKRD13D_3	GTGGGCAAAGAGAACCGCCA	chr11:67057654	+	4.10499	exp	0.855976	methy	0	non_H3K9me3	0	non_H3K36me3	0	non_H3K27ac	50.7198	H3K4me3	0	non_H3K4me1	0	non_Pol II	0	non_CTCF	0	non_DHS
ANKRD16	sgANKRD16_10	CCACCAACCGAGACTACAAG	chr10:5931102	-	4.15706	exp	0.0857681	non_methy	0	non_H3K9me3	0	non_H3K36me3	17.2282	H3K27ac	52.9999	H3K4me3	0	non_H3K4me1	4.68315	Pol II	0	non_CTCF	0	non_DHS
ANKRD18B	sgANKRD18B_8	TGGACCAAGAGTATGCGGGT	chr9:33524543	+	2.58141	exp	0.0498745	non_methy	0	non_H3K9me3	0	non_H3K36me3	20.4438	H3K27ac	51.0212	H3K4me3	0	non_H3K4me1	7.59265	Pol II	0	non_CTCF	66	DHS
ANKRD27	sgANKRD27_8	GTAAATGCCACAGACTACCA	chr19:33117670	-	5.31756	exp	0	non_methy	0	non_H3K9me3	8.72192	H3K36me3	0	non_H3K27ac	0	non_H3K4me3	0	non_H3K4me1	0	non_Pol II	0	non_CTCF	0	non_DHS
ANKRD31	sgANKRD31_7	AAGGTGTTGTGTTCTACAGG	chr5:74442468	-	0.834811	non_exp	0	non_methy	0	non_H3K9me3	0	non_H3K36me3	0	non_H3K27ac	0	non_H3K4me3	0	non_H3K4me1	0	non_Pol II	0	non_CTCF	0	non_DHS
ANKRD31	sgANKRD31_9	GGAGAAAGTGAACCTGATTG	chr5:74400783	+	0.834811	non_exp	0	non_methy	0	non_H3K9me3	0	non_H3K36me3	0	non_H3K27ac	0	non_H3K4me3	0	non_H3K4me1	0	non_Pol II	0	non_CTCF	0	non_DHS
ANKRD34B	sgANKRD34B_5	ATTAATGAGAGCAACGACCG	chr5:79855714	-	2.17978	exp	0.838942	methy	0	non_H3K9me3	0	non_H3K36me3	0	non_H3K27ac	0	non_H3K4me3	0	non_H3K4me1	0	non_Pol II	0	non_CTCF	0	non_DHS
ANKRD36B	sgANKRD36B_8	CAGGCTACAACTGACGAGGA	chr2:98169687	-	1.68363	exp	0.880373	methy	0	non_H3K9me3	0	non_H3K36me3	0	non_H3K27ac	0	non_H3K4me3	0	non_H3K4me1	0	non_Pol II	0	non_CTCF	0	non_DHS
ANKRD36B	sgANKRD36B_5	CATTCAGGCTACAAGTGTCA	chr2:98165942	-	1.68363	exp	0	non_methy	0	non_H3K9me3	0	non_H3K36me3	0	non_H3K27ac	0	non_H3K4me3	0	non_H3K4me1	0	non_Pol II	0	non_CTCF	0	non_DHS
ANKRD40	sgANKRD40_9	GGACAGAAGAAAACAGGGAG	chr17:48776868	+	6.50259	exp	0	non_methy	0	non_H3K9me3	11.4861	H3K36me3	0	non_H3K27ac	0	non_H3K4me3	0	non_H3K4me1	0	non_Pol II	0	non_CTCF	0	non_DHS
ANKRD49	sgANKRD49_3	TCCACTTACAAGCACTGTGC	chr11:94231413	-	4.54208	exp	0	non_methy	0	non_H3K9me3	12.2223	H3K36me3	0	non_H3K27ac	0	non_H3K4me3	0	non_H3K4me1	0	non_Pol II	0	non_CTCF	0	non_DHS
ANKRD52	sgANKRD52_9	CAGAAGCGGCAGCGTAGTGG	chr12:56645972	+	6.19753	exp	0.902007	methy	0	non_H3K9me3	20.3663	H3K36me3	0	non_H3K27ac	0	non_H3K4me3	0	non_H3K4me1	0	non_Pol II	0	non_CTCF	29	DHS
ANKRD6	sgANKRD6_10	GAGCACGCGCGTCCTCCTGC	chr6:90322038	+	3.90189	exp	0.888544	methy	0	non_H3K9me3	3.96083	H3K36me3	0	non_H3K27ac	0	non_H3K4me3	0	non_H3K4me1	0	non_Pol II	0	non_CTCF	0	non_DHS
ANKRD61	sgANKRD61_9	AGAAGACTGCACTACGATCG	chr7:6071120	+	4.97711	exp	0.85697	methy	0	non_H3K9me3	6.52237	H3K36me3	0	non_H3K27ac	0	non_H3K4me3	0	non_H3K4me1	0	non_Pol II	0	non_CTCF	0	non_DHS
ANKRD61	sgANKRD61_6	GTAACAGGCAGAGCAGACTC	chr7:6072523	-	4.97711	exp	0.895713	methy	0	non_H3K9me3	6.80488	H3K36me3	0	non_H3K27ac	0	non_H3K4me3	0	non_H3K4me1	0	non_Pol II	0	non_CTCF	0	non_DHS
ANKRD61	sgANKRD61_5	GTACTTGGCAGCCAGATGGA	chr7:6072492	-	4.97711	exp	0	non_methy	0	non_H3K9me3	6.80488	H3K36me3	0	non_H3K27ac	0	non_H3K4me3	0	non_H3K4me1	0	non_Pol II	0	non_CTCF	0	non_DHS
ANKRD62	sgANKRD62_3	AGGAAGAATCGTGACAAGGA	chr18:12094071	+	0	non_exp	0.838392	methy	0	non_H3K9me3	0	non_H3K36me3	0	non_H3K27ac	0	non_H3K4me3	0	non_H3K4me1	0	non_Pol II	0	non_CTCF	0	non_DHS
ANKRD62	sgANKRD62_9	CGGGTACCGAGTCCGGCAGA	chr18:12094106	+	0	non_exp	0.835375	methy	0	non_H3K9me3	0	non_H3K36me3	0	non_H3K27ac	0	non_H3K4me3	0	non_H3K4me1	0	non_Pol II	0	non_CTCF	0	non_DHS
ANKS1A	sgANKS1A_9	TGTCCATGCCAGCATCGAGG	chr6:34949733	-	5.38792	exp	0.759312	methy	0	non_H3K9me3	5.74685	H3K36me3	0	non_H3K27ac	0	non_H3K4me3	0	non_H3K4me1	0	non_Pol II	0	non_CTCF	0	non_DHS
ANKS6	sgANKS6_5	CCGGACGCGTCACAACGGGA	chr9:101536236	-	5.38609	exp	0.861292	methy	0	non_H3K9me3	17.2614	H3K36me3	0	non_H3K27ac	0	non_H3K4me3	0	non_H3K4me1	0	non_Pol II	4.6478	CTCF	0	non_DHS
ANKUB1	sgANKUB1_10	CCAAGAGCTGGCATAAGGCT	chr3:149485354	-	0.0231345	non_exp	0	non_methy	0	non_H3K9me3	0	non_H3K36me3	0	non_H3K27ac	0	non_H3K4me3	0	non_H3K4me1	0	non_Pol II	0	non_CTCF	0	non_DHS
ANKUB1	sgANKUB1_1	GACAGTAGACACTCACGGGG	chr3:149498092	+	0.0231345	non_exp	0.603119	non_methy	0	non_H3K9me3	0	non_H3K36me3	0	non_H3K27ac	0	non_H3K4me3	0	non_H3K4me1	0	non_Pol II	0	non_CTCF	0	non_DHS
ANO6	sgANO6_6	TGGGATCCTCTGACTGACGG	chr12:45744453	-	4.4721	exp	0.821431	methy	0	non_H3K9me3	8.28553	H3K36me3	0	non_H3K27ac	0	non_H3K4me3	0	non_H3K4me1	0	non_Pol II	0	non_CTCF	0	non_DHS
ANO8	sgANO8_6	GCACCCATGACTTCATGAGG	chr19:17442131	+	4.28834	exp	0	non_methy	0	non_H3K9me3	0	non_H3K36me3	0	non_H3K27ac	0	non_H3K4me3	0	non_H3K4me1	0	non_Pol II	0	non_CTCF	21	DHS
ANP32C	sgANP32C_9	CGTGAGTGGAGGGGACGAGG	chr4:165118251	-	1.17007	non_exp	0.3788	non_methy	0	non_H3K9me3	0	non_H3K36me3	0	non_H3K27ac	0	non_H3K4me3	0	non_H3K4me1	0	non_Pol II	0	non_CTCF	0	non_DHS
ANP32C	sgANP32C_10	GACGGATTCATTCAGAGCTG	chr4:165118831	-	1.17007	non_exp	0.439831	non_methy	0	non_H3K9me3	0	non_H3K36me3	0	non_H3K27ac	0	non_H3K4me3	0	non_H3K4me1	0	non_Pol II	0	non_CTCF	0	non_DHS
ANP32C	sgANP32C_6	GGGGACGAGGAGGATGAAGA	chr4:165118241	-	1.17007	non_exp	0.375101	non_methy	0	non_H3K9me3	0	non_H3K36me3	0	non_H3K27ac	0	non_H3K4me3	0	non_H3K4me1	0	non_Pol II	0	non_CTCF	0	non_DHS
ANP32D	sgANP32D_2	GACAACAGTCAGTCAAATGA	chr12:48866520	+	0.274081	non_exp	0	non_methy	0	non_H3K9me3	0	non_H3K36me3	0	non_H3K27ac	0	non_H3K4me3	0	non_H3K4me1	0	non_Pol II	0	non_CTCF	0	non_DHS
ANTXR1	sgANTXR1_5	GAACCATCCACCATATGTGC	chr2:69318027	+	4.92476	exp	0	non_methy	0	non_H3K9me3	2.93735	H3K36me3	0	non_H3K27ac	0	non_H3K4me3	0	non_H3K4me1	0	non_Pol II	0	non_CTCF	0	non_DHS
ANTXRL	sgANTXRL_3	AGTAGAGGTCAAATGAGCCC	chr10:47658714	-	0	non_exp	0	non_methy	0	non_H3K9me3	0	non_H3K36me3	0	non_H3K27ac	0	non_H3K4me3	0	non_H3K4me1	0	non_Pol II	0	non_CTCF	0	non_DHS
ANTXRL	sgANTXRL_6	GCAGCAGCAGCAGGAAGACC	chr10:47658534	-	0	non_exp	0	non_methy	0	non_H3K9me3	0	non_H3K36me3	0	non_H3K27ac	0	non_H3K4me3	0	non_H3K4me1	0	non_Pol II	0	non_CTCF	0	non_DHS
ANXA11	sgANXA11_7	AACATGCCCAACCTGTACCC	chr10:81929062	-	5.9322	exp	0	non_methy	0	non_H3K9me3	0	non_H3K36me3	0	non_H3K27ac	0	non_H3K4me3	0	non_H3K4me1	0	non_Pol II	0	non_CTCF	115	DHS
ANXA2	sgANXA2_2	TGGGAAACCAACCTTTGCCA	chr15:60648106	+	5.09105	exp	0	non_methy	0	non_H3K9me3	12.3817	H3K36me3	0	non_H3K27ac	0	non_H3K4me3	0	non_H3K4me1	0	non_Pol II	0	non_CTCF	0	non_DHS
ANXA4	sgANXA4_6	TGTGCTCAGGCAACCAAAGG	chr2:70015177	+	2.98253	exp	0	non_methy	0	non_H3K9me3	3.79241	H3K36me3	0	non_H3K27ac	0	non_H3K4me3	0	non_H3K4me1	0	non_Pol II	0	non_CTCF	0	non_DHS
ANXA6	sgANXA6_5	GAAATAGCAGACACACCTAG	chr5:150489388	-	7.07862	exp	0	non_methy	0	non_H3K9me3	23.3611	H3K36me3	0	non_H3K27ac	0	non_H3K4me3	0	non_H3K4me1	0	non_Pol II	0	non_CTCF	0	non_DHS
ANXA7	sgANXA7_7	GCAGCATTTAAGACCTCCTA	chr10:75147454	-	7.14903	exp	0	non_methy	0	non_H3K9me3	12.7303	H3K36me3	0	non_H3K27ac	0	non_H3K4me3	0	non_H3K4me1	0	non_Pol II	0	non_CTCF	0	non_DHS
AOX1	sgAOX1_3	GATACAACCCCATCACCAAG	chr2:201460064	+	0	non_exp	0	non_methy	0	non_H3K9me3	0	non_H3K36me3	0	non_H3K27ac	0	non_H3K4me3	0	non_H3K4me1	0	non_Pol II	0	non_CTCF	0	non_DHS
AP1B1	sgAP1B1_4	GCTGACAGCAGTGTGACCAG	chr22:29750696	+	7.04814	exp	0	non_methy	0	non_H3K9me3	19.7148	H3K36me3	0	non_H3K27ac	0	non_H3K4me3	0	non_H3K4me1	0	non_Pol II	0	non_CTCF	0	non_DHS
AP1M1	sgAP1M1_9	AGGCCACAAGCTGGAAACAG	chr19:16319856	+	4.80384	exp	0	non_methy	0	non_H3K9me3	11.4085	H3K36me3	0	non_H3K27ac	0	non_H3K4me3	0	non_H3K4me1	0	non_Pol II	0	non_CTCF	28	DHS
AP2A2	sgAP2A2_5	GAGCACGGCATTCTTCGCGT	chr11:985528	-	5.55349	exp	0.909906	methy	0	non_H3K9me3	11.2425	H3K36me3	0	non_H3K27ac	0	non_H3K4me3	0	non_H3K4me1	0	non_Pol II	0	non_CTCF	0	non_DHS
AP2B1	sgAP2B1_5	TAACAGGGTCAGTTGAGAGA	chr17:33977599	-	7.2996	exp	0	non_methy	0	non_H3K9me3	11.8183	H3K36me3	0	non_H3K27ac	0	non_H3K4me3	0	non_H3K4me1	0	non_Pol II	0	non_CTCF	0	non_DHS
AP2M1	sgAP2M1_6	AAAGACTCACTTCCACACGA	chr3:183900027	-	6.94524	exp	0.937178	methy	0	non_H3K9me3	17.107	H3K36me3	0	non_H3K27ac	0	non_H3K4me3	0	non_H3K4me1	0	non_Pol II	0	non_CTCF	0	non_DHS
AP2M1	sgAP2M1_1	AGTGGGACGCACCAAACTGG	chr3:183899757	+	6.94524	exp	0.935657	methy	0	non_H3K9me3	17.107	H3K36me3	0	non_H3K27ac	0	non_H3K4me3	0	non_H3K4me1	0	non_Pol II	0	non_CTCF	0	non_DHS
AP3B1	sgAP3B1_7	AGAACAAGGCGAAAGTGGGG	chr5:77409703	-	5.55936	exp	0.835345	methy	0	non_H3K9me3	3.47769	H3K36me3	0	non_H3K27ac	0	non_H3K4me3	0	non_H3K4me1	0	non_Pol II	0	non_CTCF	0	non_DHS
AP3D1	sgAP3D1_4	GCAGGACAACATAGCGGTGA	chr19:2138647	-	7.14157	exp	0.802586	methy	0	non_H3K9me3	16.0415	H3K36me3	0	non_H3K27ac	0	non_H3K4me3	0	non_H3K4me1	0	non_Pol II	0	non_CTCF	39	DHS
AP3M2	sgAP3M2_6	CAATTACTGCTGAGATCCAG	chr8:42022595	+	5.26217	exp	0	non_methy	0	non_H3K9me3	6.55191	H3K36me3	0	non_H3K27ac	0	non_H3K4me3	0	non_H3K4me1	0	non_Pol II	0	non_CTCF	0	non_DHS
AP4E1	sgAP4E1_3	GAGGCTGCAGTAGATTGAGG	chr15:51289841	-	4.10805	exp	0	non_methy	0	non_H3K9me3	4.2422	H3K36me3	0	non_H3K27ac	0	non_H3K4me3	0	non_H3K4me1	0	non_Pol II	0	non_CTCF	0	non_DHS
AP5Z1	sgAP5Z1_5	CAGCCACGAAGTACAGCCGG	chr7:4820922	+	4.44999	exp	0.908	methy	0	non_H3K9me3	6.28206	H3K36me3	0	non_H3K27ac	0	non_H3K4me3	0	non_H3K4me1	0	non_Pol II	0	non_CTCF	0	non_DHS
APAF1	sgAPAF1_5	TGATGCTTCGCAAACACCCA	chr12:99053100	+	4.33288	exp	0.913413	methy	0	non_H3K9me3	10.4312	H3K36me3	0	non_H3K27ac	0	non_H3K4me3	0	non_H3K4me1	0	non_Pol II	0	non_CTCF	0	non_DHS
APBA1	sgAPBA1_1	GGAGTACACGGAGCAGGCAG	chr9:72131727	-	0.658576	non_exp	0.919992	methy	0	non_H3K9me3	0	non_H3K36me3	0	non_H3K27ac	0	non_H3K4me3	0	non_H3K4me1	0	non_Pol II	0	non_CTCF	0	non_DHS
APBB1	sgAPBB1_10	AGAGTCCATTTACCAAGCAG	chr11:6422614	+	5.75999	exp	0	non_methy	0	non_H3K9me3	7.04052	H3K36me3	0	non_H3K27ac	0	non_H3K4me3	0	non_H3K4me1	0	non_Pol II	0	non_CTCF	0	non_DHS
APBB1IP	sgAPBB1IP_2	AGAGGAAGAAGCCCAAGCCA	chr10:26792128	+	0.169679	non_exp	0	non_methy	0	non_H3K9me3	0	non_H3K36me3	0	non_H3K27ac	0	non_H3K4me3	0	non_H3K4me1	0	non_Pol II	0	non_CTCF	0	non_DHS
APBB3	sgAPBB3_2	GGACCACAGTCTGGAGGTGG	chr5:139943468	-	4.38365	exp	0	non_methy	0	non_H3K9me3	0	non_H3K36me3	5.82554	H3K27ac	55.5575	H3K4me3	0	non_H3K4me1	5.19808	Pol II	0	non_CTCF	0	non_DHS
APC2	sgAPC2_9	GCTCAGCACGCTCTTCAGGG	chr19:1461969	-	3.19917	exp	0.825416	methy	0	non_H3K9me3	0	non_H3K36me3	0	non_H3K27ac	0	non_H3K4me3	0	non_H3K4me1	0	non_Pol II	0	non_CTCF	23	DHS
APEH	sgAPEH_7	GGACATCCTTCACATCCTGG	chr3:49719848	-	7.20796	exp	0	non_methy	0	non_H3K9me3	15.3444	H3K36me3	0	non_H3K27ac	0	non_H3K4me3	0	non_H3K4me1	0	non_Pol II	0	non_CTCF	0	non_DHS
APEX1	sgAPEX1_1	GATCAGAAAACCTCACCCAG	chr14:20924162	+	9.31235	exp	0	non_methy	0	non_H3K9me3	0	non_H3K36me3	20.1329	H3K27ac	63.9754	H3K4me3	0	non_H3K4me1	5.16322	Pol II	0	non_CTCF	0	non_DHS
APEX2	sgAPEX2_2	TCGGAGACCCCTGCAAGGGG	chrX:55026891	+	6.38076	exp	0.273763	non_methy	0	non_H3K9me3	0	non_H3K36me3	0	non_H3K27ac	30.1562	H3K4me3	0	non_H3K4me1	5.56534	Pol II	0	non_CTCF	0	non_DHS
API5	sgAPI5_9	AGGCCTCACCCGTTTTACCC	chr11:43351575	-	3.90848	exp	0.885183	methy	0	non_H3K9me3	15.333	H3K36me3	0	non_H3K27ac	0	non_H3K4me3	0	non_H3K4me1	0	non_Pol II	0	non_CTCF	0	non_DHS
APLN	sgAPLN_5	TCCTTGACCGCGGTGTGTGG	chrX:128788543	-	2.12359	exp	0.310231	non_methy	0	non_H3K9me3	0	non_H3K36me3	4.41865	H3K27ac	10.718	H3K4me3	0	non_H3K4me1	0	non_Pol II	0	non_CTCF	193	DHS
APLP2	sgAPLP2_8	GCTACAGATCACAAATGTGA	chr11:129980444	+	8.16895	exp	0	non_methy	0	non_H3K9me3	7.85425	H3K36me3	0	non_H3K27ac	0	non_H3K4me3	0	non_H3K4me1	0	non_Pol II	0	non_CTCF	0	non_DHS
APMAP	sgAPMAP_2	GCAGAACACCAAGCAAGAGC	chr20:24959484	+	7.45473	exp	0.940833	methy	0	non_H3K9me3	6.16102	H3K36me3	0	non_H3K27ac	0	non_H3K4me3	0	non_H3K4me1	0	non_Pol II	0	non_CTCF	0	non_DHS
APOA4	sgAPOA4_4	GTCAGCACTGACCTCAGCCC	chr11:116693476	+	0	non_exp	0	non_methy	0	non_H3K9me3	0	non_H3K36me3	0	non_H3K27ac	0	non_H3K4me3	0	non_H3K4me1	0	non_Pol II	0	non_CTCF	0	non_DHS
APOBEC3A	sgAPOBEC3A_6	TGGAAGCCAGCCCAGCATCC	chr22:39353698	+	0	non_exp	0.583187	non_methy	0	non_H3K9me3	0	non_H3K36me3	0	non_H3K27ac	0	non_H3K4me3	0	non_H3K4me1	0	non_Pol II	0	non_CTCF	0	non_DHS
APOC1	sgAPOC1_10	CCTGTCGCTCCCGGTCCTGG	chr19:45418160	+	2.99634	exp	0.0542976	non_methy	0	non_H3K9me3	0	non_H3K36me3	7.53769	H3K27ac	7.37798	H3K4me3	0	non_H3K4me1	0	non_Pol II	0	non_CTCF	0	non_DHS
APOC4	sgAPOC4_3	GCAGAGGCACAGGGCAGGCA	chr19:45445566	-	0	non_exp	0.908092	methy	0	non_H3K9me3	0	non_H3K36me3	0	non_H3K27ac	0	non_H3K4me3	0	non_H3K4me1	0	non_Pol II	0	non_CTCF	0	non_DHS
APOL4	sgAPOL4_2	ACAGTGGCTGGACAGTTCCA	chr22:36595378	-	0.0479982	non_exp	0	non_methy	0	non_H3K9me3	0	non_H3K36me3	0	non_H3K27ac	0	non_H3K4me3	0	non_H3K4me1	0	non_Pol II	0	non_CTCF	0	non_DHS
APOL4	sgAPOL4_4	CACACGCACAAATCTCTTCC	chr22:36591371	+	0.0479982	non_exp	0.487171	non_methy	0	non_H3K9me3	0	non_H3K36me3	0	non_H3K27ac	0	non_H3K4me3	0	non_H3K4me1	0	non_Pol II	0	non_CTCF	0	non_DHS
APOL4	sgAPOL4_8	GAGATTGAAAAGGTCCACAG	chr22:36587766	-	0.0479982	non_exp	0	non_methy	0	non_H3K9me3	0	non_H3K36me3	0	non_H3K27ac	0	non_H3K4me3	0	non_H3K4me1	0	non_Pol II	0	non_CTCF	0	non_DHS
APOL4	sgAPOL4_6	GCTGGGAATAGCATCTGCCA	chr22:36587629	-	0.0479982	non_exp	0	non_methy	0	non_H3K9me3	0	non_H3K36me3	0	non_H3K27ac	0	non_H3K4me3	0	non_H3K4me1	0	non_Pol II	0	non_CTCF	0	non_DHS
APOM	sgAPOM_5	TCCTCCCGAAAAGTGTGTGG	chr6:31625415	+	1.05399	non_exp	0.872074	methy	0	non_H3K9me3	8.72192	H3K36me3	0	non_H3K27ac	0	non_H3K4me3	0	non_H3K4me1	3.10881	Pol II	0	non_CTCF	0	non_DHS
APOO	sgAPOO_10	AAGAAGCTAGTGTATCCGCC	chrX:23876820	-	5.58573	exp	0.902302	methy	0	non_H3K9me3	4.46046	H3K36me3	0	non_H3K27ac	0	non_H3K4me3	0	non_H3K4me1	0	non_Pol II	0	non_CTCF	0	non_DHS
APP	sgAPP_7	GCTCTACAACGTGCCTGCAG	chr21:27326931	-	7.90966	exp	0.710438	non_methy	0	non_H3K9me3	6.69676	H3K36me3	0	non_H3K27ac	0	non_H3K4me3	0	non_H3K4me1	0	non_Pol II	0	non_CTCF	0	non_DHS
APTX	sgAPTX_1	GAAGCAGTTGTGATTGGGCG	chr9:32989804	-	5.91099	exp	0.845767	methy	0	non_H3K9me3	8.3109	H3K36me3	0	non_H3K27ac	0	non_H3K4me3	0	non_H3K4me1	0	non_Pol II	0	non_CTCF	0	non_DHS
AQP11	sgAQP11_8	GCTCAAAGCGGTCATCACAG	chr11:77301526	+	4.83955	exp	0.828317	methy	0	non_H3K9me3	0	non_H3K36me3	0	non_H3K27ac	0	non_H3K4me3	0	non_H3K4me1	0	non_Pol II	0	non_CTCF	58	DHS
AQP12A	sgAQP12A_8	CTGCCTGGAGATGAGGACGC	chr2:241631481	+	0	non_exp	0.79063	methy	0	non_H3K9me3	0	non_H3K36me3	0	non_H3K27ac	0	non_H3K4me3	0	non_H3K4me1	0	non_Pol II	0	non_CTCF	0	non_DHS
AQP12A	sgAQP12A_1	GAACTCCTGCAGGGACACAG	chr2:241631615	-	0	non_exp	0	non_methy	0	non_H3K9me3	0	non_H3K36me3	0	non_H3K27ac	0	non_H3K4me3	0	non_H3K4me1	0	non_Pol II	0	non_CTCF	0	non_DHS
AQP12A	sgAQP12A_6	GCTGTTGAAGCTGGCGGCAC	chr2:241631664	+	0	non_exp	0.839372	methy	0	non_H3K9me3	0	non_H3K36me3	0	non_H3K27ac	0	non_H3K4me3	0	non_H3K4me1	0	non_Pol II	0	non_CTCF	0	non_DHS
AQP12A	sgAQP12A_2	GGCCGCCTCACAGAGGGCGA	chr2:241631374	-	0	non_exp	0.766405	methy	0	non_H3K9me3	0	non_H3K36me3	0	non_H3K27ac	0	non_H3K4me3	0	non_H3K4me1	0	non_Pol II	0	non_CTCF	0	non_DHS
AQP12A	sgAQP12A_7	GGCGAAGGTGGCAAAGAAGA	chr2:241631359	-	0	non_exp	0.766405	methy	0	non_H3K9me3	0	non_H3K36me3	0	non_H3K27ac	0	non_H3K4me3	0	non_H3K4me1	0	non_Pol II	0	non_CTCF	0	non_DHS
AQP9	sgAQP9_9	GCCCAAGCTATTCTCAGTCG	chr15:58458893	+	2.219	exp	0.867401	methy	0	non_H3K9me3	0	non_H3K36me3	0	non_H3K27ac	0	non_H3K4me3	0	non_H3K4me1	0	non_Pol II	0	non_CTCF	0	non_DHS
AQR	sgAQR_2	TAAGCCCATCCACATTGGGA	chr15:35234219	+	4.78031	exp	0	non_methy	0	non_H3K9me3	5.58495	H3K36me3	0	non_H3K27ac	0	non_H3K4me3	4.36512	H3K4me1	0	non_Pol II	0	non_CTCF	0	non_DHS
ARAF	sgARAF_2	GCCCAACAAGCAACGCACGG	chrX:47422441	+	6.40466	exp	0.699747	non_methy	0	non_H3K9me3	9.23905	H3K36me3	0	non_H3K27ac	0	non_H3K4me3	0	non_H3K4me1	0	non_Pol II	0	non_CTCF	0	non_DHS
AREL1	sgAREL1_10	GGATTATCATACTCATCTCG	chr14:75143344	+	5.27797	exp	0.925026	methy	0	non_H3K9me3	13.9502	H3K36me3	0	non_H3K27ac	0	non_H3K4me3	0	non_H3K4me1	0	non_Pol II	0	non_CTCF	0	non_DHS
ARF1	sgARF1_6	CACCCAGCTTAAGCTTGTAG	chr1:228284917	-	10.0601	exp	0	non_methy	0	non_H3K9me3	17.2718	H3K36me3	0	non_H3K27ac	0	non_H3K4me3	0	non_H3K4me1	0	non_Pol II	0	non_CTCF	0	non_DHS
ARF4	sgARF4_1	AAATAGTCGGGAGAAGAGGG	chr3:57582829	+	8.07437	exp	0.0386723	non_methy	0	non_H3K9me3	0	non_H3K36me3	9.81191	H3K27ac	55.2298	H3K4me3	0	non_H3K4me1	5.68479	Pol II	0	non_CTCF	0	non_DHS
ARF5	sgARF5_10	ACAGAGGCCGAATCTTGTCC	chr7:127229603	-	6.24449	exp	0.602694	non_methy	0	non_H3K9me3	0	non_H3K36me3	0	non_H3K27ac	0	non_H3K4me3	0	non_H3K4me1	0	non_Pol II	0	non_CTCF	0	non_DHS
ARFGAP1	sgARFGAP1_2	GAAGTACAACAGCAGAGCCG	chr20:61907964	+	6.30373	exp	0.890884	methy	0	non_H3K9me3	14.8216	H3K36me3	0	non_H3K27ac	0	non_H3K4me3	0	non_H3K4me1	0	non_Pol II	0	non_CTCF	0	non_DHS
ARFIP2	sgARFIP2_3	GCTGCAGACCCAGCATGCAC	chr11:6500015	-	6.67935	exp	0	non_methy	0	non_H3K9me3	14.2975	H3K36me3	0	non_H3K27ac	0	non_H3K4me3	0	non_H3K4me1	0	non_Pol II	0	non_CTCF	0	non_DHS
ARHGAP1	sgARHGAP1_9	GTGGCCACTCACCTGATGAG	chr11:46702831	+	4.96388	exp	0	non_methy	0	non_H3K9me3	7.67626	H3K36me3	0	non_H3K27ac	0	non_H3K4me3	0	non_H3K4me1	0	non_Pol II	0	non_CTCF	0	non_DHS
ARHGAP11B	sgARHGAP11B_1	GTCTTCTAACGCAGAAAAGA	chr15:30927370	+	3.59154	exp	0.90988	methy	0	non_H3K9me3	0	non_H3K36me3	0	non_H3K27ac	0	non_H3K4me3	0	non_H3K4me1	0	non_Pol II	0	non_CTCF	0	non_DHS
ARHGAP17	sgARHGAP17_5	GGTCTGAATAGAACTCATCC	chr16:24964267	+	4.39326	exp	0	non_methy	0	non_H3K9me3	9.1671	H3K36me3	0	non_H3K27ac	0	non_H3K4me3	0	non_H3K4me1	0	non_Pol II	0	non_CTCF	0	non_DHS
ARHGAP19	sgARHGAP19_2	GCAGATCACAAAACTGCAGA	chr10:99025855	+	2.79382	exp	0	non_methy	0	non_H3K9me3	0	non_H3K36me3	0	non_H3K27ac	0	non_H3K4me3	0	non_H3K4me1	0	non_Pol II	0	non_CTCF	0	non_DHS
ARHGAP21	sgARHGAP21_10	GCCAGGCGGACTGGTACTCG	chr10:24908430	+	4.35339	exp	0.787469	methy	0	non_H3K9me3	0	non_H3K36me3	0	non_H3K27ac	0	non_H3K4me3	0	non_H3K4me1	0	non_Pol II	0	non_CTCF	0	non_DHS
ARHGAP29	sgARHGAP29_5	AAAGCGAAGGTTGGAAGAGG	chr1:94668114	-	3.02382	exp	0.887102	methy	0	non_H3K9me3	6.45419	H3K36me3	0	non_H3K27ac	0	non_H3K4me3	0	non_H3K4me1	0	non_Pol II	0	non_CTCF	0	non_DHS
ARHGAP30	sgARHGAP30_7	ACTGCGGCCAGCCAAAAGCA	chr1:161022112	-	0.983298	non_exp	0.682195	non_methy	0	non_H3K9me3	0	non_H3K36me3	0	non_H3K27ac	0	non_H3K4me3	0	non_H3K4me1	0	non_Pol II	0	non_CTCF	33	DHS
ARHGAP35	sgARHGAP35_9	GAAGGATCAAACCCATCCTG	chr19:47425167	-	5.0899	exp	0	non_methy	0	non_H3K9me3	6.85938	H3K36me3	0	non_H3K27ac	0	non_H3K4me3	0	non_H3K4me1	0	non_Pol II	0	non_CTCF	0	non_DHS
ARHGAP36	sgARHGAP36_3	GTCGGGGAAACGTGGTGCGA	chrX:130217837	+	0.907847	non_exp	0.643877	non_methy	0	non_H3K9me3	0	non_H3K36me3	0	non_H3K27ac	0	non_H3K4me3	0	non_H3K4me1	0	non_Pol II	0	non_CTCF	0	non_DHS
ARHGAP40	sgARHGAP40_3	GAGGAGGGCAGGCTCGGCCA	chr20:37230587	-	0.741295	non_exp	0.43007	non_methy	0	non_H3K9me3	0	non_H3K36me3	0	non_H3K27ac	0	non_H3K4me3	0	non_H3K4me1	0	non_Pol II	0	non_CTCF	0	non_DHS
ARHGAP40	sgARHGAP40_7	GCAGAGGTGCCTCCCCGGGA	chr20:37258252	-	0.741295	non_exp	0.673448	non_methy	0	non_H3K9me3	0	non_H3K36me3	0	non_H3K27ac	0	non_H3K4me3	0	non_H3K4me1	0	non_Pol II	0	non_CTCF	0	non_DHS
ARHGAP8	sgARHGAP8_5	GTCACTGTGAACCTCAGCAC	chr22:45241186	-	1.47274	non_exp	0.929182	methy	0	non_H3K9me3	0	non_H3K36me3	0	non_H3K27ac	0	non_H3K4me3	0	non_H3K4me1	0	non_Pol II	0	non_CTCF	0	non_DHS
ARHGDIA	sgARHGDIA_2	GATTGCAGCGGAGAACGAGG	chr17:79827749	-	8.22842	exp	0.133189	non_methy	0	non_H3K9me3	7.13824	H3K36me3	96.818	H3K27ac	53.755	H3K4me3	0	non_H3K4me1	5.11137	Pol II	4.1355	CTCF	92	DHS
ARHGEF1	sgARHGEF1_5	GCTGCAGGAGGGCCATGAGG	chr19:42392885	-	4.78094	exp	0	non_methy	0	non_H3K9me3	0	non_H3K36me3	0	non_H3K27ac	0	non_H3K4me3	0	non_H3K4me1	0	non_Pol II	0	non_CTCF	0	non_DHS
ARHGEF11	sgARHGEF11_3	GTTGTCTCAGAGGCATCCGA	chr1:156955876	+	4.91757	exp	0.91779	methy	0	non_H3K9me3	6.25627	H3K36me3	0	non_H3K27ac	0	non_H3K4me3	0	non_H3K4me1	0	non_Pol II	0	non_CTCF	0	non_DHS
ARHGEF12	sgARHGEF12_8	GGAGAGTTCCACAGATGAGG	chr11:120352006	+	4.61951	exp	0	non_methy	0	non_H3K9me3	9.38584	H3K36me3	0	non_H3K27ac	0	non_H3K4me3	0	non_H3K4me1	0	non_Pol II	0	non_CTCF	0	non_DHS
ARHGEF2	sgARHGEF2_6	GCTACACTTGGAGCCAGGAG	chr1:155932876	-	4.72089	exp	0	non_methy	0	non_H3K9me3	11.7312	H3K36me3	0	non_H3K27ac	0	non_H3K4me3	0	non_H3K4me1	0	non_Pol II	0	non_CTCF	44	DHS
ARHGEF26	sgARHGEF26_6	AAACCACGGAAGGATTCTCG	chr3:153840465	-	4.71302	exp	0.0552451	non_methy	0	non_H3K9me3	0	non_H3K36me3	3.89881	H3K27ac	63.3939	H3K4me3	0	non_H3K4me1	0	non_Pol II	0	non_CTCF	0	non_DHS
ARHGEF9	sgARHGEF9_9	AGTATACTGCCCAAGACCAC	chrX:62898222	-	4.00953	exp	0	non_methy	0	non_H3K9me3	3.94234	H3K36me3	0	non_H3K27ac	0	non_H3K4me3	0	non_H3K4me1	0	non_Pol II	0	non_CTCF	0	non_DHS
ARID1A	sgARID1A_3	GATGCCAGGCAGGTGAGGGG	chr1:27087483	-	6.1367	exp	0	non_methy	0	non_H3K9me3	15.8021	H3K36me3	0	non_H3K27ac	0	non_H3K4me3	0	non_H3K4me1	0	non_Pol II	0	non_CTCF	0	non_DHS
ARID3B	sgARID3B_10	GACCGAGAAGGGAGGCCTGG	chr15:74882231	+	4.49958	exp	0.918602	methy	0	non_H3K9me3	12.3817	H3K36me3	0	non_H3K27ac	0	non_H3K4me3	0	non_H3K4me1	0	non_Pol II	0	non_CTCF	0	non_DHS
ARID5B	sgARID5B_3	AAATATGTTTCCACTGACGG	chr10:63829470	-	2.85185	exp	0.870876	methy	0	non_H3K9me3	8.50461	H3K36me3	0	non_H3K27ac	0	non_H3K4me3	0	non_H3K4me1	0	non_Pol II	0	non_CTCF	0	non_DHS
ARIH2	sgARIH2_6	GCTGACAGGCCAGAGAGAGT	chr3:49004623	-	6.76663	exp	0	non_methy	0	non_H3K9me3	12.0988	H3K36me3	0	non_H3K27ac	0	non_H3K4me3	0	non_H3K4me1	0	non_Pol II	0	non_CTCF	0	non_DHS
ARL13A	sgARL13A_5	CCAGGACGAAAACAAGCCCA	chrX:100240795	-	0.335369	non_exp	0.51061	non_methy	0	non_H3K9me3	0	non_H3K36me3	0	non_H3K27ac	0	non_H3K4me3	0	non_H3K4me1	0	non_Pol II	0	non_CTCF	0	non_DHS
ARL16	sgARL16_10	CACCAATCTTACTGACATCG	chr17:79650132	-	5.9568	exp	0.0395294	non_methy	0	non_H3K9me3	0	non_H3K36me3	14.3662	H3K27ac	65.0615	H3K4me3	0	non_H3K4me1	4.34452	Pol II	0	non_CTCF	0	non_DHS
ARL2	sgARL2_10	ATCAAGACCCTGGAGCACCG	chr11:64785924	+	3.40172	exp	0.943845	methy	0	non_H3K9me3	15.5187	H3K36me3	0	non_H3K27ac	0	non_H3K4me3	0	non_H3K4me1	0	non_Pol II	0	non_CTCF	18	DHS
ARL4D	sgARL4D_4	CGGGTATAAGAGCGCCACAG	chr17:41477356	-	5.19466	exp	0.911795	methy	0	non_H3K9me3	8.62078	H3K36me3	0	non_H3K27ac	0	non_H3K4me3	0	non_H3K4me1	4.078	Pol II	0	non_CTCF	0	non_DHS
ARMC6	sgARMC6_1	GGAGGCAGTGAAAGAGGCCG	chr19:19153646	+	6.7753	exp	0.898089	methy	0	non_H3K9me3	12.0332	H3K36me3	0	non_H3K27ac	0	non_H3K4me3	0	non_H3K4me1	0	non_Pol II	0	non_CTCF	0	non_DHS
ARMCX3	sgARMCX3_2	AAAGTAGGCTGGGTGACCGC	chrX:100879985	+	5.63002	exp	0.42041	non_methy	0	non_H3K9me3	9.77786	H3K36me3	0	non_H3K27ac	0	non_H3K4me3	0	non_H3K4me1	0	non_Pol II	0	non_CTCF	0	non_DHS
ARMCX5	sgARMCX5_7	ACTGACCCTAGACATAGGCA	chrX:101857401	-	2.95441	exp	0	non_methy	0	non_H3K9me3	11.0392	H3K36me3	0	non_H3K27ac	0	non_H3K4me3	0	non_H3K4me1	0	non_Pol II	0	non_CTCF	0	non_DHS
ARNT2	sgARNT2_4	GTACAGGATACATCAAGGCC	chr15:80806714	+	3.6086	exp	0	non_methy	0	non_H3K9me3	0	non_H3K36me3	0	non_H3K27ac	0	non_H3K4me3	0	non_H3K4me1	0	non_Pol II	0	non_CTCF	0	non_DHS
ARNTL2	sgARNTL2_4	AAACCACAGGAGCAATGCAC	chr12:27521220	-	4.26154	exp	0	non_methy	0	non_H3K9me3	0	non_H3K36me3	0	non_H3K27ac	0	non_H3K4me3	0	non_H3K4me1	0	non_Pol II	0	non_CTCF	0	non_DHS
ARPC1A	sgARPC1A_9	CAACAGACACGGTGCTGTCG	chr7:98951703	-	7.86822	exp	0.902454	methy	0	non_H3K9me3	6.45633	H3K36me3	0	non_H3K27ac	0	non_H3K4me3	0	non_H3K4me1	0	non_Pol II	0	non_CTCF	0	non_DHS
ARPC2	sgARPC2_7	GCTTTCCTCACAGATTTCGA	chr2:219093448	+	7.00951	exp	0.844463	methy	0	non_H3K9me3	4.01998	H3K36me3	0	non_H3K27ac	0	non_H3K4me3	0	non_H3K4me1	0	non_Pol II	0	non_CTCF	0	non_DHS
ARPC3	sgARPC3_9	CAGGATCCATGAGAGAAGAG	chr12:110883329	+	4.40748	exp	0	non_methy	0	non_H3K9me3	14.6473	H3K36me3	0	non_H3K27ac	0	non_H3K4me3	0	non_H3K4me1	0	non_Pol II	0	non_CTCF	0	non_DHS
ARPC4	sgARPC4_6	TCACAGGGTCTCACCTCCAC	chr3:9843435	-	2.90686	exp	0	non_methy	0	non_H3K9me3	18.4814	H3K36me3	0	non_H3K27ac	0	non_H3K4me3	0	non_H3K4me1	0	non_Pol II	0	non_CTCF	0	non_DHS
ARPC5L	sgARPC5L_4	GTTGACGGGAGAGTTCCGCA	chr9:127636003	-	6.3228	exp	0.857259	methy	0	non_H3K9me3	15.3835	H3K36me3	0	non_H3K27ac	0	non_H3K4me3	0	non_H3K4me1	0	non_Pol II	0	non_CTCF	0	non_DHS
ARPP19	sgARPP19_1	CACCTTCTGCTCCTCCGCGG	chr15:52861042	+	6.29977	exp	0.0459711	non_methy	0	non_H3K9me3	0	non_H3K36me3	25.0674	H3K27ac	49.9359	H3K4me3	0	non_H3K4me1	4.08503	Pol II	0	non_CTCF	0	non_DHS
ARRB2	sgARRB2_9	CCAAAAGCTGTACTACCATG	chr17:4621549	+	6.56877	exp	0	non_methy	0	non_H3K9me3	12.6272	H3K36me3	0	non_H3K27ac	0	non_H3K4me3	0	non_H3K4me1	0	non_Pol II	0	non_CTCF	0	non_DHS
ARRDC2	sgARRDC2_9	GCCCTCGAAGGATGTCACCA	chr19:18119785	-	3.5058	exp	0.892622	methy	0	non_H3K9me3	0	non_H3K36me3	0	non_H3K27ac	0	non_H3K4me3	0	non_H3K4me1	0	non_Pol II	0	non_CTCF	0	non_DHS
ARSB	sgARSB_7	GCAAAACTTACCTTCTCTGG	chr5:78260228	+	3.51367	exp	0	non_methy	0	non_H3K9me3	0	non_H3K36me3	0	non_H3K27ac	0	non_H3K4me3	0	non_H3K4me1	0	non_Pol II	0	non_CTCF	0	non_DHS
ARSE	sgARSE_6	AAGGATGTTCGGTCGGGAGG	chrX:2876377	+	0.25218	non_exp	0.557479	non_methy	0	non_H3K9me3	0	non_H3K36me3	0	non_H3K27ac	0	non_H3K4me3	0	non_H3K4me1	0	non_Pol II	0	non_CTCF	0	non_DHS
ARSJ	sgARSJ_10	GTGTTTTAATCTCAGATCCG	chr4:114899690	+	1.92786	exp	0.901832	methy	0	non_H3K9me3	0	non_H3K36me3	0	non_H3K27ac	33.4362	H3K4me3	0	non_H3K4me1	0	non_Pol II	0	non_CTCF	0	non_DHS
ARSK	sgARSK_3	GCTACTGCTGTGGGTGTCGG	chr5:94890985	+	3.9	exp	0.0397247	non_methy	0	non_H3K9me3	0	non_H3K36me3	18.8518	H3K27ac	58.3432	H3K4me3	0	non_H3K4me1	5.40468	Pol II	0	non_CTCF	0	non_DHS
ASAP1	sgASAP1_7	GACGAGCTCACATTCATCGA	chr8:131070246	-	4.69055	exp	0.908788	methy	0	non_H3K9me3	12.3928	H3K36me3	0	non_H3K27ac	0	non_H3K4me3	0	non_H3K4me1	0	non_Pol II	0	non_CTCF	0	non_DHS
ASB1	sgASB1_6	GGACATCAGGAGTCAGGTGG	chr2:239353010	-	4.52088	exp	0	non_methy	0	non_H3K9me3	12.3431	H3K36me3	0	non_H3K27ac	0	non_H3K4me3	0	non_H3K4me1	0	non_Pol II	0	non_CTCF	0	non_DHS
ASB10	sgASB10_3	CGACAGCTGCATGGCCACGG	chr7:150878202	+	0.0566729	non_exp	0.845716	methy	0	non_H3K9me3	0	non_H3K36me3	0	non_H3K27ac	0	non_H3K4me3	0	non_H3K4me1	0	non_Pol II	0	non_CTCF	0	non_DHS
ASB13	sgASB13_1	GGGGACGCTGTGTACAGGGG	chr10:5693199	+	5.95385	exp	0.934823	methy	0	non_H3K9me3	0	non_H3K36me3	0	non_H3K27ac	0	non_H3K4me3	0	non_H3K4me1	0	non_Pol II	0	non_CTCF	0	non_DHS
ASB14	sgASB14_4	AATACAAAGCTGACTTCCTG	chr3:57312752	+	1.77417	exp	0	non_methy	0	non_H3K9me3	0	non_H3K36me3	0	non_H3K27ac	0	non_H3K4me3	0	non_H3K4me1	0	non_Pol II	0	non_CTCF	0	non_DHS
ASB8	sgASB8_6	GGTGTCAGATGCTGACTGTG	chr12:48545013	-	5.02864	exp	0	non_methy	0	non_H3K9me3	17.0872	H3K36me3	0	non_H3K27ac	0	non_H3K4me3	0	non_H3K4me1	0	non_Pol II	0	non_CTCF	0	non_DHS
ASF1A	sgASF1A_4	GGTTCAGGTGAACAATGTAG	chr6:119215586	+	4.93261	exp	0	non_methy	0	non_H3K9me3	0	non_H3K36me3	31.7586	H3K27ac	67.4926	H3K4me3	0	non_H3K4me1	4.66818	Pol II	3.70256	CTCF	0	non_DHS
ASF1B	sgASF1B_6	TCAGATCCTAGACTCGGTGC	chr19:14236978	-	7.58686	exp	0.865881	methy	0	non_H3K9me3	9.28812	H3K36me3	0	non_H3K27ac	0	non_H3K4me3	0	non_H3K4me1	0	non_Pol II	0	non_CTCF	0	non_DHS
ASH1L	sgASH1L_2	GATAGGACTGACGGACCGGG	chr1:155313465	+	4.93106	exp	0.927347	methy	0	non_H3K9me3	18.4014	H3K36me3	0	non_H3K27ac	0	non_H3K4me3	0	non_H3K4me1	0	non_Pol II	0	non_CTCF	34	DHS
ASH2L	sgASH2L_8	GAAGGGCTACTCTATGGTGA	chr8:37985855	+	5.75274	exp	0	non_methy	0	non_H3K9me3	8.15107	H3K36me3	0	non_H3K27ac	0	non_H3K4me3	0	non_H3K4me1	0	non_Pol II	0	non_CTCF	0	non_DHS
ASIC1	sgASIC1_10	CGACCAGCTGGGCTTTGGCG	chr12:50471847	+	5.58954	exp	0.841046	methy	0	non_H3K9me3	0	non_H3K36me3	0	non_H3K27ac	0	non_H3K4me3	0	non_H3K4me1	0	non_Pol II	0	non_CTCF	0	non_DHS
ASIC2	sgASIC2_10	GACCTGGCATGTGAACCATG	chr17:31355257	+	0	non_exp	0	non_methy	0	non_H3K9me3	0	non_H3K36me3	0	non_H3K27ac	0	non_H3K4me3	0	non_H3K4me1	0	non_Pol II	0	non_CTCF	0	non_DHS
ASMTL	sgASMTL_9	CGAAGACCTCAGTGACGTGG	chrX:1546800	-	0	non_exp	0.89343	methy	0	non_H3K9me3	7.9882	H3K36me3	0	non_H3K27ac	0	non_H3K4me3	0	non_H3K4me1	0	non_Pol II	0	non_CTCF	0	non_DHS
ASNA1	sgASNA1_1	GAAGGGCATGAACTTCTCGG	chr19:12856429	+	7.61321	exp	0.880884	methy	0	non_H3K9me3	8.47681	H3K36me3	0	non_H3K27ac	0	non_H3K4me3	0	non_H3K4me1	0	non_Pol II	0	non_CTCF	0	non_DHS
ASPA	sgASPA_8	GGGGTGCACTCTTATTCTTG	chr17:3385026	+	0	non_exp	0	non_methy	0	non_H3K9me3	0	non_H3K36me3	0	non_H3K27ac	0	non_H3K4me3	0	non_H3K4me1	0	non_Pol II	0	non_CTCF	0	non_DHS
ASPN	sgASPN_10	ACCAGAGTTGAAATACCTCC	chr9:95221916	-	1.5445	exp	0	non_methy	0	non_H3K9me3	0	non_H3K36me3	0	non_H3K27ac	0	non_H3K4me3	0	non_H3K4me1	0	non_Pol II	0	non_CTCF	0	non_DHS
ASPN	sgASPN_6	AGAGCCAGGGGCATTTGAAG	chr9:95227258	-	1.5445	exp	0	non_methy	0	non_H3K9me3	0	non_H3K36me3	0	non_H3K27ac	0	non_H3K4me3	0	non_H3K4me1	0	non_Pol II	0	non_CTCF	0	non_DHS
ASPRV1	sgASPRV1_10	GCTGAAGGCACAGTTCCTAG	chr2:70188001	-	1.72744	exp	0	non_methy	0	non_H3K9me3	0	non_H3K36me3	0	non_H3K27ac	0	non_H3K4me3	0	non_H3K4me1	0	non_Pol II	0	non_CTCF	0	non_DHS
ASXL2	sgASXL2_7	AAAGAAGAGTGTGAAAGCCA	chr2:25973076	-	4.4704	exp	0	non_methy	0	non_H3K9me3	11.5103	H3K36me3	0	non_H3K27ac	0	non_H3K4me3	0	non_H3K4me1	0	non_Pol II	0	non_CTCF	0	non_DHS
ASXL2	sgASXL2_1	GAAGGGCAGGACCTGGGCGG	chr2:26101049	-	4.4704	exp	0.0474217	non_methy	0	non_H3K9me3	0	non_H3K36me3	8.70238	H3K27ac	66.0446	H3K4me3	0	non_H3K4me1	5.88867	Pol II	0	non_CTCF	0	non_DHS
ATAD3C	sgATAD3C_9	CCCAGTCGAACTGCTCGGGG	chr1:1396157	-	0.12485	non_exp	0.818174	methy	0	non_H3K9me3	0	non_H3K36me3	0	non_H3K27ac	0	non_H3K4me3	0	non_H3K4me1	0	non_Pol II	0	non_CTCF	0	non_DHS
ATF1	sgATF1_3	TGTGGCAGAGAAGTAGCTGA	chr12:51208107	-	5.41342	exp	0	non_methy	0	non_H3K9me3	13.0788	H3K36me3	0	non_H3K27ac	0	non_H3K4me3	0	non_H3K4me1	0	non_Pol II	0	non_CTCF	0	non_DHS
ATF3	sgATF3_3	AGTGACTGATTCCAGCGCAG	chr1:212788542	-	5.56901	exp	0.930851	methy	0	non_H3K9me3	9.4587	H3K36me3	0	non_H3K27ac	0	non_H3K4me3	0	non_H3K4me1	0	non_Pol II	0	non_CTCF	0	non_DHS
ATF4	sgATF4_10	GGTCAGAAGGTCATCTGGCA	chr22:39917874	-	10.0787	exp	0	non_methy	0	non_H3K9me3	13.881	H3K36me3	29.5881	H3K27ac	33.8993	H3K4me3	0	non_H3K4me1	5.11803	Pol II	0	non_CTCF	0	non_DHS
ATF6B	sgATF6B_9	AGAGTATCTGCAGGGACTGG	chr6:32086825	-	4.83377	exp	0	non_methy	0	non_H3K9me3	0	non_H3K36me3	0	non_H3K27ac	0	non_H3K4me3	0	non_H3K4me1	0	non_Pol II	5.40852	CTCF	452	DHS
ATF7IP2	sgATF7IP2_10	ACTCACCATAACTTCAGCAT	chr16:10567378	-	2.97416	exp	0	non_methy	0	non_H3K9me3	0	non_H3K36me3	0	non_H3K27ac	0	non_H3K4me3	0	non_H3K4me1	0	non_Pol II	0	non_CTCF	0	non_DHS
ATG12	sgATG12_4	TCAATTGCTGCTGGAGGGGA	chr5:115177191	-	4.97291	exp	0	non_methy	0	non_H3K9me3	0	non_H3K36me3	37.5866	H3K27ac	48.8392	H3K4me3	0	non_H3K4me1	4.21348	Pol II	0	non_CTCF	0	non_DHS
ATG4A	sgATG4A_5	ATACCCACCAATGCAACTGA	chrX:107393516	-	5.28682	exp	0	non_methy	0	non_H3K9me3	6.28206	H3K36me3	0	non_H3K27ac	0	non_H3K4me3	0	non_H3K4me1	0	non_Pol II	0	non_CTCF	0	non_DHS
ATG4B	sgATG4B_9	GCCGCCACGTACCACAGCGA	chr2:242608093	-	5.64453	exp	0.908268	methy	0	non_H3K9me3	14.6473	H3K36me3	0	non_H3K27ac	0	non_H3K4me3	0	non_H3K4me1	0	non_Pol II	0	non_CTCF	0	non_DHS
ATG4D	sgATG4D_10	GGCCAGACCCCACAGCCGAG	chr19:10659613	+	5.72951	exp	0.910339	methy	0	non_H3K9me3	10.5108	H3K36me3	0	non_H3K27ac	0	non_H3K4me3	0	non_H3K4me1	0	non_Pol II	0	non_CTCF	0	non_DHS
ATG5	sgATG5_6	CCTTCTGCTATTGATCCTGA	chr6:106649849	-	5.61307	exp	0	non_methy	0	non_H3K9me3	3.66836	H3K36me3	0	non_H3K27ac	0	non_H3K4me3	0	non_H3K4me1	0	non_Pol II	0	non_CTCF	0	non_DHS
ATG9A	sgATG9A_5	GCAGCTGCTAGCCTCGCCCA	chr2:220087431	-	5.71389	exp	0.849913	methy	0	non_H3K9me3	12.3431	H3K36me3	0	non_H3K27ac	0	non_H3K4me3	0	non_H3K4me1	0	non_Pol II	0	non_CTCF	0	non_DHS
ATN1	sgATN1_3	GCACTGCCCGGTTCAAATGG	chr12:7047710	-	6.72645	exp	0.715935	non_methy	0	non_H3K9me3	7.72457	H3K36me3	4.67737	H3K27ac	0	non_H3K4me3	0	non_H3K4me1	5.85552	Pol II	0	non_CTCF	0	non_DHS
ATP11A	sgATP11A_7	GCTGTACAGGAGGATGGGGA	chr13:113514653	-	3.7555	exp	0	non_methy	0	non_H3K9me3	9.45402	H3K36me3	0	non_H3K27ac	0	non_H3K4me3	0	non_H3K4me1	0	non_Pol II	0	non_CTCF	0	non_DHS
ATP11C	sgATP11C_4	TCAGAGGCTGGAGGGAGAGA	chrX:138914314	+	5.69688	exp	0	non_methy	0	non_H3K9me3	0	non_H3K36me3	5.45833	H3K27ac	0	non_H3K4me3	5.76713	H3K4me1	0	non_Pol II	0	non_CTCF	0	non_DHS
ATP13A2	sgATP13A2_3	CGTCAGGGTCCCATAACCGG	chr1:17332224	+	5.68171	exp	0.808268	methy	0	non_H3K9me3	12.2228	H3K36me3	0	non_H3K27ac	0	non_H3K4me3	0	non_H3K4me1	0	non_Pol II	0	non_CTCF	0	non_DHS
ATP1A1	sgATP1A1_8	GTTCATCTGGCAGAAAGAGG	chr1:116937742	-	5.05226	exp	0	non_methy	0	non_H3K9me3	28.5893	H3K36me3	0	non_H3K27ac	0	non_H3K4me3	0	non_H3K4me1	0	non_Pol II	0	non_CTCF	0	non_DHS
ATP1A4	sgATP1A4_2	TCACCATCGTGGTTGTGCAG	chr1:160151526	+	0.13431	non_exp	0.835609	methy	0	non_H3K9me3	0	non_H3K36me3	0	non_H3K27ac	0	non_H3K4me3	0	non_H3K4me1	0	non_Pol II	0	non_CTCF	0	non_DHS
ATP1B3	sgATP1B3_4	CGTGACCAGATTCCTAGCCC	chr3:141622569	+	8.1626	exp	0.780554	methy	0	non_H3K9me3	6.28206	H3K36me3	0	non_H3K27ac	0	non_H3K4me3	0	non_H3K4me1	0	non_Pol II	0	non_CTCF	0	non_DHS
ATP2A1	sgATP2A1_2	GGAGGAGAATCCGCACCAGG	chr16:28890865	-	3.89587	exp	0.0461238	non_methy	0	non_H3K9me3	0	non_H3K36me3	9.61705	H3K27ac	31.1421	H3K4me3	0	non_H3K4me1	4.46115	Pol II	0	non_CTCF	0	non_DHS
ATP2A2	sgATP2A2_4	CAAGATCCGGGATGAAATGG	chr12:110765426	+	6.7501	exp	0.901396	methy	0	non_H3K9me3	15.6709	H3K36me3	0	non_H3K27ac	0	non_H3K4me3	0	non_H3K4me1	0	non_Pol II	0	non_CTCF	0	non_DHS
ATP2B4	sgATP2B4_9	GCCTTTACCTTCCACAGGGG	chr1:203652515	-	5.80792	exp	0	non_methy	0	non_H3K9me3	3.09832	H3K36me3	0	non_H3K27ac	0	non_H3K4me3	0	non_H3K4me1	0	non_Pol II	0	non_CTCF	0	non_DHS
ATP5A1	sgATP5A1_5	AGGATAGGCCTCACGACCAG	chr18:43667136	+	7.82795	exp	0.891143	methy	0	non_H3K9me3	15.693	H3K36me3	0	non_H3K27ac	0	non_H3K4me3	0	non_H3K4me1	0	non_Pol II	0	non_CTCF	0	non_DHS
ATP5L2	sgATP5L2_10	ATAGTCAGTAGTGCTCAGAC	chr22:43036096	-	3.58009	exp	0	non_methy	0	non_H3K9me3	0	non_H3K36me3	0	non_H3K27ac	0	non_H3K4me3	0	non_H3K4me1	0	non_Pol II	0	non_CTCF	0	non_DHS
ATP6AP1	sgATP6AP1_4	GATGTAGCCGTGGTGGCCGG	chrX:153662563	+	7.45783	exp	0.836959	methy	0	non_H3K9me3	8.36527	H3K36me3	0	non_H3K27ac	0	non_H3K4me3	0	non_H3K4me1	0	non_Pol II	0	non_CTCF	0	non_DHS
ATP6AP1L	sgATP6AP1L_5	CAATAAAAGTGACCTCCCAC	chr5:81608643	-	1.94923	exp	0	non_methy	0	non_H3K9me3	0	non_H3K36me3	0	non_H3K27ac	0	non_H3K4me3	5.17535	H3K4me1	0	non_Pol II	3.15781	CTCF	0	non_DHS
ATP6AP2	sgATP6AP2_9	GTTCCTACTCAGAGAATTGA	chrX:40456891	-	7.20878	exp	0	non_methy	0	non_H3K9me3	5.16386	H3K36me3	0	non_H3K27ac	0	non_H3K4me3	0	non_H3K4me1	0	non_Pol II	0	non_CTCF	0	non_DHS
ATP6V0A1	sgATP6V0A1_6	GTCCACCAAACACTCCAGGG	chr17:40647692	-	5.21379	exp	0	non_methy	0	non_H3K9me3	11.7908	H3K36me3	0	non_H3K27ac	0	non_H3K4me3	0	non_H3K4me1	0	non_Pol II	0	non_CTCF	0	non_DHS
ATP6V0B	sgATP6V0B_4	GGTGAGGCCAGCCCCAAACA	chr1:44442707	-	7.19469	exp	0.939985	methy	0	non_H3K9me3	21.5707	H3K36me3	0	non_H3K27ac	0	non_H3K4me3	0	non_H3K4me1	0	non_Pol II	0	non_CTCF	0	non_DHS
ATP6V0D1	sgATP6V0D1_1	GCTCAAGGAGAAGATGGTGG	chr16:67487511	-	5.37164	exp	0	non_methy	0	non_H3K9me3	5.77014	H3K36me3	0	non_H3K27ac	0	non_H3K4me3	0	non_H3K4me1	0	non_Pol II	0	non_CTCF	0	non_DHS
ATP6V0E1	sgATP6V0E1_8	AACTGAACAGGTCACCAACA	chr5:172421792	-	7.57179	exp	0	non_methy	0	non_H3K9me3	6.96837	H3K36me3	0	non_H3K27ac	0	non_H3K4me3	0	non_H3K4me1	0	non_Pol II	0	non_CTCF	0	non_DHS
ATP7B	sgATP7B_7	GTTGTGGACACAGGACGCGC	chr13:52539134	+	4.48983	exp	0.887033	methy	0	non_H3K9me3	0	non_H3K36me3	0	non_H3K27ac	0	non_H3K4me3	0	non_H3K4me1	0	non_Pol II	0	non_CTCF	0	non_DHS
ATP8A1	sgATP8A1_1	CCGCGATGCCCACCATGCGG	chr4:42658876	-	2.98244	exp	0.0805033	non_methy	0	non_H3K9me3	0	non_H3K36me3	12.0275	H3K27ac	42.2847	H3K4me3	0	non_H3K4me1	5.4788	Pol II	0	non_CTCF	0	non_DHS
ATP8B2	sgATP8B2_4	TGTTGCAGAAGAAGAAAGGA	chr1:154302864	+	6.34153	exp	0	non_methy	0	non_H3K9me3	13.2	H3K36me3	0	non_H3K27ac	0	non_H3K4me3	0	non_H3K4me1	0	non_Pol II	0	non_CTCF	0	non_DHS
ATPAF1	sgATPAF1_6	TACCTTACAGAATGTTGCTG	chr1:47101633	-	6.93768	exp	0	non_methy	0	non_H3K9me3	15.3969	H3K36me3	0	non_H3K27ac	0	non_H3K4me3	0	non_H3K4me1	0	non_Pol II	0	non_CTCF	0	non_DHS
ATRAID	sgATRAID_1	GAGCTGAGTAAAGCCACGGA	chr2:27438386	-	7.38172	exp	0.93876	methy	0	non_H3K9me3	11.236	H3K36me3	0	non_H3K27ac	0	non_H3K4me3	0	non_H3K4me1	0	non_Pol II	0	non_CTCF	0	non_DHS
ATRN	sgATRN_10	CATGCACTCAGAGCTGCCGC	chr20:3564611	-	4.95263	exp	0.900627	methy	0	non_H3K9me3	7.70128	H3K36me3	0	non_H3K27ac	0	non_H3K4me3	0	non_H3K4me1	0	non_Pol II	0	non_CTCF	0	non_DHS
ATXN1	sgATXN1_10	GTGAGAGCGCGTAGGACCGG	chr6:16327254	+	2.64817	exp	0.921792	methy	0	non_H3K9me3	4.30431	H3K36me3	0	non_H3K27ac	0	non_H3K4me3	0	non_H3K4me1	0	non_Pol II	0	non_CTCF	0	non_DHS
ATXN2L	sgATXN2L_1	AAAGCATCTGAGCCAGCAGG	chr16:28837591	+	7.03254	exp	0	non_methy	0	non_H3K9me3	25.8117	H3K36me3	0	non_H3K27ac	0	non_H3K4me3	0	non_H3K4me1	0	non_Pol II	0	non_CTCF	0	non_DHS
ATXN3	sgATXN3_5	CCCAAGTGCTCCTGAACTGG	chr14:92537289	+	2.17877	exp	0	non_methy	0	non_H3K9me3	15.693	H3K36me3	0	non_H3K27ac	0	non_H3K4me3	0	non_H3K4me1	0	non_Pol II	0	non_CTCF	0	non_DHS
ATXN3	sgATXN3_1	CGAGTGTTAGAAGCAAATGA	chr14:92548769	-	2.17877	exp	0.815626	methy	0	non_H3K9me3	5.50254	H3K36me3	0	non_H3K27ac	0	non_H3K4me3	0	non_H3K4me1	0	non_Pol II	0	non_CTCF	0	non_DHS
ATXN7L3	sgATXN7L3_3	GATATACGCGGACCTGGTCG	chr17:42275065	-	6.6274	exp	0.911362	methy	0	non_H3K9me3	10.757	H3K36me3	0	non_H3K27ac	0	non_H3K4me3	0	non_H3K4me1	0	non_Pol II	0	non_CTCF	0	non_DHS
AUH	sgAUH_4	TGGCAAAGAAGCCAAAGCAG	chr9:93983179	-	4.56064	exp	0	non_methy	0	non_H3K9me3	5.50396	H3K36me3	0	non_H3K27ac	0	non_H3K4me3	0	non_H3K4me1	0	non_Pol II	0	non_CTCF	0	non_DHS
AUNIP	sgAUNIP_6	GAAACACACCAAACTACCTG	chr1:26161903	-	5.8532	exp	0	non_methy	0	non_H3K9me3	14.5499	H3K36me3	0	non_H3K27ac	0	non_H3K4me3	0	non_H3K4me1	0	non_Pol II	0	non_CTCF	0	non_DHS
AUP1	sgAUP1_5	ACACTCACCACAGAGACCAG	chr2:74755536	+	7.99604	exp	0	non_methy	0	non_H3K9me3	21.2698	H3K36me3	10.6055	H3K27ac	0	non_H3K4me3	3.31982	H3K4me1	0	non_Pol II	0	non_CTCF	0	non_DHS
AURKA	sgAURKA_4	CCAAACTTTCCTTTACCCAG	chr20:54958173	+	7.31563	exp	0	non_methy	0	non_H3K9me3	10.7083	H3K36me3	0	non_H3K27ac	0	non_H3K4me3	0	non_H3K4me1	0	non_Pol II	0	non_CTCF	0	non_DHS
AURKB	sgAURKB_3	CAGGCCACCATACCTCAGGG	chr17:8109796	+	7.94038	exp	0	non_methy	0	non_H3K9me3	9.28641	H3K36me3	0	non_H3K27ac	0	non_H3K4me3	0	non_H3K4me1	3.73854	Pol II	0	non_CTCF	0	non_DHS
AUTS2	sgAUTS2_6	AAACGAGAAGCACTTACCAA	chr7:69364335	+	4.27786	exp	0.918166	methy	0	non_H3K9me3	0	non_H3K36me3	0	non_H3K27ac	0	non_H3K4me3	0	non_H3K4me1	0	non_Pol II	0	non_CTCF	0	non_DHS
AVL9	sgAVL9_7	GGGGCCCGTACTGCACATCG	chr7:32535360	+	4.09081	exp	0.0727505	non_methy	0	non_H3K9me3	0	non_H3K36me3	38.3321	H3K27ac	65.5538	H3K4me3	0	non_H3K4me1	5.10776	Pol II	0	non_CTCF	0	non_DHS
AVPR1B	sgAVPR1B_6	GCAGCATCAACACCATCTCA	chr1:206225240	+	0	non_exp	0	non_methy	0	non_H3K9me3	0	non_H3K36me3	0	non_H3K27ac	0	non_H3K4me3	0	non_H3K4me1	0	non_Pol II	0	non_CTCF	0	non_DHS
AVPR2	sgAVPR2_1	GCAAGCCTTACCGGAAGTGG	chrX:153170616	-	0.546144	non_exp	0.741241	non_methy	0	non_H3K9me3	0	non_H3K36me3	0	non_H3K27ac	0	non_H3K4me3	0	non_H3K4me1	0	non_Pol II	0	non_CTCF	0	non_DHS
AZIN1	sgAZIN1_7	TGATCAAGCTCATCACAGGA	chr8:103841647	+	6.48614	exp	0	non_methy	0	non_H3K9me3	17.3954	H3K36me3	0	non_H3K27ac	0	non_H3K4me3	0	non_H3K4me1	0	non_Pol II	0	non_CTCF	0	non_DHS
B3GALTL	sgB3GALTL_6	GGTACAAAACTCAGGCACTG	chr13:31848692	-	4.68818	exp	0	non_methy	0	non_H3K9me3	4.5393	H3K36me3	0	non_H3K27ac	0	non_H3K4me3	0	non_H3K4me1	0	non_Pol II	0	non_CTCF	0	non_DHS
B3GAT1	sgB3GAT1_1	CAGACGTGCAGTACTCCCTG	chr11:134254017	+	0.314237	non_exp	0.916388	methy	0	non_H3K9me3	0	non_H3K36me3	0	non_H3K27ac	0	non_H3K4me3	0	non_H3K4me1	0	non_Pol II	0	non_CTCF	0	non_DHS
B3GAT1	sgB3GAT1_8	GCCCAACCTCCACTGGCTGG	chr11:134253840	-	0.314237	non_exp	0	non_methy	0	non_H3K9me3	0	non_H3K36me3	0	non_H3K27ac	0	non_H3K4me3	0	non_H3K4me1	0	non_Pol II	0	non_CTCF	0	non_DHS
B3GNTL1	sgB3GNTL1_6	CCACCGAACGATACACACGT	chr17:80963030	-	2.22564	exp	0.882157	methy	0	non_H3K9me3	6.97916	H3K36me3	0	non_H3K27ac	0	non_H3K4me3	0	non_H3K4me1	0	non_Pol II	0	non_CTCF	0	non_DHS
B4GALNT3	sgB4GALNT3_7	GCTGAGCCAGGAGTTTCCGC	chr12:662514	-	4.94796	exp	0.838561	methy	0	non_H3K9me3	5.93351	H3K36me3	0	non_H3K27ac	0	non_H3K4me3	0	non_H3K4me1	0	non_Pol II	0	non_CTCF	0	non_DHS
B4GALT3	sgB4GALT3_1	GGTTACTGTAGACATCACGA	chr1:161145679	+	5.66972	exp	0.804596	methy	0	non_H3K9me3	13.2531	H3K36me3	0	non_H3K27ac	0	non_H3K4me3	0	non_H3K4me1	0	non_Pol II	0	non_CTCF	0	non_DHS
B4GALT4	sgB4GALT4_1	GGAGCATCCCAAGCATCTGG	chr3:118942933	-	3.89555	exp	0	non_methy	0	non_H3K9me3	11.5713	H3K36me3	0	non_H3K27ac	0	non_H3K4me3	0	non_H3K4me1	0	non_Pol II	0	non_CTCF	0	non_DHS
B4GALT5	sgB4GALT5_6	TCACACCCTACCTTCCACCG	chr20:48260052	+	5.66717	exp	0.873783	methy	0	non_H3K9me3	9.53356	H3K36me3	0	non_H3K27ac	0	non_H3K4me3	0	non_H3K4me1	0	non_Pol II	0	non_CTCF	0	non_DHS
B9D1	sgB9D1_3	GTAGATTCTGGGACAAACAT	chr17:19250606	+	5.86346	exp	0	non_methy	0	non_H3K9me3	0	non_H3K36me3	0	non_H3K27ac	0	non_H3K4me3	4.62868	H3K4me1	0	non_Pol II	0	non_CTCF	0	non_DHS
BAAT	sgBAAT_8	GCATCACTGGAAGATGAAAA	chr9:104133568	-	0.391689	non_exp	0	non_methy	0	non_H3K9me3	0	non_H3K36me3	0	non_H3K27ac	0	non_H3K4me3	0	non_H3K4me1	0	non_Pol II	0	non_CTCF	0	non_DHS
BAD	sgBAD_9	ACCAGCAGCAGCCATCATGG	chr11:64051656	-	5.51659	exp	0	non_methy	0	non_H3K9me3	0	non_H3K36me3	18.7876	H3K27ac	34.5832	H3K4me3	0	non_H3K4me1	0	non_Pol II	0	non_CTCF	0	non_DHS
BAG3	sgBAG3_6	AGGCTGCCGCCTGCTAGGGA	chr10:121429405	+	5.98203	exp	0.923971	methy	0	non_H3K9me3	18.4119	H3K36me3	0	non_H3K27ac	0	non_H3K4me3	0	non_H3K4me1	0	non_Pol II	0	non_CTCF	0	non_DHS
BAG5	sgBAG5_5	GAACCGATAAGAACTACATC	chr14:104026314	-	2.90018	exp	0.902611	methy	0	non_H3K9me3	12.3498	H3K36me3	0	non_H3K27ac	0	non_H3K4me3	6.13003	H3K4me1	0	non_Pol II	0	non_CTCF	24	DHS
BAG6	sgBAG6_7	GCCATCACCAGCCGTACCCG	chr6:31616500	+	6.40525	exp	0.930078	methy	0	non_H3K9me3	18.6556	H3K36me3	0	non_H3K27ac	0	non_H3K4me3	0	non_H3K4me1	0	non_Pol II	0	non_CTCF	0	non_DHS
BAGE	sgBAGE_1	AGTCCCCTGTGGTGAGCTGG	chr21:11097575	-	0	non_exp	0	non_methy	0	non_H3K9me3	0	non_H3K36me3	0	non_H3K27ac	0	non_H3K4me3	0	non_H3K4me1	0	non_Pol II	0	non_CTCF	0	non_DHS
BAGE	sgBAGE_4	GATGAAGGAGGAGTCCCCTG	chr21:11097586	-	0	non_exp	0	non_methy	0	non_H3K9me3	0	non_H3K36me3	0	non_H3K27ac	0	non_H3K4me3	0	non_H3K4me1	0	non_Pol II	0	non_CTCF	0	non_DHS
BAGE	sgBAGE_5	GCTCCAAGCCAGGCTGATGA	chr21:11097601	-	0	non_exp	0	non_methy	0	non_H3K9me3	0	non_H3K36me3	0	non_H3K27ac	0	non_H3K4me3	0	non_H3K4me1	0	non_Pol II	0	non_CTCF	46	DHS
BAGE2	sgBAGE2_3	GTGTCGGCTCCTGCAGCACA	chr21:11058226	+	0	non_exp	0.0793876	non_methy	0	non_H3K9me3	0	non_H3K36me3	0	non_H3K27ac	0	non_H3K4me3	0	non_H3K4me1	0	non_Pol II	0	non_CTCF	0	non_DHS
BAHCC1	sgBAHCC1_3	GTAGTGGTGGAATTTGACGA	chr17:79427338	+	4.37057	exp	0.837763	methy	0	non_H3K9me3	6.97916	H3K36me3	0	non_H3K27ac	0	non_H3K4me3	0	non_H3K4me1	0	non_Pol II	0	non_CTCF	0	non_DHS
BAHCC1	sgBAHCC1_2	TCAGCGAGTGCCTGGAGCGG	chr17:79409376	+	4.37057	exp	0.89521	methy	0	non_H3K9me3	6.80488	H3K36me3	0	non_H3K27ac	0	non_H3K4me3	0	non_H3K4me1	0	non_Pol II	0	non_CTCF	0	non_DHS
BAIAP2L1	sgBAIAP2L1_8	GACCTTACTCAGCTTTGCAC	chr7:97937077	-	4.98749	exp	0	non_methy	0	non_H3K9me3	10.1161	H3K36me3	0	non_H3K27ac	0	non_H3K4me3	0	non_H3K4me1	0	non_Pol II	0	non_CTCF	0	non_DHS
BAIAP2L1	sgBAIAP2L1_5	TGAATTCCAAGCTGCCTCGG	chr7:97941544	-	5.58246	exp	0.824018	methy	0	non_H3K9me3	4.88785	H3K36me3	0	non_H3K27ac	0	non_H3K4me3	0	non_H3K4me1	0	non_Pol II	0	non_CTCF	0	non_DHS
BAIAP2L2	sgBAIAP2L2_4	CAGGTGCAGACATTCCATGG	chr22:38494473	-	2.49702	exp	0	non_methy	0	non_H3K9me3	0	non_H3K36me3	0	non_H3K27ac	0	non_H3K4me3	0	non_H3K4me1	0	non_Pol II	0	non_CTCF	0	non_DHS
BAIAP2L2	sgBAIAP2L2_2	GGAGCAGTTTAACCCCGCCC	chr22:38505188	-	2.49702	exp	0.86403	methy	0	non_H3K9me3	0	non_H3K36me3	0	non_H3K27ac	0	non_H3K4me3	0	non_H3K4me1	0	non_Pol II	0	non_CTCF	0	non_DHS
BANK1	sgBANK1_6	GAAACAGGAGATGAACCCAA	chr4:102951179	+	0	non_exp	0	non_methy	0	non_H3K9me3	0	non_H3K36me3	0	non_H3K27ac	0	non_H3K4me3	0	non_H3K4me1	0	non_Pol II	0	non_CTCF	0	non_DHS
BAP1	sgBAP1_4	TGACTATGAGGATGACGAGG	chr3:52438503	-	7.6134	exp	0.924603	methy	0	non_H3K9me3	16.1317	H3K36me3	0	non_H3K27ac	0	non_H3K4me3	0	non_H3K4me1	0	non_Pol II	0	non_CTCF	0	non_DHS
BAX	sgBAX_4	TGAGCAGATCATGAAGACAG	chr19:49458818	+	7.19188	exp	0	non_methy	0	non_H3K9me3	12.7303	H3K36me3	31.1885	H3K27ac	63.0951	H3K4me3	5.00567	H3K4me1	0	non_Pol II	0	non_CTCF	0	non_DHS
BAZ2A	sgBAZ2A_1	GAGAACTGGGAGAGAAGGGG	chr12:57009184	+	6.41142	exp	0	non_methy	0	non_H3K9me3	22.8093	H3K36me3	0	non_H3K27ac	0	non_H3K4me3	0	non_H3K4me1	0	non_Pol II	0	non_CTCF	0	non_DHS
BBC3	sgBBC3_9	AGACAGGATGAAATTTGGCA	chr19:47735847	-	4.63335	exp	0	non_methy	0	non_H3K9me3	0	non_H3K36me3	7.79761	H3K27ac	2.70792	H3K4me3	0	non_H3K4me1	0	non_Pol II	0	non_CTCF	29	DHS
BBS2	sgBBS2_8	GCCTCCCAAAGATGTCCCTG	chr16:56534806	-	4.97824	exp	0	non_methy	0	non_H3K9me3	14.4729	H3K36me3	0	non_H3K27ac	0	non_H3K4me3	0	non_H3K4me1	0	non_Pol II	0	non_CTCF	0	non_DHS
BBX	sgBBX_7	GCAGCCAAAAGAGAAAAGCA	chr3:107517478	+	5.25125	exp	0	non_methy	0	non_H3K9me3	6.82888	H3K36me3	0	non_H3K27ac	0	non_H3K4me3	0	non_H3K4me1	0	non_Pol II	0	non_CTCF	0	non_DHS
BCAP31	sgBCAP31_6	TGCCACCTTCCTCTATGCGG	chrX:152988657	-	8.57142	exp	0.297523	non_methy	0	non_H3K9me3	5.67241	H3K36me3	21.8339	H3K27ac	27.9029	H3K4me3	0	non_H3K4me1	0	non_Pol II	0	non_CTCF	0	non_DHS
BCAS2	sgBCAS2_1	TTCAAAGGCAGAATAATCCG	chr1:115123920	+	8.04275	exp	0.0239965	non_methy	0	non_H3K9me3	0	non_H3K36me3	6.26768	H3K27ac	67.084	H3K4me3	0	non_H3K4me1	3.7718	Pol II	0	non_CTCF	0	non_DHS
BCAT1	sgBCAT1_7	GGCTCAAGAGTACAAAGAGC	chr12:25002829	+	5.04936	exp	0	non_methy	0	non_H3K9me3	0	non_H3K36me3	0	non_H3K27ac	0	non_H3K4me3	0	non_H3K4me1	0	non_Pol II	0	non_CTCF	0	non_DHS
BCHE	sgBCHE_4	GAGACCTGAAAACTACCGTG	chr3:165547579	-	4.05787	exp	0.825887	methy	0	non_H3K9me3	0	non_H3K36me3	0	non_H3K27ac	0	non_H3K4me3	0	non_H3K4me1	0	non_Pol II	0	non_CTCF	0	non_DHS
BCL10	sgBCL10_6	CAGCTATGATTTTCTCACAC	chr1:85736544	+	4.51138	exp	0	non_methy	0	non_H3K9me3	10.7539	H3K36me3	0	non_H3K27ac	0	non_H3K4me3	0	non_H3K4me1	0	non_Pol II	0	non_CTCF	0	non_DHS
BCL2L1	sgBCL2L1_6	TCAGAGCAACCGGGAGCTGG	chr20:30309997	-	3.07638	exp	0.837949	methy	0	non_H3K9me3	0	non_H3K36me3	0	non_H3K27ac	70.5725	H3K4me3	0	non_H3K4me1	0	non_Pol II	0	non_CTCF	0	non_DHS
BCL2L11	sgBCL2L11_8	CAACCACTATCTCAGTGCAA	chr2:111881694	+	4.33374	exp	0	non_methy	0	non_H3K9me3	19.5507	H3K36me3	0	non_H3K27ac	0	non_H3K4me3	0	non_H3K4me1	0	non_Pol II	0	non_CTCF	0	non_DHS
BCL2L12	sgBCL2L12_7	AGACCCAAAAGCCGATGGGA	chr19:50169067	+	6.73847	exp	0.0366692	non_methy	0	non_H3K9me3	0	non_H3K36me3	17.4265	H3K27ac	18.9015	H3K4me3	0	non_H3K4me1	3.4405	Pol II	0	non_CTCF	0	non_DHS
BCL2L13	sgBCL2L13_4	GGTCACAGTTGGAGACTCTG	chr22:18209555	-	5.71172	exp	0	non_methy	0	non_H3K9me3	12.3857	H3K36me3	0	non_H3K27ac	0	non_H3K4me3	0	non_H3K4me1	0	non_Pol II	0	non_CTCF	0	non_DHS
BCL6	sgBCL6_2	GAAACTCCTCATCGGAGAAG	chr3:187447553	+	1.10882	non_exp	0.893877	methy	0	non_H3K9me3	11.7342	H3K36me3	0	non_H3K27ac	0	non_H3K4me3	0	non_H3K4me1	0	non_Pol II	0	non_CTCF	0	non_DHS
BCL7A	sgBCL7A_8	AAGGAGCACCCAGGAGCTGA	chr12:122481938	+	5.4424	exp	0	non_methy	0	non_H3K9me3	10.4647	H3K36me3	0	non_H3K27ac	0	non_H3K4me3	0	non_H3K4me1	0	non_Pol II	0	non_CTCF	35	DHS
BCL7B	sgBCL7B_1	AGGTTCATCAGCAACTTCCG	chr7:72952306	+	5.98766	exp	0.930967	methy	0	non_H3K9me3	9.41902	H3K36me3	0	non_H3K27ac	0	non_H3K4me3	0	non_H3K4me1	0	non_Pol II	0	non_CTCF	0	non_DHS
BCL7C	sgBCL7C_2	GCACCCACTTGAAGATACGA	chr16:30904556	+	2.538	exp	0.747047	non_methy	0	non_H3K9me3	0	non_H3K36me3	12.246	H3K27ac	55.5435	H3K4me3	0	non_H3K4me1	3.62264	Pol II	0	non_CTCF	0	non_DHS
BCL9	sgBCL9_4	GAATTCACAGGAGCACAAAG	chr1:147091096	+	5.29819	exp	0	non_methy	0	non_H3K9me3	13.8156	H3K36me3	0	non_H3K27ac	0	non_H3K4me3	0	non_H3K4me1	0	non_Pol II	0	non_CTCF	0	non_DHS
BCOR	sgBCOR_3	GCTGCCACAAGCACTCTAGG	chrX:39934270	-	7.35052	exp	0	non_methy	0	non_H3K9me3	28.8336	H3K36me3	0	non_H3K27ac	0	non_H3K4me3	0	non_H3K4me1	0	non_Pol II	0	non_CTCF	0	non_DHS
BCORL1	sgBCORL1_1	GGGGCGAGTGAAAATGGAGA	chrX:129149886	+	4.85589	exp	0.645914	non_methy	0	non_H3K9me3	10.4647	H3K36me3	0	non_H3K27ac	0	non_H3K4me3	0	non_H3K4me1	0	non_Pol II	0	non_CTCF	0	non_DHS
BCR	sgBCR_7	GTGGAGCCACCAGCAGCGGG	chr22:23603685	+	5.10956	exp	0.907386	methy	0	non_H3K9me3	6.60191	H3K36me3	0	non_H3K27ac	0	non_H3K4me3	0	non_H3K4me1	0	non_Pol II	0	non_CTCF	0	non_DHS
BDP1	sgBDP1_6	AAGACTAGACACCTCACCAA	chr5:70805472	+	4.97164	exp	0	non_methy	0	non_H3K9me3	7.33482	H3K36me3	0	non_H3K27ac	0	non_H3K4me3	0	non_H3K4me1	0	non_Pol II	0	non_CTCF	0	non_DHS
BECN1	sgBECN1_10	GATCCAGGAGCTGGAAGACG	chr17:40970321	-	5.49954	exp	0.908161	methy	0	non_H3K9me3	21.9934	H3K36me3	0	non_H3K27ac	0	non_H3K4me3	0	non_H3K4me1	3.776	Pol II	0	non_CTCF	0	non_DHS
BEST3	sgBEST3_1	GCAGCTGCCAATGTGTATGG	chr12:70065253	+	0.0307817	non_exp	0	non_methy	0	non_H3K9me3	0	non_H3K36me3	0	non_H3K27ac	0	non_H3K4me3	0	non_H3K4me1	0	non_Pol II	0	non_CTCF	0	non_DHS
BET1L	sgBET1L_5	GATCAGAACCGGTACCTGGA	chr11:205618	-	5.06178	exp	0.937022	methy	0	non_H3K9me3	15.4288	H3K36me3	0	non_H3K27ac	0	non_H3K4me3	0	non_H3K4me1	0	non_Pol II	0	non_CTCF	0	non_DHS
BEX1	sgBEX1_1	TTCACCAGCATCCAAAGGGA	chrX:102318077	+	3.24101	exp	0	non_methy	0	non_H3K9me3	0	non_H3K36me3	0	non_H3K27ac	0	non_H3K4me3	0	non_H3K4me1	0	non_Pol II	0	non_CTCF	0	non_DHS
BEX2	sgBEX2_1	GCCACAGGCAAGGATGAGAG	chrX:102564661	-	8.08479	exp	0	non_methy	0	non_H3K9me3	0	non_H3K36me3	0	non_H3K27ac	0	non_H3K4me3	0	non_H3K4me1	0	non_Pol II	0	non_CTCF	0	non_DHS
BEX4	sgBEX4_8	AGACTAGGGAACAGCAGATG	chrX:102471359	+	8.3458	exp	0	non_methy	0	non_H3K9me3	10.3593	H3K36me3	0	non_H3K27ac	0	non_H3K4me3	0	non_H3K4me1	0	non_Pol II	0	non_CTCF	0	non_DHS
BFAR	sgBFAR_8	AGATGGTGTGGATGAAAGGT	chr16:14755853	-	6.18548	exp	0	non_methy	0	non_H3K9me3	17.0872	H3K36me3	0	non_H3K27ac	0	non_H3K4me3	0	non_H3K4me1	0	non_Pol II	0	non_CTCF	0	non_DHS
BGN	sgBGN_1	GAACCACCCGCAGGTGGCAG	chrX:152770293	-	0.669403	non_exp	0.691342	non_methy	0	non_H3K9me3	0	non_H3K36me3	0	non_H3K27ac	0	non_H3K4me3	0	non_H3K4me1	0	non_Pol II	0	non_CTCF	0	non_DHS
BGN	sgBGN_3	GCTTGGCCTCTGAGATGCGC	chrX:152772060	-	0.669403	non_exp	0.708715	non_methy	0	non_H3K9me3	0	non_H3K36me3	0	non_H3K27ac	0	non_H3K4me3	0	non_H3K4me1	0	non_Pol II	4.0395	CTCF	0	non_DHS
BHLHE40	sgBHLHE40_9	AGTCAAGACGGGGAATAAAG	chr3:5021679	+	4.9873	exp	0.0359427	non_methy	0	non_H3K9me3	0	non_H3K36me3	58.1556	H3K27ac	53.4861	H3K4me3	0	non_H3K4me1	5.69195	Pol II	4.33284	CTCF	0	non_DHS
BICD2	sgBICD2_2	GGACTACTCGGAACTGGAGG	chr9:95484988	-	5.71704	exp	0.911542	methy	0	non_H3K9me3	10.9199	H3K36me3	0	non_H3K27ac	0	non_H3K4me3	0	non_H3K4me1	0	non_Pol II	0	non_CTCF	0	non_DHS
BID	sgBID_7	CAGCAGGGCCAGCACCAGCA	chr22:18220897	+	5.29394	exp	0	non_methy	0	non_H3K9me3	3.03393	H3K36me3	0	non_H3K27ac	0	non_H3K4me3	0	non_H3K4me1	0	non_Pol II	0	non_CTCF	0	non_DHS
BIRC2	sgBIRC2_10	ACATATTCAACTTTCCCCGC	chr11:102220739	+	5.18197	exp	0.841241	methy	0	non_H3K9me3	8.43419	H3K36me3	0	non_H3K27ac	0	non_H3K4me3	0	non_H3K4me1	0	non_Pol II	0	non_CTCF	0	non_DHS
BIRC5	sgBIRC5_10	GCTTCAAGGAGCTGGAAGGC	chr17:76210828	+	3.24785	exp	0	non_methy	0	non_H3K9me3	0	non_H3K36me3	28.9072	H3K27ac	63.7506	H3K4me3	0	non_H3K4me1	4.11926	Pol II	0	non_CTCF	0	non_DHS
BLM	sgBLM_4	GAGAAACAGAATTTGAGGGA	chr15:91303977	-	6.16963	exp	0	non_methy	0	non_H3K9me3	6.74735	H3K36me3	0	non_H3K27ac	0	non_H3K4me3	0	non_H3K4me1	0	non_Pol II	0	non_CTCF	0	non_DHS
BLOC1S1	sgBLOC1S1_8	GACCTGCCTGACAGAAGCTT	chr12:56110748	+	3.62874	exp	0	non_methy	0	non_H3K9me3	0	non_H3K36me3	0	non_H3K27ac	52.608	H3K4me3	0	non_H3K4me1	4.088	Pol II	0	non_CTCF	0	non_DHS
BLOC1S2	sgBLOC1S2_1	GGAGACAGCTGAGGAAGCAA	chr10:102045938	-	6.23262	exp	0	non_methy	0	non_H3K9me3	0	non_H3K36me3	21.5555	H3K27ac	42.3911	H3K4me3	0	non_H3K4me1	4.04997	Pol II	0	non_CTCF	264	DHS
BLVRA	sgBLVRA_3	AGAGACCAAGATGAATGCAG	chr7:43810748	+	6.46424	exp	0	non_methy	0	non_H3K9me3	8.02482	H3K36me3	0	non_H3K27ac	0	non_H3K4me3	0	non_H3K4me1	0	non_Pol II	0	non_CTCF	0	non_DHS
BMI1	sgBMI1_10	GGAACCAGCAACAGCCCCAG	chr10:22618373	+	2.47286	exp	0	non_methy	0	non_H3K9me3	19.7694	H3K36me3	0	non_H3K27ac	0	non_H3K4me3	0	non_H3K4me1	0	non_Pol II	0	non_CTCF	0	non_DHS
BMP7	sgBMP7_5	GGACCTGTACAACGCCATGG	chr20:55840908	-	5.38458	exp	0.0523476	non_methy	0	non_H3K9me3	0	non_H3K36me3	11.3024	H3K27ac	34.8311	H3K4me3	0	non_H3K4me1	4.68117	Pol II	0	non_CTCF	87	DHS
BMPR2	sgBMPR2_3	ACAACAACCACAAACACCAC	chr2:203420222	+	4.02185	exp	0	non_methy	0	non_H3K9me3	7.57723	H3K36me3	0	non_H3K27ac	0	non_H3K4me3	0	non_H3K4me1	0	non_Pol II	0	non_CTCF	0	non_DHS
BMS1	sgBMS1_1	AAGCTCCTCACTCAGTGCAG	chr10:43292480	+	6.44858	exp	0	non_methy	0	non_H3K9me3	15.7378	H3K36me3	0	non_H3K27ac	0	non_H3K4me3	0	non_H3K4me1	0	non_Pol II	0	non_CTCF	0	non_DHS
BNIP1	sgBNIP1_4	GAAAACCACCAAAGAGAGCC	chr5:172586936	+	5.22254	exp	0	non_methy	0	non_H3K9me3	5.74685	H3K36me3	0	non_H3K27ac	0	non_H3K4me3	0	non_H3K4me1	0	non_Pol II	0	non_CTCF	0	non_DHS
BNIP3	sgBNIP3_5	CTTCAGCAATAATGGGAACG	chr10:133787409	-	4.54436	exp	0.852723	methy	0	non_H3K9me3	0	non_H3K36me3	0	non_H3K27ac	0	non_H3K4me3	0	non_H3K4me1	0	non_Pol II	0	non_CTCF	0	non_DHS
BNIP3L	sgBNIP3L_9	GAACACCTTCAGAAATTCTG	chr8:26265829	-	5.0612	exp	0	non_methy	0	non_H3K9me3	6.68524	H3K36me3	0	non_H3K27ac	0	non_H3K4me3	0	non_H3K4me1	0	non_Pol II	0	non_CTCF	0	non_DHS
BOD1	sgBOD1_6	CCAAAACCTGAGGCAGAAAG	chr5:173040231	-	7.89029	exp	0	non_methy	0	non_H3K9me3	17.4138	H3K36me3	0	non_H3K27ac	0	non_H3K4me3	0	non_H3K4me1	0	non_Pol II	0	non_CTCF	0	non_DHS
BOD1L1	sgBOD1L1_3	GCTGTGTCCAAAATGAACCC	chr4:13604871	-	4.55911	exp	0	non_methy	0	non_H3K9me3	12.5093	H3K36me3	0	non_H3K27ac	0	non_H3K4me3	0	non_H3K4me1	0	non_Pol II	0	non_CTCF	0	non_DHS
BPGM	sgBPGM_2	GATCAGAAACTCAACAGCGA	chr7:134346338	+	5.93176	exp	0.884167	methy	0	non_H3K9me3	4.81551	H3K36me3	0	non_H3K27ac	0	non_H3K4me3	0	non_H3K4me1	0	non_Pol II	0	non_CTCF	0	non_DHS
BPIFB1	sgBPIFB1_8	GTCACTGAGGACCAGGCGGG	chr20:31878849	-	0	non_exp	0.851276	methy	0	non_H3K9me3	0	non_H3K36me3	0	non_H3K27ac	0	non_H3K4me3	0	non_H3K4me1	0	non_Pol II	0	non_CTCF	0	non_DHS
BPIFB6	sgBPIFB6_2	AGGCAGGCAAGAAACAGCCA	chr20:31620841	+	0	non_exp	0	non_methy	0	non_H3K9me3	0	non_H3K36me3	0	non_H3K27ac	0	non_H3K4me3	0	non_H3K4me1	0	non_Pol II	0	non_CTCF	0	non_DHS
BPNT1	sgBPNT1_3	GACCAGATGCTGTGTTGGGG	chr1:220236273	-	6.66115	exp	0	non_methy	0	non_H3K9me3	15.148	H3K36me3	0	non_H3K27ac	0	non_H3K4me3	0	non_H3K4me1	0	non_Pol II	0	non_CTCF	0	non_DHS
BPTF	sgBPTF_5	TCTGGCACCTCCTCAAGAGG	chr17:65850700	-	5.78774	exp	0	non_methy	0	non_H3K9me3	11.6958	H3K36me3	0	non_H3K27ac	0	non_H3K4me3	0	non_H3K4me1	0	non_Pol II	0	non_CTCF	0	non_DHS
BRAT1	sgBRAT1_10	GCAGGAGCACCCCTGCCTGG	chr7:2587074	-	6.06663	exp	0	non_methy	0	non_H3K9me3	8.8962	H3K36me3	0	non_H3K27ac	0	non_H3K4me3	0	non_H3K4me1	0	non_Pol II	0	non_CTCF	0	non_DHS
BRCC3	sgBRCC3_7	CAGAGAAGGAGGAAGTAATG	chrX:154299888	+	4.68312	exp	0	non_methy	0	non_H3K9me3	0	non_H3K36me3	14.7593	H3K27ac	40.9735	H3K4me3	0	non_H3K4me1	0	non_Pol II	0	non_CTCF	0	non_DHS
BRD9	sgBRD9_5	GGAGAAGCATCTGGACGATG	chr5:891775	-	4.8409	exp	0.757369	methy	0	non_H3K9me3	17.9232	H3K36me3	18.7316	H3K27ac	2.51815	H3K4me3	5.22278	H3K4me1	0	non_Pol II	0	non_CTCF	0	non_DHS
BRE	sgBRE_3	GACCACGCTAGATATGAAAG	chr2:28117470	-	6.44824	exp	0.913645	methy	0	non_H3K9me3	3.73485	H3K36me3	0	non_H3K27ac	0	non_H3K4me3	0	non_H3K4me1	0	non_Pol II	0	non_CTCF	0	non_DHS
BRF2	sgBRF2_10	TCGGCACTCTGGCATCCGAG	chr8:37704586	-	3.8501	exp	0.93607	methy	0	non_H3K9me3	15.6431	H3K36me3	0	non_H3K27ac	0	non_H3K4me3	0	non_H3K4me1	0	non_Pol II	0	non_CTCF	0	non_DHS
BRI3	sgBRI3_10	TGTAAAGCCAGGATGACCTC	chr7:97921957	-	4.98749	exp	0	non_methy	0	non_H3K9me3	9.41902	H3K36me3	0	non_H3K27ac	0	non_H3K4me3	0	non_H3K4me1	0	non_Pol II	0	non_CTCF	30	DHS
BRINP2	sgBRINP2_1	GGGATGCTGGCCAGCTACGG	chr1:177199155	-	0	non_exp	0.73539	non_methy	0	non_H3K9me3	0	non_H3K36me3	0	non_H3K27ac	0	non_H3K4me3	0	non_H3K4me1	0	non_Pol II	0	non_CTCF	0	non_DHS
BRIP1	sgBRIP1_1	GCACCTAGAACAGTGGCCAG	chr17:59886095	+	5.17258	exp	0	non_methy	0	non_H3K9me3	4.34572	H3K36me3	0	non_H3K27ac	0	non_H3K4me3	0	non_H3K4me1	0	non_Pol II	0	non_CTCF	0	non_DHS
BRPF1	sgBRPF1_8	GGTACTCAAAGATCTCCTGC	chr3:9780806	-	5.85478	exp	0	non_methy	0	non_H3K9me3	12.3431	H3K36me3	0	non_H3K27ac	0	non_H3K4me3	0	non_H3K4me1	0	non_Pol II	0	non_CTCF	0	non_DHS
BRPF3	sgBRPF3_2	GAAGAGCAGGAAGCTCAAGG	chr6:36169384	+	5.08554	exp	0	non_methy	0	non_H3K9me3	10.9494	H3K36me3	0	non_H3K27ac	0	non_H3K4me3	3.32363	H3K4me1	0	non_Pol II	0	non_CTCF	0	non_DHS
BSDC1	sgBSDC1_1	GGAGGGACGCCCTGAAGCAG	chr1:32843620	-	6.54146	exp	0.881243	methy	0	non_H3K9me3	14.1082	H3K36me3	0	non_H3K27ac	0	non_H3K4me3	0	non_H3K4me1	0	non_Pol II	0	non_CTCF	0	non_DHS
BTBD19	sgBTBD19_7	GAACTCCAGCACTGCCAGGA	chr1:45276043	-	0.659588	non_exp	0	non_methy	0	non_H3K9me3	4.10887	H3K36me3	0	non_H3K27ac	0	non_H3K4me3	0	non_H3K4me1	0	non_Pol II	0	non_CTCF	0	non_DHS
BTBD19	sgBTBD19_1	GACAAGGCTTCGGAGTGCTG	chr1:45274542	-	0.659588	non_exp	0.612098	non_methy	0	non_H3K9me3	0	non_H3K36me3	10.8229	H3K27ac	9.33041	H3K4me3	5.57647	H3K4me1	3.88212	Pol II	0	non_CTCF	0	non_DHS
BTBD9	sgBTBD9_9	AAGCTATAGCTACTACGTTG	chr6:38224246	-	3.04699	exp	0.915395	methy	0	non_H3K9me3	0	non_H3K36me3	0	non_H3K27ac	0	non_H3K4me3	0	non_H3K4me1	0	non_Pol II	0	non_CTCF	0	non_DHS
BTD	sgBTD_9	TGAGCTCCAAGGCCTCTTGG	chr3:15677123	-	4.55379	exp	0	non_methy	0	non_H3K9me3	0	non_H3K36me3	0	non_H3K27ac	0	non_H3K4me3	0	non_H3K4me1	0	non_Pol II	0	non_CTCF	0	non_DHS
BTG3	sgBTG3_3	ACCGACAGCACACCTCACAT	chr21:18977176	+	6.12792	exp	0.886387	methy	0	non_H3K9me3	8.80392	H3K36me3	0	non_H3K27ac	0	non_H3K4me3	0	non_H3K4me1	0	non_Pol II	0	non_CTCF	0	non_DHS
BTN1A1	sgBTN1A1_4	GAGCAGATGCCCGAGTACCG	chr6:26501994	+	0.187464	non_exp	0.917178	methy	0	non_H3K9me3	0	non_H3K36me3	0	non_H3K27ac	4.84216	H3K4me3	0	non_H3K4me1	0	non_Pol II	0	non_CTCF	0	non_DHS
BTN2A2	sgBTN2A2_5	GCCCAGCGCATCTCCCTGGA	chr6:26390243	+	4.73813	exp	0.932562	methy	0	non_H3K9me3	14.6659	H3K36me3	0	non_H3K27ac	0	non_H3K4me3	0	non_H3K4me1	0	non_Pol II	0	non_CTCF	0	non_DHS
BTNL10	sgBTNL10_2	GTGCCGAGGACATGGAGCTG	chr1:228699590	-	0.595452	non_exp	0.557579	non_methy	0	non_H3K9me3	0	non_H3K36me3	0	non_H3K27ac	0	non_H3K4me3	0	non_H3K4me1	0	non_Pol II	0	non_CTCF	0	non_DHS
BTNL10	sgBTNL10_9	GTTCCCCAATATCAGTGCCG	chr1:228699604	-	0.595452	non_exp	0.557579	non_methy	0	non_H3K9me3	0	non_H3K36me3	0	non_H3K27ac	0	non_H3K4me3	0	non_H3K4me1	0	non_Pol II	0	non_CTCF	0	non_DHS
BTNL2	sgBTNL2_9	ATGCAGATGGAGGAGTACAG	chr6:32372868	-	0	non_exp	0	non_methy	0	non_H3K9me3	0	non_H3K36me3	0	non_H3K27ac	0	non_H3K4me3	0	non_H3K4me1	0	non_Pol II	0	non_CTCF	0	non_DHS
BTNL2	sgBTNL2_6	GAGCAGATGGCAGAGTACAG	chr6:32363968	-	0	non_exp	0	non_methy	0	non_H3K9me3	0	non_H3K36me3	0	non_H3K27ac	0	non_H3K4me3	0	non_H3K4me1	0	non_Pol II	0	non_CTCF	0	non_DHS
BTNL2	sgBTNL2_2	GCAGGACACAGACTCTGCAG	chr6:32370767	+	0	non_exp	0	non_methy	0	non_H3K9me3	0	non_H3K36me3	0	non_H3K27ac	0	non_H3K4me3	0	non_H3K4me1	0	non_Pol II	0	non_CTCF	0	non_DHS
BTNL2	sgBTNL2_4	GGCGTTCCTGACCACCAGGG	chr6:32370788	+	0	non_exp	0.708994	non_methy	0	non_H3K9me3	0	non_H3K36me3	0	non_H3K27ac	0	non_H3K4me3	0	non_H3K4me1	0	non_Pol II	0	non_CTCF	0	non_DHS
BUD13	sgBUD13_10	GAAGGACCGTCATGACACCC	chr11:116633863	-	5.96961	exp	0.952213	methy	0	non_H3K9me3	14.9113	H3K36me3	0	non_H3K27ac	0	non_H3K4me3	0	non_H3K4me1	0	non_Pol II	0	non_CTCF	0	non_DHS
BYSL	sgBYSL_10	GGTCCAAGAATGCCTCAGGA	chr6:41895111	+	7.25167	exp	0	non_methy	0	non_H3K9me3	19.3891	H3K36me3	0	non_H3K27ac	0	non_H3K4me3	0	non_H3K4me1	0	non_Pol II	0	non_CTCF	22	DHS
BZW2	sgBZW2_1	GAGCTGAACACGGCCAGCAG	chr7:16737685	-	3.75923	exp	0.847897	methy	0	non_H3K9me3	9.29115	H3K36me3	0	non_H3K27ac	0	non_H3K4me3	0	non_H3K4me1	0	non_Pol II	0	non_CTCF	0	non_DHS
C10orf111	sgC10orf111_7	TAAAAGGGAGAAGGAGTATG	chr10:15138763	-	0.799169	non_exp	0	non_methy	0	non_H3K9me3	0	non_H3K36me3	0	non_H3K27ac	32.7779	H3K4me3	0	non_H3K4me1	0	non_Pol II	0	non_CTCF	0	non_DHS
C10orf113	sgC10orf113_1	TGTACATTCCAGACATGAAC	chr10:21435273	-	1.15125	non_exp	0	non_methy	0	non_H3K9me3	0	non_H3K36me3	0	non_H3K27ac	0	non_H3K4me3	0	non_H3K4me1	0	non_Pol II	0	non_CTCF	0	non_DHS
C10orf126	sgC10orf126_7	GTACGATTGGAACTCAATGA	chr10:29162199	+	0	non_exp	0.874218	methy	0	non_H3K9me3	0	non_H3K36me3	0	non_H3K27ac	0	non_H3K4me3	0	non_H3K4me1	0	non_Pol II	0	non_CTCF	0	non_DHS
C10orf126	sgC10orf126_2	GTTTCAGATCATAACAGGGA	chr10:29137175	-	0	non_exp	0	non_methy	0	non_H3K9me3	0	non_H3K36me3	0	non_H3K27ac	0	non_H3K4me3	0	non_H3K4me1	0	non_Pol II	0	non_CTCF	0	non_DHS
C10orf137	sgC10orf137_6	CGTGCAAATGCTGTTCGAGG	chr10:127409842	-	2.50527	exp	0.872368	methy	0	non_H3K9me3	13.0993	H3K36me3	0	non_H3K27ac	0	non_H3K4me3	4.40493	H3K4me1	0	non_Pol II	0	non_CTCF	0	non_DHS
C10orf2	sgC10orf2_3	AGGACAGCGAGGAGGTCCGG	chr10:102748413	+	6.43812	exp	0.822063	methy	0	non_H3K9me3	0	non_H3K36me3	0	non_H3K27ac	0	non_H3K4me3	0	non_H3K4me1	3.43244	Pol II	0	non_CTCF	0	non_DHS
C10orf35	sgC10orf35_5	CGAGGAATGCTACCTCTTGG	chr10:71391572	-	5.36707	exp	0.909899	methy	0	non_H3K9me3	6.68524	H3K36me3	0	non_H3K27ac	0	non_H3K4me3	0	non_H3K4me1	0	non_Pol II	0	non_CTCF	0	non_DHS
C10orf54	sgC10orf54_5	GGACCCTGTGCTCCGAGTGG	chr10:73521385	+	1.05507	non_exp	0.812506	methy	0	non_H3K9me3	0	non_H3K36me3	0	non_H3K27ac	0	non_H3K4me3	0	non_H3K4me1	0	non_Pol II	0	non_CTCF	74	DHS
C10orf62	sgC10orf62_7	GCTTCATCTCTACCTCCTCG	chr10:99350167	-	0.698864	non_exp	0.870727	methy	0	non_H3K9me3	0	non_H3K36me3	0	non_H3K27ac	0	non_H3K4me3	0	non_H3K4me1	0	non_Pol II	0	non_CTCF	40	DHS
C10orf68	sgC10orf68_4	GAACCCTTGACAAATGCCAT	chr10:33136772	+	0.425002	non_exp	0	non_methy	0	non_H3K9me3	0	non_H3K36me3	0	non_H3K27ac	0	non_H3K4me3	0	non_H3K4me1	0	non_Pol II	0	non_CTCF	0	non_DHS
C10orf88	sgC10orf88_9	GCCTGCAACATCCCAAGAAG	chr10:124713623	+	4.571	exp	0	non_methy	0	non_H3K9me3	0	non_H3K36me3	16.8403	H3K27ac	46.058	H3K4me3	0	non_H3K4me1	4.78917	Pol II	0	non_CTCF	0	non_DHS
C11orf24	sgC11orf24_9	AGTGAACCAGCAACTTCAGG	chr11:68030176	-	6.04056	exp	0	non_methy	0	non_H3K9me3	13.2531	H3K36me3	0	non_H3K27ac	0	non_H3K4me3	0	non_H3K4me1	0	non_Pol II	0	non_CTCF	0	non_DHS
C11orf44	sgC11orf44_3	GGAGGCGGTGGGACAGGAGA	chr11:130583171	-	0	non_exp	0.306287	non_methy	0	non_H3K9me3	0	non_H3K36me3	0	non_H3K27ac	0	non_H3K4me3	0	non_H3K4me1	0	non_Pol II	0	non_CTCF	0	non_DHS
C11orf44	sgC11orf44_10	TCAGGAGCAGCTGGATGAGA	chr11:130583100	+	0	non_exp	0	non_methy	0	non_H3K9me3	0	non_H3K36me3	0	non_H3K27ac	0	non_H3K4me3	0	non_H3K4me1	0	non_Pol II	0	non_CTCF	0	non_DHS
C11orf57	sgC11orf57_9	TTTAGCCGGATGCGCAGTGA	chr11:111951128	+	5.9138	exp	0.869266	methy	0	non_H3K9me3	16.8722	H3K36me3	0	non_H3K27ac	0	non_H3K4me3	0	non_H3K4me1	0	non_Pol II	0	non_CTCF	0	non_DHS
C11orf95	sgC11orf95_6	ACAGCTGGGATGCACACCTG	chr11:63533403	-	5.34423	exp	0	non_methy	0	non_H3K9me3	5.41068	H3K36me3	0	non_H3K27ac	0	non_H3K4me3	0	non_H3K4me1	0	non_Pol II	0	non_CTCF	0	non_DHS
C12orf4	sgC12orf4_8	CAAGGCCTGAAGAACCCAGC	chr12:4639181	-	4.88041	exp	0	non_methy	0	non_H3K9me3	2.50697	H3K36me3	0	non_H3K27ac	0	non_H3K4me3	0	non_H3K4me1	0	non_Pol II	0	non_CTCF	0	non_DHS
C12orf4	sgC12orf4_5	GAGAATGCCAGTCATTTGCA	chr12:4645230	-	4.88041	exp	0	non_methy	0	non_H3K9me3	0	non_H3K36me3	0	non_H3K27ac	0	non_H3K4me3	0	non_H3K4me1	0	non_Pol II	0	non_CTCF	0	non_DHS
C12orf44	sgC12orf44_10	GAAGTCACAGTCAACATCCT	chr12:52467592	-	4.30765	exp	0	non_methy	0	non_H3K9me3	10.6389	H3K36me3	0	non_H3K27ac	0	non_H3K4me3	0	non_H3K4me1	0	non_Pol II	0	non_CTCF	0	non_DHS
C12orf5	sgC12orf5_1	GCAAAGCGCTAAGTGAGCTG	chr12:4460452	+	5.02627	exp	0.89241	methy	0	non_H3K9me3	5.94853	H3K36me3	0	non_H3K27ac	0	non_H3K4me3	0	non_H3K4me1	0	non_Pol II	0	non_CTCF	0	non_DHS
C12orf65	sgC12orf65_8	GTGCTGAAGCACATCCCCTC	chr12:123738468	+	3.21978	exp	0	non_methy	0	non_H3K9me3	13.2	H3K36me3	0	non_H3K27ac	0	non_H3K4me3	0	non_H3K4me1	0	non_Pol II	0	non_CTCF	0	non_DHS
C14orf132	sgC14orf132_5	GATTGCCATCATAGCTACGC	chr14:96553006	+	3.52219	exp	0.890838	methy	0	non_H3K9me3	6.10778	H3K36me3	0	non_H3K27ac	0	non_H3K4me3	0	non_H3K4me1	0	non_Pol II	0	non_CTCF	0	non_DHS
C14orf164	sgC14orf164_9	ATACAGTCGGTCCTCCTCAG	chr14:23733377	+	0.341395	non_exp	0.492719	non_methy	0	non_H3K9me3	0	non_H3K36me3	0	non_H3K27ac	0	non_H3K4me3	0	non_H3K4me1	0	non_Pol II	0	non_CTCF	0	non_DHS
C14orf164	sgC14orf164_8	CTATGCTGGAAACTGGGTCG	chr14:23732145	-	0.341395	non_exp	0.0218696	non_methy	0	non_H3K9me3	0	non_H3K36me3	0	non_H3K27ac	0	non_H3K4me3	0	non_H3K4me1	0	non_Pol II	0	non_CTCF	0	non_DHS
C14orf164	sgC14orf164_10	GAGGCAGAGGTCTGCAGGGA	chr14:23733833	+	0.341395	non_exp	0	non_methy	0	non_H3K9me3	0	non_H3K36me3	0	non_H3K27ac	0	non_H3K4me3	0	non_H3K4me1	0	non_Pol II	0	non_CTCF	0	non_DHS
C14orf166	sgC14orf166_1	GAAACATCCACAGCAGCGAC	chr14:52458119	+	6.74148	exp	0.805139	methy	0	non_H3K9me3	3.14431	H3K36me3	0	non_H3K27ac	0	non_H3K4me3	0	non_H3K4me1	0	non_Pol II	0	non_CTCF	0	non_DHS
C14orf166B	sgC14orf166B_3	GAATGGCTTTGGGAATGAGG	chr14:77319594	+	0	non_exp	0	non_methy	0	non_H3K9me3	0	non_H3K36me3	0	non_H3K27ac	0	non_H3K4me3	0	non_H3K4me1	0	non_Pol II	0	non_CTCF	38	DHS
C14orf169	sgC14orf169_5	GTACAGGGACCACGCGGCGG	chr14:73958572	-	0.161313	non_exp	0.920143	methy	0	non_H3K9me3	0	non_H3K36me3	16.4072	H3K27ac	30.6172	H3K4me3	0	non_H3K4me1	0	non_Pol II	0	non_CTCF	0	non_DHS
C14orf178	sgC14orf178_3	GGAAGGCACGACTTGAACTC	chr14:78235935	-	0	non_exp	0.800122	methy	0	non_H3K9me3	0	non_H3K36me3	0	non_H3K27ac	0	non_H3K4me3	0	non_H3K4me1	0	non_Pol II	0	non_CTCF	0	non_DHS
C14orf183	sgC14orf183_7	GCTGCCAACGCTGCTCAGAG	chr14:50558410	-	0.19941	non_exp	0.850413	methy	0	non_H3K9me3	0	non_H3K36me3	0	non_H3K27ac	0	non_H3K4me3	0	non_H3K4me1	0	non_Pol II	0	non_CTCF	0	non_DHS
C14orf2	sgC14orf2_7	AAAGCTTCAGCGCCTGCTCC	chr14:104379016	-	7.41741	exp	0.908354	methy	0	non_H3K9me3	17.5975	H3K36me3	0	non_H3K27ac	0	non_H3K4me3	0	non_H3K4me1	0	non_Pol II	0	non_CTCF	0	non_DHS
C14orf79	sgC14orf79_8	GAAAGAAGTTCTCCTGGCAA	chr14:105457909	-	3.39274	exp	0	non_methy	0	non_H3K9me3	10.6389	H3K36me3	0	non_H3K27ac	0	non_H3K4me3	0	non_H3K4me1	0	non_Pol II	0	non_CTCF	0	non_DHS
C14orf93	sgC14orf93_1	GGGAGGGGAGAAGAGAATGG	chr14:23468197	+	2.19327	exp	0	non_methy	0	non_H3K9me3	0	non_H3K36me3	0	non_H3K27ac	0	non_H3K4me3	0	non_H3K4me1	0	non_Pol II	0	non_CTCF	0	non_DHS
C15orf41	sgC15orf41_5	GACCCTTCTCAGATTCCAGA	chr15:36983918	+	3.0282	exp	0	non_methy	0	non_H3K9me3	0	non_H3K36me3	0	non_H3K27ac	0	non_H3K4me3	0	non_H3K4me1	0	non_Pol II	0	non_CTCF	27	DHS
C15orf60	sgC15orf60_2	AGAGTCAAAGGAGCAGGCGC	chr15:73843314	+	0	non_exp	0.788662	methy	0	non_H3K9me3	0	non_H3K36me3	0	non_H3K27ac	0	non_H3K4me3	0	non_H3K4me1	0	non_Pol II	0	non_CTCF	0	non_DHS
C15orf65	sgC15orf65_4	GGATTGCCAGGGTTCACACA	chr15:55710484	-	1.29637	non_exp	0	non_methy	0	non_H3K9me3	0	non_H3K36me3	0	non_H3K27ac	0	non_H3K4me3	0	non_H3K4me1	0	non_Pol II	0	non_CTCF	0	non_DHS
C16orf13	sgC16orf13_5	CCTTTCCCAGGTCCTCCAGG	chr16:684745	+	7.66935	exp	0	non_methy	0	non_H3K9me3	7.9882	H3K36me3	0	non_H3K27ac	0	non_H3K4me3	0	non_H3K4me1	0	non_Pol II	0	non_CTCF	0	non_DHS
C16orf47	sgC16orf47_1	AAGTTAACAAGAGCCAGCAA	chr16:73164952	-	0	non_exp	0	non_methy	0	non_H3K9me3	0	non_H3K36me3	0	non_H3K27ac	0	non_H3K4me3	0	non_H3K4me1	0	non_Pol II	0	non_CTCF	0	non_DHS
C16orf47	sgC16orf47_8	GCTCCAGCTACTACCTGGGA	chr16:73161308	-	0	non_exp	0	non_methy	0	non_H3K9me3	0	non_H3K36me3	0	non_H3K27ac	0	non_H3K4me3	0	non_H3K4me1	0	non_Pol II	0	non_CTCF	0	non_DHS
C16orf70	sgC16orf70_8	GGAACTTGTTTATGAGGGGA	chr16:67174432	-	4.65402	exp	0	non_methy	0	non_H3K9me3	13.5153	H3K36me3	0	non_H3K27ac	0	non_H3K4me3	0	non_H3K4me1	0	non_Pol II	0	non_CTCF	0	non_DHS
C16orf82	sgC16orf82_6	TGTTCAGCCGCACTCTCCGG	chr16:27078634	-	0	non_exp	0.402445	non_methy	0	non_H3K9me3	0	non_H3K36me3	0	non_H3K27ac	0	non_H3K4me3	0	non_H3K4me1	0	non_Pol II	0	non_CTCF	0	non_DHS
C16orf93	sgC16orf93_10	GGCGGCAGAAAATGAGCGCG	chr16:30771677	+	3.98884	exp	0.820616	methy	0	non_H3K9me3	9.68105	H3K36me3	0	non_H3K27ac	0	non_H3K4me3	3.24535	H3K4me1	2.70603	Pol II	0	non_CTCF	0	non_DHS
C17orf100	sgC17orf100_5	GGGACGAGGCTCTGACGTGG	chr17:6555482	-	2.76389	exp	0.405727	non_methy	0	non_H3K9me3	0	non_H3K36me3	10.2159	H3K27ac	13.277	H3K4me3	4.17477	H3K4me1	0	non_Pol II	0	non_CTCF	138	DHS
C17orf100	sgC17orf100_2	GGGCCAAGCAGTCTTCGCCC	chr17:6555250	+	2.76389	exp	0.167859	non_methy	0	non_H3K9me3	0	non_H3K36me3	10.2159	H3K27ac	13.277	H3K4me3	4.17477	H3K4me1	0	non_Pol II	0	non_CTCF	0	non_DHS
C17orf100	sgC17orf100_6	GGTGGGACGAGGTCTCCACG	chr17:6555311	-	2.76389	exp	0.282321	non_methy	0	non_H3K9me3	0	non_H3K36me3	10.2159	H3K27ac	13.277	H3K4me3	4.17477	H3K4me1	0	non_Pol II	0	non_CTCF	0	non_DHS
C17orf103	sgC17orf103_2	GAGGTCCCAGATGCCTACCG	chr17:21147450	-	3.9879	exp	0.86062	methy	0	non_H3K9me3	3.8422	H3K36me3	0	non_H3K27ac	0	non_H3K4me3	0	non_H3K4me1	0	non_Pol II	0	non_CTCF	0	non_DHS
C17orf103	sgC17orf103_5	GGCGATGCCACGCCCACGGT	chr17:21147434	+	3.9879	exp	0.86062	methy	0	non_H3K9me3	3.8422	H3K36me3	0	non_H3K27ac	0	non_H3K4me3	0	non_H3K4me1	0	non_Pol II	0	non_CTCF	0	non_DHS
C17orf104	sgC17orf104_4	GACGTCGGTTAACCTGCTGC	chr17:42734553	-	1.53035	exp	0.942863	methy	0	non_H3K9me3	0	non_H3K36me3	0	non_H3K27ac	0	non_H3K4me3	0	non_H3K4me1	0	non_Pol II	0	non_CTCF	0	non_DHS
C17orf107	sgC17orf107_2	CCACTTCCACAGCTCCACCG	chr17:4803102	+	0.454614	non_exp	0.900586	methy	0	non_H3K9me3	4.36502	H3K36me3	0	non_H3K27ac	0	non_H3K4me3	0	non_H3K4me1	0	non_Pol II	0	non_CTCF	0	non_DHS
C17orf51	sgC17orf51_10	TGCTCGTCTCTGCACAGACC	chr17:21454345	+	2.33529	exp	0.0484015	non_methy	0	non_H3K9me3	0	non_H3K36me3	0	non_H3K27ac	42.6124	H3K4me3	0	non_H3K4me1	0	non_Pol II	0	non_CTCF	0	non_DHS
C17orf53	sgC17orf53_10	GTGTAACAGCAGCAGCCTGG	chr17:42225344	-	5.09275	exp	0	non_methy	0	non_H3K9me3	18.7207	H3K36me3	0	non_H3K27ac	0	non_H3K4me3	0	non_H3K4me1	0	non_Pol II	0	non_CTCF	0	non_DHS
C17orf58	sgC17orf58_8	TGGACACGGCTTATTGCAGC	chr17:65989173	+	6.16498	exp	0.0863753	non_methy	0	non_H3K9me3	0	non_H3K36me3	55.2063	H3K27ac	40.81	H3K4me3	0	non_H3K4me1	0	non_Pol II	0	non_CTCF	0	non_DHS
C17orf62	sgC17orf62_4	GGAGAGCCTTACCAACCAGC	chr17:80407034	+	5.01087	exp	0	non_methy	0	non_H3K9me3	0	non_H3K36me3	0	non_H3K27ac	0	non_H3K4me3	0	non_H3K4me1	0	non_Pol II	0	non_CTCF	52	DHS
C17orf74	sgC17orf74_4	ATGCCATAGCTGGTTTTCCA	chr17:7329009	-	0.241156	non_exp	0	non_methy	0	non_H3K9me3	0	non_H3K36me3	0	non_H3K27ac	0	non_H3K4me3	0	non_H3K4me1	0	non_Pol II	0	non_CTCF	0	non_DHS
C17orf80	sgC17orf80_3	GAACGGACTGTCATGAGCCA	chr17:71232591	+	5.5423	exp	0.867442	methy	0	non_H3K9me3	13.3924	H3K36me3	0	non_H3K27ac	0	non_H3K4me3	0	non_H3K4me1	0	non_Pol II	0	non_CTCF	0	non_DHS
C17orf85	sgC17orf85_3	CGAGGAACCCATTGAAGAGG	chr17:3721831	-	4.88789	exp	0.882455	methy	0	non_H3K9me3	13.8089	H3K36me3	0	non_H3K27ac	0	non_H3K4me3	0	non_H3K4me1	0	non_Pol II	0	non_CTCF	0	non_DHS
C18orf21	sgC18orf21_2	GCTGAGTTTACTTGTAGGAG	chr18:33557461	-	6.03636	exp	0	non_methy	0	non_H3K9me3	15.1501	H3K36me3	0	non_H3K27ac	0	non_H3K4me3	0	non_H3K4me1	0	non_Pol II	0	non_CTCF	0	non_DHS
C18orf54	sgC18orf54_8	GATCTAGGCCAAATATATCC	chr18:51887120	+	3.31363	exp	0	non_methy	0	non_H3K9me3	0	non_H3K36me3	0	non_H3K27ac	0	non_H3K4me3	0	non_H3K4me1	0	non_Pol II	0	non_CTCF	0	non_DHS
C18orf56	sgC18orf56_2	ACACAGCAGCGACAGCCGGG	chr18:658148	+	5.20356	exp	0.0578011	non_methy	0	non_H3K9me3	0	non_H3K36me3	53.0954	H3K27ac	28.1065	H3K4me3	0	non_H3K4me1	5.38031	Pol II	0	non_CTCF	0	non_DHS
C18orf56	sgC18orf56_9	ATTAGGGACGTGACTGGCGC	chr18:658119	+	5.20356	exp	0.0580928	non_methy	0	non_H3K9me3	0	non_H3K36me3	53.0954	H3K27ac	28.1065	H3K4me3	0	non_H3K4me1	5.38031	Pol II	0	non_CTCF	0	non_DHS
C18orf56	sgC18orf56_5	ATTGAGGTTAGGACTAAACG	chr18:658039	-	5.20356	exp	0.0624505	non_methy	0	non_H3K9me3	0	non_H3K36me3	53.0954	H3K27ac	28.1065	H3K4me3	0	non_H3K4me1	5.38031	Pol II	0	non_CTCF	0	non_DHS
C18orf56	sgC18orf56_1	CAGTCGCCCCAGTGATGCCG	chr18:658206	+	5.20356	exp	0.0575773	non_methy	0	non_H3K9me3	0	non_H3K36me3	53.0954	H3K27ac	28.1065	H3K4me3	0	non_H3K4me1	5.38031	Pol II	0	non_CTCF	0	non_DHS
C18orf56	sgC18orf56_6	GAAGGAGGGAGGCGCGGCTG	chr18:657982	+	5.20356	exp	0.0635896	non_methy	0	non_H3K9me3	0	non_H3K36me3	53.0954	H3K27ac	28.1065	H3K4me3	0	non_H3K4me1	5.38031	Pol II	0	non_CTCF	0	non_DHS
C18orf8	sgC18orf8_10	CGTGCATCATCAGGATACAG	chr18:21099117	+	4.62643	exp	0.895713	methy	0	non_H3K9me3	13.8089	H3K36me3	0	non_H3K27ac	0	non_H3K4me3	0	non_H3K4me1	0	non_Pol II	0	non_CTCF	0	non_DHS
C19orf54	sgC19orf54_7	GGTAAAGCTGAAAAGTCCAG	chr19:41255584	+	5.69258	exp	0	non_methy	0	non_H3K9me3	0	non_H3K36me3	14.4892	H3K27ac	31.053	H3K4me3	7.04824	H3K4me1	4.46141	Pol II	0	non_CTCF	0	non_DHS
C19orf55	sgC19orf55_8	GCACCACTGAGGGACAGATG	chr19:36250820	+	4.00368	exp	0	non_methy	0	non_H3K9me3	6.97916	H3K36me3	44.1865	H3K27ac	0	non_H3K4me3	2.91323	H3K4me1	0	non_Pol II	0	non_CTCF	0	non_DHS
C19orf55	sgC19orf55_1	GCACCCACCCTGATTGACAG	chr19:36250852	+	4.00368	exp	0	non_methy	0	non_H3K9me3	6.97916	H3K36me3	0	non_H3K27ac	0	non_H3K4me3	2.91323	H3K4me1	0	non_Pol II	0	non_CTCF	0	non_DHS
C19orf55	sgC19orf55_7	GGACTCCTCAAACAGCTCAG	chr19:36250766	-	4.00368	exp	0	non_methy	0	non_H3K9me3	6.97916	H3K36me3	44.1865	H3K27ac	0	non_H3K4me3	2.91323	H3K4me1	0	non_Pol II	0	non_CTCF	38	DHS
C19orf55	sgC19orf55_2	TGACAGCGGGGACTCCGTGG	chr19:36250866	+	4.00368	exp	0.968396	methy	0	non_H3K9me3	6.97916	H3K36me3	0	non_H3K27ac	0	non_H3K4me3	2.91323	H3K4me1	0	non_Pol II	0	non_CTCF	0	non_DHS
C19orf57	sgC19orf57_9	GAAGGGACTCATAGCAGCCT	chr19:14000683	-	3.42639	exp	0	non_methy	0	non_H3K9me3	0	non_H3K36me3	0	non_H3K27ac	0	non_H3K4me3	0	non_H3K4me1	0	non_Pol II	0	non_CTCF	36	DHS
C19orf68	sgC19orf68_6	GCAGGAGGAGCAGGAGCTGC	chr19:48675098	+	3.34953	exp	0.871992	methy	0	non_H3K9me3	0	non_H3K36me3	0	non_H3K27ac	0	non_H3K4me3	0	non_H3K4me1	3.38263	Pol II	0	non_CTCF	0	non_DHS
C19orf83	sgC19orf83_10	CAGGTAGCGGGACAGGAAAG	chr19:46145713	-	1.95014	exp	0.0709077	non_methy	0	non_H3K9me3	0	non_H3K36me3	5.39548	H3K27ac	0	non_H3K4me3	0	non_H3K4me1	4.64505	Pol II	5.10927	CTCF	0	non_DHS
C19orf83	sgC19orf83_9	GGGAGGGACCCCTTGGGCAC	chr19:46145657	-	1.95014	exp	0.0465256	non_methy	0	non_H3K9me3	0	non_H3K36me3	5.39548	H3K27ac	0	non_H3K4me3	0	non_H3K4me1	4.64505	Pol II	5.10927	CTCF	0	non_DHS
C19orf84	sgC19orf84_5	AGGCAGGCCACTCCCAGCCG	chr19:51892511	-	0.24199	non_exp	0.718437	non_methy	0	non_H3K9me3	0	non_H3K36me3	0	non_H3K27ac	0	non_H3K4me3	0	non_H3K4me1	0	non_Pol II	0	non_CTCF	0	non_DHS
C1orf122	sgC1orf122_5	CGCCAGAGGCGGCTTTCCAA	chr1:38274694	+	6.3372	exp	0.0717311	non_methy	0	non_H3K9me3	0	non_H3K36me3	8.87643	H3K27ac	61.8233	H3K4me3	0	non_H3K4me1	3.97979	Pol II	0	non_CTCF	83	DHS
C1orf137	sgC1orf137_7	GCAACATCCTCACCTGCTCA	chr1:117248620	-	0	non_exp	0	non_methy	0	non_H3K9me3	0	non_H3K36me3	0	non_H3K27ac	0	non_H3K4me3	0	non_H3K4me1	0	non_Pol II	0	non_CTCF	0	non_DHS
C1orf162	sgC1orf162_1	GAACCCCAGCACAAAAGGCA	chr1:112019974	-	1.22682	non_exp	0	non_methy	0	non_H3K9me3	0	non_H3K36me3	0	non_H3K27ac	0	non_H3K4me3	0	non_H3K4me1	0	non_Pol II	0	non_CTCF	0	non_DHS
C1orf185	sgC1orf185_5	GGGAATTGGTTTCTTTGCTT	chr1:51578185	+	0	non_exp	0	non_methy	0	non_H3K9me3	0	non_H3K36me3	0	non_H3K27ac	0	non_H3K4me3	0	non_H3K4me1	0	non_Pol II	0	non_CTCF	0	non_DHS
C1orf195	sgC1orf195_4	ACGCTGATGCTGTTGATTTG	chr1:15497690	+	2.26371	exp	0.912542	methy	0	non_H3K9me3	0	non_H3K36me3	0	non_H3K27ac	0	non_H3K4me3	0	non_H3K4me1	0	non_Pol II	0	non_CTCF	0	non_DHS
C1orf195	sgC1orf195_9	CATCAGCGTCACCCAGGAGC	chr1:15497679	-	2.26371	exp	0.912542	methy	0	non_H3K9me3	0	non_H3K36me3	0	non_H3K27ac	0	non_H3K4me3	0	non_H3K4me1	0	non_Pol II	0	non_CTCF	0	non_DHS
C1orf195	sgC1orf195_2	TTGCAGGTCAGAGTGGATGA	chr1:15497749	+	2.26371	exp	0	non_methy	0	non_H3K9me3	0	non_H3K36me3	0	non_H3K27ac	0	non_H3K4me3	0	non_H3K4me1	0	non_Pol II	0	non_CTCF	0	non_DHS
C1orf234	sgC1orf234_4	TCACCTGCTGGGGCTCTGGG	chr1:23340372	+	1.20246	non_exp	0	non_methy	0	non_H3K9me3	0	non_H3K36me3	0	non_H3K27ac	0	non_H3K4me3	0	non_H3K4me1	0	non_Pol II	0	non_CTCF	69	DHS
C1orf63	sgC1orf63_5	AGCGCCTCTCTCGGTAACGG	chr1:25573163	+	5.18683	exp	0.0372594	non_methy	0	non_H3K9me3	6.88313	H3K36me3	33.6947	H3K27ac	78.3204	H3K4me3	0	non_H3K4me1	0	non_Pol II	0	non_CTCF	0	non_DHS
C1orf85	sgC1orf85_6	GTTCCAAGAGAAATCGGCCA	chr1:156264261	+	5.74853	exp	0.855246	methy	0	non_H3K9me3	4.30431	H3K36me3	0	non_H3K27ac	0	non_H3K4me3	0	non_H3K4me1	0	non_Pol II	0	non_CTCF	27	DHS
C1R	sgC1R_6	GAGCTTCACCCTGTATCCCG	chr12:7244105	+	1.29404	non_exp	0.850171	methy	0	non_H3K9me3	0	non_H3K36me3	0	non_H3K27ac	0	non_H3K4me3	0	non_H3K4me1	0	non_Pol II	0	non_CTCF	0	non_DHS
C1R	sgC1R_7	TCTGCTGATAAGAAAAGCCT	chr12:7242822	-	1.29404	non_exp	0	non_methy	0	non_H3K9me3	0	non_H3K36me3	0	non_H3K27ac	0	non_H3K4me3	0	non_H3K4me1	0	non_Pol II	0	non_CTCF	0	non_DHS
C20orf112	sgC20orf112_3	GATGAATGGCAACGGCGCCG	chr20:31044085	-	2.87572	exp	0.862109	methy	0	non_H3K9me3	0	non_H3K36me3	0	non_H3K27ac	0	non_H3K4me3	0	non_H3K4me1	0	non_Pol II	0	non_CTCF	0	non_DHS
C20orf203	sgC20orf203_3	AAGACAGGCCTAGGAAACAT	chr20:31238935	+	0.0930854	non_exp	0	non_methy	0	non_H3K9me3	0	non_H3K36me3	0	non_H3K27ac	0	non_H3K4me3	0	non_H3K4me1	0	non_Pol II	0	non_CTCF	0	non_DHS
C20orf27	sgC20orf27_9	CATCAAAGTGGACGTGGCTG	chr20:3739245	+	7.93178	exp	0.907784	methy	0	non_H3K9me3	5.57469	H3K36me3	0	non_H3K27ac	0	non_H3K4me3	0	non_H3K4me1	0	non_Pol II	0	non_CTCF	0	non_DHS
C20orf62	sgC20orf62_3	TCTCAGGAATCACCTCACCC	chr20:43093864	-	0.161909	non_exp	0	non_methy	0	non_H3K9me3	0	non_H3K36me3	0	non_H3K27ac	0	non_H3K4me3	0	non_H3K4me1	0	non_Pol II	0	non_CTCF	0	non_DHS
C20orf96	sgC20orf96_8	TGGAGTACTCAAACAAGAAG	chr20:259035	-	4.97438	exp	0	non_methy	0	non_H3K9me3	0	non_H3K36me3	0	non_H3K27ac	0	non_H3K4me3	0	non_H3K4me1	0	non_Pol II	0	non_CTCF	0	non_DHS
C21orf140	sgC21orf140_5	AAGGAAGACAGAGAGGCTGA	chr21:35772949	-	0.067513	non_exp	0	non_methy	0	non_H3K9me3	0	non_H3K36me3	0	non_H3K27ac	0	non_H3K4me3	0	non_H3K4me1	0	non_Pol II	0	non_CTCF	0	non_DHS
C21orf140	sgC21orf140_3	ACTGGGGAAGATATTAGTGA	chr21:35773183	-	0.067513	non_exp	0	non_methy	0	non_H3K9me3	0	non_H3K36me3	0	non_H3K27ac	0	non_H3K4me3	0	non_H3K4me1	0	non_Pol II	0	non_CTCF	0	non_DHS
C21orf140	sgC21orf140_6	ATGCACAATACACCAAGTTG	chr21:35773143	+	0.067513	non_exp	0	non_methy	0	non_H3K9me3	0	non_H3K36me3	0	non_H3K27ac	0	non_H3K4me3	0	non_H3K4me1	0	non_Pol II	0	non_CTCF	0	non_DHS
C21orf140	sgC21orf140_8	ATGCTGCGGGTAGTCAAGGA	chr21:35773125	-	0.067513	non_exp	0	non_methy	0	non_H3K9me3	0	non_H3K36me3	0	non_H3K27ac	0	non_H3K4me3	0	non_H3K4me1	0	non_Pol II	0	non_CTCF	0	non_DHS
C21orf58	sgC21orf58_10	TGAGTAGGGAAGGCCTGGGG	chr21:47731393	+	5.00662	exp	0	non_methy	0	non_H3K9me3	7.76695	H3K36me3	0	non_H3K27ac	0	non_H3K4me3	0	non_H3K4me1	0	non_Pol II	0	non_CTCF	0	non_DHS
C21orf59	sgC21orf59_10	GATGATATTGGACGAAGGAA	chr21:33982156	-	2.78909	exp	0.920024	methy	0	non_H3K9me3	15.8869	H3K36me3	0	non_H3K27ac	0	non_H3K4me3	0	non_H3K4me1	0	non_Pol II	0	non_CTCF	0	non_DHS
C22orf15	sgC22orf15_10	GGCTTCCCGGGCCCAGACCA	chr22:24106511	+	0.707924	non_exp	0.816678	methy	0	non_H3K9me3	10.9199	H3K36me3	0	non_H3K27ac	0	non_H3K4me3	0	non_H3K4me1	0	non_Pol II	0	non_CTCF	41	DHS
C2orf44	sgC2orf44_3	AAAGGCAGACATCAACACCC	chr2:24261899	-	3.1498	exp	0	non_methy	0	non_H3K9me3	15.5187	H3K36me3	0	non_H3K27ac	0	non_H3K4me3	0	non_H3K4me1	0	non_Pol II	0	non_CTCF	0	non_DHS
C2orf48	sgC2orf48_7	CCAATCACCCACCCAGTGTG	chr2:10282060	+	3.69711	exp	0	non_methy	0	non_H3K9me3	0	non_H3K36me3	0	non_H3K27ac	0	non_H3K4me3	0	non_H3K4me1	0	non_Pol II	0	non_CTCF	0	non_DHS
C2orf61	sgC2orf61_9	GGAAGCACGTTGTATTGCCC	chr2:47357362	+	0.0319031	non_exp	0.755874	methy	0	non_H3K9me3	0	non_H3K36me3	0	non_H3K27ac	0	non_H3K4me3	0	non_H3K4me1	0	non_Pol II	0	non_CTCF	0	non_DHS
C2orf69	sgC2orf69_10	GCGATGCTCCCTCTCGGCCG	chr2:200776284	+	4.41137	exp	0.0425812	non_methy	0	non_H3K9me3	0	non_H3K36me3	31.6067	H3K27ac	83.5809	H3K4me3	0	non_H3K4me1	0	non_Pol II	0	non_CTCF	139	DHS
C2orf71	sgC2orf71_9	GGTGCCATTGGGCCACACGG	chr2:29295166	+	0.039302	non_exp	0.753387	methy	0	non_H3K9me3	0	non_H3K36me3	0	non_H3K27ac	0	non_H3K4me3	0	non_H3K4me1	0	non_Pol II	0	non_CTCF	0	non_DHS
C2orf74	sgC2orf74_3	TGAACTTGAATGTGCCGATG	chr2:61390204	+	0.886328	non_exp	0.87715	methy	0	non_H3K9me3	10.2684	H3K36me3	0	non_H3K27ac	0	non_H3K4me3	0	non_H3K4me1	0	non_Pol II	0	non_CTCF	0	non_DHS
C2orf74	sgC2orf74_5	TGGAGAAACTGGTCAAGAAG	chr2:61390346	+	0.886328	non_exp	0	non_methy	0	non_H3K9me3	10.2684	H3K36me3	0	non_H3K27ac	0	non_H3K4me3	0	non_H3K4me1	0	non_Pol II	0	non_CTCF	0	non_DHS
C2orf81	sgC2orf81_7	GCTGCACGCGTCCACCTCGG	chr2:74642862	-	2.34692	exp	0.838131	methy	0	non_H3K9me3	0	non_H3K36me3	0	non_H3K27ac	0	non_H3K4me3	0	non_H3K4me1	0	non_Pol II	0	non_CTCF	0	non_DHS
C2orf81	sgC2orf81_5	GTTCTCCAGGCCCTCCGAGG	chr2:74642848	+	2.34692	exp	0.841422	methy	0	non_H3K9me3	0	non_H3K36me3	0	non_H3K27ac	0	non_H3K4me3	0	non_H3K4me1	0	non_Pol II	0	non_CTCF	0	non_DHS
C2orf91	sgC2orf91_5	GTCAGTGGGAGAGATTGGGA	chr2:42180356	+	0.0843598	non_exp	0	non_methy	0	non_H3K9me3	0	non_H3K36me3	0	non_H3K27ac	0	non_H3K4me3	0	non_H3K4me1	0	non_Pol II	0	non_CTCF	0	non_DHS
C3	sgC3_4	GAAGTGGATCTGGTAGGGAG	chr19:6712567	+	1.18311	non_exp	0	non_methy	0	non_H3K9me3	0	non_H3K36me3	0	non_H3K27ac	0	non_H3K4me3	0	non_H3K4me1	0	non_Pol II	0	non_CTCF	0	non_DHS
C3orf30	sgC3orf30_5	CCAGCCGCTCCCTCAAGTGC	chr3:118865088	+	0	non_exp	0.815726	methy	0	non_H3K9me3	0	non_H3K36me3	0	non_H3K27ac	0	non_H3K4me3	0	non_H3K4me1	0	non_Pol II	0	non_CTCF	0	non_DHS
C3orf52	sgC3orf52_7	CATCATGCTGAAGATTCCAG	chr3:111821746	+	3.84058	exp	0	non_methy	0	non_H3K9me3	5.38039	H3K36me3	0	non_H3K27ac	0	non_H3K4me3	0	non_H3K4me1	0	non_Pol II	0	non_CTCF	0	non_DHS
C3orf56	sgC3orf56_5	GGAGTCCAGCATCCCACCTG	chr3:126915991	-	0	non_exp	0	non_methy	0	non_H3K9me3	0	non_H3K36me3	0	non_H3K27ac	0	non_H3K4me3	0	non_H3K4me1	0	non_Pol II	0	non_CTCF	0	non_DHS
C3orf58	sgC3orf58_6	GCTCCAAGATACTTTGCAAA	chr3:143704412	-	3.99536	exp	0	non_methy	0	non_H3K9me3	3.18165	H3K36me3	0	non_H3K27ac	0	non_H3K4me3	0	non_H3K4me1	0	non_Pol II	0	non_CTCF	0	non_DHS
C3orf62	sgC3orf62_4	CCAGAGGATGTCTTCTGCAG	chr3:49314095	+	3.53111	exp	0	non_methy	0	non_H3K9me3	6.80488	H3K36me3	0	non_H3K27ac	0	non_H3K4me3	0	non_H3K4me1	0	non_Pol II	0	non_CTCF	28	DHS
C4orf17	sgC4orf17_2	GCTGACCAGAGATACAGAAG	chr4:100460492	+	0.0231943	non_exp	0	non_methy	0	non_H3K9me3	0	non_H3K36me3	0	non_H3K27ac	0	non_H3K4me3	0	non_H3K4me1	0	non_Pol II	0	non_CTCF	0	non_DHS
C4orf21	sgC4orf21_5	AAGGCATGCTCTATCAACAG	chr4:113508577	-	4.4592	exp	0	non_methy	0	non_H3K9me3	6.68524	H3K36me3	0	non_H3K27ac	0	non_H3K4me3	0	non_H3K4me1	0	non_Pol II	0	non_CTCF	0	non_DHS
C4orf21	sgC4orf21_3	GAACAGGGAGAGAAATGCCA	chr4:113540630	-	4.4592	exp	0	non_methy	0	non_H3K9me3	8.19808	H3K36me3	0	non_H3K27ac	0	non_H3K4me3	0	non_H3K4me1	0	non_Pol II	0	non_CTCF	0	non_DHS
C4orf21	sgC4orf21_9	GTAAAAGGATCAGCTACTAG	chr4:113524810	-	4.4592	exp	0	non_methy	0	non_H3K9me3	4.15887	H3K36me3	0	non_H3K27ac	0	non_H3K4me3	0	non_H3K4me1	0	non_Pol II	0	non_CTCF	0	non_DHS
C4orf3	sgC4orf3_10	GGCTTCCCAAACACTCCTAC	chr4:120221559	-	6.06009	exp	0	non_methy	0	non_H3K9me3	0	non_H3K36me3	9.57262	H3K27ac	21.2243	H3K4me3	0	non_H3K4me1	4.97534	Pol II	0	non_CTCF	0	non_DHS
C5orf15	sgC5orf15_3	CGGCCGCGCCAACCCCACAA	chr5:133304180	+	7.08442	exp	0.0408697	non_methy	0	non_H3K9me3	0	non_H3K36me3	25.5816	H3K27ac	42.6096	H3K4me3	0	non_H3K4me1	0	non_Pol II	0	non_CTCF	0	non_DHS
C5orf66	sgC5orf66_10	CAAACTTGGCAGGCAGGCCA	chr5:134679086	+	3.37862	exp	0	non_methy	0	non_H3K9me3	14.0144	H3K36me3	0	non_H3K27ac	0	non_H3K4me3	0	non_H3K4me1	0	non_Pol II	0	non_CTCF	0	non_DHS
C5orf66	sgC5orf66_6	CTAAGGAAGAAACCCTGCTA	chr5:134673632	+	3.37862	exp	0	non_methy	0	non_H3K9me3	13.4274	H3K36me3	0	non_H3K27ac	0	non_H3K4me3	0	non_H3K4me1	0	non_Pol II	0	non_CTCF	0	non_DHS
C6orf136	sgC6orf136_10	GGAATACAGACTGTAGTCGT	chr6:30618796	-	3.16123	exp	0.917042	methy	0	non_H3K9me3	11.1618	H3K36me3	0	non_H3K27ac	0	non_H3K4me3	0	non_H3K4me1	0	non_Pol II	0	non_CTCF	0	non_DHS
C6orf229	sgC6orf229_4	ATGGACAGAGAATTTTGCAG	chr6:24797676	-	0.128374	non_exp	0	non_methy	0	non_H3K9me3	0	non_H3K36me3	0	non_H3K27ac	0	non_H3K4me3	0	non_H3K4me1	0	non_Pol II	0	non_CTCF	0	non_DHS
C6orf229	sgC6orf229_2	TGCCCAGAAAATTGGACTGC	chr6:24798833	-	0.128374	non_exp	0	non_methy	0	non_H3K9me3	0	non_H3K36me3	0	non_H3K27ac	0	non_H3K4me3	0	non_H3K4me1	0	non_Pol II	0	non_CTCF	0	non_DHS
C6orf25	sgC6orf25_7	GAGTCTCTCATCCCATCCGC	chr6:31691464	+	0	non_exp	0.860013	methy	0	non_H3K9me3	0	non_H3K36me3	0	non_H3K27ac	0	non_H3K4me3	0	non_H3K4me1	0	non_Pol II	0	non_CTCF	41	DHS
C6orf47	sgC6orf47_9	GAACAGCATGGAGCCCATGC	chr6:31627019	+	0	non_exp	0	non_methy	0	non_H3K9me3	5.2364	H3K36me3	3.64604	H3K27ac	40.6048	H3K4me3	2.89011	H3K4me1	3.16678	Pol II	0	non_CTCF	0	non_DHS
C6orf7	sgC6orf7_1	GAATGACCACTTCATCGCAG	chr6:80579988	+	0	non_exp	0.612974	non_methy	0	non_H3K9me3	0	non_H3K36me3	0	non_H3K27ac	0	non_H3K4me3	0	non_H3K4me1	0	non_Pol II	0	non_CTCF	0	non_DHS
C6orf7	sgC6orf7_10	GGAATACATTCAGGACATAC	chr6:80516986	+	0	non_exp	0	non_methy	0	non_H3K9me3	0	non_H3K36me3	0	non_H3K27ac	0	non_H3K4me3	0	non_H3K4me1	0	non_Pol II	0	non_CTCF	0	non_DHS
C6orf7	sgC6orf7_4	TGGCCAATGGGCAGCACCAG	chr6:80515649	-	0	non_exp	0	non_methy	0	non_H3K9me3	0	non_H3K36me3	0	non_H3K27ac	0	non_H3K4me3	0	non_H3K4me1	0	non_Pol II	0	non_CTCF	0	non_DHS
C6orf89	sgC6orf89_3	GTGTGAGCTCCAGAAAGCAC	chr6:36870075	-	5.54807	exp	0	non_methy	0	non_H3K9me3	13.659	H3K36me3	0	non_H3K27ac	0	non_H3K4me3	0	non_H3K4me1	0	non_Pol II	0	non_CTCF	0	non_DHS
C7orf26	sgC7orf26_10	TGAGCACTTGCAGGACGCTG	chr7:6639755	-	5.12369	exp	0.841202	methy	0	non_H3K9me3	6.28206	H3K36me3	0	non_H3K27ac	0	non_H3K4me3	0	non_H3K4me1	0	non_Pol II	0	non_CTCF	0	non_DHS
C7orf41	sgC7orf41_2	GAAGACGCTCCACGAAGTCC	chr7:30185867	+	4.57965	exp	0.882914	methy	0	non_H3K9me3	0	non_H3K36me3	0	non_H3K27ac	0	non_H3K4me3	0	non_H3K4me1	0	non_Pol II	0	non_CTCF	0	non_DHS
C7orf43	sgC7orf43_4	CGGTCATCACAAAACACGGG	chr7:99754129	+	5.11084	exp	0.911928	methy	0	non_H3K9me3	12.556	H3K36me3	0	non_H3K27ac	0	non_H3K4me3	0	non_H3K4me1	0	non_Pol II	0	non_CTCF	0	non_DHS
C7orf55	sgC7orf55_9	GCGTAGCATCCGGAAACATG	chr7:139030318	+	3.83324	exp	0.960443	methy	0	non_H3K9me3	8.1005	H3K36me3	0	non_H3K27ac	0	non_H3K4me3	0	non_H3K4me1	0	non_Pol II	0	non_CTCF	0	non_DHS
C7orf61	sgC7orf61_4	CGTGTTGGCCAAGACTACAG	chr7:100061114	-	2.82159	exp	0.783357	methy	0	non_H3K9me3	0	non_H3K36me3	0	non_H3K27ac	0	non_H3K4me3	0	non_H3K4me1	0	non_Pol II	0	non_CTCF	31	DHS
C7orf61	sgC7orf61_1	GACTACAGAGGAGACCGAGG	chr7:100061102	-	2.82159	exp	0.781865	methy	0	non_H3K9me3	0	non_H3K36me3	0	non_H3K27ac	0	non_H3K4me3	0	non_H3K4me1	0	non_Pol II	0	non_CTCF	31	DHS
C7orf63	sgC7orf63_7	ATGAAAGCACAAGCAGCCAG	chr7:89901115	+	1.71419	exp	0	non_methy	0	non_H3K9me3	0	non_H3K36me3	0	non_H3K27ac	0	non_H3K4me3	0	non_H3K4me1	0	non_Pol II	0	non_CTCF	0	non_DHS
C8orf58	sgC8orf58_3	GGCCTCCCGGGACTCAGGAG	chr8:22458546	+	1.37465	non_exp	0.883413	methy	0	non_H3K9me3	0	non_H3K36me3	0	non_H3K27ac	0	non_H3K4me3	0	non_H3K4me1	0	non_Pol II	0	non_CTCF	0	non_DHS
C8orf88	sgC8orf88_3	GGATGATCAGGCAGAAAGTC	chr8:91972989	+	4.76008	exp	0	non_methy	0	non_H3K9me3	0	non_H3K36me3	0	non_H3K27ac	0	non_H3K4me3	0	non_H3K4me1	0	non_Pol II	0	non_CTCF	0	non_DHS
C9orf106	sgC9orf106_3	CACCAGAGAGGACTTCCCAG	chr9:132084265	-	0.0240427	non_exp	0	non_methy	0	non_H3K9me3	0	non_H3K36me3	0	non_H3K27ac	0	non_H3K4me3	0	non_H3K4me1	0	non_Pol II	0	non_CTCF	0	non_DHS
C9orf106	sgC9orf106_8	CTGCCAGGGTCACAGAGCAG	chr9:132084459	-	0.0240427	non_exp	0	non_methy	0	non_H3K9me3	0	non_H3K36me3	0	non_H3K27ac	0	non_H3K4me3	0	non_H3K4me1	0	non_Pol II	0	non_CTCF	0	non_DHS
C9orf106	sgC9orf106_6	GTGGGCAGAAGAGGACGGGC	chr9:132084289	-	0.0240427	non_exp	0.912439	methy	0	non_H3K9me3	0	non_H3K36me3	0	non_H3K27ac	0	non_H3K4me3	0	non_H3K4me1	0	non_Pol II	0	non_CTCF	0	non_DHS
C9orf114	sgC9orf114_3	GCGGCAGAGAAGGAGGACCG	chr9:131591016	-	5.92787	exp	0.760625	methy	0	non_H3K9me3	5.2364	H3K36me3	0	non_H3K27ac	0	non_H3K4me3	0	non_H3K4me1	0	non_Pol II	0	non_CTCF	27	DHS
C9orf116	sgC9orf116_2	CGGGCAGGTTCAACAACCCG	chr9:138391575	-	4.14907	exp	0.0799354	non_methy	0	non_H3K9me3	0	non_H3K36me3	0	non_H3K27ac	58.9856	H3K4me3	0	non_H3K4me1	0	non_Pol II	0	non_CTCF	0	non_DHS
C9orf163	sgC9orf163_7	AATGACACCTCCTTCCGCGG	chr9:139379329	-	1.04554	non_exp	0.494457	non_methy	0	non_H3K9me3	0	non_H3K36me3	0	non_H3K27ac	0	non_H3K4me3	0	non_H3K4me1	0	non_Pol II	4.51375	CTCF	0	non_DHS
C9orf64	sgC9orf64_7	TCATGAGCTGAACCCCAGGG	chr9:86571241	-	5.8533	exp	0	non_methy	0	non_H3K9me3	0	non_H3K36me3	18.8861	H3K27ac	48.0251	H3K4me3	0	non_H3K4me1	4.65063	Pol II	0	non_CTCF	101	DHS
C9orf91	sgC9orf91_1	GGTGAGCCCTGCAACAGCGG	chr9:117400874	+	4.46517	exp	0.801071	methy	0	non_H3K9me3	7.15344	H3K36me3	0	non_H3K27ac	0	non_H3K4me3	0	non_H3K4me1	0	non_Pol II	0	non_CTCF	0	non_DHS
C9orf92	sgC9orf92_2	TATGTGAGAAACACCACCCA	chr9:16215787	-	0	non_exp	0	non_methy	0	non_H3K9me3	0	non_H3K36me3	0	non_H3K27ac	0	non_H3K4me3	0	non_H3K4me1	0	non_Pol II	0	non_CTCF	0	non_DHS
CA1	sgCA1_4	GAAGCTGCCTCAAAGGCTGA	chr8:86245785	-	0.0515565	non_exp	0	non_methy	0	non_H3K9me3	0	non_H3K36me3	0	non_H3K27ac	0	non_H3K4me3	0	non_H3K4me1	0	non_Pol II	0	non_CTCF	0	non_DHS
CA11	sgCA11_4	GTGACAGTCTCGGAGCAGGG	chr19:49142605	+	2.34439	exp	0.76301	methy	0	non_H3K9me3	0	non_H3K36me3	0	non_H3K27ac	0	non_H3K4me3	0	non_H3K4me1	0	non_Pol II	0	non_CTCF	0	non_DHS
CA4	sgCA4_4	GCTGGAACCCAGGTGAACGA	chr17:58235422	+	0.0311174	non_exp	0.747311	non_methy	0	non_H3K9me3	0	non_H3K36me3	0	non_H3K27ac	0	non_H3K4me3	0	non_H3K4me1	0	non_Pol II	0	non_CTCF	0	non_DHS
CA5A	sgCA5A_7	CCCATCATCAGACGCTGCAG	chr16:87935554	-	0.00952217	non_exp	0.855798	methy	0	non_H3K9me3	0	non_H3K36me3	0	non_H3K27ac	0	non_H3K4me3	0	non_H3K4me1	0	non_Pol II	0	non_CTCF	0	non_DHS
CA8	sgCA8_7	GTGACACCTTCACTGCAAGG	chr8:61135251	+	6.01216	exp	0	non_methy	0	non_H3K9me3	3.01688	H3K36me3	0	non_H3K27ac	0	non_H3K4me3	0	non_H3K4me1	0	non_Pol II	0	non_CTCF	0	non_DHS
CAAP1	sgCAAP1_8	GCTGCTAGAACTTGAGATGA	chr9:26842355	-	5.48917	exp	0	non_methy	0	non_H3K9me3	5.869	H3K36me3	0	non_H3K27ac	0	non_H3K4me3	0	non_H3K4me1	0	non_Pol II	0	non_CTCF	0	non_DHS
CAB39	sgCAB39_3	TGAGACTTCCCAAACGGGAA	chr2:231624723	-	5.87657	exp	0.850705	methy	0	non_H3K9me3	0	non_H3K36me3	0	non_H3K27ac	0	non_H3K4me3	0	non_H3K4me1	0	non_Pol II	0	non_CTCF	0	non_DHS
CABIN1	sgCABIN1_1	GGAGGATCTGGAGACAGCCA	chr22:24437685	+	5.9371	exp	0	non_methy	0	non_H3K9me3	8.3109	H3K36me3	0	non_H3K27ac	0	non_H3K4me3	0	non_H3K4me1	0	non_Pol II	0	non_CTCF	29	DHS
CABLES1	sgCABLES1_10	GGAAACTCAACAAACAGAAC	chr18:20833794	+	4.24313	exp	0	non_methy	0	non_H3K9me3	6.84621	H3K36me3	0	non_H3K27ac	0	non_H3K4me3	0	non_H3K4me1	0	non_Pol II	0	non_CTCF	0	non_DHS
CABYR	sgCABYR_4	CCTGGCACAGCATAAACTGA	chr18:21735835	-	3.58111	exp	0	non_methy	0	non_H3K9me3	13.7567	H3K36me3	0	non_H3K27ac	0	non_H3K4me3	0	non_H3K4me1	0	non_Pol II	0	non_CTCF	0	non_DHS
CACFD1	sgCACFD1_6	TACTCACATCATCCACACGC	chr9:136328665	-	4.11107	exp	0.5194	non_methy	0	non_H3K9me3	0	non_H3K36me3	0	non_H3K27ac	0	non_H3K4me3	0	non_H3K4me1	0	non_Pol II	0	non_CTCF	0	non_DHS
CACHD1	sgCACHD1_1	GAGCAACCTGGAGACCACAG	chr1:65113614	+	5.47756	exp	0	non_methy	0	non_H3K9me3	5.79215	H3K36me3	0	non_H3K27ac	0	non_H3K4me3	0	non_H3K4me1	0	non_Pol II	0	non_CTCF	0	non_DHS
CACNA2D2	sgCACNA2D2_5	GACAAGACCCCACACTGCTG	chr3:50418472	-	3.80849	exp	0	non_methy	0	non_H3K9me3	0	non_H3K36me3	0	non_H3K27ac	0	non_H3K4me3	0	non_H3K4me1	0	non_Pol II	0	non_CTCF	0	non_DHS
CACNG8	sgCACNG8_9	GGGGCCTCTGGTGCGAGAAG	chr19:54466428	+	3.38557	exp	0.862559	methy	0	non_H3K9me3	0	non_H3K36me3	0	non_H3K27ac	0	non_H3K4me3	0	non_H3K4me1	0	non_Pol II	0	non_CTCF	0	non_DHS
CAD	sgCAD_8	CCACAGTGCAGACCTCCCAG	chr2:27447671	+	7.27292	exp	0	non_methy	0	non_H3K9me3	17.5975	H3K36me3	0	non_H3K27ac	0	non_H3K4me3	0	non_H3K4me1	0	non_Pol II	0	non_CTCF	0	non_DHS
CADM1	sgCADM1_10	GGTCCCAGTGATCTGCCAGG	chr11:115099890	-	4.72625	exp	0	non_methy	0	non_H3K9me3	11.6102	H3K36me3	0	non_H3K27ac	0	non_H3K4me3	0	non_H3K4me1	0	non_Pol II	0	non_CTCF	0	non_DHS
CADM4	sgCADM4_3	ACAGACAGAGAACGTGACAG	chr19:44131907	-	4.6525	exp	0.636992	non_methy	0	non_H3K9me3	0	non_H3K36me3	0	non_H3K27ac	0	non_H3K4me3	0	non_H3K4me1	0	non_Pol II	0	non_CTCF	32	DHS
CALCB	sgCALCB_1	GAAGCAGGAGCAGGAGACAC	chr11:15096715	+	3.56852	exp	0	non_methy	0	non_H3K9me3	0	non_H3K36me3	0	non_H3K27ac	0	non_H3K4me3	0	non_H3K4me1	0	non_Pol II	4.55804	CTCF	0	non_DHS
CALD1	sgCALD1_4	GTACAGTGTGCCTGACGAGG	chr7:134617733	+	5.59802	exp	0.899071	methy	0	non_H3K9me3	6.65644	H3K36me3	0	non_H3K27ac	0	non_H3K4me3	0	non_H3K4me1	0	non_Pol II	0	non_CTCF	0	non_DHS
CALR	sgCALR_4	CAACAAAGGCCAGACGCTGG	chr19:13050303	+	9.80118	exp	0.0576958	non_methy	0	non_H3K9me3	26.5752	H3K36me3	14.3857	H3K27ac	69.3219	H3K4me3	0	non_H3K4me1	4.2764	Pol II	0	non_CTCF	0	non_DHS
CAMK2B	sgCAMK2B_10	GACCACGGAGCAGCTCATCG	chr7:44260459	-	1.98572	exp	0.815129	methy	0	non_H3K9me3	0	non_H3K36me3	0	non_H3K27ac	0	non_H3K4me3	0	non_H3K4me1	0	non_Pol II	0	non_CTCF	0	non_DHS
CAMK2G	sgCAMK2G_4	AAAATCAGCCAGCTTGACGG	chr10:75608814	+	5.06279	exp	0.395639	non_methy	0	non_H3K9me3	13.076	H3K36me3	0	non_H3K27ac	0	non_H3K4me3	0	non_H3K4me1	0	non_Pol II	0	non_CTCF	0	non_DHS
CAMKK2	sgCAMKK2_7	GCTGACGGGTGAGTAGGGCA	chr12:121711934	+	5.80258	exp	0.935275	methy	0	non_H3K9me3	5.75923	H3K36me3	0	non_H3K27ac	0	non_H3K4me3	0	non_H3K4me1	0	non_Pol II	0	non_CTCF	0	non_DHS
CAMKV	sgCAMKV_5	GAAGAACTATAACCAGCCAT	chr3:49899770	-	4.912	exp	0	non_methy	0	non_H3K9me3	0	non_H3K36me3	0	non_H3K27ac	0	non_H3K4me3	0	non_H3K4me1	0	non_Pol II	0	non_CTCF	0	non_DHS
CAMSAP1	sgCAMSAP1_9	GAAGCAGGTGATCACCAAGG	chr9:138714673	-	4.94947	exp	0	non_methy	0	non_H3K9me3	13.2	H3K36me3	0	non_H3K27ac	0	non_H3K4me3	0	non_H3K4me1	0	non_Pol II	0	non_CTCF	0	non_DHS
CAMSAP2	sgCAMSAP2_8	AAAGGGACTTTGGAACAGCG	chr1:200819036	+	5.53364	exp	0.853464	methy	0	non_H3K9me3	8.11546	H3K36me3	0	non_H3K27ac	0	non_H3K4me3	0	non_H3K4me1	0	non_Pol II	0	non_CTCF	0	non_DHS
CAMTA1	sgCAMTA1_4	GTTTCCCAAAGTGTATTCTG	chr1:6880244	+	4.35593	exp	0	non_methy	0	non_H3K9me3	0	non_H3K36me3	0	non_H3K27ac	0	non_H3K4me3	0	non_H3K4me1	0	non_Pol II	0	non_CTCF	0	non_DHS
CAND1	sgCAND1_5	GGCCATCTGGTTATGAGCTG	chr12:67691293	+	6.36416	exp	0	non_methy	0	non_H3K9me3	7.26583	H3K36me3	0	non_H3K27ac	0	non_H3K4me3	0	non_H3K4me1	0	non_Pol II	0	non_CTCF	0	non_DHS
CANT1	sgCANT1_3	GGACAGAATCACCCAGGGCA	chr17:76993099	+	6.25575	exp	0	non_methy	0	non_H3K9me3	11.3361	H3K36me3	0	non_H3K27ac	0	non_H3K4me3	0	non_H3K4me1	0	non_Pol II	0	non_CTCF	0	non_DHS
CAP1	sgCAP1_10	AGGAGCAGCTCCATATGTGC	chr1:40525740	+	7.47833	exp	0	non_methy	0	non_H3K9me3	14.2101	H3K36me3	0	non_H3K27ac	0	non_H3K4me3	0	non_H3K4me1	0	non_Pol II	0	non_CTCF	0	non_DHS
CAPN1	sgCAPN1_4	GTGCCACACCTACCTCCGGA	chr11:64973186	-	5.83996	exp	0.72677	non_methy	0	non_H3K9me3	9.679	H3K36me3	0	non_H3K27ac	0	non_H3K4me3	0	non_H3K4me1	0	non_Pol II	0	non_CTCF	0	non_DHS
CAPN14	sgCAPN14_5	GAACAAGTTCTTATAGGTGG	chr2:31424760	+	0.364085	non_exp	0	non_methy	0	non_H3K9me3	0	non_H3K36me3	0	non_H3K27ac	0	non_H3K4me3	0	non_H3K4me1	0	non_Pol II	0	non_CTCF	0	non_DHS
CAPN2	sgCAPN2_3	GCAATACGGCGAGTGGGTGG	chr1:223933013	+	6.67073	exp	0.928281	methy	0	non_H3K9me3	8.63968	H3K36me3	0	non_H3K27ac	0	non_H3K4me3	0	non_H3K4me1	0	non_Pol II	0	non_CTCF	0	non_DHS
CAPN8	sgCAPN8_9	CCAGCAGAGACCCCGCACAG	chr1:223814705	+	0.19582	non_exp	0.855313	methy	0	non_H3K9me3	0	non_H3K36me3	0	non_H3K27ac	0	non_H3K4me3	0	non_H3K4me1	0	non_Pol II	0	non_CTCF	0	non_DHS
CAPN8	sgCAPN8_7	GACACTGTGCAGGTGACTGC	chr1:223816475	-	0.19582	non_exp	0	non_methy	0	non_H3K9me3	0	non_H3K36me3	0	non_H3K27ac	0	non_H3K4me3	0	non_H3K4me1	0	non_Pol II	4.45307	CTCF	0	non_DHS
CAPN8	sgCAPN8_5	GCCAGGATTTCAAGACCCTG	chr1:223853244	-	0.19582	non_exp	0	non_methy	0	non_H3K9me3	0	non_H3K36me3	0	non_H3K27ac	0	non_H3K4me3	0	non_H3K4me1	0	non_Pol II	0	non_CTCF	0	non_DHS
CAPRIN1	sgCAPRIN1_8	GAGCCACTGGAGTCAAAGAG	chr11:34107670	-	7.9255	exp	0	non_methy	0	non_H3K9me3	18.2577	H3K36me3	0	non_H3K27ac	0	non_H3K4me3	0	non_H3K4me1	0	non_Pol II	0	non_CTCF	0	non_DHS
CAPS2	sgCAPS2_2	ACTCTTGCGATAAACAACAG	chr12:75710113	-	1.35783	non_exp	0.77495	methy	0	non_H3K9me3	0	non_H3K36me3	0	non_H3K27ac	0	non_H3K4me3	0	non_H3K4me1	0	non_Pol II	0	non_CTCF	0	non_DHS
CAPZB	sgCAPZB_3	TCTGGCACCATGAACCTCGG	chr1:19683148	-	7.44414	exp	0.853078	methy	0	non_H3K9me3	9.90002	H3K36me3	0	non_H3K27ac	0	non_H3K4me3	0	non_H3K4me1	0	non_Pol II	0	non_CTCF	0	non_DHS
CARD10	sgCARD10_10	GGGAGGCCCAGAAGCAACTG	chr22:37900683	-	4.35469	exp	0	non_methy	0	non_H3K9me3	10.4312	H3K36me3	0	non_H3K27ac	0	non_H3K4me3	0	non_H3K4me1	0	non_Pol II	0	non_CTCF	0	non_DHS
CARD16	sgCARD16_9	TGCAGCTCTTCAGGCAGTGC	chr11:104912432	-	0	non_exp	0	non_methy	0	non_H3K9me3	0	non_H3K36me3	0	non_H3K27ac	0	non_H3K4me3	0	non_H3K4me1	0	non_Pol II	0	non_CTCF	0	non_DHS
CARHSP1	sgCARHSP1_8	CGACTGAAGCTTGATGGGTG	chr16:8953131	+	2.96084	exp	0.915477	methy	0	non_H3K9me3	11.3361	H3K36me3	0	non_H3K27ac	0	non_H3K4me3	0	non_H3K4me1	0	non_Pol II	0	non_CTCF	0	non_DHS
CARS	sgCARS_1	CAAGAGGCCCACCTTCAGGG	chr11:3060412	+	2.6431	exp	0	non_methy	0	non_H3K9me3	10.0222	H3K36me3	0	non_H3K27ac	0	non_H3K4me3	0	non_H3K4me1	0	non_Pol II	0	non_CTCF	0	non_DHS
CASC3	sgCASC3_7	TGGGACCTGGGAAGCTCCGG	chr17:38320292	+	6.75275	exp	0.877714	methy	0	non_H3K9me3	20.5727	H3K36me3	4.68503	H3K27ac	0	non_H3K4me3	0	non_H3K4me1	0	non_Pol II	0	non_CTCF	0	non_DHS
CASP10	sgCASP10_4	GAACACGAAGCAGTCCCCGT	chr2:202073910	-	1.4806	non_exp	0.931935	methy	0	non_H3K9me3	10.2904	H3K36me3	0	non_H3K27ac	0	non_H3K4me3	0	non_H3K4me1	0	non_Pol II	0	non_CTCF	0	non_DHS
CASP12	sgCASP12_2	ACAGATGAGAAACCATCCAA	chr11:104768180	-	0	non_exp	0	non_methy	0	non_H3K9me3	0	non_H3K36me3	0	non_H3K27ac	0	non_H3K4me3	0	non_H3K4me1	0	non_Pol II	0	non_CTCF	0	non_DHS
CASP2	sgCASP2_7	GTTAGAACATCTTCTGGAGA	chr7:142988726	+	6.07708	exp	0	non_methy	0	non_H3K9me3	12.4652	H3K36me3	0	non_H3K27ac	0	non_H3K4me3	0	non_H3K4me1	0	non_Pol II	0	non_CTCF	0	non_DHS
CASP6	sgCASP6_2	GAATGACTGGCACATCGTGC	chr4:110612129	+	5.34217	exp	0.928895	methy	0	non_H3K9me3	13.3629	H3K36me3	0	non_H3K27ac	0	non_H3K4me3	0	non_H3K4me1	0	non_Pol II	0	non_CTCF	0	non_DHS
CASP8	sgCASP8_6	ATGATCAGACAGTATCCCCG	chr2:202141586	-	2.97341	exp	0.779916	methy	0	non_H3K9me3	8.21318	H3K36me3	0	non_H3K27ac	0	non_H3K4me3	0	non_H3K4me1	0	non_Pol II	0	non_CTCF	0	non_DHS
CASP8AP2	sgCASP8AP2_7	GAAGAGATCCTGACTGAAGA	chr6:90564586	+	5.38321	exp	0	non_methy	0	non_H3K9me3	10.3403	H3K36me3	0	non_H3K27ac	0	non_H3K4me3	0	non_H3K4me1	0	non_Pol II	0	non_CTCF	0	non_DHS
CASP8AP2	sgCASP8AP2_2	GCAGTGACTGAACCCAGGAT	chr6:90573346	+	5.38321	exp	0	non_methy	0	non_H3K9me3	22.0939	H3K36me3	0	non_H3K27ac	0	non_H3K4me3	0	non_H3K4me1	0	non_Pol II	0	non_CTCF	0	non_DHS
CASR	sgCASR_8	CTGGTCTGGCCCGTAGGCAG	chr3:121973089	-	0	non_exp	0.887843	methy	0	non_H3K9me3	0	non_H3K36me3	0	non_H3K27ac	0	non_H3K4me3	0	non_H3K4me1	0	non_Pol II	0	non_CTCF	0	non_DHS
CAST	sgCAST_5	CAAGACATGATTTCTGCTGG	chr5:96066493	+	5.09077	exp	0	non_methy	0	non_H3K9me3	5.21562	H3K36me3	0	non_H3K27ac	0	non_H3K4me3	0	non_H3K4me1	0	non_Pol II	0	non_CTCF	0	non_DHS
CASZ1	sgCASZ1_10	GCTTCTCCACCACCACCTGG	chr1:10725506	+	1.75696	exp	0	non_methy	0	non_H3K9me3	5.2364	H3K36me3	0	non_H3K27ac	0	non_H3K4me3	0	non_H3K4me1	0	non_Pol II	0	non_CTCF	0	non_DHS
CATSPERG	sgCATSPERG_3	GCAGCTGCTCTATCTTCCAG	chr19:38834309	-	0.387668	non_exp	0	non_methy	0	non_H3K9me3	0	non_H3K36me3	0	non_H3K27ac	0	non_H3K4me3	0	non_H3K4me1	0	non_Pol II	0	non_CTCF	0	non_DHS
CBL	sgCBL_9	GGGGCCATGGAGAATGGAGA	chr11:119155694	-	5.04774	exp	0	non_methy	0	non_H3K9me3	11.3211	H3K36me3	0	non_H3K27ac	0	non_H3K4me3	0	non_H3K4me1	0	non_Pol II	0	non_CTCF	0	non_DHS
CBLC	sgCBLC_2	GAGGGACTCAAACTCAGCCC	chr19:45284478	-	0.0474981	non_exp	0	non_methy	0	non_H3K9me3	0	non_H3K36me3	0	non_H3K27ac	0	non_H3K4me3	0	non_H3K4me1	0	non_Pol II	0	non_CTCF	0	non_DHS
CBLN2	sgCBLN2_6	GGAGCGCACGGAGATGCCTA	chr18:70209132	+	0	non_exp	0.133618	non_methy	0	non_H3K9me3	0	non_H3K36me3	0	non_H3K27ac	0	non_H3K4me3	0	non_H3K4me1	0	non_Pol II	0	non_CTCF	0	non_DHS
CBLN4	sgCBLN4_6	GCTCCTCTTCCTCCCCGCTG	chr20:54579048	-	0	non_exp	0.683807	non_methy	0	non_H3K9me3	0	non_H3K36me3	0	non_H3K27ac	0	non_H3K4me3	0	non_H3K4me1	0	non_Pol II	0	non_CTCF	0	non_DHS
CBS	sgCBS_7	AGGGAAGCTGGACATGCTGG	chr21:44484084	-	2.4426	exp	0	non_methy	0	non_H3K9me3	13.7759	H3K36me3	0	non_H3K27ac	0	non_H3K4me3	0	non_H3K4me1	0	non_Pol II	0	non_CTCF	0	non_DHS
CBX1	sgCBX1_2	GTTTCAGTGAGGACAACACA	chr17:46153528	-	8.01446	exp	0	non_methy	0	non_H3K9me3	17.5665	H3K36me3	0	non_H3K27ac	0	non_H3K4me3	0	non_H3K4me1	0	non_Pol II	0	non_CTCF	0	non_DHS
CBX4	sgCBX4_3	ATATAACACGTGGGAACCGG	chr17:77811682	-	6.94325	exp	0.0980683	non_methy	0	non_H3K9me3	0	non_H3K36me3	15.0754	H3K27ac	43.4317	H3K4me3	5.37946	H3K4me1	0	non_Pol II	0	non_CTCF	0	non_DHS
CBY1	sgCBY1_8	TGTCCTTCCTCCAGAGACAG	chr22:39067061	+	4.0161	exp	0	non_methy	0	non_H3K9me3	17.2614	H3K36me3	0	non_H3K27ac	0	non_H3K4me3	0	non_H3K4me1	0	non_Pol II	0	non_CTCF	0	non_DHS
CBY3	sgCBY3_7	GCCCTACAAGGTCCACGCCC	chr5:179106141	-	3.66685	exp	0.671519	non_methy	0	non_H3K9me3	0	non_H3K36me3	5.47048	H3K27ac	0	non_H3K4me3	0	non_H3K4me1	3.84322	Pol II	0	non_CTCF	0	non_DHS
CC2D1A	sgCC2D1A_9	GCAGCCACCGTGGCTTCCGA	chr19:14037824	+	5.95773	exp	0.86123	methy	0	non_H3K9me3	12.556	H3K36me3	0	non_H3K27ac	0	non_H3K4me3	0	non_H3K4me1	0	non_Pol II	0	non_CTCF	0	non_DHS
CC2D1B	sgCC2D1B_10	AGAGAAACTGGCCTCTGCAG	chr1:52824038	-	5.05656	exp	0	non_methy	0	non_H3K9me3	21.2698	H3K36me3	0	non_H3K27ac	0	non_H3K4me3	0	non_H3K4me1	0	non_Pol II	0	non_CTCF	24	DHS
CCAR2	sgCCAR2_7	GCGGTACGCACCAGCACCTG	chr8:22472441	-	3.77969	exp	0.886088	methy	0	non_H3K9me3	15.8672	H3K36me3	0	non_H3K27ac	0	non_H3K4me3	0	non_H3K4me1	0	non_Pol II	0	non_CTCF	0	non_DHS
CCBL1	sgCCBL1_7	GGGCACCAGCACATCAGCAT	chr9:131599083	-	4.50887	exp	0.901223	methy	0	non_H3K9me3	0	non_H3K36me3	0	non_H3K27ac	0	non_H3K4me3	0	non_H3K4me1	0	non_Pol II	0	non_CTCF	28	DHS
CCDC103	sgCCDC103_4	ACTGTCACACTATTCAGGGA	chr17:42978965	+	0	non_exp	0	non_methy	0	non_H3K9me3	0	non_H3K36me3	6.04615	H3K27ac	0	non_H3K4me3	9.02278	H3K4me1	0	non_Pol II	0	non_CTCF	0	non_DHS
CCDC103	sgCCDC103_10	GATGATGTCATTCCTTTCCA	chr17:42978368	-	0	non_exp	0	non_methy	0	non_H3K9me3	0	non_H3K36me3	6.04615	H3K27ac	0	non_H3K4me3	9.02278	H3K4me1	0	non_Pol II	0	non_CTCF	0	non_DHS
CCDC108	sgCCDC108_1	GCTGTTCCTGGACCTCACGA	chr2:219903211	+	0.20886	non_exp	0.310192	non_methy	0	non_H3K9me3	0	non_H3K36me3	0	non_H3K27ac	0	non_H3K4me3	0	non_H3K4me1	0	non_Pol II	0	non_CTCF	0	non_DHS
CCDC110	sgCCDC110_3	GAGCTTCAAAAGTCACATGA	chr4:186380971	-	1.34564	non_exp	0	non_methy	0	non_H3K9me3	0	non_H3K36me3	0	non_H3K27ac	0	non_H3K4me3	0	non_H3K4me1	0	non_Pol II	0	non_CTCF	0	non_DHS
CCDC112	sgCCDC112_1	AAATTCCTTCAGCAAACAGG	chr5:114611100	-	4.74642	exp	0	non_methy	0	non_H3K9me3	7.30311	H3K36me3	0	non_H3K27ac	0	non_H3K4me3	0	non_H3K4me1	0	non_Pol II	0	non_CTCF	0	non_DHS
CCDC114	sgCCDC114_5	GGAGGCCCAGAGCGAGATGG	chr19:48807327	-	0.646659	non_exp	0.853141	methy	0	non_H3K9me3	0	non_H3K36me3	0	non_H3K27ac	0	non_H3K4me3	0	non_H3K4me1	0	non_Pol II	0	non_CTCF	0	non_DHS
CCDC117	sgCCDC117_1	AAAGAAACACAAGCGAGAGG	chr22:29169731	+	6.93393	exp	0.0916633	non_methy	0	non_H3K9me3	0	non_H3K36me3	35.0893	H3K27ac	33.8703	H3K4me3	0	non_H3K4me1	0	non_Pol II	0	non_CTCF	0	non_DHS
CCDC12	sgCCDC12_3	ATGAGGACCTGAAGAAGAGG	chr3:46966974	-	5.65551	exp	0	non_methy	0	non_H3K9me3	13.4274	H3K36me3	0	non_H3K27ac	0	non_H3K4me3	0	non_H3K4me1	0	non_Pol II	0	non_CTCF	0	non_DHS
CCDC122	sgCCDC122_1	CAAGATCTTCAAAATCCAGG	chr13:44433833	-	2.48541	exp	0	non_methy	0	non_H3K9me3	0	non_H3K36me3	0	non_H3K27ac	0	non_H3K4me3	0	non_H3K4me1	0	non_Pol II	0	non_CTCF	0	non_DHS
CCDC130	sgCCDC130_5	CTGCAAGAACCACATCGGCA	chr19:13868265	+	5.04378	exp	0.922703	methy	0	non_H3K9me3	12.3817	H3K36me3	0	non_H3K27ac	0	non_H3K4me3	0	non_H3K4me1	0	non_Pol II	0	non_CTCF	0	non_DHS
CCDC134	sgCCDC134_6	AGACAGGCGTCTTCAACCAG	chr22:42209403	+	4.61804	exp	0.935777	methy	0	non_H3K9me3	6.0633	H3K36me3	0	non_H3K27ac	0	non_H3K4me3	0	non_H3K4me1	0	non_Pol II	0	non_CTCF	23	DHS
CCDC140	sgCCDC140_7	CAAAATTGGGGAAGAGGCGG	chr2:223169023	+	0.932291	non_exp	0.895282	methy	0	non_H3K9me3	0	non_H3K36me3	0	non_H3K27ac	0	non_H3K4me3	0	non_H3K4me1	0	non_Pol II	0	non_CTCF	0	non_DHS
CCDC140	sgCCDC140_8	CGAGTTTTAAAAGCACACCT	chr2:223168736	+	0.932291	non_exp	0.886389	methy	0	non_H3K9me3	0	non_H3K36me3	0	non_H3K27ac	0	non_H3K4me3	0	non_H3K4me1	0	non_Pol II	0	non_CTCF	0	non_DHS
CCDC141	sgCCDC141_9	ACATCATCTCATCAGTGCAG	chr2:179732759	-	0.0273863	non_exp	0	non_methy	0	non_H3K9me3	0	non_H3K36me3	0	non_H3K27ac	0	non_H3K4me3	0	non_H3K4me1	0	non_Pol II	0	non_CTCF	0	non_DHS
CCDC141	sgCCDC141_10	GCAGCTGGAGCTCCTTGAGG	chr2:179730589	-	0.0273863	non_exp	0	non_methy	0	non_H3K9me3	0	non_H3K36me3	0	non_H3K27ac	0	non_H3K4me3	0	non_H3K4me1	0	non_Pol II	0	non_CTCF	0	non_DHS
CCDC141	sgCCDC141_6	TAAGCTGCCATGCCAGCCGA	chr2:179736922	+	0.0273863	non_exp	0.777062	methy	0	non_H3K9me3	0	non_H3K36me3	0	non_H3K27ac	0	non_H3K4me3	0	non_H3K4me1	0	non_Pol II	0	non_CTCF	0	non_DHS
CCDC142	sgCCDC142_5	GAACTTCTGGAGGGACGCCG	chr2:74709800	-	4.49302	exp	0.0471499	non_methy	0	non_H3K9me3	0	non_H3K36me3	12.1163	H3K27ac	64.0484	H3K4me3	0	non_H3K4me1	4.28691	Pol II	0	non_CTCF	137	DHS
CCDC144A	sgCCDC144A_2	GTGGAGCACATCTTAGCTCC	chr17:16594000	+	0	non_exp	0	non_methy	0	non_H3K9me3	0	non_H3K36me3	0	non_H3K27ac	0	non_H3K4me3	0	non_H3K4me1	0	non_Pol II	0	non_CTCF	0	non_DHS
CCDC150	sgCCDC150_4	GGAGGACCAGCACAACAGTG	chr2:197585371	+	4.27955	exp	0	non_methy	0	non_H3K9me3	5.19502	H3K36me3	0	non_H3K27ac	0	non_H3K4me3	0	non_H3K4me1	0	non_Pol II	0	non_CTCF	0	non_DHS
CCDC154	sgCCDC154_2	CCGGAGGGTGGACCTGGAGG	chr16:1492421	-	0.376951	non_exp	0.871065	methy	0	non_H3K9me3	0	non_H3K36me3	0	non_H3K27ac	0	non_H3K4me3	0	non_H3K4me1	0	non_Pol II	0	non_CTCF	0	non_DHS
CCDC154	sgCCDC154_1	GAGGAGGCAGGTGCAACAGG	chr16:1492921	-	0.376951	non_exp	0	non_methy	0	non_H3K9me3	0	non_H3K36me3	0	non_H3K27ac	0	non_H3K4me3	0	non_H3K4me1	0	non_Pol II	0	non_CTCF	0	non_DHS
CCDC154	sgCCDC154_8	GAGGTGACCGAACACCTGCG	chr16:1486730	-	0.376951	non_exp	0.731146	non_methy	0	non_H3K9me3	0	non_H3K36me3	0	non_H3K27ac	0	non_H3K4me3	0	non_H3K4me1	0	non_Pol II	0	non_CTCF	0	non_DHS
CCDC154	sgCCDC154_5	GCTGAGGCAGTTGCAGCAGG	chr16:1493551	-	0.376951	non_exp	0	non_methy	0	non_H3K9me3	0	non_H3K36me3	0	non_H3K27ac	0	non_H3K4me3	0	non_H3K4me1	0	non_Pol II	0	non_CTCF	0	non_DHS
CCDC158	sgCCDC158_2	TAATAGCTGAGCCCAAGCTG	chr4:77305300	+	0.0232379	non_exp	0	non_methy	0	non_H3K9me3	0	non_H3K36me3	0	non_H3K27ac	0	non_H3K4me3	0	non_H3K4me1	0	non_Pol II	0	non_CTCF	0	non_DHS
CCDC167	sgCCDC167_10	GAAGAACATGCTGCTCTCTG	chr6:37451012	-	8.21199	exp	0	non_methy	0	non_H3K9me3	9.92258	H3K36me3	0	non_H3K27ac	0	non_H3K4me3	0	non_H3K4me1	0	non_Pol II	0	non_CTCF	0	non_DHS
CCDC168	sgCCDC168_8	CAGGCTCTGGAGAACAGCGA	chr13:103398338	-	0.157349	non_exp	0.176329	non_methy	0	non_H3K9me3	0	non_H3K36me3	0	non_H3K27ac	0	non_H3K4me3	0	non_H3K4me1	0	non_Pol II	0	non_CTCF	0	non_DHS
CCDC171	sgCCDC171_8	AGGAGCTTTGCAAGTAGAGA	chr9:15666181	+	1.24761	non_exp	0	non_methy	0	non_H3K9me3	0	non_H3K36me3	0	non_H3K27ac	0	non_H3K4me3	0	non_H3K4me1	0	non_Pol II	0	non_CTCF	0	non_DHS
CCDC176	sgCCDC176_7	ACTGGATGAGAGAACAGAAG	chr14:74516668	+	1.91142	exp	0	non_methy	0	non_H3K9me3	0	non_H3K36me3	0	non_H3K27ac	0	non_H3K4me3	0	non_H3K4me1	0	non_Pol II	0	non_CTCF	0	non_DHS
CCDC179	sgCCDC179_10	TGCCGCTCAGTGACCTCTGA	chr11:22880999	+	0.042803	non_exp	0.0262187	non_methy	0	non_H3K9me3	0	non_H3K36me3	0	non_H3K27ac	0	non_H3K4me3	0	non_H3K4me1	0	non_Pol II	0	non_CTCF	0	non_DHS
CCDC18	sgCCDC18_1	AAGGCTCTCTAGTGAACTGG	chr1:93722047	+	5.01854	exp	0	non_methy	0	non_H3K9me3	3.34262	H3K36me3	0	non_H3K27ac	0	non_H3K4me3	0	non_H3K4me1	0	non_Pol II	0	non_CTCF	0	non_DHS
CCDC18	sgCCDC18_9	ACAGAACCTGTAAAGCTAGG	chr1:93677785	+	5.01854	exp	0	non_methy	0	non_H3K9me3	0	non_H3K36me3	0	non_H3K27ac	0	non_H3K4me3	0	non_H3K4me1	0	non_Pol II	0	non_CTCF	0	non_DHS
CCDC18	sgCCDC18_3	AGACTCTTGACGGAAAGCAA	chr1:93687277	+	5.01854	exp	0.914983	methy	0	non_H3K9me3	0	non_H3K36me3	0	non_H3K27ac	0	non_H3K4me3	0	non_H3K4me1	0	non_Pol II	0	non_CTCF	0	non_DHS
CCDC18	sgCCDC18_8	GCAGAACTCTCATACAGAAT	chr1:93721981	+	5.01854	exp	0	non_methy	0	non_H3K9me3	3.34262	H3K36me3	0	non_H3K27ac	0	non_H3K4me3	0	non_H3K4me1	0	non_Pol II	0	non_CTCF	0	non_DHS
CCDC182	sgCCDC182_1	GGAGATCCTGCAGCAGAAGG	chr17:55822471	-	0	non_exp	0	non_methy	0	non_H3K9me3	0	non_H3K36me3	0	non_H3K27ac	0	non_H3K4me3	0	non_H3K4me1	0	non_Pol II	0	non_CTCF	0	non_DHS
CCDC22	sgCCDC22_1	GCTGCAGCTTGGGAGTGCGA	chrX:49099431	-	6.12754	exp	0.688302	non_methy	0	non_H3K9me3	5.75923	H3K36me3	0	non_H3K27ac	0	non_H3K4me3	0	non_H3K4me1	0	non_Pol II	0	non_CTCF	0	non_DHS
CCDC23	sgCCDC23_7	CAACAGAGTCATGACAGAAC	chr1:43273141	-	6.00018	exp	0	non_methy	0	non_H3K9me3	5.57469	H3K36me3	0	non_H3K27ac	0	non_H3K4me3	0	non_H3K4me1	0	non_Pol II	0	non_CTCF	0	non_DHS
CCDC28A	sgCCDC28A_4	GAAAAGGCGGGGCTTCCGCT	chr6:139094851	+	6.24105	exp	0.0336433	non_methy	0	non_H3K9me3	0	non_H3K36me3	20.0551	H3K27ac	65.2376	H3K4me3	0	non_H3K4me1	5.31304	Pol II	0	non_CTCF	786	DHS
CCDC40	sgCCDC40_5	ACAGGTGTCACCACCAGAGA	chr17:78013607	+	2.03785	exp	0	non_methy	0	non_H3K9me3	0	non_H3K36me3	0	non_H3K27ac	0	non_H3K4me3	0	non_H3K4me1	0	non_Pol II	0	non_CTCF	0	non_DHS
CCDC57	sgCCDC57_9	GGAAGAGGCCAGGCGGGCAG	chr17:80159550	-	4.67935	exp	0.935153	methy	0	non_H3K9me3	8.47681	H3K36me3	0	non_H3K27ac	0	non_H3K4me3	0	non_H3K4me1	0	non_Pol II	0	non_CTCF	0	non_DHS
CCDC57	sgCCDC57_2	GGAGGCTCTGAAGGAAGCCG	chr17:80151973	-	4.67935	exp	0.836745	methy	0	non_H3K9me3	12.9045	H3K36me3	0	non_H3K27ac	0	non_H3K4me3	0	non_H3K4me1	0	non_Pol II	0	non_CTCF	0	non_DHS
CCDC64B	sgCCDC64B_5	GATCCGAGGCCTGCGTGAGG	chr16:3080536	-	0.911756	non_exp	0.755162	methy	0	non_H3K9me3	0	non_H3K36me3	0	non_H3K27ac	0	non_H3K4me3	0	non_H3K4me1	0	non_Pol II	0	non_CTCF	25	DHS
CCDC68	sgCCDC68_2	CCAGTTGCCAGGATCTTCAG	chr18:52586592	-	0.223224	non_exp	0	non_methy	0	non_H3K9me3	0	non_H3K36me3	0	non_H3K27ac	0	non_H3K4me3	0	non_H3K4me1	0	non_Pol II	0	non_CTCF	0	non_DHS
CCDC7	sgCCDC7_10	GCTCTGGCACAGAAAATTGA	chr10:32761449	+	1.03541	non_exp	0	non_methy	0	non_H3K9me3	0	non_H3K36me3	0	non_H3K27ac	0	non_H3K4me3	0	non_H3K4me1	0	non_Pol II	0	non_CTCF	0	non_DHS
CCDC7	sgCCDC7_2	TGAAGAATCGCCTTAAACAG	chr10:32760098	+	1.03541	non_exp	0.769377	methy	0	non_H3K9me3	0	non_H3K36me3	0	non_H3K27ac	0	non_H3K4me3	0	non_H3K4me1	0	non_Pol II	0	non_CTCF	0	non_DHS
CCDC74B	sgCCDC74B_4	GCTTCCTCCGGGACTGCCTG	chr2:130897608	+	2.63219	exp	0.888974	methy	0	non_H3K9me3	0	non_H3K36me3	0	non_H3K27ac	0	non_H3K4me3	0	non_H3K4me1	0	non_Pol II	0	non_CTCF	0	non_DHS
CCDC79	sgCCDC79_9	AGGTAGCAAAGCAGAAGATG	chr16:66804095	-	0.136256	non_exp	0	non_methy	0	non_H3K9me3	0	non_H3K36me3	0	non_H3K27ac	0	non_H3K4me3	0	non_H3K4me1	0	non_Pol II	0	non_CTCF	0	non_DHS
CCDC79	sgCCDC79_4	AGTGGTTGTGACGAAGACTG	chr16:66812790	-	0.136256	non_exp	0.855836	methy	0	non_H3K9me3	0	non_H3K36me3	0	non_H3K27ac	0	non_H3K4me3	0	non_H3K4me1	0	non_Pol II	0	non_CTCF	0	non_DHS
CCDC79	sgCCDC79_6	ATAATCTTGAAGAGCACTGG	chr16:66806549	-	0.136256	non_exp	0	non_methy	0	non_H3K9me3	0	non_H3K36me3	0	non_H3K27ac	0	non_H3K4me3	0	non_H3K4me1	0	non_Pol II	0	non_CTCF	0	non_DHS
CCDC79	sgCCDC79_3	GCAGTTGTGAAGCACAAATG	chr16:66809031	+	0.136256	non_exp	0	non_methy	0	non_H3K9me3	0	non_H3K36me3	0	non_H3K27ac	0	non_H3K4me3	0	non_H3K4me1	0	non_Pol II	0	non_CTCF	0	non_DHS
CCDC79	sgCCDC79_5	GTTAAGGCTTGAATCATGAG	chr16:66809086	+	0.136256	non_exp	0	non_methy	0	non_H3K9me3	0	non_H3K36me3	0	non_H3K27ac	0	non_H3K4me3	0	non_H3K4me1	0	non_Pol II	0	non_CTCF	0	non_DHS
CCDC82	sgCCDC82_4	AGTTGATGAGGAGGAAGAAG	chr11:96116583	-	3.93051	exp	0	non_methy	0	non_H3K9me3	6.11393	H3K36me3	0	non_H3K27ac	0	non_H3K4me3	0	non_H3K4me1	0	non_Pol II	0	non_CTCF	0	non_DHS
CCDC84	sgCCDC84_4	CTGGTGGGAGAACAAAGCTG	chr11:118869751	+	4.39585	exp	0	non_methy	0	non_H3K9me3	0	non_H3K36me3	0	non_H3K27ac	68.8205	H3K4me3	0	non_H3K4me1	3.84472	Pol II	0	non_CTCF	0	non_DHS
CCDC9	sgCCDC9_8	AGAGGATCGAGGCTCTTCGG	chr19:47761868	+	4.45147	exp	0.854144	methy	0	non_H3K9me3	12.3817	H3K36me3	0	non_H3K27ac	0	non_H3K4me3	0	non_H3K4me1	0	non_Pol II	0	non_CTCF	0	non_DHS
CCDC90B	sgCCDC90B_8	AAGGAGCAGAGTAACAGATA	chr11:82984838	-	4.30684	exp	0	non_methy	0	non_H3K9me3	7.01098	H3K36me3	0	non_H3K27ac	0	non_H3K4me3	0	non_H3K4me1	0	non_Pol II	0	non_CTCF	0	non_DHS
CCDC93	sgCCDC93_4	GCCCCACCAGATCCAGGGGA	chr2:118758429	-	2.73727	exp	0	non_methy	0	non_H3K9me3	9.28812	H3K36me3	0	non_H3K27ac	0	non_H3K4me3	0	non_H3K4me1	0	non_Pol II	0	non_CTCF	0	non_DHS
CCDC94	sgCCDC94_4	TGAGAAGCTCCTGGAGGAGG	chr19:4254411	+	6.40545	exp	0	non_methy	0	non_H3K9me3	14.2988	H3K36me3	0	non_H3K27ac	0	non_H3K4me3	0	non_H3K4me1	0	non_Pol II	0	non_CTCF	0	non_DHS
CCDC97	sgCCDC97_2	GGACAAAGTGGAAGCAGCTG	chr19:41822356	+	5.37453	exp	0	non_methy	0	non_H3K9me3	15.3173	H3K36me3	0	non_H3K27ac	0	non_H3K4me3	0	non_H3K4me1	0	non_Pol II	0	non_CTCF	0	non_DHS
CCER2	sgCCER2_8	AGGGGACCTCCAGAAGCGGG	chr19:39401409	-	1.68267	exp	0.902554	methy	0	non_H3K9me3	0	non_H3K36me3	0	non_H3K27ac	0	non_H3K4me3	0	non_H3K4me1	0	non_Pol II	0	non_CTCF	0	non_DHS
CCER2	sgCCER2_10	GCTCAGCCTCTGGCTGGTGG	chr19:39401238	+	1.68267	exp	0	non_methy	0	non_H3K9me3	0	non_H3K36me3	0	non_H3K27ac	0	non_H3K4me3	0	non_H3K4me1	0	non_Pol II	0	non_CTCF	37	DHS
CCHCR1	sgCCHCR1_7	TCAGAGGCTGCACCAAGAGC	chr6:31122275	-	3.83147	exp	0	non_methy	0	non_H3K9me3	10.4647	H3K36me3	0	non_H3K27ac	0	non_H3K4me3	0	non_H3K4me1	3.98493	Pol II	0	non_CTCF	0	non_DHS
CCKAR	sgCCKAR_2	AAAGGTAGATACACTCACAG	chr4:26487495	+	0.0436627	non_exp	0	non_methy	0	non_H3K9me3	0	non_H3K36me3	0	non_H3K27ac	0	non_H3K4me3	0	non_H3K4me1	0	non_Pol II	0	non_CTCF	0	non_DHS
CCL13	sgCCL13_6	TACCTGGCTGAGCAAGTCCC	chr17:32683605	-	0	non_exp	0	non_methy	0	non_H3K9me3	0	non_H3K36me3	0	non_H3K27ac	0	non_H3K4me3	0	non_H3K4me1	0	non_Pol II	0	non_CTCF	0	non_DHS
CCL15	sgCCL15_4	AATGATGTCAAAGCTTCCAC	chr17:34325926	-	0.0830305	non_exp	0	non_methy	0	non_H3K9me3	0	non_H3K36me3	0	non_H3K27ac	0	non_H3K4me3	0	non_H3K4me1	0	non_Pol II	0	non_CTCF	0	non_DHS
CCL19	sgCCL19_8	AGTTCCTCACGATGTACCCA	chr9:34690253	+	0	non_exp	0.416015	non_methy	0	non_H3K9me3	0	non_H3K36me3	0	non_H3K27ac	0	non_H3K4me3	0	non_H3K4me1	0	non_Pol II	0	non_CTCF	0	non_DHS
CCL2	sgCCL2_8	GTGCTGACCCCAAGCAGAAG	chr17:32583770	+	0	non_exp	0	non_methy	0	non_H3K9me3	0	non_H3K36me3	0	non_H3K27ac	0	non_H3K4me3	0	non_H3K4me1	0	non_Pol II	0	non_CTCF	0	non_DHS
CCL22	sgCCL22_4	TGTGGCGCTTCAAGCAACTG	chr16:57392776	+	0	non_exp	0.650027	non_methy	0	non_H3K9me3	0	non_H3K36me3	0	non_H3K27ac	0	non_H3K4me3	0	non_H3K4me1	0	non_Pol II	0	non_CTCF	0	non_DHS
CCL23	sgCCL23_2	CATGATGTCAAAGCTTCCAT	chr17:34341398	-	0	non_exp	0	non_methy	0	non_H3K9me3	0	non_H3K36me3	0	non_H3K27ac	0	non_H3K4me3	0	non_H3K4me1	0	non_Pol II	0	non_CTCF	0	non_DHS
CCL23	sgCCL23_6	TGAACACGGGATGCTTCGTG	chr17:34340837	+	0	non_exp	0.184725	non_methy	0	non_H3K9me3	0	non_H3K36me3	0	non_H3K27ac	0	non_H3K4me3	0	non_H3K4me1	0	non_Pol II	0	non_CTCF	0	non_DHS
CCND3	sgCCND3_4	CGGACATGGAGCAGGCACCC	chr6:41904344	+	5.24792	exp	0.254079	non_methy	0	non_H3K9me3	5.66859	H3K36me3	0	non_H3K27ac	0	non_H3K4me3	0	non_H3K4me1	0	non_Pol II	3.24442	CTCF	0	non_DHS
CCNE1	sgCCNE1_8	ACTGACCTCAGTACAGGCAG	chr19:30308176	-	6.14584	exp	0	non_methy	0	non_H3K9me3	10.3326	H3K36me3	3.45039	H3K27ac	0	non_H3K4me3	0	non_H3K4me1	0	non_Pol II	0	non_CTCF	0	non_DHS
CCNF	sgCCNF_10	GCAGGGACTTACAGCTCGGA	chr16:2481278	-	5.826	exp	0.866073	methy	0	non_H3K9me3	3.36203	H3K36me3	0	non_H3K27ac	0	non_H3K4me3	0	non_H3K4me1	0	non_Pol II	0	non_CTCF	0	non_DHS
CCNH	sgCCNH_6	GGAGCAGCTGGCAAGACTGC	chr5:86708545	-	5.84607	exp	0	non_methy	0	non_H3K9me3	0	non_H3K36me3	7.46864	H3K27ac	63.9144	H3K4me3	0	non_H3K4me1	4.77865	Pol II	0	non_CTCF	0	non_DHS
CCNI2	sgCCNI2_10	GGTCATCATCACCTTAGAGC	chr5:132087810	+	3.97577	exp	0	non_methy	0	non_H3K9me3	0	non_H3K36me3	0	non_H3K27ac	0	non_H3K4me3	0	non_H3K4me1	0	non_Pol II	0	non_CTCF	24	DHS
CCNJ	sgCCNJ_5	GGGGACTGGCCTTTATAGGA	chr10:97810028	-	4.02441	exp	0	non_methy	0	non_H3K9me3	9.10898	H3K36me3	0	non_H3K27ac	0	non_H3K4me3	0	non_H3K4me1	0	non_Pol II	0	non_CTCF	0	non_DHS
CCNL2	sgCCNL2_8	GCTCACACTCTAACACCTGA	chr1:1328804	+	7.19688	exp	0	non_methy	0	non_H3K9me3	27.8861	H3K36me3	0	non_H3K27ac	0	non_H3K4me3	0	non_H3K4me1	0	non_Pol II	0	non_CTCF	0	non_DHS
CCNY	sgCCNY_3	GAACAACCTGAGCTTTCCCT	chr10:35855056	+	4.96148	exp	0	non_methy	0	non_H3K9me3	3.09832	H3K36me3	0	non_H3K27ac	0	non_H3K4me3	0	non_H3K4me1	0	non_Pol II	0	non_CTCF	0	non_DHS
CCR10	sgCCR10_4	CTGTCGCCTCATCTTCCCCG	chr17:40832071	-	0.83714	non_exp	0.283116	non_methy	0	non_H3K9me3	0	non_H3K36me3	22.5581	H3K27ac	0	non_H3K4me3	0	non_H3K4me1	5.56271	Pol II	0	non_CTCF	0	non_DHS
CCR9	sgCCR9_3	GCAACTGTGGAAGAAGGCGA	chr3:45943194	-	2.46597	exp	0.782008	methy	0	non_H3K9me3	0	non_H3K36me3	0	non_H3K27ac	0	non_H3K4me3	0	non_H3K4me1	0	non_Pol II	0	non_CTCF	0	non_DHS
CCS	sgCCS_2	GTACTCAAGGGCATGGGCAG	chr11:66366694	+	5.56004	exp	0	non_methy	0	non_H3K9me3	9.45402	H3K36me3	0	non_H3K27ac	0	non_H3K4me3	0	non_H3K4me1	0	non_Pol II	0	non_CTCF	0	non_DHS
CCSAP	sgCCSAP_4	GCGCACCTCGTGCACAGGAG	chr1:229462479	+	5.08038	exp	0.897303	methy	0	non_H3K9me3	7.33368	H3K36me3	0	non_H3K27ac	0	non_H3K4me3	0	non_H3K4me1	0	non_Pol II	0	non_CTCF	0	non_DHS
CCT5	sgCCT5_7	CACCCAATCAGAATAGCCGA	chr5:10256120	+	8.4271	exp	0.84235	methy	0	non_H3K9me3	20.2829	H3K36me3	0	non_H3K27ac	0	non_H3K4me3	0	non_H3K4me1	0	non_Pol II	0	non_CTCF	0	non_DHS
CCT6A	sgCCT6A_6	CAGGGAAACACTTATAGATG	chr7:56123412	+	9.06982	exp	0	non_methy	0	non_H3K9me3	11.3361	H3K36me3	0	non_H3K27ac	0	non_H3K4me3	0	non_H3K4me1	0	non_Pol II	0	non_CTCF	0	non_DHS
CD163L1	sgCD163L1_2	GTGAAATTCCAAGAAAGGTG	chr12:7585251	-	0.0133385	non_exp	0	non_methy	0	non_H3K9me3	0	non_H3K36me3	0	non_H3K27ac	0	non_H3K4me3	0	non_H3K4me1	0	non_Pol II	0	non_CTCF	0	non_DHS
CD177	sgCD177_6	AAGAACACCAGCTGCGACAG	chr19:43858085	+	0.0542536	non_exp	0.704108	non_methy	0	non_H3K9me3	0	non_H3K36me3	4.25912	H3K27ac	0	non_H3K4me3	0	non_H3K4me1	0	non_Pol II	0	non_CTCF	0	non_DHS
CD177	sgCD177_2	GCTCTCCAAGGGCTGCACGG	chr19:43858378	+	0.0542536	non_exp	0.57001	non_methy	0	non_H3K9me3	0	non_H3K36me3	0	non_H3K27ac	0	non_H3K4me3	0	non_H3K4me1	0	non_Pol II	0	non_CTCF	0	non_DHS
CD1C	sgCD1C_8	GAGCAACTGGGCACTAAACA	chr1:158262508	+	0	non_exp	0	non_methy	0	non_H3K9me3	0	non_H3K36me3	0	non_H3K27ac	0	non_H3K4me3	0	non_H3K4me1	0	non_Pol II	0	non_CTCF	0	non_DHS
CD1E	sgCD1E_3	ACACAAGCTGCAGACGGCCA	chr1:158325660	-	0	non_exp	0.0538696	non_methy	0	non_H3K9me3	0	non_H3K36me3	0	non_H3K27ac	0	non_H3K4me3	0	non_H3K4me1	0	non_Pol II	0	non_CTCF	0	non_DHS
CD207	sgCD207_8	CAGATGGTGAATGAGAGCCT	chr2:71060995	-	2.23409	exp	0	non_methy	0	non_H3K9me3	0	non_H3K36me3	0	non_H3K27ac	0	non_H3K4me3	0	non_H3K4me1	0	non_Pol II	0	non_CTCF	0	non_DHS
CD276	sgCD276_6	GAGACAGACAGACAGCCCCA	chr15:74000722	-	6.30039	exp	0	non_methy	0	non_H3K9me3	7.49579	H3K36me3	0	non_H3K27ac	0	non_H3K4me3	0	non_H3K4me1	0	non_Pol II	0	non_CTCF	0	non_DHS
CD2BP2	sgCD2BP2_1	GCAGCCACACTCCCCAGCGA	chr16:30365352	-	7.4454	exp	0.817408	methy	0	non_H3K9me3	19.9959	H3K36me3	0	non_H3K27ac	0	non_H3K4me3	0	non_H3K4me1	0	non_Pol II	0	non_CTCF	53	DHS
CD300C	sgCD300C_8	CCCGAACCCAGCCCACACCC	chr17:72539003	-	0.0494065	non_exp	0.720079	non_methy	0	non_H3K9me3	0	non_H3K36me3	0	non_H3K27ac	0	non_H3K4me3	0	non_H3K4me1	0	non_Pol II	0	non_CTCF	0	non_DHS
CD300LF	sgCD300LF_1	GGGTCAGGTCTGCATAGCAG	chr17:72691953	+	0.290484	non_exp	0	non_methy	0	non_H3K9me3	0	non_H3K36me3	0	non_H3K27ac	0	non_H3K4me3	0	non_H3K4me1	0	non_Pol II	0	non_CTCF	0	non_DHS
CD302	sgCD302_9	TGACAGATGCGAGTTTCAAG	chr2:160636676	-	1.18602	non_exp	0.920242	methy	0	non_H3K9me3	3.42482	H3K36me3	0	non_H3K27ac	0	non_H3K4me3	0	non_H3K4me1	0	non_Pol II	0	non_CTCF	0	non_DHS
CD34	sgCD34_9	GAGGCCACAACAAACATCAC	chr1:208073168	-	0.23039	non_exp	0	non_methy	0	non_H3K9me3	0	non_H3K36me3	0	non_H3K27ac	0	non_H3K4me3	0	non_H3K4me1	0	non_Pol II	0	non_CTCF	0	non_DHS
CD52	sgCD52_3	TACCATAACCAGGAGGCTGA	chr1:26644540	-	2.79692	exp	0	non_methy	0	non_H3K9me3	0	non_H3K36me3	0	non_H3K27ac	0	non_H3K4me3	0	non_H3K4me1	0	non_Pol II	0	non_CTCF	0	non_DHS
CD58	sgCD58_3	GTCAATGCACAAGTTAGTGT	chr1:117078814	+	4.42923	exp	0	non_methy	0	non_H3K9me3	3.91342	H3K36me3	0	non_H3K27ac	0	non_H3K4me3	0	non_H3K4me1	0	non_Pol II	0	non_CTCF	0	non_DHS
CD63	sgCD63_8	GTGGTAGCTGCAGCAGCCCT	chr12:56119616	-	7.91085	exp	0	non_methy	0	non_H3K9me3	18.8299	H3K36me3	0	non_H3K27ac	0	non_H3K4me3	0	non_H3K4me1	0	non_Pol II	0	non_CTCF	0	non_DHS
CD79B	sgCD79B_1	GCAGCAACGCCACCATCCAG	chr17:62009567	+	0.0715131	non_exp	0.769146	methy	0	non_H3K9me3	0	non_H3K36me3	0	non_H3K27ac	0	non_H3K4me3	0	non_H3K4me1	0	non_Pol II	0	non_CTCF	0	non_DHS
CDA	sgCDA_9	TGAGACGGCCTTCTGGATAG	chr1:20931475	-	4.03864	exp	0.789739	methy	0	non_H3K9me3	0	non_H3K36me3	0	non_H3K27ac	0	non_H3K4me3	0	non_H3K4me1	0	non_Pol II	0	non_CTCF	0	non_DHS
CDC16	sgCDC16_10	GAGCCAACCAATAGATGTCC	chr13:115002284	-	6.17323	exp	0	non_methy	0	non_H3K9me3	4.88785	H3K36me3	0	non_H3K27ac	0	non_H3K4me3	0	non_H3K4me1	0	non_Pol II	0	non_CTCF	0	non_DHS
CDC23	sgCDC23_8	AACCAGGCTCCCCAATGCAA	chr5:137536830	+	6.72251	exp	0	non_methy	0	non_H3K9me3	13.9502	H3K36me3	0	non_H3K27ac	0	non_H3K4me3	0	non_H3K4me1	0	non_Pol II	0	non_CTCF	0	non_DHS
CDC25A	sgCDC25A_4	AGAGTCAACTAATCCAGAGA	chr3:48215785	-	7.8549	exp	0	non_methy	0	non_H3K9me3	14.503	H3K36me3	0	non_H3K27ac	0	non_H3K4me3	0	non_H3K4me1	0	non_Pol II	0	non_CTCF	0	non_DHS
CDC25A	sgCDC25A_10	GATGTAGTCCAGCTCTGAAG	chr3:48224488	-	7.8549	exp	0	non_methy	0	non_H3K9me3	11.6334	H3K36me3	0	non_H3K27ac	0	non_H3K4me3	0	non_H3K4me1	0	non_Pol II	0	non_CTCF	0	non_DHS
CDC25B	sgCDC25B_2	GACACAGTGATTTTGAGCGG	chr20:3782942	-	6.45934	exp	0.931536	methy	0	non_H3K9me3	14.8287	H3K36me3	0	non_H3K27ac	0	non_H3K4me3	0	non_H3K4me1	0	non_Pol II	0	non_CTCF	0	non_DHS
CDC26	sgCDC26_4	GAAGATGTGGAAGTTGTAGG	chr9:116029682	-	2.80197	exp	0	non_methy	0	non_H3K9me3	4.64748	H3K36me3	0	non_H3K27ac	0	non_H3K4me3	0	non_H3K4me1	0	non_Pol II	0	non_CTCF	0	non_DHS
CDC40	sgCDC40_6	AGGGAGTCGGCGGCTGGCAG	chr6:110501738	-	4.89561	exp	0.0335167	non_methy	0	non_H3K9me3	0	non_H3K36me3	38.8171	H3K27ac	45.534	H3K4me3	0	non_H3K4me1	6.3846	Pol II	0	non_CTCF	0	non_DHS
CDC42	sgCDC42_1	GGAGTGTTCTGCACTTACAC	chr1:22413338	+	7.08413	exp	0	non_methy	0	non_H3K9me3	12.1677	H3K36me3	0	non_H3K27ac	0	non_H3K4me3	0	non_H3K4me1	0	non_Pol II	0	non_CTCF	0	non_DHS
CDC42BPB	sgCDC42BPB_1	GGAGATGCTGAAAAGAGCAG	chr14:103474811	-	5.62992	exp	0	non_methy	0	non_H3K9me3	6.45633	H3K36me3	0	non_H3K27ac	0	non_H3K4me3	0	non_H3K4me1	0	non_Pol II	0	non_CTCF	0	non_DHS
CDC42EP2	sgCDC42EP2_4	GCAAGTTCCACCTCCTGCCG	chr11:65088548	+	5.21967	exp	0.919953	methy	0	non_H3K9me3	8.72192	H3K36me3	0	non_H3K27ac	0	non_H3K4me3	0	non_H3K4me1	0	non_Pol II	0	non_CTCF	0	non_DHS
CDC42SE1	sgCDC42SE1_7	CACCTGACTCACATTGGCTC	chr1:151027526	-	6.3062	exp	0	non_methy	0	non_H3K9me3	19.5767	H3K36me3	0	non_H3K27ac	0	non_H3K4me3	0	non_H3K4me1	0	non_Pol II	0	non_CTCF	0	non_DHS
CDC42SE2	sgCDC42SE2_3	TACTTCATACTTACAGGCTG	chr5:130695235	-	4.14948	exp	0	non_methy	0	non_H3K9me3	6.10778	H3K36me3	0	non_H3K27ac	0	non_H3K4me3	0	non_H3K4me1	0	non_Pol II	0	non_CTCF	0	non_DHS
CDC6	sgCDC6_6	CAGGCAGTTGAAAATCAAAG	chr17:38457246	+	7.07704	exp	0	non_methy	0	non_H3K9me3	17.1067	H3K36me3	4.68503	H3K27ac	0	non_H3K4me3	0	non_H3K4me1	0	non_Pol II	0	non_CTCF	0	non_DHS
CDCA2	sgCDCA2_8	CAGCTACTCCAGCCTGCAGG	chr8:25337537	+	5.48675	exp	0	non_methy	0	non_H3K9me3	8.35685	H3K36me3	0	non_H3K27ac	0	non_H3K4me3	0	non_H3K4me1	0	non_Pol II	0	non_CTCF	0	non_DHS
CDCA3	sgCDCA3_10	GTACCTGGATGGGAGTGCGC	chr12:6959993	+	5.68924	exp	0.323496	non_methy	0	non_H3K9me3	0	non_H3K36me3	7.27777	H3K27ac	44.9065	H3K4me3	3.0534	H3K4me1	0	non_Pol II	0	non_CTCF	0	non_DHS
CDCA5	sgCDCA5_4	CTCCTACTAAGCCTCTGCGG	chr11:64851161	-	7.1583	exp	0.0422148	non_methy	0	non_H3K9me3	0	non_H3K36me3	15.3685	H3K27ac	61.1288	H3K4me3	0	non_H3K4me1	4.1093	Pol II	0	non_CTCF	0	non_DHS
CDCA7	sgCDCA7_8	TCACGGATGATCTGGAGCGA	chr2:174230203	-	7.41948	exp	0.910916	methy	0	non_H3K9me3	14.3697	H3K36me3	0	non_H3K27ac	0	non_H3K4me3	0	non_H3K4me1	0	non_Pol II	0	non_CTCF	0	non_DHS
CDCA7L	sgCDCA7L_8	CGTGATCTGTCCCTCCGAGA	chr7:21946030	+	5.56439	exp	0.938114	methy	0	non_H3K9me3	13.2531	H3K36me3	0	non_H3K27ac	0	non_H3K4me3	0	non_H3K4me1	0	non_Pol II	0	non_CTCF	0	non_DHS
CDH11	sgCDH11_1	ATGCCTTTGCCCCAGAGCGG	chr16:65038692	-	0.0226147	non_exp	0.141886	non_methy	0	non_H3K9me3	0	non_H3K36me3	0	non_H3K27ac	0	non_H3K4me3	0	non_H3K4me1	0	non_Pol II	0	non_CTCF	0	non_DHS
CDH12	sgCDH12_10	TCAAGTACTCATCCAAGCCA	chr5:21842366	-	1.46659	non_exp	0	non_methy	0	non_H3K9me3	0	non_H3K36me3	0	non_H3K27ac	0	non_H3K4me3	0	non_H3K4me1	0	non_Pol II	0	non_CTCF	0	non_DHS
CDH24	sgCDH24_6	GGAGGGCAGCAGCAGGCTGG	chr14:23518456	+	4.0349	exp	0	non_methy	0	non_H3K9me3	0	non_H3K36me3	0	non_H3K27ac	0	non_H3K4me3	0	non_H3K4me1	0	non_Pol II	0	non_CTCF	0	non_DHS
CDH7	sgCDH7_7	GGACCAAGCGCAGCTGGGTG	chr18:63430209	+	0	non_exp	0.384265	non_methy	0	non_H3K9me3	0	non_H3K36me3	0	non_H3K27ac	0	non_H3K4me3	0	non_H3K4me1	0	non_Pol II	0	non_CTCF	0	non_DHS
CDH9	sgCDH9_1	GATAAGGATGACCCTCCCCG	chr5:26886149	-	0	non_exp	0.633689	non_methy	0	non_H3K9me3	0	non_H3K36me3	0	non_H3K27ac	0	non_H3K4me3	0	non_H3K4me1	0	non_Pol II	0	non_CTCF	0	non_DHS
CDHR1	sgCDHR1_8	GGATTCCTGAGAACGCCCCA	chr10:85970875	+	2.69111	exp	0.430185	non_methy	0	non_H3K9me3	0	non_H3K36me3	0	non_H3K27ac	0	non_H3K4me3	0	non_H3K4me1	0	non_Pol II	0	non_CTCF	0	non_DHS
CDHR2	sgCDHR2_3	ACACCTACCAGACACCACGA	chr5:175992394	-	0.743346	non_exp	0.618643	non_methy	0	non_H3K9me3	0	non_H3K36me3	0	non_H3K27ac	0	non_H3K4me3	0	non_H3K4me1	0	non_Pol II	0	non_CTCF	0	non_DHS
CDIP1	sgCDIP1_9	GCTGCAGGGAGAGATCTTTG	chr16:4562907	-	5.53447	exp	0	non_methy	0	non_H3K9me3	11.5713	H3K36me3	0	non_H3K27ac	0	non_H3K4me3	0	non_H3K4me1	0	non_Pol II	0	non_CTCF	0	non_DHS
CDIP1	sgCDIP1_1	GGGCTGCATCACAGCTGGGG	chr16:4563824	+	5.53447	exp	0	non_methy	0	non_H3K9me3	11.5713	H3K36me3	0	non_H3K27ac	0	non_H3K4me3	0	non_H3K4me1	0	non_Pol II	0	non_CTCF	0	non_DHS
CDIPT	sgCDIPT_4	GTTGACCAACAGGCACATGG	chr16:29872513	+	6.852	exp	0	non_methy	0	non_H3K9me3	12.9538	H3K36me3	0	non_H3K27ac	0	non_H3K4me3	0	non_H3K4me1	0	non_Pol II	0	non_CTCF	0	non_DHS
CDK11B	sgCDK11B_10	CCTCTGTCTTTCAGGATCTG	chr1:1571838	-	3.06091	exp	0	non_methy	0	non_H3K9me3	5.58495	H3K36me3	0	non_H3K27ac	0	non_H3K4me3	0	non_H3K4me1	0	non_Pol II	0	non_CTCF	0	non_DHS
CDK11B	sgCDK11B_8	GCTGGGAGCTCGCTGTAGCC	chr1:1571791	+	3.06091	exp	0.875589	methy	0	non_H3K9me3	0	non_H3K36me3	0	non_H3K27ac	0	non_H3K4me3	0	non_H3K4me1	0	non_Pol II	0	non_CTCF	0	non_DHS
CDK11B	sgCDK11B_7	GGGCCAGATTTTCTCACTAG	chr1:1571811	+	3.06091	exp	0	non_methy	0	non_H3K9me3	0	non_H3K36me3	0	non_H3K27ac	0	non_H3K4me3	0	non_H3K4me1	0	non_Pol II	0	non_CTCF	0	non_DHS
CDK12	sgCDK12_1	GAAGCAATTGTGGGAAGAGG	chr17:37627667	-	5.94168	exp	0	non_methy	0	non_H3K9me3	20.8549	H3K36me3	0	non_H3K27ac	0	non_H3K4me3	0	non_H3K4me1	0	non_Pol II	0	non_CTCF	0	non_DHS
CDK13	sgCDK13_6	GCACCTTCTCCCTCAAGTGG	chr7:40027553	+	5.12894	exp	0	non_methy	0	non_H3K9me3	4.40203	H3K36me3	0	non_H3K27ac	0	non_H3K4me3	0	non_H3K4me1	0	non_Pol II	0	non_CTCF	0	non_DHS
CDK2	sgCDK2_5	GAGAAGCATTACCTTGATGA	chr12:56361946	-	4.67894	exp	0	non_methy	0	non_H3K9me3	12.5277	H3K36me3	0	non_H3K27ac	59.382	H3K4me3	0	non_H3K4me1	0	non_Pol II	0	non_CTCF	0	non_DHS
CDK3	sgCDK3_1	GAAGGTAGAGAAGATCGGAG	chr17:73997521	+	1.34426	non_exp	0.693499	non_methy	0	non_H3K9me3	0	non_H3K36me3	0	non_H3K27ac	0	non_H3K4me3	0	non_H3K4me1	0	non_Pol II	3.73376	CTCF	38	DHS
CDK4	sgCDK4_6	GTCCCCAATGGAGGAGGAGG	chr12:58145367	-	7.86158	exp	0	non_methy	0	non_H3K9me3	16.8627	H3K36me3	16.1075	H3K27ac	60.0289	H3K4me3	0	non_H3K4me1	0	non_Pol II	0	non_CTCF	0	non_DHS
CDK5	sgCDK5_1	GCCCCAAAGAGGACATCCGG	chr7:150752417	+	6.36591	exp	0.861232	methy	0	non_H3K9me3	4.86207	H3K36me3	0	non_H3K27ac	0	non_H3K4me3	0	non_H3K4me1	0	non_Pol II	0	non_CTCF	0	non_DHS
CDK5RAP1	sgCDK5RAP1_2	CATCAGGAAAATCCTTGGGG	chr20:31967269	+	5.88525	exp	0	non_methy	0	non_H3K9me3	6.68145	H3K36me3	0	non_H3K27ac	0	non_H3K4me3	0	non_H3K4me1	0	non_Pol II	0	non_CTCF	0	non_DHS
CDK5RAP2	sgCDK5RAP2_6	GGAGAGACTGGAGAAGGACC	chr9:123280752	-	5.63772	exp	0	non_methy	0	non_H3K9me3	10.8132	H3K36me3	0	non_H3K27ac	0	non_H3K4me3	0	non_H3K4me1	0	non_Pol II	0	non_CTCF	0	non_DHS
CDK7	sgCDK7_4	GGAGCAATCAAATCCAGCTT	chr5:68572459	+	5.55097	exp	0	non_methy	0	non_H3K9me3	5.16938	H3K36me3	0	non_H3K27ac	0	non_H3K4me3	0	non_H3K4me1	0	non_Pol II	0	non_CTCF	0	non_DHS
CDKL2	sgCDKL2_6	TCAGAATCTCCAGGAAATAG	chr4:76530741	+	2.22028	exp	0	non_methy	0	non_H3K9me3	0	non_H3K36me3	0	non_H3K27ac	0	non_H3K4me3	0	non_H3K4me1	0	non_Pol II	0	non_CTCF	0	non_DHS
CDKN2C	sgCDKN2C_3	CCAGGAACTCCACCACCCGG	chr1:51439783	-	6.06957	exp	0.0728549	non_methy	0	non_H3K9me3	2.44621	H3K36me3	6.97655	H3K27ac	21.2917	H3K4me3	0	non_H3K4me1	4.21308	Pol II	0	non_CTCF	0	non_DHS
CDPF1	sgCDPF1_2	ACTCTCCTGCAGCCTCCTGG	chr22:46643111	-	4.95423	exp	0	non_methy	0	non_H3K9me3	4.50784	H3K36me3	0	non_H3K27ac	0	non_H3K4me3	0	non_H3K4me1	0	non_Pol II	0	non_CTCF	0	non_DHS
CDR2L	sgCDR2L_5	GGAACAGGTGCAGGAGATCG	chr17:72995690	+	5.73357	exp	0.812189	methy	0	non_H3K9me3	6.10778	H3K36me3	0	non_H3K27ac	0	non_H3K4me3	0	non_H3K4me1	0	non_Pol II	0	non_CTCF	0	non_DHS
CDRT15L2	sgCDRT15L2_4	GCTATGTCTGCGTACGGACC	chr17:20483467	-	0	non_exp	0.865217	methy	0	non_H3K9me3	0	non_H3K36me3	0	non_H3K27ac	0	non_H3K4me3	0	non_H3K4me1	0	non_Pol II	0	non_CTCF	0	non_DHS
CDRT4	sgCDRT4_6	AGAACCCACACACTTACATG	chr17:15341182	-	0.224547	non_exp	0	non_methy	0	non_H3K9me3	7.68356	H3K36me3	0	non_H3K27ac	0	non_H3K4me3	0	non_H3K4me1	0	non_Pol II	0	non_CTCF	0	non_DHS
CDRT4	sgCDRT4_7	GAGTCTTTTCACTGTCTGAG	chr17:15341420	+	0.224547	non_exp	0	non_methy	0	non_H3K9me3	7.68356	H3K36me3	0	non_H3K27ac	0	non_H3K4me3	0	non_H3K4me1	0	non_Pol II	0	non_CTCF	0	non_DHS
CDRT4	sgCDRT4_3	GCGTCATTCAGCCGAAAAGG	chr17:15341315	-	0.224547	non_exp	0.932279	methy	0	non_H3K9me3	7.68356	H3K36me3	0	non_H3K27ac	0	non_H3K4me3	0	non_H3K4me1	0	non_Pol II	0	non_CTCF	0	non_DHS
CDRT4	sgCDRT4_8	TGGGATCATGGTAGGAGCCA	chr17:15341201	+	0.224547	non_exp	0	non_methy	0	non_H3K9me3	7.68356	H3K36me3	0	non_H3K27ac	0	non_H3K4me3	0	non_H3K4me1	0	non_Pol II	0	non_CTCF	0	non_DHS
CDX2	sgCDX2_6	GTCGCTACATCACCATCCGG	chr13:28539052	-	5.08644	exp	0.691478	non_methy	0	non_H3K9me3	9.77786	H3K36me3	0	non_H3K27ac	0	non_H3K4me3	0	non_H3K4me1	0	non_Pol II	0	non_CTCF	0	non_DHS
CDYL	sgCDYL_5	GCAAACGAGATGCTGCTCAG	chr6:4952500	+	5.23667	exp	0.913824	methy	0	non_H3K9me3	5.70803	H3K36me3	0	non_H3K27ac	0	non_H3K4me3	0	non_H3K4me1	0	non_Pol II	0	non_CTCF	0	non_DHS
CEACAM18	sgCEACAM18_10	AGGGAGAGAGTGAACAGAGA	chr19:51983805	+	0	non_exp	0	non_methy	0	non_H3K9me3	0	non_H3K36me3	0	non_H3K27ac	0	non_H3K4me3	0	non_H3K4me1	0	non_Pol II	0	non_CTCF	0	non_DHS
CEACAM18	sgCEACAM18_4	TCAGCCAGTCTGCTGGCCTG	chr19:51983583	+	0	non_exp	0	non_methy	0	non_H3K9me3	0	non_H3K36me3	0	non_H3K27ac	0	non_H3K4me3	0	non_H3K4me1	0	non_Pol II	0	non_CTCF	0	non_DHS
CEACAM20	sgCEACAM20_10	CAGATTCATGGCAGATCCAG	chr19:45029136	-	0.0343564	non_exp	0	non_methy	0	non_H3K9me3	0	non_H3K36me3	0	non_H3K27ac	0	non_H3K4me3	0	non_H3K4me1	0	non_Pol II	0	non_CTCF	0	non_DHS
CEACAM5	sgCEACAM5_9	GTTAGAGACAAAACAGGCAT	chr19:42225028	-	0.0224023	non_exp	0	non_methy	0	non_H3K9me3	0	non_H3K36me3	0	non_H3K27ac	0	non_H3K4me3	0	non_H3K4me1	0	non_Pol II	0	non_CTCF	0	non_DHS
CEACAM6	sgCEACAM6_7	CTGGTACAAAGGCGAAAGAG	chr19:42260641	+	0	non_exp	0.654567	non_methy	0	non_H3K9me3	0	non_H3K36me3	0	non_H3K27ac	0	non_H3K4me3	0	non_H3K4me1	0	non_Pol II	0	non_CTCF	0	non_DHS
CEACAM7	sgCEACAM7_7	GAGTGTGCATTCCCTGGCAG	chr19:42192047	-	0	non_exp	0	non_methy	0	non_H3K9me3	0	non_H3K36me3	0	non_H3K27ac	0	non_H3K4me3	0	non_H3K4me1	0	non_Pol II	0	non_CTCF	0	non_DHS
CEACAM7	sgCEACAM7_1	TAAGTCAAGAAAATGCCCCA	chr19:42190941	-	0	non_exp	0	non_methy	0	non_H3K9me3	0	non_H3K36me3	0	non_H3K27ac	0	non_H3K4me3	0	non_H3K4me1	0	non_Pol II	0	non_CTCF	0	non_DHS
CEBPG	sgCEBPG_10	ACAGCAGATGGCGACAATGC	chr19:33870569	+	6.33048	exp	0.881684	methy	0	non_H3K9me3	5.37795	H3K36me3	0	non_H3K27ac	0	non_H3K4me3	0	non_H3K4me1	0	non_Pol II	0	non_CTCF	0	non_DHS
CEBPZ	sgCEBPZ_8	TAAAACTCGAGCCCTTACCG	chr2:37455234	-	6.84653	exp	0.946267	methy	0	non_H3K9me3	8.63588	H3K36me3	0	non_H3K27ac	0	non_H3K4me3	0	non_H3K4me1	0	non_Pol II	0	non_CTCF	0	non_DHS
CECR2	sgCECR2_1	GAGCTGCCGTTCTCGAAGGG	chr22:17983972	-	3.93062	exp	0.907116	methy	0	non_H3K9me3	9.0842	H3K36me3	0	non_H3K27ac	0	non_H3K4me3	0	non_H3K4me1	0	non_Pol II	0	non_CTCF	0	non_DHS
CECR2	sgCECR2_6	GCTGCTGCACAGGCTCCCCG	chr22:18021617	-	3.93062	exp	0.856952	methy	0	non_H3K9me3	7.82343	H3K36me3	0	non_H3K27ac	0	non_H3K4me3	0	non_H3K4me1	0	non_Pol II	0	non_CTCF	0	non_DHS
CECR5	sgCECR5_1	GTCCAACAGGAACCCAAAGG	chr22:17630606	+	6.68836	exp	0	non_methy	0	non_H3K9me3	4.33093	H3K36me3	0	non_H3K27ac	0	non_H3K4me3	0	non_H3K4me1	0	non_Pol II	0	non_CTCF	0	non_DHS
CELF1	sgCELF1_8	CAAAACCCGCCTCAGAGCAA	chr11:47510391	-	6.16571	exp	0.902538	methy	0	non_H3K9me3	5.10348	H3K36me3	0	non_H3K27ac	0	non_H3K4me3	0	non_H3K4me1	0	non_Pol II	0	non_CTCF	0	non_DHS
CELSR2	sgCELSR2_10	GGAGTACAAGGAGAGCCTCA	chr1:109793577	+	4.37455	exp	0	non_methy	0	non_H3K9me3	11.0827	H3K36me3	0	non_H3K27ac	0	non_H3K4me3	0	non_H3K4me1	0	non_Pol II	0	non_CTCF	0	non_DHS
CENPA	sgCENPA_5	CCTCCCATCAACACAGTCGG	chr2:27015005	+	6.22337	exp	0.837865	methy	0	non_H3K9me3	11.2437	H3K36me3	0	non_H3K27ac	0	non_H3K4me3	0	non_H3K4me1	0	non_Pol II	0	non_CTCF	0	non_DHS
CENPB	sgCENPB_2	GACCATGGCAAAGTAAGCCA	chr20:3765469	+	7.51692	exp	0	non_methy	0	non_H3K9me3	14.1245	H3K36me3	0	non_H3K27ac	0	non_H3K4me3	0	non_H3K4me1	0	non_Pol II	0	non_CTCF	0	non_DHS
CENPBD1	sgCENPBD1_6	AGATCTTGCTATCTCTACAG	chr16:90038171	-	1.4888	non_exp	0	non_methy	0	non_H3K9me3	0	non_H3K36me3	0	non_H3K27ac	0	non_H3K4me3	0	non_H3K4me1	3.90365	Pol II	0	non_CTCF	0	non_DHS
CENPF	sgCENPF_7	GACAAGCGTGACTCTGGAGA	chr1:214816520	+	7.27756	exp	0.928969	methy	0	non_H3K9me3	16.4419	H3K36me3	0	non_H3K27ac	0	non_H3K4me3	0	non_H3K4me1	0	non_Pol II	0	non_CTCF	0	non_DHS
CENPJ	sgCENPJ_3	GGAGCAACTACAGAGACTCA	chr13:25486138	-	4.89814	exp	0	non_methy	0	non_H3K9me3	7.82343	H3K36me3	0	non_H3K27ac	0	non_H3K4me3	0	non_H3K4me1	0	non_Pol II	0	non_CTCF	0	non_DHS
CENPO	sgCENPO_7	TCTGCAAGGGCCCAGTCAGG	chr2:25039532	-	5.05014	exp	0	non_methy	0	non_H3K9me3	20.8549	H3K36me3	0	non_H3K27ac	0	non_H3K4me3	0	non_H3K4me1	0	non_Pol II	0	non_CTCF	22	DHS
CENPT	sgCENPT_3	GGCCAGCAGACCTGGAGCCA	chr16:67865733	+	3.97169	exp	0	non_methy	0	non_H3K9me3	13.4274	H3K36me3	3.10535	H3K27ac	0	non_H3K4me3	0	non_H3K4me1	0	non_Pol II	0	non_CTCF	25	DHS
CENPV	sgCENPV_4	ACTCCACGATCAAACCCCGG	chr17:16247919	-	5.63322	exp	0.899796	methy	0	non_H3K9me3	8.80065	H3K36me3	0	non_H3K27ac	0	non_H3K4me3	0	non_H3K4me1	0	non_Pol II	0	non_CTCF	0	non_DHS
CEP104	sgCEP104_6	GAGCTACAGATGCTGAGATG	chr1:3746358	-	4.85672	exp	0	non_methy	0	non_H3K9me3	17.2718	H3K36me3	0	non_H3K27ac	0	non_H3K4me3	0	non_H3K4me1	0	non_Pol II	0	non_CTCF	0	non_DHS
CEP164	sgCEP164_4	GGAGAAGCTGTGCCAAGAGG	chr11:117258060	+	4.1319	exp	0	non_methy	0	non_H3K9me3	9.16853	H3K36me3	0	non_H3K27ac	0	non_H3K4me3	0	non_H3K4me1	0	non_Pol II	0	non_CTCF	0	non_DHS
CEP250	sgCEP250_1	GGAGCAGCAGACAGAAATGG	chr20:34078552	+	2.46037	exp	0	non_methy	0	non_H3K9me3	19.0042	H3K36me3	0	non_H3K27ac	0	non_H3K4me3	0	non_H3K4me1	0	non_Pol II	0	non_CTCF	0	non_DHS
CEP290	sgCEP290_3	GTTGGCTCTTCGAAATGAGG	chr12:88524977	-	4.93793	exp	0.927287	methy	0	non_H3K9me3	0	non_H3K36me3	0	non_H3K27ac	0	non_H3K4me3	0	non_H3K4me1	0	non_Pol II	0	non_CTCF	0	non_DHS
CEP72	sgCEP72_5	GCACGAGCTTCAGCCAGAAG	chr5:634012	+	4.69163	exp	0.852701	methy	0	non_H3K9me3	15.3173	H3K36me3	0	non_H3K27ac	0	non_H3K4me3	0	non_H3K4me1	0	non_Pol II	0	non_CTCF	0	non_DHS
CEP85	sgCEP85_7	GCAGCTGCGCACAGCCGTGA	chr1:26601538	+	6.18154	exp	0.839314	methy	0	non_H3K9me3	8.3109	H3K36me3	0	non_H3K27ac	0	non_H3K4me3	0	non_H3K4me1	0	non_Pol II	0	non_CTCF	0	non_DHS
CERK	sgCERK_1	GCAGGGACACGGAGTAGCGA	chr22:47095291	+	6.20636	exp	0.893304	methy	0	non_H3K9me3	16.5643	H3K36me3	0	non_H3K27ac	0	non_H3K4me3	0	non_H3K4me1	0	non_Pol II	0	non_CTCF	32	DHS
CERS2	sgCERS2_8	GAACATTTCTACCTGACCAG	chr1:150940890	-	6.56735	exp	0	non_methy	0	non_H3K9me3	20.3932	H3K36me3	0	non_H3K27ac	0	non_H3K4me3	0	non_H3K4me1	0	non_Pol II	0	non_CTCF	0	non_DHS
CERS5	sgCERS5_7	CGTGAGCTGGGCTGATCTGG	chr12:50560984	-	4.60491	exp	0.0508487	non_methy	0	non_H3K9me3	0	non_H3K36me3	13.2169	H3K27ac	71.6423	H3K4me3	0	non_H3K4me1	5.52038	Pol II	0	non_CTCF	0	non_DHS
CERS6	sgCERS6_3	GCCTCGTATTCCACAACCAG	chr2:169547549	-	4.33876	exp	0.887962	methy	0	non_H3K9me3	0	non_H3K36me3	0	non_H3K27ac	0	non_H3K4me3	0	non_H3K4me1	0	non_Pol II	0	non_CTCF	0	non_DHS
CES2	sgCES2_2	AAGAAACTCTGACTCCACTG	chr16:66973140	-	5.39012	exp	0	non_methy	0	non_H3K9me3	11.1618	H3K36me3	0	non_H3K27ac	0	non_H3K4me3	0	non_H3K4me1	0	non_Pol II	0	non_CTCF	0	non_DHS
CES3	sgCES3_4	AATGGAGCAGATGAGCCGGG	chr16:67003602	+	4.66692	exp	0.878997	methy	0	non_H3K9me3	4.88785	H3K36me3	0	non_H3K27ac	0	non_H3K4me3	0	non_H3K4me1	0	non_Pol II	0	non_CTCF	0	non_DHS
CES4A	sgCES4A_9	GCACAGATGAAACCTTCCCC	chr16:67038058	-	0.0312888	non_exp	0	non_methy	0	non_H3K9me3	0	non_H3K36me3	0	non_H3K27ac	0	non_H3K4me3	0	non_H3K4me1	0	non_Pol II	0	non_CTCF	0	non_DHS
CFDP1	sgCFDP1_4	GCACAGGGTAACTAAGGAAG	chr16:75429094	-	6.37258	exp	0	non_methy	0	non_H3K9me3	7.52913	H3K36me3	0	non_H3K27ac	0	non_H3K4me3	0	non_H3K4me1	0	non_Pol II	0	non_CTCF	0	non_DHS
CFL1	sgCFL1_4	GGAGAGCAAGAAGGAGGATC	chr11:65623422	-	5.00078	exp	0	non_methy	0	non_H3K9me3	24.1058	H3K36me3	0	non_H3K27ac	0	non_H3K4me3	0	non_H3K4me1	0	non_Pol II	0	non_CTCF	0	non_DHS
CFL2	sgCFL2_8	ATTAAGGACCGTTCGACACT	chr14:35182126	-	6.00818	exp	0.843124	methy	0	non_H3K9me3	12.7355	H3K36me3	0	non_H3K27ac	0	non_H3K4me3	0	non_H3K4me1	0	non_Pol II	0	non_CTCF	0	non_DHS
CGGBP1	sgCGGBP1_10	AGCCAACATCCCACTTGAGA	chr3:88104769	-	6.55124	exp	0	non_methy	0	non_H3K9me3	15.7633	H3K36me3	0	non_H3K27ac	0	non_H3K4me3	0	non_H3K4me1	0	non_Pol II	0	non_CTCF	0	non_DHS
CGN	sgCGN_9	GAACAAGCTGAAACATGTCC	chr1:151496780	+	4.68993	exp	0	non_methy	0	non_H3K9me3	12.7303	H3K36me3	0	non_H3K27ac	0	non_H3K4me3	0	non_H3K4me1	0	non_Pol II	0	non_CTCF	0	non_DHS
CGRRF1	sgCGRRF1_9	ACACTTACCATCCCAATACC	chr14:54976770	-	3.52843	exp	0	non_methy	0	non_H3K9me3	0	non_H3K36me3	6.26614	H3K27ac	81.4102	H3K4me3	0	non_H3K4me1	5.0141	Pol II	0	non_CTCF	0	non_DHS
CHAC2	sgCHAC2_2	GACTCTTGTTGAAGATCCTG	chr2:53999058	+	2.49424	exp	0	non_methy	0	non_H3K9me3	0	non_H3K36me3	0	non_H3K27ac	0	non_H3K4me3	0	non_H3K4me1	0	non_Pol II	0	non_CTCF	0	non_DHS
CHAF1A	sgCHAF1A_3	AAGACACTGGGGATCAGCAG	chr19:4409251	+	7.21405	exp	0	non_methy	0	non_H3K9me3	20.8549	H3K36me3	0	non_H3K27ac	0	non_H3K4me3	0	non_H3K4me1	0	non_Pol II	0	non_CTCF	0	non_DHS
CHAF1B	sgCHAF1B_4	AGGCCACAGCAAACACCAGG	chr21:37783789	-	6.42537	exp	0	non_methy	0	non_H3K9me3	12.0332	H3K36me3	0	non_H3K27ac	0	non_H3K4me3	0	non_H3K4me1	0	non_Pol II	0	non_CTCF	0	non_DHS
CHAMP1	sgCHAMP1_6	GGACTACCTCCCCTGAGCCA	chr13:115090132	+	5.56856	exp	0	non_methy	0	non_H3K9me3	15.1701	H3K36me3	0	non_H3K27ac	0	non_H3K4me3	0	non_H3K4me1	0	non_Pol II	0	non_CTCF	0	non_DHS
CHCHD1	sgCHCHD1_6	GACTTGCATCACGGAGATGT	chr10:75542085	+	6.98041	exp	0.0634016	non_methy	0	non_H3K9me3	0	non_H3K36me3	19.2143	H3K27ac	65.5149	H3K4me3	0	non_H3K4me1	4.66791	Pol II	0	non_CTCF	0	non_DHS
CHCHD3	sgCHCHD3_3	GACACAGTGCATATACTGGG	chr7:132481218	+	6.43198	exp	0	non_methy	0	non_H3K9me3	0	non_H3K36me3	0	non_H3K27ac	0	non_H3K4me3	0	non_H3K4me1	0	non_Pol II	0	non_CTCF	0	non_DHS
CHCHD4	sgCHCHD4_1	GCCACCAATTCTGCACTGCT	chr3:14157958	+	6.85087	exp	0	non_methy	0	non_H3K9me3	14.9959	H3K36me3	0	non_H3K27ac	0	non_H3K4me3	0	non_H3K4me1	0	non_Pol II	0	non_CTCF	0	non_DHS
CHCHD5	sgCHCHD5_9	CCAAGCCGGAATCCTGGCAG	chr2:113343622	+	4.21345	exp	0.903255	methy	0	non_H3K9me3	0	non_H3K36me3	0	non_H3K27ac	0	non_H3K4me3	0	non_H3K4me1	0	non_Pol II	0	non_CTCF	0	non_DHS
CHCHD6	sgCHCHD6_7	TTGCAGAATCCACACTGCCC	chr3:126449398	+	5.49404	exp	0	non_methy	0	non_H3K9me3	4.88785	H3K36me3	0	non_H3K27ac	0	non_H3K4me3	0	non_H3K4me1	0	non_Pol II	0	non_CTCF	0	non_DHS
CHD3	sgCHD3_8	GAGGAATCAGACCTGGACAG	chr17:7797472	+	5.8015	exp	0	non_methy	0	non_H3K9me3	15.5187	H3K36me3	0	non_H3K27ac	0	non_H3K4me3	0	non_H3K4me1	0	non_Pol II	0	non_CTCF	0	non_DHS
CHD4	sgCHD4_5	GAAGAGCAAATCCAAGCGGA	chr12:6711167	-	8.12219	exp	0.903437	methy	0	non_H3K9me3	24.6009	H3K36me3	0	non_H3K27ac	0	non_H3K4me3	0	non_H3K4me1	0	non_Pol II	0	non_CTCF	0	non_DHS
CHD7	sgCHD7_2	AGGGTACTGGAACAAGCCGA	chr8:61765780	+	4.784	exp	0.941276	methy	0	non_H3K9me3	12.4559	H3K36me3	0	non_H3K27ac	0	non_H3K4me3	0	non_H3K4me1	0	non_Pol II	0	non_CTCF	0	non_DHS
CHD8	sgCHD8_9	GGCACATGGCCACAAAGCCA	chr14:21862472	+	6.28494	exp	0	non_methy	0	non_H3K9me3	23.7096	H3K36me3	0	non_H3K27ac	0	non_H3K4me3	0	non_H3K4me1	0	non_Pol II	0	non_CTCF	0	non_DHS
CHDH	sgCHDH_8	CAAGAAACTGGGCATCCCTG	chr3:53855692	-	4.76775	exp	0	non_methy	0	non_H3K9me3	5.35127	H3K36me3	0	non_H3K27ac	0	non_H3K4me3	0	non_H3K4me1	0	non_Pol II	0	non_CTCF	0	non_DHS
CHIA	sgCHIA_3	CCAAGCAGATCAACAAGCCC	chr1:111860331	+	0	non_exp	0	non_methy	0	non_H3K9me3	0	non_H3K36me3	0	non_H3K27ac	0	non_H3K4me3	0	non_H3K4me1	0	non_Pol II	0	non_CTCF	0	non_DHS
CHID1	sgCHID1_8	CCGGGACAGACACTTTGCTG	chr11:902988	-	5.60234	exp	0.939786	methy	0	non_H3K9me3	13.4424	H3K36me3	0	non_H3K27ac	0	non_H3K4me3	0	non_H3K4me1	0	non_Pol II	0	non_CTCF	0	non_DHS
CHKA	sgCHKA_9	CCTGACACCACAGCCACCCT	chr11:67864541	-	4.94627	exp	0	non_methy	0	non_H3K9me3	0	non_H3K36me3	0	non_H3K27ac	0	non_H3K4me3	0	non_H3K4me1	0	non_Pol II	0	non_CTCF	0	non_DHS
CHMP1A	sgCHMP1A_1	GGAGAAGCTGGCCAAGAAGG	chr16:89718018	-	7.16065	exp	0	non_methy	0	non_H3K9me3	8.37337	H3K36me3	0	non_H3K27ac	0	non_H3K4me3	0	non_H3K4me1	0	non_Pol II	0	non_CTCF	31	DHS
CHMP3	sgCHMP3_4	TTTGGACAACTCCCTCATGG	chr2:86737493	+	2.36996	exp	0	non_methy	0	non_H3K9me3	4.07933	H3K36me3	0	non_H3K27ac	0	non_H3K4me3	0	non_H3K4me1	0	non_Pol II	0	non_CTCF	0	non_DHS
CHMP4B	sgCHMP4B_8	TTACTAGGATGAGCTCATGG	chr20:32439876	+	7.86716	exp	0	non_methy	0	non_H3K9me3	11.5103	H3K36me3	0	non_H3K27ac	0	non_H3K4me3	0	non_H3K4me1	0	non_Pol II	0	non_CTCF	0	non_DHS
CHMP6	sgCHMP6_1	GGAACAAATAGAGCTGCCAG	chr17:78972165	+	5.06749	exp	0	non_methy	0	non_H3K9me3	9.41902	H3K36me3	0	non_H3K27ac	0	non_H3K4me3	0	non_H3K4me1	0	non_Pol II	0	non_CTCF	0	non_DHS
CHPF2	sgCHPF2_1	CCAGAGACAGCCCTAAGATG	chr7:150931145	-	5.95079	exp	0	non_methy	0	non_H3K9me3	14.6654	H3K36me3	0	non_H3K27ac	0	non_H3K4me3	0	non_H3K4me1	0	non_Pol II	0	non_CTCF	0	non_DHS
CHRD	sgCHRD_7	TGGAGACCAAGCCTCAGCGG	chr3:184101354	+	4.30927	exp	0.9167	methy	0	non_H3K9me3	4.88785	H3K36me3	0	non_H3K27ac	0	non_H3K4me3	0	non_H3K4me1	0	non_Pol II	0	non_CTCF	0	non_DHS
CHRDL2	sgCHRDL2_9	AAGTGCTGCAAGATTTGCCC	chr11:74414352	-	0.285926	non_exp	0	non_methy	0	non_H3K9me3	0	non_H3K36me3	0	non_H3K27ac	0	non_H3K4me3	0	non_H3K4me1	0	non_Pol II	0	non_CTCF	0	non_DHS
CHRNA3	sgCHRNA3_5	GAGACATGGACACCTCGAAA	chr15:78911132	+	2.83835	exp	0.404882	non_methy	0	non_H3K9me3	0	non_H3K36me3	0	non_H3K27ac	0	non_H3K4me3	0	non_H3K4me1	0	non_Pol II	3.23347	CTCF	0	non_DHS
CHRNA9	sgCHRNA9_7	GGACCTCCTCTTCAGAAGGA	chr4:40351225	-	0.506364	non_exp	0	non_methy	0	non_H3K9me3	0	non_H3K36me3	0	non_H3K27ac	0	non_H3K4me3	0	non_H3K4me1	0	non_Pol II	0	non_CTCF	0	non_DHS
CHRNB2	sgCHRNB2_6	GTGTGGCTGTGGCCTCCGGG	chr1:154544556	+	0.0833307	non_exp	0.892628	methy	0	non_H3K9me3	0	non_H3K36me3	0	non_H3K27ac	0	non_H3K4me3	0	non_H3K4me1	0	non_Pol II	0	non_CTCF	0	non_DHS
CHST10	sgCHST10_9	GTGCACGACCACGAGAAGAA	chr2:101012019	-	5.18002	exp	0.881882	methy	0	non_H3K9me3	6.80488	H3K36me3	0	non_H3K27ac	0	non_H3K4me3	0	non_H3K4me1	0	non_Pol II	0	non_CTCF	0	non_DHS
CHST9	sgCHST9_5	CTCCAAATATCAGCACAGAG	chr18:24722710	+	0.385089	non_exp	0	non_methy	0	non_H3K9me3	0	non_H3K36me3	0	non_H3K27ac	0	non_H3K4me3	0	non_H3K4me1	0	non_Pol II	0	non_CTCF	0	non_DHS
CHSY1	sgCHSY1_8	GTACACCACCCATGAGGACG	chr15:101775346	-	5.56565	exp	0.922999	methy	0	non_H3K9me3	9.87344	H3K36me3	0	non_H3K27ac	0	non_H3K4me3	0	non_H3K4me1	0	non_Pol II	0	non_CTCF	0	non_DHS
CHTF18	sgCHTF18_3	GTGCAAACTCATCCACCCAG	chr16:840615	-	6.42646	exp	0	non_methy	0	non_H3K9me3	12.556	H3K36me3	0	non_H3K27ac	0	non_H3K4me3	0	non_H3K4me1	0	non_Pol II	0	non_CTCF	0	non_DHS
CHTF8	sgCHTF8_4	GCTTGCAGTGCGAGGGCTGG	chr16:69155062	-	7.04466	exp	0.93494	methy	0	non_H3K9me3	14.6473	H3K36me3	0	non_H3K27ac	0	non_H3K4me3	0	non_H3K4me1	0	non_Pol II	0	non_CTCF	0	non_DHS
CHTOP	sgCHTOP_1	GGTCAAAACCTGCTCCGAGG	chr1:153615702	+	7.39354	exp	0.948254	methy	0	non_H3K9me3	9.18812	H3K36me3	0	non_H3K27ac	0	non_H3K4me3	0	non_H3K4me1	3.32094	Pol II	0	non_CTCF	0	non_DHS
CIAO1	sgCIAO1_2	AGGCCAGGTAATTACCGCAG	chr2:96933132	-	7.3971	exp	0.460009	non_methy	0	non_H3K9me3	17.8399	H3K36me3	0	non_H3K27ac	0	non_H3K4me3	0	non_H3K4me1	0	non_Pol II	0	non_CTCF	0	non_DHS
CIB2	sgCIB2_10	TGACAACTTCATCTGCAAGG	chr15:78398247	-	5.71282	exp	0	non_methy	0	non_H3K9me3	5.06213	H3K36me3	0	non_H3K27ac	0	non_H3K4me3	0	non_H3K4me1	0	non_Pol II	0	non_CTCF	0	non_DHS
CIDEB	sgCIDEB_10	GGCTGCCAAAGAGGTCTCGA	chr14:24775232	+	2.7355	exp	0.916385	methy	0	non_H3K9me3	17.0872	H3K36me3	0	non_H3K27ac	0	non_H3K4me3	0	non_H3K4me1	0	non_Pol II	0	non_CTCF	0	non_DHS
CILP2	sgCILP2_4	GAGACCCTGGCTCCTAGCAG	chr19:19653258	-	4.90961	exp	0	non_methy	0	non_H3K9me3	0	non_H3K36me3	0	non_H3K27ac	0	non_H3K4me3	0	non_H3K4me1	0	non_Pol II	0	non_CTCF	0	non_DHS
CIRBP	sgCIRBP_7	ACAGTGACCGGAGCTCGGGC	chr19:1272000	+	6.93393	exp	0.814961	methy	0	non_H3K9me3	11.3658	H3K36me3	5.56909	H3K27ac	0	non_H3K4me3	0	non_H3K4me1	4.22816	Pol II	0	non_CTCF	0	non_DHS
CIRH1A	sgCIRH1A_3	GGACAGCGACTCTTTAGTGC	chr16:69170650	+	6.4736	exp	0.887663	methy	0	non_H3K9me3	13.9502	H3K36me3	0	non_H3K27ac	0	non_H3K4me3	0	non_H3K4me1	0	non_Pol II	0	non_CTCF	21	DHS
CIT	sgCIT_8	GGAGAAGCTGCAGAACCGAG	chr12:120210618	-	4.41379	exp	0.898109	methy	0	non_H3K9me3	11.8589	H3K36me3	0	non_H3K27ac	0	non_H3K4me3	0	non_H3K4me1	0	non_Pol II	0	non_CTCF	0	non_DHS
CITED1	sgCITED1_4	AATTACCTCCTTCGCAGGTG	chrX:71522654	+	5.79996	exp	0.909057	methy	0	non_H3K9me3	0	non_H3K36me3	0	non_H3K27ac	0	non_H3K4me3	0	non_H3K4me1	0	non_Pol II	0	non_CTCF	0	non_DHS
CKAP2	sgCKAP2_9	GCCAATGTTACAATCCGGAA	chr13:53035787	+	7.3419	exp	0.84973	methy	0	non_H3K9me3	12.556	H3K36me3	0	non_H3K27ac	0	non_H3K4me3	0	non_H3K4me1	0	non_Pol II	0	non_CTCF	0	non_DHS
CKAP2	sgCKAP2_10	TCAGAGAGTTGTGACATCTG	chr13:53035040	+	7.3419	exp	0	non_methy	0	non_H3K9me3	12.556	H3K36me3	0	non_H3K27ac	0	non_H3K4me3	0	non_H3K4me1	0	non_Pol II	0	non_CTCF	0	non_DHS
CKAP2L	sgCKAP2L_1	GAATGTCTGAACCTCATCGA	chr2:113509848	-	5.14733	exp	0.426962	non_methy	0	non_H3K9me3	0	non_H3K36me3	0	non_H3K27ac	0	non_H3K4me3	5.06558	H3K4me1	0	non_Pol II	0	non_CTCF	0	non_DHS
CKAP5	sgCKAP5_5	GGGAAACCAGCTGCACCAGG	chr11:46812093	-	7.63127	exp	0	non_methy	0	non_H3K9me3	24.9296	H3K36me3	0	non_H3K27ac	0	non_H3K4me3	0	non_H3K4me1	0	non_Pol II	0	non_CTCF	0	non_DHS
CKM	sgCKM_8	ACATAACAACCACATGGCCA	chr19:45822878	-	1.28421	non_exp	0	non_methy	0	non_H3K9me3	0	non_H3K36me3	0	non_H3K27ac	0	non_H3K4me3	0	non_H3K4me1	0	non_Pol II	0	non_CTCF	0	non_DHS
CLASP1	sgCLASP1_7	CATGGAGTCCTGCCTGGCGC	chr2:122363441	-	4.85979	exp	0.845146	methy	0	non_H3K9me3	7.66246	H3K36me3	0	non_H3K27ac	0	non_H3K4me3	0	non_H3K4me1	0	non_Pol II	0	non_CTCF	0	non_DHS
CLASP1	sgCLASP1_1	GGATGATGTAGAACTAGCAG	chr2:122227469	+	4.85979	exp	0	non_methy	0	non_H3K9me3	12.3857	H3K36me3	0	non_H3K27ac	0	non_H3K4me3	0	non_H3K4me1	0	non_Pol II	0	non_CTCF	0	non_DHS
CLASP2	sgCLASP2_9	AGAAACTCTGGCCAAACAGA	chr3:33592842	-	5.09252	exp	0	non_methy	0	non_H3K9me3	3.22937	H3K36me3	0	non_H3K27ac	0	non_H3K4me3	0	non_H3K4me1	0	non_Pol II	0	non_CTCF	0	non_DHS
CLASP2	sgCLASP2_10	GATGCTGACCAGTTTCCTGA	chr3:33576727	-	5.09252	exp	0	non_methy	0	non_H3K9me3	11.8589	H3K36me3	0	non_H3K27ac	0	non_H3K4me3	0	non_H3K4me1	0	non_Pol II	0	non_CTCF	0	non_DHS
CLASP2	sgCLASP2_4	GCTGGACAGTCTGTGCGAAG	chr3:33644494	-	5.09252	exp	0.959421	methy	0	non_H3K9me3	13.4431	H3K36me3	0	non_H3K27ac	0	non_H3K4me3	0	non_H3K4me1	0	non_Pol II	0	non_CTCF	0	non_DHS
CLASP2	sgCLASP2_8	TATGAGGCAGACGGAAGATG	chr3:33614702	-	5.09252	exp	0.940533	methy	0	non_H3K9me3	4.40073	H3K36me3	0	non_H3K27ac	0	non_H3K4me3	0	non_H3K4me1	0	non_Pol II	0	non_CTCF	0	non_DHS
CLASP2	sgCLASP2_5	TTGAACACCAGAGCTCACAG	chr3:33626339	+	5.09252	exp	0	non_methy	0	non_H3K9me3	0	non_H3K36me3	0	non_H3K27ac	0	non_H3K4me3	0	non_H3K4me1	0	non_Pol II	0	non_CTCF	0	non_DHS
CLCA2	sgCLCA2_10	TTGGGGCTGCAGATGAACCC	chr1:86905962	-	0.0302145	non_exp	0	non_methy	0	non_H3K9me3	0	non_H3K36me3	0	non_H3K27ac	0	non_H3K4me3	0	non_H3K4me1	0	non_Pol II	0	non_CTCF	0	non_DHS
CLCN4	sgCLCN4_5	CGACTACAACGGCTTCCCCG	chrX:10182031	+	0.101901	non_exp	0.573703	non_methy	0	non_H3K9me3	8.43214	H3K36me3	0	non_H3K27ac	0	non_H3K4me3	0	non_H3K4me1	0	non_Pol II	0	non_CTCF	0	non_DHS
CLCN6	sgCLCN6_3	GAAAGGTCGAAGATATGAGG	chr1:11876671	+	4.12664	exp	0.816237	methy	0	non_H3K9me3	19.0441	H3K36me3	0	non_H3K27ac	0	non_H3K4me3	0	non_H3K4me1	0	non_Pol II	0	non_CTCF	0	non_DHS
CLCNKA	sgCLCNKA_7	ACCTCGGACCACACACCCGA	chr1:16350406	-	0.208031	non_exp	0.739472	non_methy	0	non_H3K9me3	0	non_H3K36me3	0	non_H3K27ac	0	non_H3K4me3	0	non_H3K4me1	0	non_Pol II	0	non_CTCF	0	non_DHS
CLDN10	sgCLDN10_8	TCTCGGACAAAGTATCATGG	chr13:96230188	+	0.482553	non_exp	0.89258	methy	0	non_H3K9me3	4.76963	H3K36me3	0	non_H3K27ac	0	non_H3K4me3	0	non_H3K4me1	0	non_Pol II	0	non_CTCF	0	non_DHS
CLDN2	sgCLDN2_9	CCAAAAGCCCCAGAAGGCCT	chrX:106171497	-	2.83556	exp	0	non_methy	0	non_H3K9me3	0	non_H3K36me3	0	non_H3K27ac	0	non_H3K4me3	0	non_H3K4me1	0	non_Pol II	0	non_CTCF	0	non_DHS
CLDN22	sgCLDN22_3	GGCTGGAGCAGGCTGCACAG	chr4:184240801	+	2.08592	exp	0	non_methy	0	non_H3K9me3	0	non_H3K36me3	0	non_H3K27ac	0	non_H3K4me3	0	non_H3K4me1	0	non_Pol II	0	non_CTCF	0	non_DHS
CLDN25	sgCLDN25_9	CCAGGCAGGCCGAGAAGATG	chr11:113651066	-	0	non_exp	0.675667	non_methy	0	non_H3K9me3	0	non_H3K36me3	0	non_H3K27ac	0	non_H3K4me3	0	non_H3K4me1	0	non_Pol II	0	non_CTCF	0	non_DHS
CLDND1	sgCLDND1_8	CAAAGTACTCACAGGTCCTA	chr3:98237717	+	5.82698	exp	0	non_methy	0	non_H3K9me3	10.05	H3K36me3	0	non_H3K27ac	0	non_H3K4me3	0	non_H3K4me1	0	non_Pol II	0	non_CTCF	0	non_DHS
CLEC14A	sgCLEC14A_7	GGGCTGGTTGCAGTGGCCGG	chr14:38724290	+	0	non_exp	0.603163	non_methy	0	non_H3K9me3	0	non_H3K36me3	0	non_H3K27ac	0	non_H3K4me3	0	non_H3K4me1	0	non_Pol II	0	non_CTCF	0	non_DHS
CLEC19A	sgCLEC19A_7	AGGAGCTCAGGATGCAAAGG	chr16:19297163	+	0.0134983	non_exp	0	non_methy	0	non_H3K9me3	0	non_H3K36me3	0	non_H3K27ac	0	non_H3K4me3	0	non_H3K4me1	0	non_Pol II	0	non_CTCF	0	non_DHS
CLEC19A	sgCLEC19A_3	TTGAACTCCATCCAGAACAG	chr16:19310030	-	0.0134983	non_exp	0	non_methy	0	non_H3K9me3	0	non_H3K36me3	0	non_H3K27ac	0	non_H3K4me3	0	non_H3K4me1	0	non_Pol II	0	non_CTCF	0	non_DHS
CLEC2D	sgCLEC2D_3	GCATGCCCAGAAAGCTGGAT	chr12:9840545	+	1.7067	exp	0	non_methy	0	non_H3K9me3	7.4637	H3K36me3	0	non_H3K27ac	0	non_H3K4me3	0	non_H3K4me1	0	non_Pol II	0	non_CTCF	0	non_DHS
CLIC5	sgCLIC5_7	GCCCTTCCTGACCTTCAACG	chr6:45917057	-	0.268362	non_exp	0.742364	non_methy	0	non_H3K9me3	0	non_H3K36me3	0	non_H3K27ac	0	non_H3K4me3	0	non_H3K4me1	0	non_Pol II	0	non_CTCF	0	non_DHS
CLK2	sgCLK2_3	GCTCACCTACAACCTAGAGA	chr1:155235653	-	7.08709	exp	0	non_methy	0	non_H3K9me3	31.9803	H3K36me3	0	non_H3K27ac	0	non_H3K4me3	0	non_H3K4me1	2.96842	Pol II	0	non_CTCF	0	non_DHS
CLLU1	sgCLLU1_3	GCCAGGTATACATTATGGAC	chr12:92818723	+	0	non_exp	0	non_methy	0	non_H3K9me3	0	non_H3K36me3	0	non_H3K27ac	0	non_H3K4me3	0	non_H3K4me1	0	non_Pol II	0	non_CTCF	0	non_DHS
CLLU1	sgCLLU1_2	GCTGCTAGCAGAATTGTCTG	chr12:92818503	-	0	non_exp	0	non_methy	0	non_H3K9me3	0	non_H3K36me3	0	non_H3K27ac	0	non_H3K4me3	0	non_H3K4me1	0	non_Pol II	0	non_CTCF	0	non_DHS
CLLU1	sgCLLU1_5	TTCAACTGTTGCGCGTGTGT	chr12:92818797	+	0	non_exp	0.742976	non_methy	0	non_H3K9me3	0	non_H3K36me3	0	non_H3K27ac	0	non_H3K4me3	0	non_H3K4me1	0	non_Pol II	0	non_CTCF	0	non_DHS
CLN6	sgCLN6_7	AGTAGAACCAGAGGTCGAGG	chr15:68510921	+	3.49346	exp	0.911862	methy	0	non_H3K9me3	8.02482	H3K36me3	0	non_H3K27ac	0	non_H3K4me3	0	non_H3K4me1	0	non_Pol II	0	non_CTCF	33	DHS
CLNK	sgCLNK_3	CGACCTGGAACACACAGACG	chr4:10566307	-	0	non_exp	0.222297	non_methy	0	non_H3K9me3	0	non_H3K36me3	0	non_H3K27ac	0	non_H3K4me3	0	non_H3K4me1	0	non_Pol II	0	non_CTCF	0	non_DHS
CLOCK	sgCLOCK_1	AACACCAACCAAGATCCCGA	chr4:56315643	-	4.44503	exp	0.946904	methy	0	non_H3K9me3	9.97935	H3K36me3	0	non_H3K27ac	0	non_H3K4me3	0	non_H3K4me1	0	non_Pol II	0	non_CTCF	0	non_DHS
CLOCK	sgCLOCK_10	GGAATGAATACTGGACACAT	chr4:56309909	-	4.44503	exp	0	non_methy	0	non_H3K9me3	11.1618	H3K36me3	0	non_H3K27ac	0	non_H3K4me3	0	non_H3K4me1	0	non_Pol II	0	non_CTCF	0	non_DHS
CLPB	sgCLPB_10	CACAGTACCAAGAGAAGCAG	chr11:72028250	-	5.61493	exp	0	non_methy	0	non_H3K9me3	4.01115	H3K36me3	0	non_H3K27ac	0	non_H3K4me3	0	non_H3K4me1	0	non_Pol II	0	non_CTCF	0	non_DHS
CLPTM1	sgCLPTM1_3	CCAGCAATGGCAGCATCGGG	chr19:45465224	+	6.77104	exp	0.919714	methy	0	non_H3K9me3	9.77976	H3K36me3	0	non_H3K27ac	0	non_H3K4me3	0	non_H3K4me1	0	non_Pol II	0	non_CTCF	21	DHS
CLRN3	sgCLRN3_4	ACCCTTACCAGACATTCCTG	chr10:129681997	-	0	non_exp	0	non_methy	0	non_H3K9me3	0	non_H3K36me3	0	non_H3K27ac	0	non_H3K4me3	0	non_H3K4me1	0	non_Pol II	0	non_CTCF	0	non_DHS
CLSTN1	sgCLSTN1_6	GGATACCTGTGAGGTCACGG	chr1:9794141	-	6.7608	exp	0.942299	methy	0	non_H3K9me3	27.8923	H3K36me3	0	non_H3K27ac	0	non_H3K4me3	0	non_H3K4me1	0	non_Pol II	0	non_CTCF	24	DHS
CLTC	sgCLTC_3	GTAGGCCTGTACTTCAGCAA	chr17:57738943	+	7.61349	exp	0	non_methy	0	non_H3K9me3	13.8771	H3K36me3	0	non_H3K27ac	0	non_H3K4me3	0	non_H3K4me1	0	non_Pol II	0	non_CTCF	0	non_DHS
CLTCL1	sgCLTCL1_8	GGATTCAAAGAGCTCCACCA	chr22:19212992	+	4.17452	exp	0	non_methy	0	non_H3K9me3	7.66246	H3K36me3	0	non_H3K27ac	0	non_H3K4me3	0	non_H3K4me1	0	non_Pol II	0	non_CTCF	0	non_DHS
CMA1	sgCMA1_5	TGGAGCCCATAACATAACAG	chr14:24975773	-	0.841263	non_exp	0	non_methy	0	non_H3K9me3	0	non_H3K36me3	0	non_H3K27ac	0	non_H3K4me3	0	non_H3K4me1	0	non_Pol II	0	non_CTCF	0	non_DHS
CMC4	sgCMC4_2	TTTTCTGGATATGCCGCAGA	chrX:154292289	-	1.38634	non_exp	0.721218	non_methy	0	non_H3K9me3	0	non_H3K36me3	0	non_H3K27ac	0	non_H3K4me3	0	non_H3K4me1	0	non_Pol II	0	non_CTCF	0	non_DHS
CMSS1	sgCMSS1_9	GAGAAGCGTGTGGTGCACCT	chr3:99891184	+	6.69881	exp	0.818867	methy	0	non_H3K9me3	5.75504	H3K36me3	0	non_H3K27ac	0	non_H3K4me3	0	non_H3K4me1	0	non_Pol II	0	non_CTCF	0	non_DHS
CMTM2	sgCMTM2_1	GGTGCAGCCCAAGCACGAAG	chr16:66613675	+	0.28738	non_exp	0.890311	methy	0	non_H3K9me3	0	non_H3K36me3	0	non_H3K27ac	0	non_H3K4me3	0	non_H3K4me1	0	non_Pol II	0	non_CTCF	0	non_DHS
CMTM4	sgCMTM4_10	CGGAGCAGAAATTGCTGCCG	chr16:66657309	-	5.60896	exp	0.916607	methy	0	non_H3K9me3	6.72549	H3K36me3	0	non_H3K27ac	0	non_H3K4me3	0	non_H3K4me1	0	non_Pol II	0	non_CTCF	0	non_DHS
CMTM8	sgCMTM8_3	AACATGACCCAGCCAAATGC	chr3:32398922	-	5.77308	exp	0	non_methy	0	non_H3K9me3	4.89368	H3K36me3	0	non_H3K27ac	0	non_H3K4me3	0	non_H3K4me1	0	non_Pol II	0	non_CTCF	0	non_DHS
CNBD2	sgCNBD2_3	AAGGCAGCTTACCACTCAGG	chr20:34583067	-	0.546414	non_exp	0	non_methy	0	non_H3K9me3	0	non_H3K36me3	0	non_H3K27ac	0	non_H3K4me3	0	non_H3K4me1	0	non_Pol II	5.5589	CTCF	323	DHS
CNDP2	sgCNDP2_3	TGTTGAGCCAGACTTGACCA	chr18:72186191	+	4.40342	exp	0	non_methy	0	non_H3K9me3	8.19909	H3K36me3	0	non_H3K27ac	0	non_H3K4me3	0	non_H3K4me1	0	non_Pol II	0	non_CTCF	0	non_DHS
CNGA2	sgCNGA2_8	CCAGTTGTAAAGGACGGGCA	chrX:150909337	-	0	non_exp	0.0604378	non_methy	0	non_H3K9me3	0	non_H3K36me3	0	non_H3K27ac	0	non_H3K4me3	0	non_H3K4me1	0	non_Pol II	0	non_CTCF	0	non_DHS
CNGA2	sgCNGA2_3	GACGTGGATGCCCCACAGCA	chrX:150907311	+	0	non_exp	0.102915	non_methy	0	non_H3K9me3	0	non_H3K36me3	0	non_H3K27ac	0	non_H3K4me3	0	non_H3K4me1	0	non_Pol II	0	non_CTCF	0	non_DHS
CNN2	sgCNN2_2	CAGCTACGGCATGAACCCTG	chr19:1032593	+	4.84065	exp	0.903618	methy	0	non_H3K9me3	5.25824	H3K36me3	0	non_H3K27ac	0	non_H3K4me3	0	non_H3K4me1	0	non_Pol II	0	non_CTCF	0	non_DHS
CNN3	sgCNN3_2	GAGGTGACAGGCATGAGCAT	chr1:95369007	-	7.71093	exp	0	non_methy	0	non_H3K9me3	0	non_H3K36me3	0	non_H3K27ac	0	non_H3K4me3	0	non_H3K4me1	0	non_Pol II	0	non_CTCF	0	non_DHS
CNOT3	sgCNOT3_2	CGACACGCTCAACATGCAGG	chr19:54647981	+	6.01989	exp	0.891113	methy	0	non_H3K9me3	22.664	H3K36me3	0	non_H3K27ac	0	non_H3K4me3	0	non_H3K4me1	0	non_Pol II	0	non_CTCF	0	non_DHS
CNOT4	sgCNOT4_6	ACTGTGATTGGATGAACTGA	chr7:135080552	+	4.01583	exp	0	non_methy	0	non_H3K9me3	5.18381	H3K36me3	0	non_H3K27ac	0	non_H3K4me3	0	non_H3K4me1	0	non_Pol II	0	non_CTCF	0	non_DHS
CNP	sgCNP_6	AGGAAGCGGCAAGTCCACGC	chr17:40120259	+	6.32399	exp	0.936675	methy	0	non_H3K9me3	15.5666	H3K36me3	20.1187	H3K27ac	0	non_H3K4me3	0	non_H3K4me1	4.8314	Pol II	0	non_CTCF	0	non_DHS
CNPPD1	sgCNPPD1_10	AAGGAGGCTCTACTATGGCT	chr2:220040996	-	5.76013	exp	0	non_methy	0	non_H3K9me3	0	non_H3K36me3	12.6427	H3K27ac	48.1638	H3K4me3	0	non_H3K4me1	4.863	Pol II	0	non_CTCF	0	non_DHS
CNPY3	sgCNPY3_6	CTGGTACAGGAACCACCAGG	chr6:42905869	+	6.42414	exp	0	non_methy	0	non_H3K9me3	9.41902	H3K36me3	0	non_H3K27ac	0	non_H3K4me3	0	non_H3K4me1	0	non_Pol II	0	non_CTCF	0	non_DHS
CNPY4	sgCNPY4_1	GCTGAGCACAGAGCTACAGG	chr7:99719892	+	3.79537	exp	0	non_methy	0	non_H3K9me3	0	non_H3K36me3	0	non_H3K27ac	0	non_H3K4me3	0	non_H3K4me1	4.33805	Pol II	0	non_CTCF	0	non_DHS
CNR1	sgCNR1_2	AGTGGTGATGGTGCGGAAGG	chr6:88854940	+	0.0541542	non_exp	0.65451	non_methy	0	non_H3K9me3	0	non_H3K36me3	0	non_H3K27ac	0	non_H3K4me3	0	non_H3K4me1	0	non_Pol II	0	non_CTCF	0	non_DHS
CNTF	sgCNTF_3	CACCGCTGACCCCTCACCGT	chr11:58390245	+	1.25614	non_exp	0.938052	methy	0	non_H3K9me3	17.5975	H3K36me3	0	non_H3K27ac	0	non_H3K4me3	0	non_H3K4me1	0	non_Pol II	0	non_CTCF	0	non_DHS
CNTFR	sgCNTFR_6	GGAGACCTTGTACTTGATGG	chr9:34557588	+	4.23708	exp	0	non_methy	0	non_H3K9me3	0	non_H3K36me3	0	non_H3K27ac	0	non_H3K4me3	0	non_H3K4me1	0	non_Pol II	0	non_CTCF	0	non_DHS
CNTN6	sgCNTN6_10	GCGATTTGTATCTCAAGAGA	chr3:1337343	+	0	non_exp	0.0314622	non_methy	0	non_H3K9me3	0	non_H3K36me3	0	non_H3K27ac	0	non_H3K4me3	0	non_H3K4me1	0	non_Pol II	0	non_CTCF	0	non_DHS
CNTROB	sgCNTROB_3	GAGGAACTGCAAAGAACAGG	chr17:7849193	-	5.54679	exp	0	non_methy	0	non_H3K9me3	20.3984	H3K36me3	0	non_H3K27ac	0	non_H3K4me3	0	non_H3K4me1	0	non_Pol II	0	non_CTCF	35	DHS
COA1	sgCOA1_3	GGAGCAAGGATCCTTTTCCA	chr7:43687184	-	4.97685	exp	0	non_methy	0	non_H3K9me3	5.38039	H3K36me3	0	non_H3K27ac	0	non_H3K4me3	0	non_H3K4me1	0	non_Pol II	0	non_CTCF	0	non_DHS
COA3	sgCOA3_10	ACACCAGGGCCCCGATGCCT	chr17:40950495	+	7.45844	exp	0.0325669	non_methy	0	non_H3K9me3	0	non_H3K36me3	9.35713	H3K27ac	46.1053	H3K4me3	0	non_H3K4me1	3.59991	Pol II	0	non_CTCF	0	non_DHS
COBLL1	sgCOBLL1_4	TATGCGATGGATGTCAACAG	chr2:165584481	-	2.14879	exp	0.753422	methy	0	non_H3K9me3	0	non_H3K36me3	0	non_H3K27ac	0	non_H3K4me3	0	non_H3K4me1	0	non_Pol II	0	non_CTCF	0	non_DHS
COCH	sgCOCH_3	GCTATCACATGTTTTACCAG	chr14:31346786	+	3.75339	exp	0	non_methy	0	non_H3K9me3	4.88934	H3K36me3	0	non_H3K27ac	0	non_H3K4me3	0	non_H3K4me1	0	non_Pol II	0	non_CTCF	0	non_DHS
COG1	sgCOG1_10	GAGCTCAGAGAAACCAGCAA	chr17:71197877	+	5.12389	exp	0	non_methy	0	non_H3K9me3	7.18482	H3K36me3	0	non_H3K27ac	0	non_H3K4me3	0	non_H3K4me1	0	non_Pol II	0	non_CTCF	0	non_DHS
COG4	sgCOG4_6	GATTAGCTCTGATTTTGAGG	chr16:70534897	-	5.9932	exp	0	non_methy	0	non_H3K9me3	7.82533	H3K36me3	0	non_H3K27ac	0	non_H3K4me3	0	non_H3K4me1	0	non_Pol II	0	non_CTCF	0	non_DHS
COIL	sgCOIL_6	GCAACAGCAATTAAATGACG	chr17:55027279	-	6.28805	exp	0.916914	methy	0	non_H3K9me3	10.9494	H3K36me3	0	non_H3K27ac	0	non_H3K4me3	0	non_H3K4me1	0	non_Pol II	0	non_CTCF	0	non_DHS
COL11A1	sgCOL11A1_3	GGTGCACCTGGACTGAAAGG	chr1:103427456	-	0.0164828	non_exp	0	non_methy	0	non_H3K9me3	0	non_H3K36me3	0	non_H3K27ac	0	non_H3K4me3	0	non_H3K4me1	0	non_Pol II	0	non_CTCF	0	non_DHS
COL18A1	sgCOL18A1_6	AGTCGAGGAGCAGACCACGG	chr21:46896360	+	5.24912	exp	0.854862	methy	0	non_H3K9me3	4.48271	H3K36me3	0	non_H3K27ac	0	non_H3K4me3	0	non_H3K4me1	0	non_Pol II	0	non_CTCF	0	non_DHS
COL26A1	sgCOL26A1_8	GCAGGTGTCCCAGGACCCCG	chr7:101190481	+	3.58257	exp	0.674063	non_methy	0	non_H3K9me3	0	non_H3K36me3	0	non_H3K27ac	0	non_H3K4me3	0	non_H3K4me1	0	non_Pol II	0	non_CTCF	0	non_DHS
COL4A1	sgCOL4A1_9	ACGGAGCCTGGCAATCCAGG	chr13:110831350	+	4.75639	exp	0.833188	methy	0	non_H3K9me3	0	non_H3K36me3	0	non_H3K27ac	0	non_H3K4me3	0	non_H3K4me1	0	non_Pol II	0	non_CTCF	0	non_DHS
COL4A2	sgCOL4A2_6	GAGGTGACCCGGGATTCCCA	chr13:111102032	+	5.57993	exp	0.804255	methy	0	non_H3K9me3	0	non_H3K36me3	0	non_H3K27ac	0	non_H3K4me3	0	non_H3K4me1	0	non_Pol II	0	non_CTCF	0	non_DHS
COL4A4	sgCOL4A4_3	GGAGGTCCTTCAGCACCAGG	chr2:227953379	+	0.813498	non_exp	0	non_methy	0	non_H3K9me3	0	non_H3K36me3	0	non_H3K27ac	0	non_H3K4me3	0	non_H3K4me1	0	non_Pol II	0	non_CTCF	0	non_DHS
COL6A1	sgCOL6A1_8	GGGCGTCAAAGTCTTCTCGG	chr21:47406557	+	6.56971	exp	0.811875	methy	0	non_H3K9me3	13.2	H3K36me3	0	non_H3K27ac	0	non_H3K4me3	0	non_H3K4me1	0	non_Pol II	0	non_CTCF	0	non_DHS
COL6A5	sgCOL6A5_5	AGGCATCACCATCTTTGCAG	chr3:130110437	+	0.374793	non_exp	0	non_methy	0	non_H3K9me3	0	non_H3K36me3	0	non_H3K27ac	0	non_H3K4me3	0	non_H3K4me1	0	non_Pol II	0	non_CTCF	0	non_DHS
COL6A5	sgCOL6A5_3	GATGAGTCACTTGGGACCGG	chr3:130098317	+	0.374793	non_exp	0.511822	non_methy	0	non_H3K9me3	0	non_H3K36me3	0	non_H3K27ac	0	non_H3K4me3	0	non_H3K4me1	0	non_Pol II	0	non_CTCF	0	non_DHS
COL8A1	sgCOL8A1_8	GAGATGCCCCACTTGCAGTA	chr3:99509743	+	0.110737	non_exp	0	non_methy	0	non_H3K9me3	0	non_H3K36me3	0	non_H3K27ac	0	non_H3K4me3	0	non_H3K4me1	0	non_Pol II	0	non_CTCF	0	non_DHS
COMMD5	sgCOMMD5_8	GACTATCACCAGGATGATGC	chr8:146076672	+	4.91018	exp	0	non_methy	0	non_H3K9me3	5.58495	H3K36me3	0	non_H3K27ac	0	non_H3K4me3	0	non_H3K4me1	0	non_Pol II	0	non_CTCF	0	non_DHS
COMMD7	sgCOMMD7_6	GAAGAGTCTCACAGCCAAGC	chr20:31294533	-	5.49486	exp	0	non_methy	0	non_H3K9me3	0	non_H3K36me3	0	non_H3K27ac	0	non_H3K4me3	0	non_H3K4me1	0	non_Pol II	0	non_CTCF	0	non_DHS
COPA	sgCOPA_2	GGAGTCAGCATCTTTAGGGA	chr1:160278904	+	7.34505	exp	0	non_methy	0	non_H3K9me3	18.0842	H3K36me3	0	non_H3K27ac	0	non_H3K4me3	0	non_H3K4me1	0	non_Pol II	0	non_CTCF	0	non_DHS
COPG1	sgCOPG1_8	GAACAGGAAGTTCATAAGGA	chr3:128982805	-	7.28092	exp	0	non_methy	0	non_H3K9me3	16.2158	H3K36me3	0	non_H3K27ac	0	non_H3K4me3	0	non_H3K4me1	0	non_Pol II	0	non_CTCF	0	non_DHS
COPG2	sgCOPG2_9	CGGGACTGTGACCCTAACAC	chr7:130148443	-	6.33077	exp	0.75028	methy	0	non_H3K9me3	8.37337	H3K36me3	0	non_H3K27ac	0	non_H3K4me3	0	non_H3K4me1	0	non_Pol II	0	non_CTCF	0	non_DHS
COPG2	sgCOPG2_2	GCTATGATGTGGTTAAGCGC	chr7:130297074	-	6.33077	exp	0.743019	non_methy	0	non_H3K9me3	7.50199	H3K36me3	0	non_H3K27ac	0	non_H3K4me3	0	non_H3K4me1	0	non_Pol II	0	non_CTCF	0	non_DHS
COPS2	sgCOPS2_1	CTGATAACTCCCATAATCAG	chr15:49426539	+	6.10759	exp	0	non_methy	0	non_H3K9me3	10.7909	H3K36me3	0	non_H3K27ac	0	non_H3K4me3	0	non_H3K4me1	0	non_Pol II	0	non_CTCF	0	non_DHS
COPS3	sgCOPS3_4	CAAAACAGCAAGGACGCCCA	chr17:17179348	+	8.46398	exp	0.934911	methy	0	non_H3K9me3	13.3629	H3K36me3	0	non_H3K27ac	0	non_H3K4me3	0	non_H3K4me1	0	non_Pol II	0	non_CTCF	0	non_DHS
COPS5	sgCOPS5_1	ACAGCAGCAAGAAATCCTGG	chr8:67974111	-	5.2896	exp	0	non_methy	0	non_H3K9me3	0	non_H3K36me3	8.96236	H3K27ac	57.5238	H3K4me3	0	non_H3K4me1	5.39856	Pol II	0	non_CTCF	0	non_DHS
COPS6	sgCOPS6_8	ACAGAGCATAGGCCTCCCGC	chr7:99689071	-	7.9581	exp	0.662239	non_methy	0	non_H3K9me3	14.3401	H3K36me3	0	non_H3K27ac	0	non_H3K4me3	0	non_H3K4me1	3.93736	Pol II	0	non_CTCF	0	non_DHS
COPS7A	sgCOPS7A_4	GCTCCTAGCCAAGTCGGCCA	chr12:6833870	+	6.68257	exp	0.144491	non_methy	0	non_H3K9me3	0	non_H3K36me3	8.33951	H3K27ac	16.938	H3K4me3	4.44499	H3K4me1	5.85199	Pol II	0	non_CTCF	0	non_DHS
COPS8	sgCOPS8_2	CAACCATCAACGCTCACCAG	chr2:237998578	+	6.28787	exp	0.728045	non_methy	0	non_H3K9me3	5.45993	H3K36me3	0	non_H3K27ac	0	non_H3K4me3	0	non_H3K4me1	0	non_Pol II	0	non_CTCF	0	non_DHS
COPZ2	sgCOPZ2_4	GCCTTGATGGTGTAGAGGGA	chr17:46114260	+	0.610321	non_exp	0	non_methy	0	non_H3K9me3	0	non_H3K36me3	0	non_H3K27ac	0	non_H3K4me3	0	non_H3K4me1	0	non_Pol II	0	non_CTCF	0	non_DHS
COPZ2	sgCOPZ2_7	GGACGGAGCCTTCTTGGTGC	chr17:46109544	-	0.610321	non_exp	0.672217	non_methy	0	non_H3K9me3	0	non_H3K36me3	0	non_H3K27ac	0	non_H3K4me3	0	non_H3K4me1	0	non_Pol II	0	non_CTCF	37	DHS
COQ10B	sgCOQ10B_2	GATTACCTGCCATTCCGCAC	chr2:198318375	-	4.61678	exp	0.0402261	non_methy	0	non_H3K9me3	0	non_H3K36me3	28.5987	H3K27ac	63.7506	H3K4me3	0	non_H3K4me1	0	non_Pol II	0	non_CTCF	0	non_DHS
COQ6	sgCOQ6_9	CCTGAGCAACACAAGCGGGG	chr14:74428545	-	3.31211	exp	0.837742	methy	0	non_H3K9me3	9.58128	H3K36me3	0	non_H3K27ac	0	non_H3K4me3	0	non_H3K4me1	0	non_Pol II	0	non_CTCF	0	non_DHS
COQ7	sgCOQ7_2	GATCAGGACGCTGATGGAGG	chr16:19087131	+	5.37681	exp	0.920084	methy	0	non_H3K9me3	8.15107	H3K36me3	0	non_H3K27ac	0	non_H3K4me3	0	non_H3K4me1	0	non_Pol II	0	non_CTCF	0	non_DHS
CORIN	sgCORIN_4	GTTGATAGCAACTGAGGCGA	chr4:47765457	+	0.192223	non_exp	0.707506	non_methy	0	non_H3K9me3	0	non_H3K36me3	0	non_H3K27ac	0	non_H3K4me3	0	non_H3K4me1	0	non_Pol II	0	non_CTCF	0	non_DHS
CORO7	sgCORO7_6	GCCGTGCCGCTGCTCAGCAG	chr16:4412011	-	1.22003	non_exp	0.903136	methy	0	non_H3K9me3	5.2364	H3K36me3	0	non_H3K27ac	0	non_H3K4me3	0	non_H3K4me1	0	non_Pol II	0	non_CTCF	0	non_DHS
COTL1	sgCOTL1_3	GACGGACAAGACCCTGGTGA	chr16:84623725	-	5.9062	exp	0.881724	methy	0	non_H3K9me3	7.52502	H3K36me3	0	non_H3K27ac	0	non_H3K4me3	0	non_H3K4me1	0	non_Pol II	0	non_CTCF	0	non_DHS
COX10	sgCOX10_9	ACTGACCTGATTGATGGAGT	chr17:14005546	-	5.05097	exp	0	non_methy	0	non_H3K9me3	0	non_H3K36me3	0	non_H3K27ac	0	non_H3K4me3	0	non_H3K4me1	0	non_Pol II	0	non_CTCF	0	non_DHS
COX15	sgCOX15_1	GCTCAGCAGCCTTTGAGGGA	chr10:101489383	+	6.58571	exp	0	non_methy	0	non_H3K9me3	6.9387	H3K36me3	0	non_H3K27ac	0	non_H3K4me3	0	non_H3K4me1	0	non_Pol II	0	non_CTCF	0	non_DHS
COX15	sgCOX15_9	GCTGGCACAATAAAGAACCA	chr10:101483752	+	6.58571	exp	0	non_methy	0	non_H3K9me3	13.0788	H3K36me3	0	non_H3K27ac	0	non_H3K4me3	0	non_H3K4me1	0	non_Pol II	0	non_CTCF	0	non_DHS
COX4I1	sgCOX4I1_8	GGTGAAACCGATGAAGAACA	chr16:85839420	-	8.17233	exp	0.841375	methy	0	non_H3K9me3	19.7013	H3K36me3	0	non_H3K27ac	0	non_H3K4me3	0	non_H3K4me1	0	non_Pol II	0	non_CTCF	0	non_DHS
COX5B	sgCOX5B_3	CCGAGTACCTCCAGATGCCA	chr2:98262641	-	8.93447	exp	0.0446995	non_methy	0	non_H3K9me3	0	non_H3K36me3	9.54879	H3K27ac	65.0615	H3K4me3	0	non_H3K4me1	5.01293	Pol II	0	non_CTCF	0	non_DHS
COX7A2L	sgCOX7A2L_3	TCTACAGGGATTAAAGCCTG	chr2:42580471	-	6.10134	exp	0	non_methy	0	non_H3K9me3	0	non_H3K36me3	0	non_H3K27ac	0	non_H3K4me3	0	non_H3K4me1	0	non_Pol II	0	non_CTCF	0	non_DHS
CPNE1	sgCPNE1_1	GCTGAACCAAGGTCACGCAG	chr20:34220818	+	3.36608	exp	0.940133	methy	0	non_H3K9me3	10.8772	H3K36me3	0	non_H3K27ac	0	non_H3K4me3	0	non_H3K4me1	0	non_Pol II	0	non_CTCF	0	non_DHS
CPSF4	sgCPSF4_7	GACTGTCCTTGGTATGACCG	chr7:99047958	+	4.1556	exp	0.905887	methy	0	non_H3K9me3	11.1618	H3K36me3	0	non_H3K27ac	0	non_H3K4me3	0	non_H3K4me1	0	non_Pol II	0	non_CTCF	0	non_DHS
CPSF7	sgCPSF7_3	GGGGCAGACCCATCAGGGGA	chr11:61183827	+	7.05684	exp	0	non_methy	0	non_H3K9me3	8.79821	H3K36me3	0	non_H3K27ac	0	non_H3K4me3	0	non_H3K4me1	0	non_Pol II	0	non_CTCF	0	non_DHS
CPT1A	sgCPT1A_9	GGCAGAAGCTCACCAAGCTG	chr11:68582921	-	4.42282	exp	0	non_methy	0	non_H3K9me3	0	non_H3K36me3	0	non_H3K27ac	0	non_H3K4me3	0	non_H3K4me1	0	non_Pol II	0	non_CTCF	0	non_DHS
CPVL	sgCPVL_7	AGCGAAACAGCCCATCACAG	chr7:29160602	+	6.22857	exp	0.876055	methy	0	non_H3K9me3	0	non_H3K36me3	0	non_H3K27ac	0	non_H3K4me3	0	non_H3K4me1	0	non_Pol II	0	non_CTCF	0	non_DHS
CRABP1	sgCRABP1_9	CAAGAAGAGTTTGCGTGCAG	chr15:78635876	-	0	non_exp	0.622257	non_methy	0	non_H3K9me3	0	non_H3K36me3	0	non_H3K27ac	0	non_H3K4me3	0	non_H3K4me1	0	non_Pol II	0	non_CTCF	0	non_DHS
CREBBP	sgCREBBP_7	GGCCAGCTCAGACAAGACGG	chr16:3790428	-	5.07304	exp	0.919717	methy	0	non_H3K9me3	9.94263	H3K36me3	0	non_H3K27ac	0	non_H3K4me3	0	non_H3K4me1	0	non_Pol II	0	non_CTCF	0	non_DHS
CRELD2	sgCRELD2_3	GGCGCAGGAGGAGCACCTGG	chr22:50313450	+	5.15687	exp	0.900649	methy	0	non_H3K9me3	0	non_H3K36me3	0	non_H3K27ac	0	non_H3K4me3	0	non_H3K4me1	0	non_Pol II	0	non_CTCF	0	non_DHS
CRHR2	sgCRHR2_6	AAGCAGGAAGGCGGCCACCA	chr7:30705160	+	0.395894	non_exp	0.477142	non_methy	0	non_H3K9me3	0	non_H3K36me3	0	non_H3K27ac	0	non_H3K4me3	0	non_H3K4me1	0	non_Pol II	0	non_CTCF	0	non_DHS
CRHR2	sgCRHR2_2	GGGGCACGGCCTCTCCACGA	chr7:30721565	+	0.395894	non_exp	0.579102	non_methy	0	non_H3K9me3	0	non_H3K36me3	0	non_H3K27ac	0	non_H3K4me3	0	non_H3K4me1	0	non_Pol II	0	non_CTCF	0	non_DHS
CRIM1	sgCRIM1_1	GAGAGAACTGGACTTCACAG	chr2:36668429	-	4.1423	exp	0	non_methy	0	non_H3K9me3	6.28206	H3K36me3	0	non_H3K27ac	0	non_H3K4me3	0	non_H3K4me1	0	non_Pol II	0	non_CTCF	0	non_DHS
CRISP3	sgCRISP3_4	TTACAGACACAGTAACCCAA	chr6:49703232	-	0	non_exp	0	non_methy	0	non_H3K9me3	0	non_H3K36me3	0	non_H3K27ac	0	non_H3K4me3	0	non_H3K4me1	0	non_Pol II	0	non_CTCF	0	non_DHS
CRISPLD2	sgCRISPLD2_3	GATGGACACCAGCAGACTGG	chr16:84879462	-	0.538622	non_exp	0.611043	non_methy	0	non_H3K9me3	0	non_H3K36me3	0	non_H3K27ac	0	non_H3K4me3	0	non_H3K4me1	0	non_Pol II	0	non_CTCF	0	non_DHS
CRK	sgCRK_9	AATCAGAGCCGATACTGAGG	chr17:1340088	+	6.5796	exp	0.914595	methy	0	non_H3K9me3	7.41436	H3K36me3	0	non_H3K27ac	0	non_H3K4me3	0	non_H3K4me1	0	non_Pol II	0	non_CTCF	0	non_DHS
CRKL	sgCRKL_4	AAGGTATCCAAGCCCACCAA	chr22:21288064	+	7.51669	exp	0	non_methy	0	non_H3K9me3	18.0842	H3K36me3	0	non_H3K27ac	0	non_H3K4me3	0	non_H3K4me1	0	non_Pol II	0	non_CTCF	0	non_DHS
CRLF2	sgCRLF2_8	CAACGTCACCATAGAAGGCT	chrX:1317542	-	0	non_exp	0.700415	non_methy	0	non_H3K9me3	0	non_H3K36me3	0	non_H3K27ac	0	non_H3K4me3	0	non_H3K4me1	0	non_Pol II	0	non_CTCF	0	non_DHS
CRLF2	sgCRLF2_2	GGTCAGGGTGAAGGCTATGG	chrX:1317494	-	0	non_exp	0	non_methy	0	non_H3K9me3	0	non_H3K36me3	0	non_H3K27ac	0	non_H3K4me3	0	non_H3K4me1	0	non_Pol II	0	non_CTCF	0	non_DHS
CRLF3	sgCRLF3_3	GGTGACCCTTTTGCAAGAGG	chr17:29131015	-	2.90288	exp	0	non_methy	0	non_H3K9me3	12.7049	H3K36me3	0	non_H3K27ac	0	non_H3K4me3	0	non_H3K4me1	0	non_Pol II	0	non_CTCF	0	non_DHS
CRLS1	sgCRLS1_9	ACTATAAGCTGATGCAGCTG	chr20:6017740	-	5.82111	exp	0	non_methy	0	non_H3K9me3	9.77929	H3K36me3	0	non_H3K27ac	0	non_H3K4me3	0	non_H3K4me1	0	non_Pol II	0	non_CTCF	0	non_DHS
CRNKL1	sgCRNKL1_10	TACCAGAACTGATTAACTCG	chr20:20028984	+	5.52504	exp	0.920557	methy	0	non_H3K9me3	14.9083	H3K36me3	0	non_H3K27ac	0	non_H3K4me3	0	non_H3K4me1	0	non_Pol II	0	non_CTCF	0	non_DHS
CRTC1	sgCRTC1_6	CATGTACCTCTCACCACCCG	chr19:18857886	+	3.82335	exp	0.839944	methy	0	non_H3K9me3	0	non_H3K36me3	0	non_H3K27ac	0	non_H3K4me3	0	non_H3K4me1	0	non_Pol II	0	non_CTCF	0	non_DHS
CRTC2	sgCRTC2_7	GTAAACTGTCCACTGACCAG	chr1:153921822	-	6.40392	exp	0	non_methy	0	non_H3K9me3	11.6846	H3K36me3	0	non_H3K27ac	0	non_H3K4me3	0	non_H3K4me1	0	non_Pol II	0	non_CTCF	0	non_DHS
CRY1	sgCRY1_5	CTGAATGCACTCCTTCAGGG	chr12:107486662	+	5.38481	exp	0	non_methy	0	non_H3K9me3	0	non_H3K36me3	0	non_H3K27ac	59.1624	H3K4me3	0	non_H3K4me1	0	non_Pol II	0	non_CTCF	57	DHS
CRYBG3	sgCRYBG3_7	GATACCCGTTACATTAGCAA	chr3:97595159	+	3.59549	exp	0.918069	methy	0	non_H3K9me3	0	non_H3K36me3	0	non_H3K27ac	0	non_H3K4me3	0	non_H3K4me1	0	non_Pol II	0	non_CTCF	0	non_DHS
CRYBG3	sgCRYBG3_10	GGAGATCTGAGAGCTGGAAG	chr3:97596519	+	3.59549	exp	0	non_methy	0	non_H3K9me3	0	non_H3K36me3	0	non_H3K27ac	0	non_H3K4me3	0	non_H3K4me1	0	non_Pol II	0	non_CTCF	0	non_DHS
CRYZL1	sgCRYZL1_7	GAAAGATTCAGACCTCCCAT	chr21:34974542	-	2.21414	exp	0	non_methy	0	non_H3K9me3	12.4499	H3K36me3	0	non_H3K27ac	0	non_H3K4me3	0	non_H3K4me1	0	non_Pol II	0	non_CTCF	0	non_DHS
CSAG1	sgCSAG1_6	GGTTCCCAAGACAACCCAAA	chrX:151909138	+	1.93075	exp	0	non_methy	0	non_H3K9me3	0	non_H3K36me3	0	non_H3K27ac	0	non_H3K4me3	0	non_H3K4me1	0	non_Pol II	0	non_CTCF	0	non_DHS
CSAG2	sgCSAG2_7	CAAAGAGGCGAGGAAGTGGA	chrX:151928143	+	0	non_exp	0.188099	non_methy	0	non_H3K9me3	0	non_H3K36me3	0	non_H3K27ac	0	non_H3K4me3	0	non_H3K4me1	0	non_Pol II	0	non_CTCF	0	non_DHS
CSAG2	sgCSAG2_10	GTGGTTGTTGGACAATGGGC	chrX:151928113	-	0	non_exp	0	non_methy	0	non_H3K9me3	0	non_H3K36me3	0	non_H3K27ac	0	non_H3K4me3	0	non_H3K4me1	0	non_Pol II	0	non_CTCF	0	non_DHS
CSF1R	sgCSF1R_1	TACGCGCTGCCACGTCCCGG	chr5:149435877	+	0.203987	non_exp	0.913204	methy	0	non_H3K9me3	0	non_H3K36me3	3.83321	H3K27ac	0	non_H3K4me3	0	non_H3K4me1	0	non_Pol II	0	non_CTCF	0	non_DHS
CSGALNACT1	sgCSGALNACT1_3	GCTGCTCCTCCCACTCCTGA	chr8:19363144	+	0.840331	non_exp	0	non_methy	0	non_H3K9me3	0	non_H3K36me3	0	non_H3K27ac	0	non_H3K4me3	0	non_H3K4me1	0	non_Pol II	0	non_CTCF	0	non_DHS
CSGALNACT2	sgCSGALNACT2_7	TAACTGGCTTTTCTTCAGGA	chr10:43651095	-	4.32622	exp	0	non_methy	0	non_H3K9me3	0	non_H3K36me3	0	non_H3K27ac	0	non_H3K4me3	0	non_H3K4me1	0	non_Pol II	0	non_CTCF	0	non_DHS
CSMD3	sgCSMD3_2	GGACTGATTCCAAAATGTGG	chr8:113694673	-	0.0103447	non_exp	0	non_methy	0	non_H3K9me3	0	non_H3K36me3	0	non_H3K27ac	0	non_H3K4me3	0	non_H3K4me1	0	non_Pol II	0	non_CTCF	0	non_DHS
CSNK1D	sgCSNK1D_2	GTACATCATCGACTTCGGGC	chr17:80211003	-	3.59716	exp	0.927539	methy	0	non_H3K9me3	32.2492	H3K36me3	0	non_H3K27ac	0	non_H3K4me3	0	non_H3K4me1	0	non_Pol II	0	non_CTCF	0	non_DHS
CSNK2A3	sgCSNK2A3_8	GATCATAATTGTCACGTCCA	chr11:11373946	+	2.94693	exp	0.814606	methy	0	non_H3K9me3	0	non_H3K36me3	0	non_H3K27ac	0	non_H3K4me3	0	non_H3K4me1	0	non_Pol II	0	non_CTCF	0	non_DHS
CSNK2A3	sgCSNK2A3_4	GGTCCAAGGGGTGAAGGAGT	chr11:11373570	+	2.94693	exp	0	non_methy	0	non_H3K9me3	0	non_H3K36me3	0	non_H3K27ac	0	non_H3K4me3	0	non_H3K4me1	0	non_Pol II	0	non_CTCF	0	non_DHS
CSPG4	sgCSPG4_4	GCACCACGCTTACGACACCG	chr15:75981140	-	2.46449	exp	0.933505	methy	0	non_H3K9me3	0	non_H3K36me3	0	non_H3K27ac	0	non_H3K4me3	0	non_H3K4me1	0	non_Pol II	0	non_CTCF	0	non_DHS
CSPG5	sgCSPG5_8	TGATGACTTGGATGAAGAGG	chr3:47618681	-	4.81531	exp	0	non_methy	0	non_H3K9me3	0	non_H3K36me3	0	non_H3K27ac	0	non_H3K4me3	0	non_H3K4me1	0	non_Pol II	0	non_CTCF	0	non_DHS
CSRP2	sgCSRP2_3	GGCACGCTTAACATGGACCG	chr12:77256986	-	5.18617	exp	0.94461	methy	0	non_H3K9me3	10.9931	H3K36me3	0	non_H3K27ac	0	non_H3K4me3	0	non_H3K4me1	0	non_Pol II	0	non_CTCF	0	non_DHS
CSRP2BP	sgCSRP2BP_8	ACAGTAATCGAGAGGTGCGT	chr20:18163862	-	4.84225	exp	0.842376	methy	0	non_H3K9me3	14.1245	H3K36me3	0	non_H3K27ac	0	non_H3K4me3	0	non_H3K4me1	0	non_Pol II	0	non_CTCF	0	non_DHS
CST3	sgCST3_8	GGTGAACTACTTCTTGGACG	chr20:23615974	-	6.7371	exp	0.882973	methy	0	non_H3K9me3	11.6846	H3K36me3	0	non_H3K27ac	0	non_H3K4me3	0	non_H3K4me1	0	non_Pol II	0	non_CTCF	16	DHS
CSTB	sgCSTB_2	CGTGTCATTCAAGAGCCAGG	chr21:45194568	-	7.53925	exp	0.866034	methy	0	non_H3K9me3	15.1545	H3K36me3	0	non_H3K27ac	0	non_H3K4me3	0	non_H3K4me1	0	non_Pol II	0	non_CTCF	0	non_DHS
CSTF2	sgCSTF2_4	GGTCCACCCTTGGATGGCAG	chrX:100087877	+	7.43207	exp	0	non_methy	0	non_H3K9me3	10.05	H3K36me3	0	non_H3K27ac	0	non_H3K4me3	0	non_H3K4me1	0	non_Pol II	0	non_CTCF	0	non_DHS
CSTL1	sgCSTL1_10	GCTAATTCGAAGTCAGATGC	chr20:23421102	+	0	non_exp	0.383059	non_methy	0	non_H3K9me3	0	non_H3K36me3	0	non_H3K27ac	0	non_H3K4me3	0	non_H3K4me1	0	non_Pol II	0	non_CTCF	0	non_DHS
CTAGE15	sgCTAGE15_8	GCTTCTACCTTCAGAATGCG	chr7:143271235	-	0	non_exp	0	non_methy	0	non_H3K9me3	0	non_H3K36me3	0	non_H3K27ac	0	non_H3K4me3	0	non_H3K4me1	0	non_Pol II	0	non_CTCF	0	non_DHS
CTAGE4	sgCTAGE4_4	AAGATCAGCCGTGCCACTGA	chr7:143881860	+	0	non_exp	0	non_methy	0	non_H3K9me3	0	non_H3K36me3	0	non_H3K27ac	0	non_H3K4me3	0	non_H3K4me1	0	non_Pol II	0	non_CTCF	0	non_DHS
CTAGE6	sgCTAGE6_10	GCGGGGTTGGGGTAAAATCC	chr7:143452425	+	0.10161	non_exp	0	non_methy	0	non_H3K9me3	0	non_H3K36me3	0	non_H3K27ac	0	non_H3K4me3	0	non_H3K4me1	0	non_Pol II	0	non_CTCF	0	non_DHS
CTBP2	sgCTBP2_6	GCTCACCTGTGATGGCTCGG	chr10:126681765	+	4.39743	exp	0.856223	methy	0	non_H3K9me3	8.6785	H3K36me3	0	non_H3K27ac	0	non_H3K4me3	0	non_H3K4me1	0	non_Pol II	4.38359	CTCF	0	non_DHS
CTCF	sgCTCF_7	TTAGAACAGACAAAAGCCGC	chr16:67662411	-	6.91021	exp	0.886434	methy	0	non_H3K9me3	12.0599	H3K36me3	0	non_H3K27ac	0	non_H3K4me3	0	non_H3K4me1	0	non_Pol II	0	non_CTCF	0	non_DHS
CTDNEP1	sgCTDNEP1_9	GGGCATCCAGCATTGGGAGC	chr17:7147874	+	3.20873	exp	0	non_methy	0	non_H3K9me3	9.28926	H3K36me3	0	non_H3K27ac	0	non_H3K4me3	0	non_H3K4me1	0	non_Pol II	0	non_CTCF	13	DHS
CTDSP1	sgCTDSP1_9	GGACTCAGACAAGATCTGCG	chr2:219266875	+	5.8302	exp	0.914823	methy	0	non_H3K9me3	11.8589	H3K36me3	0	non_H3K27ac	0	non_H3K4me3	0	non_H3K4me1	0	non_Pol II	0	non_CTCF	23	DHS
CTDSP2	sgCTDSP2_8	CAGGCGAGTTGTCCAGGATG	chr12:58217716	+	6.06433	exp	0.911607	methy	0	non_H3K9me3	22.3154	H3K36me3	0	non_H3K27ac	0	non_H3K4me3	0	non_H3K4me1	0	non_Pol II	0	non_CTCF	0	non_DHS
CTDSPL	sgCTDSPL_9	GCTGACCTCCTAGACCGCTG	chr3:38017215	+	5.20754	exp	0.832101	methy	0	non_H3K9me3	9.45402	H3K36me3	0	non_H3K27ac	0	non_H3K4me3	0	non_H3K4me1	0	non_Pol II	0	non_CTCF	0	non_DHS
CTH	sgCTH_4	TGGCAGGAAACCTTGTGAGG	chr1:70877118	-	5.92397	exp	0	non_methy	0	non_H3K9me3	0	non_H3K36me3	7.84953	H3K27ac	29.7192	H3K4me3	0	non_H3K4me1	5.42767	Pol II	0	non_CTCF	0	non_DHS
CTIF	sgCTIF_7	AAGGAACAGCTGCTGTCCAG	chr18:46163009	-	4.19443	exp	0	non_methy	0	non_H3K9me3	0	non_H3K36me3	0	non_H3K27ac	0	non_H3K4me3	0	non_H3K4me1	0	non_Pol II	0	non_CTCF	0	non_DHS
CTNNA1	sgCTNNA1_10	TTACATGGTCTGCAATGGTG	chr5:138266609	-	6.70257	exp	0	non_methy	0	non_H3K9me3	13.3629	H3K36me3	0	non_H3K27ac	0	non_H3K4me3	0	non_H3K4me1	0	non_Pol II	0	non_CTCF	0	non_DHS
CTNNA3	sgCTNNA3_9	CCAGAAGCTTGGGAAGGAGC	chr10:69281638	-	0.0311626	non_exp	0	non_methy	0	non_H3K9me3	0	non_H3K36me3	0	non_H3K27ac	0	non_H3K4me3	0	non_H3K4me1	0	non_Pol II	0	non_CTCF	0	non_DHS
CTNNB1	sgCTNNB1_9	CATCCAAAGAGTAGCTGCAG	chr3:41277863	+	8.35308	exp	0	non_methy	0	non_H3K9me3	22.6465	H3K36me3	0	non_H3K27ac	0	non_H3K4me3	0	non_H3K4me1	0	non_Pol II	0	non_CTCF	0	non_DHS
CTNNBL1	sgCTNNBL1_5	GATCATCGACAATGACACCG	chr20:36488321	+	5.89869	exp	0.945005	methy	0	non_H3K9me3	6.43505	H3K36me3	0	non_H3K27ac	0	non_H3K4me3	0	non_H3K4me1	0	non_Pol II	0	non_CTCF	0	non_DHS
CTNND1	sgCTNND1_2	GAGACAGCCAGAGCTGCCAG	chr11:57569337	+	6.38047	exp	0	non_methy	0	non_H3K9me3	19.6864	H3K36me3	0	non_H3K27ac	0	non_H3K4me3	0	non_H3K4me1	0	non_Pol II	0	non_CTCF	0	non_DHS
CTNS	sgCTNS_5	GAAATCACTCCAATCAGACC	chr17:3558374	+	5.18996	exp	0.885169	methy	0	non_H3K9me3	0	non_H3K36me3	0	non_H3K27ac	0	non_H3K4me3	0	non_H3K4me1	0	non_Pol II	0	non_CTCF	0	non_DHS
CTPS2	sgCTPS2_2	GTGATCAATAAAGAGAGGCG	chrX:16717075	-	5.12989	exp	0.793332	methy	0	non_H3K9me3	3.3038	H3K36me3	0	non_H3K27ac	0	non_H3K4me3	0	non_H3K4me1	0	non_Pol II	0	non_CTCF	0	non_DHS
CTSB	sgCTSB_5	ATCCAGAGTTATGTTTACCG	chr8:11708476	-	5.28441	exp	0.74385	non_methy	0	non_H3K9me3	7.32771	H3K36me3	0	non_H3K27ac	0	non_H3K4me3	0	non_H3K4me1	0	non_Pol II	0	non_CTCF	0	non_DHS
CTSG	sgCTSG_3	GCCACCCTCAATATAATCAG	chr14:25043914	-	0	non_exp	0.385925	non_methy	0	non_H3K9me3	0	non_H3K36me3	0	non_H3K27ac	0	non_H3K4me3	0	non_H3K4me1	0	non_Pol II	0	non_CTCF	0	non_DHS
CTSL	sgCTSL_8	GCAGGAGAAGGCCCTGATGA	chr9:90344556	+	7.05638	exp	0	non_methy	0	non_H3K9me3	6.49477	H3K36me3	0	non_H3K27ac	0	non_H3K4me3	0	non_H3K4me1	0	non_Pol II	0	non_CTCF	0	non_DHS
CTSW	sgCTSW_7	CCAGCCGCTAGAGCTGAAAG	chr11:65647684	+	0.504019	non_exp	0.772868	methy	0	non_H3K9me3	0	non_H3K36me3	0	non_H3K27ac	0	non_H3K4me3	0	non_H3K4me1	0	non_Pol II	0	non_CTCF	0	non_DHS
CTTN	sgCTTN_3	GAGAAGCACGAGTCACAGAG	chr11:70263208	+	6.91966	exp	0.914747	methy	0	non_H3K9me3	13.5258	H3K36me3	0	non_H3K27ac	0	non_H3K4me3	0	non_H3K4me1	0	non_Pol II	0	non_CTCF	0	non_DHS
CTXN3	sgCTXN3_1	GGGCACTAGGGATGAGGGGA	chr5:126993233	-	0	non_exp	0	non_methy	0	non_H3K9me3	0	non_H3K36me3	0	non_H3K27ac	0	non_H3K4me3	0	non_H3K4me1	0	non_Pol II	0	non_CTCF	0	non_DHS
CUEDC1	sgCUEDC1_3	GCAGAACGAGGAGTTCATGA	chr17:55950069	-	4.84751	exp	0.835138	methy	0	non_H3K9me3	8.3106	H3K36me3	0	non_H3K27ac	0	non_H3K4me3	0	non_H3K4me1	0	non_Pol II	0	non_CTCF	0	non_DHS
CUL1	sgCUL1_4	GACTCGAGGTTTGAACCTGG	chr7:148496449	-	8.04311	exp	0.891061	methy	0	non_H3K9me3	10.1017	H3K36me3	0	non_H3K27ac	0	non_H3K4me3	0	non_H3K4me1	0	non_Pol II	0	non_CTCF	0	non_DHS
CUL2	sgCUL2_6	GCAAAACCACATCCATGATG	chr10:35324138	-	5.51998	exp	0	non_methy	0	non_H3K9me3	6.47358	H3K36me3	0	non_H3K27ac	0	non_H3K4me3	0	non_H3K4me1	0	non_Pol II	0	non_CTCF	0	non_DHS
CUL4A	sgCUL4A_1	GAAGGATCTGTGCCTGGACG	chr13:113873333	-	5.35078	exp	0.866126	methy	0	non_H3K9me3	4.5393	H3K36me3	0	non_H3K27ac	0	non_H3K4me3	0	non_H3K4me1	0	non_Pol II	0	non_CTCF	0	non_DHS
CUL4B	sgCUL4B_4	TGAGCAGCAGCAGCAGCTGA	chrX:119694441	+	6.74666	exp	0	non_methy	0	non_H3K9me3	0	non_H3K36me3	42.8619	H3K27ac	39.4991	H3K4me3	0	non_H3K4me1	0	non_Pol II	0	non_CTCF	0	non_DHS
CUL5	sgCUL5_8	ATAGGAAGTTGGTATGCCAG	chr11:107965114	+	5.46453	exp	0	non_methy	0	non_H3K9me3	0	non_H3K36me3	0	non_H3K27ac	0	non_H3K4me3	0	non_H3K4me1	0	non_Pol II	0	non_CTCF	0	non_DHS
CUTC	sgCUTC_9	CAACACGCGTTCAAATCCCA	chr10:101507065	-	6.75639	exp	0.944681	methy	0	non_H3K9me3	12.5357	H3K36me3	0	non_H3K27ac	0	non_H3K4me3	0	non_H3K4me1	0	non_Pol II	0	non_CTCF	0	non_DHS
CUX1	sgCUX1_9	AGGCCAGGCTGACTATGAAG	chr7:101833113	+	4.1839	exp	0	non_methy	0	non_H3K9me3	6.10778	H3K36me3	0	non_H3K27ac	0	non_H3K4me3	0	non_H3K4me1	0	non_Pol II	0	non_CTCF	0	non_DHS
CUX2	sgCUX2_8	GGAGACTTTCCACCTCCCGC	chr12:111742031	-	2.23951	exp	0.528813	non_methy	0	non_H3K9me3	0	non_H3K36me3	0	non_H3K27ac	0	non_H3K4me3	0	non_H3K4me1	0	non_Pol II	0	non_CTCF	0	non_DHS
CWC15	sgCWC15_1	ACGGTTACGAACCTCTTCAG	chr11:94704612	+	6.8776	exp	0.87672	methy	0	non_H3K9me3	15.1526	H3K36me3	0	non_H3K27ac	0	non_H3K4me3	0	non_H3K4me1	0	non_Pol II	0	non_CTCF	0	non_DHS
CX3CL1	sgCX3CL1_2	CAGGACAGTCAGATGGCAGA	chr16:57406524	-	0.310693	non_exp	0	non_methy	0	non_H3K9me3	0	non_H3K36me3	0	non_H3K27ac	5.90743	H3K4me3	5.34695	H3K4me1	0	non_Pol II	0	non_CTCF	0	non_DHS
CXCL1	sgCXCL1_5	TCATCGAAAAGATGCTGAAC	chr4:74735685	+	0.362285	non_exp	0.816873	methy	0	non_H3K9me3	0	non_H3K36me3	0	non_H3K27ac	0	non_H3K4me3	0	non_H3K4me1	0	non_Pol II	0	non_CTCF	0	non_DHS
CXCR1	sgCXCR1_5	GCGGAAAAGGAAGAAGGGCA	chr2:219029410	+	0	non_exp	0.791501	methy	0	non_H3K9me3	0	non_H3K36me3	0	non_H3K27ac	0	non_H3K4me3	0	non_H3K4me1	0	non_Pol II	0	non_CTCF	34	DHS
CXorf21	sgCXorf21_2	GGTGGCTGGGGAAAAGGAAG	chrX:30578376	-	0	non_exp	0	non_methy	0	non_H3K9me3	0	non_H3K36me3	0	non_H3K27ac	0	non_H3K4me3	0	non_H3K4me1	0	non_Pol II	0	non_CTCF	0	non_DHS
CXorf40A	sgCXorf40A_8	GAGCCCATACCTAGGAAAGG	chrX:148628425	+	4.24816	exp	0	non_methy	0	non_H3K9me3	4.56794	H3K36me3	0	non_H3K27ac	0	non_H3K4me3	0	non_H3K4me1	0	non_Pol II	0	non_CTCF	0	non_DHS
CXorf40B	sgCXorf40B_2	GTCACACTTCATGCCCCAAA	chrX:149100761	+	6.18144	exp	0	non_methy	0	non_H3K9me3	0	non_H3K36me3	0	non_H3K27ac	0	non_H3K4me3	0	non_H3K4me1	0	non_Pol II	0	non_CTCF	0	non_DHS
CXorf48	sgCXorf48_8	GCCAGGCATCTCAAACATCA	chrX:134292168	-	0.585417	non_exp	0	non_methy	0	non_H3K9me3	0	non_H3K36me3	0	non_H3K27ac	0	non_H3K4me3	0	non_H3K4me1	0	non_Pol II	0	non_CTCF	0	non_DHS
CXorf49	sgCXorf49_7	CCACGACGCACAGACAGGCG	chrX:70985101	-	0	non_exp	0	non_methy	0	non_H3K9me3	0	non_H3K36me3	0	non_H3K27ac	0	non_H3K4me3	0	non_H3K4me1	0	non_Pol II	0	non_CTCF	0	non_DHS
CXorf49	sgCXorf49_6	GAGCGGGTTCACAGATCCAG	chrX:70983429	+	0	non_exp	0	non_methy	0	non_H3K9me3	0	non_H3K36me3	0	non_H3K27ac	0	non_H3K4me3	0	non_H3K4me1	0	non_Pol II	0	non_CTCF	0	non_DHS
CXorf49	sgCXorf49_3	GCACTGGCCCAGGACCGCAG	chrX:70983759	-	0	non_exp	0	non_methy	0	non_H3K9me3	0	non_H3K36me3	0	non_H3K27ac	0	non_H3K4me3	0	non_H3K4me1	0	non_Pol II	0	non_CTCF	0	non_DHS
CXorf49	sgCXorf49_8	GGCCGCACACCAGAGAATGG	chrX:70984339	-	0	non_exp	0	non_methy	0	non_H3K9me3	0	non_H3K36me3	0	non_H3K27ac	0	non_H3K4me3	0	non_H3K4me1	0	non_Pol II	0	non_CTCF	0	non_DHS
CXorf51A	sgCXorf51A_4	ACAGAAGCCTAATGAAGATG	chrX:145891333	+	0	non_exp	0	non_methy	0	non_H3K9me3	0	non_H3K36me3	0	non_H3K27ac	0	non_H3K4me3	0	non_H3K4me1	0	non_Pol II	0	non_CTCF	0	non_DHS
CXorf51A	sgCXorf51A_5	CCATCAACCTCAAGTACCAA	chrX:145891367	+	0	non_exp	0	non_methy	0	non_H3K9me3	0	non_H3K36me3	0	non_H3K27ac	0	non_H3K4me3	0	non_H3K4me1	0	non_Pol II	0	non_CTCF	0	non_DHS
CXorf51A	sgCXorf51A_2	GGGACAATTCAGTATGGCAA	chrX:145891297	+	0	non_exp	0	non_methy	0	non_H3K9me3	0	non_H3K36me3	0	non_H3K27ac	0	non_H3K4me3	0	non_H3K4me1	0	non_Pol II	0	non_CTCF	0	non_DHS
CXorf51A	sgCXorf51A_7	GGGCCTAAAGACCACCAGGA	chrX:145891631	+	0	non_exp	0	non_methy	0	non_H3K9me3	0	non_H3K36me3	0	non_H3K27ac	0	non_H3K4me3	0	non_H3K4me1	0	non_Pol II	0	non_CTCF	0	non_DHS
CXorf61	sgCXorf61_6	ATTGGTAAACCTCAGTATGG	chrX:115592991	-	0	non_exp	0	non_methy	0	non_H3K9me3	0	non_H3K36me3	0	non_H3K27ac	0	non_H3K4me3	0	non_H3K4me1	0	non_Pol II	0	non_CTCF	0	non_DHS
CYB561A3	sgCYB561A3_9	GCCCGAAATGACGGATGCGA	chr11:61120483	+	2.71761	exp	0.899908	methy	0	non_H3K9me3	6.52237	H3K36me3	0	non_H3K27ac	0	non_H3K4me3	0	non_H3K4me1	0	non_Pol II	0	non_CTCF	17	DHS
CYB561D2	sgCYB561D2_4	CACAAAGATGGTAAAGCCCA	chr3:50388947	-	2.7047	exp	0	non_methy	0	non_H3K9me3	0	non_H3K36me3	0	non_H3K27ac	41.408	H3K4me3	0	non_H3K4me1	3.97599	Pol II	0	non_CTCF	0	non_DHS
CYB5B	sgCYB5B_6	TGACATCGTAGACTCGCCCA	chr16:69458724	-	6.13925	exp	0.0430527	non_methy	0	non_H3K9me3	0	non_H3K36me3	22.24	H3K27ac	44.0146	H3K4me3	0	non_H3K4me1	3.77038	Pol II	0	non_CTCF	0	non_DHS
CYB5D2	sgCYB5D2_4	GACAGGACGGTTCTACGGAG	chr17:4057975	+	5.51238	exp	0.841686	methy	0	non_H3K9me3	5.32391	H3K36me3	0	non_H3K27ac	0	non_H3K4me3	0	non_H3K4me1	0	non_Pol II	0	non_CTCF	0	non_DHS
CYB5R3	sgCYB5R3_9	CGGACATCAAGTACCCGCTG	chr22:43032739	-	7.06777	exp	0.920304	methy	0	non_H3K9me3	9.94185	H3K36me3	0	non_H3K27ac	0	non_H3K4me3	0	non_H3K4me1	0	non_Pol II	0	non_CTCF	0	non_DHS
CYB5RL	sgCYB5RL_1	AATGATGCAGAAGGCCACGA	chr1:54656519	+	4.3202	exp	0.901691	methy	0	non_H3K9me3	11.3361	H3K36me3	0	non_H3K27ac	0	non_H3K4me3	0	non_H3K4me1	0	non_Pol II	0	non_CTCF	0	non_DHS
CYB5RL	sgCYB5RL_8	GCTGAACCCAGAGACCTTCG	chr1:54656536	-	4.3202	exp	0.901691	methy	0	non_H3K9me3	11.3361	H3K36me3	0	non_H3K27ac	0	non_H3K4me3	0	non_H3K4me1	0	non_Pol II	0	non_CTCF	0	non_DHS
CYFIP2	sgCYFIP2_6	GGCATTGCAGGACTTCGCCC	chr5:156746856	+	4.33024	exp	0.935587	methy	0	non_H3K9me3	17.4346	H3K36me3	0	non_H3K27ac	0	non_H3K4me3	0	non_H3K4me1	0	non_Pol II	0	non_CTCF	0	non_DHS
CYGB	sgCYGB_5	GCTGAAGTACTGCTTGGCCG	chr17:74527734	+	0.535312	non_exp	0.879146	methy	0	non_H3K9me3	0	non_H3K36me3	0	non_H3K27ac	0	non_H3K4me3	0	non_H3K4me1	0	non_Pol II	0	non_CTCF	0	non_DHS
CYHR1	sgCYHR1_4	GTCCCATCTGGTGCTGGGAG	chr8:145690227	-	2.40928	exp	0	non_methy	0	non_H3K9me3	0	non_H3K36me3	9.65049	H3K27ac	30.8343	H3K4me3	0	non_H3K4me1	0	non_Pol II	0	non_CTCF	0	non_DHS
CYP17A1	sgCYP17A1_2	GGGCCAAAACAAATAAGCTA	chr10:104597065	+	0.228636	non_exp	0	non_methy	0	non_H3K9me3	0	non_H3K36me3	4.14047	H3K27ac	0	non_H3K4me3	3.88431	H3K4me1	0	non_Pol II	0	non_CTCF	0	non_DHS
CYP20A1	sgCYP20A1_10	GTGTGAGTGAAAACCACATG	chr2:204116747	+	3.27488	exp	0	non_methy	0	non_H3K9me3	10.1443	H3K36me3	0	non_H3K27ac	0	non_H3K4me3	0	non_H3K4me1	0	non_Pol II	0	non_CTCF	0	non_DHS
CYP27A1	sgCYP27A1_2	CCTGCAGCGATCCATCCCCG	chr2:219677312	+	1.64447	exp	0.864155	methy	0	non_H3K9me3	0	non_H3K36me3	0	non_H3K27ac	0	non_H3K4me3	0	non_H3K4me1	0	non_Pol II	0	non_CTCF	0	non_DHS
CYP2A6	sgCYP2A6_1	GACTCTGCGGGCCAAACTCA	chr19:41351238	+	0.032193	non_exp	0.709884	non_methy	0	non_H3K9me3	0	non_H3K36me3	0	non_H3K27ac	0	non_H3K4me3	0	non_H3K4me1	0	non_Pol II	0	non_CTCF	0	non_DHS
CYP3A43	sgCYP3A43_3	ATATGTTGGTGAGAAGCCTG	chr7:99445817	+	0.0787818	non_exp	0	non_methy	0	non_H3K9me3	0	non_H3K36me3	0	non_H3K27ac	0	non_H3K4me3	0	non_H3K4me1	0	non_Pol II	0	non_CTCF	0	non_DHS
CYP46A1	sgCYP46A1_4	ATGAGCGCTGGCACAAGCAG	chr14:100166387	+	0.194956	non_exp	0.857107	methy	0	non_H3K9me3	0	non_H3K36me3	0	non_H3K27ac	0	non_H3K4me3	0	non_H3K4me1	0	non_Pol II	0	non_CTCF	18	DHS
CYP4F8	sgCYP4F8_8	CAAGTGGCAACGCCTGGCCA	chr19:15733031	+	0.0587071	non_exp	0.126406	non_methy	0	non_H3K9me3	0	non_H3K36me3	0	non_H3K27ac	0	non_H3K4me3	0	non_H3K4me1	0	non_Pol II	0	non_CTCF	0	non_DHS
CYP4F8	sgCYP4F8_3	GCAGGTCACTCCCACAGAGG	chr19:15728807	+	0.0587071	non_exp	0	non_methy	0	non_H3K9me3	0	non_H3K36me3	0	non_H3K27ac	0	non_H3K4me3	0	non_H3K4me1	0	non_Pol II	0	non_CTCF	0	non_DHS
CYP4F8	sgCYP4F8_2	GCGGGAAACACCGGAGGCGG	chr19:15726565	-	0.0587071	non_exp	0.358033	non_methy	0	non_H3K9me3	0	non_H3K36me3	0	non_H3K27ac	0	non_H3K4me3	0	non_H3K4me1	0	non_Pol II	0	non_CTCF	0	non_DHS
CYP7B1	sgCYP7B1_9	CTCCTCAACAAAACGAATGG	chr8:65517350	+	0	non_exp	0.0876374	non_methy	0	non_H3K9me3	0	non_H3K36me3	0	non_H3K27ac	0	non_H3K4me3	0	non_H3K4me1	0	non_Pol II	0	non_CTCF	0	non_DHS
CYTH1	sgCYTH1_2	GAGGAACAAACAGGTAGCCA	chr17:76698655	-	4.90287	exp	0	non_methy	0	non_H3K9me3	9.4455	H3K36me3	0	non_H3K27ac	0	non_H3K4me3	0	non_H3K4me1	0	non_Pol II	0	non_CTCF	0	non_DHS
CYTH2	sgCYTH2_3	GGGCAGGAAGAAGTTCAACA	chr19:48973893	+	2.27743	exp	0	non_methy	0	non_H3K9me3	16.1317	H3K36me3	41.8782	H3K27ac	0	non_H3K4me3	0	non_H3K4me1	0	non_Pol II	0	non_CTCF	0	non_DHS
CYTH3	sgCYTH3_2	GAGGAACAAACAGATAGCCA	chr7:6226716	-	4.92853	exp	0	non_methy	0	non_H3K9me3	0	non_H3K36me3	0	non_H3K27ac	0	non_H3K4me3	0	non_H3K4me1	0	non_Pol II	0	non_CTCF	0	non_DHS
D2HGDH	sgD2HGDH_5	GCTGAGGCCACGGACGTCGG	chr2:242680464	+	4.32091	exp	0.878568	methy	0	non_H3K9me3	0	non_H3K36me3	0	non_H3K27ac	0	non_H3K4me3	0	non_H3K4me1	0	non_Pol II	0	non_CTCF	0	non_DHS
DAB2IP	sgDAB2IP_8	GCACTGAGCACCCCAGGTAG	chr9:124532879	+	4.40392	exp	0	non_methy	0	non_H3K9me3	9.90002	H3K36me3	0	non_H3K27ac	0	non_H3K4me3	0	non_H3K4me1	0	non_Pol II	0	non_CTCF	0	non_DHS
DAD1	sgDAD1_1	GCGTGCAGTTATGTCGGCGT	chr14:23058054	-	9.15063	exp	0.0257519	non_methy	0	non_H3K9me3	0	non_H3K36me3	6.23809	H3K27ac	57.1961	H3K4me3	0	non_H3K4me1	4.70067	Pol II	3.68987	CTCF	0	non_DHS
DAG1	sgDAG1_8	CCATAACCACAGAGAGCAGG	chr3:49548027	-	6.75681	exp	0	non_methy	0	non_H3K9me3	9.53356	H3K36me3	0	non_H3K27ac	0	non_H3K4me3	0	non_H3K4me1	0	non_Pol II	0	non_CTCF	0	non_DHS
DAGLB	sgDAGLB_3	AAGGCGTAGCACCTGACCTG	chr7:6456282	+	5.50074	exp	0.806239	methy	0	non_H3K9me3	8.37337	H3K36me3	0	non_H3K27ac	0	non_H3K4me3	0	non_H3K4me1	0	non_Pol II	0	non_CTCF	0	non_DHS
DAK	sgDAK_10	GGCGCACACCAGCTTCCCCG	chr11:61109940	-	6.00998	exp	0.856938	methy	0	non_H3K9me3	5.14924	H3K36me3	0	non_H3K27ac	0	non_H3K4me3	0	non_H3K4me1	0	non_Pol II	0	non_CTCF	0	non_DHS
DAP	sgDAP_1	GACCCCAGAGATGAACACAG	chr5:10683650	+	6.29261	exp	0	non_methy	0	non_H3K9me3	0	non_H3K36me3	0	non_H3K27ac	0	non_H3K4me3	0	non_H3K4me1	0	non_Pol II	0	non_CTCF	0	non_DHS
DAP3	sgDAP3_4	TGTTCAACCACTTCTCCCAG	chr1:155698893	-	7.29027	exp	0	non_methy	0	non_H3K9me3	4.07933	H3K36me3	0	non_H3K27ac	0	non_H3K4me3	0	non_H3K4me1	0	non_Pol II	3.73932	CTCF	0	non_DHS
DAPK1	sgDAPK1_4	CAACAACGGAATCCTAGACG	chr9:90272973	+	4.40836	exp	0.909043	methy	0	non_H3K9me3	6.1133	H3K36me3	0	non_H3K27ac	0	non_H3K4me3	0	non_H3K4me1	0	non_Pol II	0	non_CTCF	0	non_DHS
DAPK3	sgDAPK3_2	GTTCAGGCAGGAGGACGTGG	chr19:3969706	-	6.23698	exp	0.230651	non_methy	0	non_H3K9me3	3.79241	H3K36me3	15.0301	H3K27ac	66.0505	H3K4me3	5.76713	H3K4me1	3.83393	Pol II	0	non_CTCF	0	non_DHS
DAW1	sgDAW1_1	AGAGGAGCTGAACACGCTGG	chr2:228758565	+	0.0955613	non_exp	0.679627	non_methy	0	non_H3K9me3	0	non_H3K36me3	0	non_H3K27ac	0	non_H3K4me3	0	non_H3K4me1	0	non_Pol II	0	non_CTCF	0	non_DHS
DAW1	sgDAW1_9	TGGCATAAACCACATTCCTG	chr2:228758592	-	0.0955613	non_exp	0	non_methy	0	non_H3K9me3	0	non_H3K36me3	0	non_H3K27ac	0	non_H3K4me3	0	non_H3K4me1	0	non_Pol II	0	non_CTCF	0	non_DHS
DAXX	sgDAXX_8	GTTGCAAGACAAAAGTGAGG	chr6:33288246	-	3.9162	exp	0	non_methy	0	non_H3K9me3	11.9501	H3K36me3	0	non_H3K27ac	0	non_H3K4me3	0	non_H3K4me1	0	non_Pol II	0	non_CTCF	0	non_DHS
DAZAP1	sgDAZAP1_3	CCCAAGCCATGCACACCCCG	chr19:1418671	+	7.15606	exp	0.884003	methy	0	non_H3K9me3	13.8515	H3K36me3	5.5194	H3K27ac	0	non_H3K4me3	0	non_H3K4me1	0	non_Pol II	0	non_CTCF	0	non_DHS
DAZAP2	sgDAZAP2_1	GGTGGAGCATCGGTATAGGG	chr12:51634213	-	6.48167	exp	0.843848	methy	0	non_H3K9me3	10.8517	H3K36me3	0	non_H3K27ac	0	non_H3K4me3	0	non_H3K4me1	0	non_Pol II	0	non_CTCF	0	non_DHS
DBF4B	sgDBF4B_4	GCAGAGTCAAGAACACGGAA	chr17:42814213	+	5.73013	exp	0.877394	methy	0	non_H3K9me3	12.8297	H3K36me3	0	non_H3K27ac	0	non_H3K4me3	0	non_H3K4me1	0	non_Pol II	0	non_CTCF	0	non_DHS
DBNL	sgDBNL_2	CAACAGCAATGACATCCGCG	chr7:44089845	+	5.38083	exp	0.943271	methy	0	non_H3K9me3	11.6846	H3K36me3	0	non_H3K27ac	0	non_H3K4me3	0	non_H3K4me1	0	non_Pol II	0	non_CTCF	0	non_DHS
DBT	sgDBT_3	AATTCCACGAGCAAATGCAA	chr1:100680403	+	3.83204	exp	0.90372	methy	0	non_H3K9me3	9.41671	H3K36me3	0	non_H3K27ac	0	non_H3K4me3	0	non_H3K4me1	0	non_Pol II	0	non_CTCF	0	non_DHS
DCAF11	sgDCAF11_5	GGAGAACCGGCAGCGGATGA	chr14:24590646	-	2.71116	exp	0.920496	methy	0	non_H3K9me3	10.6389	H3K36me3	0	non_H3K27ac	0	non_H3K4me3	0	non_H3K4me1	0	non_Pol II	0	non_CTCF	0	non_DHS
DCAF12	sgDCAF12_6	GAGAATCTGAAACTAACCAC	chr9:34089426	-	4.38399	exp	0	non_methy	0	non_H3K9me3	14.0144	H3K36me3	0	non_H3K27ac	0	non_H3K4me3	0	non_H3K4me1	0	non_Pol II	0	non_CTCF	0	non_DHS
DCAF16	sgDCAF16_3	TGCCAGGCAAGACTCTCAAG	chr4:17805601	+	6.36256	exp	0	non_methy	0	non_H3K9me3	12.7084	H3K36me3	0	non_H3K27ac	0	non_H3K4me3	0	non_H3K4me1	0	non_Pol II	0	non_CTCF	0	non_DHS
DCAF4	sgDCAF4_9	CGGCAGCCATTAAACAGCAG	chr14:73422237	-	4.48582	exp	0.914474	methy	0	non_H3K9me3	10.4312	H3K36me3	0	non_H3K27ac	0	non_H3K4me3	0	non_H3K4me1	0	non_Pol II	0	non_CTCF	0	non_DHS
DCAF5	sgDCAF5_4	GCCACAGCCAATTCAAAGGA	chr14:69583119	-	5.12873	exp	0	non_methy	0	non_H3K9me3	10.3934	H3K36me3	0	non_H3K27ac	0	non_H3K4me3	0	non_H3K4me1	0	non_Pol II	0	non_CTCF	0	non_DHS
DCAF7	sgDCAF7_4	CGAGCCATCAGCACCCACAG	chr17:61660916	-	7.01714	exp	0.932236	methy	0	non_H3K9me3	13.6886	H3K36me3	0	non_H3K27ac	0	non_H3K4me3	0	non_H3K4me1	0	non_Pol II	0	non_CTCF	0	non_DHS
DCAF7	sgDCAF7_6	GATACGACATGCACCATCTG	chr17:61657200	+	7.01714	exp	0.871863	methy	0	non_H3K9me3	13.4424	H3K36me3	0	non_H3K27ac	0	non_H3K4me3	0	non_H3K4me1	0	non_Pol II	0	non_CTCF	0	non_DHS
DCAF7	sgDCAF7_7	TGCTGTGTTCTAGATGGCGG	chr17:61660953	-	7.01714	exp	0.932236	methy	0	non_H3K9me3	13.6886	H3K36me3	0	non_H3K27ac	0	non_H3K4me3	0	non_H3K4me1	0	non_Pol II	0	non_CTCF	0	non_DHS
DCAKD	sgDCAKD_1	CAAGTACATGAAGCACACCG	chr17:43107473	-	6.61536	exp	0.887199	methy	0	non_H3K9me3	10.0663	H3K36me3	0	non_H3K27ac	0	non_H3K4me3	0	non_H3K4me1	0	non_Pol II	0	non_CTCF	0	non_DHS
DCBLD1	sgDCBLD1_3	GCAAACAGTGTGATTGGGGT	chr6:117825002	-	2.08715	exp	0.914588	methy	0	non_H3K9me3	6.11235	H3K36me3	0	non_H3K27ac	0	non_H3K4me3	0	non_H3K4me1	0	non_Pol II	0	non_CTCF	0	non_DHS
DCC	sgDCC_1	ACAGCCTGTACACCTACTGG	chr18:50918108	-	0	non_exp	0	non_methy	0	non_H3K9me3	0	non_H3K36me3	0	non_H3K27ac	0	non_H3K4me3	0	non_H3K4me1	0	non_Pol II	0	non_CTCF	0	non_DHS
DCDC5	sgDCDC5_7	GAGTAACCCTGACCTTGTGC	chr11:30932933	-	0.350187	non_exp	0	non_methy	0	non_H3K9me3	0	non_H3K36me3	0	non_H3K27ac	0	non_H3K4me3	0	non_H3K4me1	0	non_Pol II	0	non_CTCF	0	non_DHS
DCDC5	sgDCDC5_10	GGCATGTCAGCCAGCCACCA	chr11:30915899	-	0.350187	non_exp	0.736279	non_methy	0	non_H3K9me3	0	non_H3K36me3	0	non_H3K27ac	0	non_H3K4me3	0	non_H3K4me1	0	non_Pol II	0	non_CTCF	0	non_DHS
DCLK2	sgDCLK2_4	TCTTCTTCCAATGTAAACGG	chr4:151141876	+	2.48232	exp	0.845458	methy	0	non_H3K9me3	0	non_H3K36me3	0	non_H3K27ac	0	non_H3K4me3	0	non_H3K4me1	0	non_Pol II	0	non_CTCF	0	non_DHS
DCLRE1B	sgDCLRE1B_5	GAATGAGCTGGACAATCTGG	chr1:114450764	-	5.71937	exp	0.88381	methy	0	non_H3K9me3	17.5909	H3K36me3	0	non_H3K27ac	0	non_H3K4me3	0	non_H3K4me1	0	non_Pol II	0	non_CTCF	0	non_DHS
DCP1A	sgDCP1A_2	GAGAAGATCAACGCTTGGGA	chr3:53326297	+	5.62872	exp	0.895845	methy	0	non_H3K9me3	10.2684	H3K36me3	0	non_H3K27ac	0	non_H3K4me3	0	non_H3K4me1	0	non_Pol II	0	non_CTCF	0	non_DHS
DCP1A	sgDCP1A_3	GTGGTCGTTGCAGTAACCAG	chr3:53322267	+	5.62872	exp	0.877604	methy	0	non_H3K9me3	6.35647	H3K36me3	0	non_H3K27ac	0	non_H3K4me3	0	non_H3K4me1	0	non_Pol II	0	non_CTCF	0	non_DHS
DCP1A	sgDCP1A_5	TCTGCCCCAAGGCCAACCAG	chr3:53381413	-	5.62872	exp	0	non_methy	0	non_H3K9me3	0	non_H3K36me3	10.0254	H3K27ac	88.5733	H3K4me3	0	non_H3K4me1	6.50116	Pol II	0	non_CTCF	0	non_DHS
DCP1A	sgDCP1A_9	TTTCAGGCTGGACTGAATGG	chr3:53326620	+	5.62872	exp	0	non_methy	0	non_H3K9me3	10.2684	H3K36me3	0	non_H3K27ac	0	non_H3K4me3	0	non_H3K4me1	0	non_Pol II	0	non_CTCF	0	non_DHS
DCPS	sgDCPS_7	AATCATTTTCCTACACGGGA	chr11:126174155	+	3.27267	exp	0.0378354	non_methy	0	non_H3K9me3	0	non_H3K36me3	14.2073	H3K27ac	46.709	H3K4me3	0	non_H3K4me1	4.40934	Pol II	0	non_CTCF	300	DHS
DCST2	sgDCST2_2	TAGAGAAGCACAAGCAGCAG	chr1:155002914	+	0.648915	non_exp	0	non_methy	0	non_H3K9me3	0	non_H3K36me3	0	non_H3K27ac	0	non_H3K4me3	0	non_H3K4me1	0	non_Pol II	0	non_CTCF	0	non_DHS
DCTD	sgDCTD_5	GCTTAGCGCATTCATTACAA	chr4:183815657	+	5.77705	exp	0.907779	methy	0	non_H3K9me3	14.9916	H3K36me3	0	non_H3K27ac	0	non_H3K4me3	0	non_H3K4me1	0	non_Pol II	0	non_CTCF	0	non_DHS
DCTN1	sgDCTN1_2	GCGCCCAGCCAGTACTGGGG	chr2:74598831	-	6.71259	exp	0.943343	methy	0	non_H3K9me3	15.3173	H3K36me3	0	non_H3K27ac	0	non_H3K4me3	0	non_H3K4me1	0	non_Pol II	0	non_CTCF	0	non_DHS
DCTN2	sgDCTN2_2	GAAGCAACAAAGAACAGCAA	chr12:57927842	-	7.3716	exp	0	non_methy	0	non_H3K9me3	16.2158	H3K36me3	0	non_H3K27ac	0	non_H3K4me3	0	non_H3K4me1	0	non_Pol II	0	non_CTCF	0	non_DHS
DCTPP1	sgDCTPP1_1	CAGCAAACTCAGCATGGAGG	chr16:30440463	+	6.48802	exp	0	non_methy	0	non_H3K9me3	0	non_H3K36me3	0	non_H3K27ac	44.9065	H3K4me3	0	non_H3K4me1	0	non_Pol II	0	non_CTCF	0	non_DHS
DDA1	sgDDA1_4	GCGCTACCTGCATCAGCAAT	chr19:17426774	+	5.42566	exp	0.940073	methy	0	non_H3K9me3	8.96542	H3K36me3	0	non_H3K27ac	0	non_H3K4me3	0	non_H3K4me1	0	non_Pol II	0	non_CTCF	0	non_DHS
DDAH1	sgDDAH1_4	GCAAGACGTGCCCTTTGTTG	chr1:85790461	+	2.7564	exp	0.911816	methy	0	non_H3K9me3	0	non_H3K36me3	0	non_H3K27ac	0	non_H3K4me3	0	non_H3K4me1	0	non_Pol II	0	non_CTCF	0	non_DHS
DDC	sgDDC_9	TACATGGCCAACTACATGGA	chr7:50611719	-	0.178186	non_exp	0	non_methy	0	non_H3K9me3	0	non_H3K36me3	0	non_H3K27ac	0	non_H3K4me3	0	non_H3K4me1	0	non_Pol II	0	non_CTCF	0	non_DHS
DDI2	sgDDI2_3	GAAGGAACGCAATCCACCCC	chr1:15957007	+	5.10513	exp	0.881825	methy	0	non_H3K9me3	10.2646	H3K36me3	0	non_H3K27ac	0	non_H3K4me3	0	non_H3K4me1	0	non_Pol II	0	non_CTCF	0	non_DHS
DDOST	sgDDOST_5	GCCGTCAATAAAGGCACTGA	chr1:20982631	+	8.78116	exp	0.808627	methy	0	non_H3K9me3	20.2755	H3K36me3	0	non_H3K27ac	0	non_H3K4me3	0	non_H3K4me1	0	non_Pol II	0	non_CTCF	0	non_DHS
DDRGK1	sgDDRGK1_5	TAAGAAACTGCGGAAGCTGG	chr20:3181020	-	7.56953	exp	0.908606	methy	0	non_H3K9me3	17.2614	H3K36me3	0	non_H3K27ac	0	non_H3K4me3	0	non_H3K4me1	0	non_Pol II	0	non_CTCF	0	non_DHS
DDX17	sgDDX17_4	GTGGACCACAGAGGAGGCGG	chr22:38883895	-	9.0214	exp	0.927344	methy	0	non_H3K9me3	23.8778	H3K36me3	0	non_H3K27ac	0	non_H3K4me3	0	non_H3K4me1	0	non_Pol II	0	non_CTCF	0	non_DHS
DDX23	sgDDX23_6	AGGCTGAAGCTCTAAAGCGA	chr12:49231816	-	7.10397	exp	0.86552	methy	0	non_H3K9me3	12.2209	H3K36me3	0	non_H3K27ac	0	non_H3K4me3	0	non_H3K4me1	0	non_Pol II	0	non_CTCF	0	non_DHS
DDX27	sgDDX27_9	CTGGATGCCCAGCTCTCGGG	chr20:47845345	-	6.625	exp	0.916597	methy	0	non_H3K9me3	8.72192	H3K36me3	0	non_H3K27ac	0	non_H3K4me3	0	non_H3K4me1	0	non_Pol II	0	non_CTCF	0	non_DHS
DDX31	sgDDX31_5	GGGAACAACGCAGCAAGCAA	chr9:135538076	-	4.89805	exp	0.857338	methy	0	non_H3K9me3	13.3943	H3K36me3	0	non_H3K27ac	0	non_H3K4me3	0	non_H3K4me1	0	non_Pol II	0	non_CTCF	0	non_DHS
DDX39A	sgDDX39A_6	GGTGCCAAAGCGACCCGCCC	chr19:14519970	+	7.59124	exp	0.882019	methy	0	non_H3K9me3	21.4441	H3K36me3	0	non_H3K27ac	0	non_H3K4me3	0	non_H3K4me1	0	non_Pol II	0	non_CTCF	0	non_DHS
DDX3X	sgDDX3X_6	CGTGGACGGAGTGATTACGA	chrX:41201758	+	8.28954	exp	0.868408	methy	0	non_H3K9me3	21.7705	H3K36me3	0	non_H3K27ac	0	non_H3K4me3	0	non_H3K4me1	0	non_Pol II	0	non_CTCF	0	non_DHS
DDX4	sgDDX4_10	GTTGCTGTTGGACAAGTGGG	chr5:55094291	+	0.129434	non_exp	0	non_methy	0	non_H3K9me3	0	non_H3K36me3	0	non_H3K27ac	0	non_H3K4me3	0	non_H3K4me1	0	non_Pol II	0	non_CTCF	0	non_DHS
DDX41	sgDDX41_8	ATGCTCAGAACATAACGGGG	chr5:176942793	+	6.73901	exp	0.852596	methy	0	non_H3K9me3	16.9129	H3K36me3	0	non_H3K27ac	0	non_H3K4me3	0	non_H3K4me1	2.84727	Pol II	0	non_CTCF	0	non_DHS
DDX42	sgDDX42_2	AAGGCACTGTGGGACTGCTG	chr17:61864506	-	6.87508	exp	0	non_methy	0	non_H3K9me3	9.97217	H3K36me3	0	non_H3K27ac	0	non_H3K4me3	0	non_H3K4me1	0	non_Pol II	0	non_CTCF	0	non_DHS
DDX46	sgDDX46_2	GTAAACGTGGAGATGACAGA	chr5:134099671	+	6.74297	exp	0.917483	methy	0	non_H3K9me3	11.1618	H3K36me3	0	non_H3K27ac	0	non_H3K4me3	0	non_H3K4me1	0	non_Pol II	0	non_CTCF	0	non_DHS
DDX47	sgDDX47_9	CACTCCAATAGAGGACCCCA	chr12:12974304	-	1.59324	exp	0	non_methy	0	non_H3K9me3	13.664	H3K36me3	0	non_H3K27ac	0	non_H3K4me3	0	non_H3K4me1	0	non_Pol II	0	non_CTCF	0	non_DHS
DDX56	sgDDX56_2	GAATCAATGACAGCTTGAGC	chr7:44611209	+	7.42436	exp	0	non_methy	0	non_H3K9me3	17.9232	H3K36me3	0	non_H3K27ac	0	non_H3K4me3	0	non_H3K4me1	0	non_Pol II	0	non_CTCF	0	non_DHS
DEAF1	sgDEAF1_9	ACAGTGACAGTGGCCAACGT	chr11:691571	-	6.92399	exp	0.901476	methy	0	non_H3K9me3	8.31204	H3K36me3	0	non_H3K27ac	0	non_H3K4me3	0	non_H3K4me1	0	non_Pol II	0	non_CTCF	0	non_DHS
DEFB105A	sgDEFB105A_5	TTGGAGAATGAGAAGCCCGA	chr8:7679576	-	0	non_exp	0	non_methy	0	non_H3K9me3	0	non_H3K36me3	0	non_H3K27ac	0	non_H3K4me3	0	non_H3K4me1	0	non_Pol II	0	non_CTCF	0	non_DHS
DEFB108B	sgDEFB108B_7	GATCTCCTTGAATTTGCCCC	chr11:71548448	-	0	non_exp	0	non_methy	0	non_H3K9me3	0	non_H3K36me3	0	non_H3K27ac	0	non_H3K4me3	0	non_H3K4me1	0	non_Pol II	0	non_CTCF	0	non_DHS
DEFB113	sgDEFB113_7	CAATGTTAACCCCTGCTGTG	chr6:49936452	-	0	non_exp	0	non_methy	0	non_H3K9me3	0	non_H3K36me3	0	non_H3K27ac	0	non_H3K4me3	0	non_H3K4me1	0	non_Pol II	0	non_CTCF	0	non_DHS
DEFB118	sgDEFB118_4	CGAGAGGAAGTCATGAGCTA	chr20:29960964	-	0	non_exp	0.0505014	non_methy	0	non_H3K9me3	0	non_H3K36me3	0	non_H3K27ac	0	non_H3K4me3	0	non_H3K4me1	0	non_Pol II	0	non_CTCF	0	non_DHS
DEFB128	sgDEFB128_1	CTGCTGTTTGAGGTACTCAC	chr20:170218	-	0	non_exp	0	non_methy	0	non_H3K9me3	0	non_H3K36me3	0	non_H3K27ac	0	non_H3K4me3	0	non_H3K4me1	0	non_Pol II	0	non_CTCF	0	non_DHS
DEFB135	sgDEFB135_4	GGCCACAAGGAGCGTCCTCT	chr8:11839832	+	0	non_exp	0.497521	non_methy	0	non_H3K9me3	0	non_H3K36me3	0	non_H3K27ac	0	non_H3K4me3	0	non_H3K4me1	0	non_Pol II	0	non_CTCF	0	non_DHS
DEGS1	sgDEGS1_8	AACCAGCCCTCAAAATCGGT	chr1:224377632	-	8.29507	exp	0.8417	methy	0	non_H3K9me3	7.44535	H3K36me3	0	non_H3K27ac	0	non_H3K4me3	0	non_H3K4me1	0	non_Pol II	0	non_CTCF	0	non_DHS
DEK	sgDEK_5	GACTTCTTCCAAGTTAGCAC	chr6:18236707	+	8.5355	exp	0	non_methy	0	non_H3K9me3	11.488	H3K36me3	0	non_H3K27ac	0	non_H3K4me3	0	non_H3K4me1	0	non_Pol II	0	non_CTCF	0	non_DHS
DENND5A	sgDENND5A_10	GGTGAAGCAAAAGTAATCGA	chr11:9168596	+	5.95164	exp	0.927057	methy	0	non_H3K9me3	16.0441	H3K36me3	0	non_H3K27ac	0	non_H3K4me3	0	non_H3K4me1	0	non_Pol II	0	non_CTCF	0	non_DHS
DEPDC1	sgDEPDC1_3	GACAGACCTATGGAGAGTCA	chr1:68962672	-	3.30039	exp	0	non_methy	0	non_H3K9me3	0	non_H3K36me3	22.4516	H3K27ac	58.6201	H3K4me3	0	non_H3K4me1	4.24542	Pol II	0	non_CTCF	0	non_DHS
DEPDC1B	sgDEPDC1B_2	GAAGACATCAAGGGAAAATG	chr5:59982828	-	5.77636	exp	0	non_methy	0	non_H3K9me3	7.62324	H3K36me3	0	non_H3K27ac	0	non_H3K4me3	0	non_H3K4me1	0	non_Pol II	0	non_CTCF	0	non_DHS
DEPDC7	sgDEPDC7_1	ATACCTTCCAGACCAAATGG	chr11:33052963	+	4.36933	exp	0	non_methy	0	non_H3K9me3	4.59748	H3K36me3	0	non_H3K27ac	0	non_H3K4me3	0	non_H3K4me1	0	non_Pol II	0	non_CTCF	0	non_DHS
DESI1	sgDESI1_1	ACATCAACCACAGAGTCTGG	chr22:42000117	+	6.48289	exp	0	non_methy	0	non_H3K9me3	16.9881	H3K36me3	0	non_H3K27ac	0	non_H3K4me3	0	non_H3K4me1	0	non_Pol II	0	non_CTCF	0	non_DHS
DFNB31	sgDFNB31_4	GGTTCATCCACAGGCAGCCA	chr9:117185625	-	4.08065	exp	0	non_methy	0	non_H3K9me3	0	non_H3K36me3	0	non_H3K27ac	0	non_H3K4me3	0	non_H3K4me1	0	non_Pol II	0	non_CTCF	0	non_DHS
DGAT1	sgDGAT1_4	GCTGCGACGGATCCTTGAGA	chr8:145541579	-	5.95378	exp	0.885796	methy	0	non_H3K9me3	7.17385	H3K36me3	0	non_H3K27ac	0	non_H3K4me3	0	non_H3K4me1	3.33587	Pol II	0	non_CTCF	0	non_DHS
DGCR14	sgDGCR14_9	GGAGAAGCTCCAGGCACAGA	chr22:19130347	-	5.59171	exp	0	non_methy	0	non_H3K9me3	19.0633	H3K36me3	0	non_H3K27ac	0	non_H3K4me3	0	non_H3K4me1	0	non_Pol II	0	non_CTCF	0	non_DHS
DGCR2	sgDGCR2_7	TGACATCAAGGACAACGTGG	chr22:19036124	-	6.66334	exp	0.89605	methy	0	non_H3K9me3	18.4956	H3K36me3	0	non_H3K27ac	0	non_H3K4me3	0	non_H3K4me1	0	non_Pol II	0	non_CTCF	0	non_DHS
DGCR8	sgDGCR8_10	TCAGGACTTGGGCTGAGCGG	chr22:20079024	+	5.88631	exp	0.923576	methy	0	non_H3K9me3	21.9931	H3K36me3	0	non_H3K27ac	0	non_H3K4me3	0	non_H3K4me1	0	non_Pol II	0	non_CTCF	0	non_DHS
DGKD	sgDGKD_5	GGATGACTGACACTTTGCAC	chr2:234346073	-	4.52204	exp	0	non_methy	0	non_H3K9me3	10.7909	H3K36me3	0	non_H3K27ac	0	non_H3K4me3	0	non_H3K4me1	0	non_Pol II	0	non_CTCF	0	non_DHS
DGKK	sgDGKK_1	GAAGCCTCGGAGAGCAGCGG	chrX:50213529	+	0.146731	non_exp	0.391517	non_methy	0	non_H3K9me3	0	non_H3K36me3	0	non_H3K27ac	0	non_H3K4me3	0	non_H3K4me1	0	non_Pol II	0	non_CTCF	0	non_DHS
DGKK	sgDGKK_5	GAGTTGATGAAGATGAGCAA	chrX:50136252	+	0.146731	non_exp	0	non_methy	0	non_H3K9me3	0	non_H3K36me3	0	non_H3K27ac	0	non_H3K4me3	0	non_H3K4me1	0	non_Pol II	0	non_CTCF	0	non_DHS
DGKK	sgDGKK_10	GGCACTGCCCCGCCTCAGGA	chrX:50213631	-	0.146731	non_exp	0.414107	non_methy	0	non_H3K9me3	0	non_H3K36me3	0	non_H3K27ac	6.74227	H3K4me3	0	non_H3K4me1	0	non_Pol II	0	non_CTCF	82	DHS
DGKK	sgDGKK_7	GGGAAGCAACACAGCAACCA	chrX:50122627	-	0.146731	non_exp	0	non_methy	0	non_H3K9me3	0	non_H3K36me3	0	non_H3K27ac	0	non_H3K4me3	0	non_H3K4me1	0	non_Pol II	0	non_CTCF	0	non_DHS
DGKZ	sgDGKZ_7	TGGCCAACTTACCCGGTCGG	chr11:46394644	-	4.46287	exp	0.85258	methy	0	non_H3K9me3	5.8709	H3K36me3	0	non_H3K27ac	0	non_H3K4me3	0	non_H3K4me1	0	non_Pol II	0	non_CTCF	0	non_DHS
DGUOK	sgDGUOK_2	GCTCCAGCTGTACTTTCAGG	chr2:74173944	-	7.30506	exp	0	non_methy	0	non_H3K9me3	19.7013	H3K36me3	0	non_H3K27ac	0	non_H3K4me3	0	non_H3K4me1	0	non_Pol II	0	non_CTCF	0	non_DHS
DHCR24	sgDHCR24_6	GATGAACGGACACAGCCAGA	chr1:55319256	+	8.29136	exp	0.810828	methy	0	non_H3K9me3	13.9502	H3K36me3	0	non_H3K27ac	0	non_H3K4me3	0	non_H3K4me1	0	non_Pol II	0	non_CTCF	0	non_DHS
DHCR7	sgDHCR7_10	TCTGCCATGACCACTTCGGG	chr11:71148912	-	7.24075	exp	0.852418	methy	0	non_H3K9me3	7.85054	H3K36me3	0	non_H3K27ac	0	non_H3K4me3	0	non_H3K4me1	0	non_Pol II	0	non_CTCF	0	non_DHS
DHODH	sgDHODH_10	GAGTCTTGAAATCTGGCCCG	chr16:72046132	-	3.88726	exp	0.929216	methy	0	non_H3K9me3	5.2364	H3K36me3	0	non_H3K27ac	0	non_H3K4me3	0	non_H3K4me1	0	non_Pol II	0	non_CTCF	0	non_DHS
DHRS1	sgDHRS1_1	AGAGCTGCAAGGCAATGCCA	chr14:24768231	+	4.23341	exp	0	non_methy	0	non_H3K9me3	0	non_H3K36me3	10.4066	H3K27ac	54.0827	H3K4me3	6.68571	H3K4me1	3.51119	Pol II	3.42131	CTCF	71	DHS
DHRS7B	sgDHRS7B_4	TCACCACCACAGCATTCCGC	chr17:21075460	-	4.61648	exp	0.935962	methy	0	non_H3K9me3	4.36502	H3K36me3	0	non_H3K27ac	0	non_H3K4me3	0	non_H3K4me1	0	non_Pol II	0	non_CTCF	0	non_DHS
DHX15	sgDHX15_8	GAAGGATCGAGATCGAGACC	chr4:24578282	-	7.22197	exp	0.926441	methy	0	non_H3K9me3	20.4051	H3K36me3	0	non_H3K27ac	0	non_H3K4me3	0	non_H3K4me1	0	non_Pol II	0	non_CTCF	0	non_DHS
DHX30	sgDHX30_6	GACCCAACTCACCTTAGCTG	chr3:47883220	-	7.5973	exp	0	non_methy	0	non_H3K9me3	13.3073	H3K36me3	0	non_H3K27ac	0	non_H3K4me3	0	non_H3K4me1	0	non_Pol II	0	non_CTCF	0	non_DHS
DHX32	sgDHX32_7	CAATATTCAGCACACCACTG	chr10:127555727	+	5.11211	exp	0	non_methy	0	non_H3K9me3	12.2228	H3K36me3	0	non_H3K27ac	0	non_H3K4me3	0	non_H3K4me1	0	non_Pol II	0	non_CTCF	0	non_DHS
DHX34	sgDHX34_6	CAAGCACAGCATCCCAGCGC	chr19:47856545	+	5.8667	exp	0.930612	methy	0	non_H3K9me3	15.3173	H3K36me3	0	non_H3K27ac	0	non_H3K4me3	0	non_H3K4me1	0	non_Pol II	0	non_CTCF	0	non_DHS
DHX36	sgDHX36_2	AAAACAGGGGCAGAAGAACA	chr3:154041983	-	5.67377	exp	0	non_methy	0	non_H3K9me3	0	non_H3K36me3	4.41865	H3K27ac	46.709	H3K4me3	0	non_H3K4me1	0	non_Pol II	0	non_CTCF	0	non_DHS
DHX38	sgDHX38_6	AGAGAGCAAGGATGACCAGA	chr16:72130305	+	6.18591	exp	0	non_methy	0	non_H3K9me3	16.2158	H3K36me3	0	non_H3K27ac	0	non_H3K4me3	0	non_H3K4me1	0	non_Pol II	0	non_CTCF	0	non_DHS
DHX8	sgDHX8_10	GTGCAGAAGGCCATCTGCAG	chr17:41599458	+	5.96078	exp	0	non_methy	0	non_H3K9me3	13.3536	H3K36me3	0	non_H3K27ac	0	non_H3K4me3	0	non_H3K4me1	0	non_Pol II	0	non_CTCF	16	DHS
DIAPH1	sgDIAPH1_5	GACTCCAGGCAGCTGAGCAG	chr5:140963085	+	6.94872	exp	0	non_methy	0	non_H3K9me3	7.33292	H3K36me3	0	non_H3K27ac	0	non_H3K4me3	0	non_H3K4me1	0	non_Pol II	0	non_CTCF	0	non_DHS
DICER1	sgDICER1_6	GACCAGGTTCCACGAAACGA	chr14:95577675	-	5.26221	exp	0.928104	methy	0	non_H3K9me3	14.5127	H3K36me3	0	non_H3K27ac	0	non_H3K4me3	0	non_H3K4me1	0	non_Pol II	0	non_CTCF	0	non_DHS
DIDO1	sgDIDO1_7	GCGCCACGTGACAGCACCCG	chr20:61538654	+	5.60192	exp	0.938669	methy	0	non_H3K9me3	24.4067	H3K36me3	0	non_H3K27ac	0	non_H3K4me3	0	non_H3K4me1	0	non_Pol II	3.34342	CTCF	0	non_DHS
DIMT1	sgDIMT1_6	CAGGACTCATGTTCAACACG	chr5:61699157	-	5.99217	exp	0.0311399	non_methy	0	non_H3K9me3	0	non_H3K36me3	0	non_H3K27ac	74.6812	H3K4me3	0	non_H3K4me1	6.17415	Pol II	0	non_CTCF	0	non_DHS
DIRAS3	sgDIRAS3_9	CGTACTTTTCCCCACACCAG	chr1:68512825	+	1.03547	non_exp	0.876938	methy	0	non_H3K9me3	0	non_H3K36me3	0	non_H3K27ac	0	non_H3K4me3	0	non_H3K4me1	0	non_Pol II	0	non_CTCF	0	non_DHS
DKC1	sgDKC1_7	GTGAAGTCACAACAGAGTGC	chrX:153994654	+	8.47684	exp	0	non_methy	0	non_H3K9me3	10.6562	H3K36me3	0	non_H3K27ac	0	non_H3K4me3	0	non_H3K4me1	0	non_Pol II	0	non_CTCF	0	non_DHS
DKK2	sgDKK2_2	GATTCTGCCATCCCAAGTCA	chr4:107845738	+	0.538873	non_exp	0	non_methy	0	non_H3K9me3	0	non_H3K36me3	0	non_H3K27ac	0	non_H3K4me3	0	non_H3K4me1	0	non_Pol II	0	non_CTCF	0	non_DHS
DLAT	sgDLAT_5	GAAGCAGTGGCAGCAGGGGT	chr11:111899595	-	7.11527	exp	0.932489	methy	0	non_H3K9me3	11.5357	H3K36me3	0	non_H3K27ac	0	non_H3K4me3	0	non_H3K4me1	0	non_Pol II	0	non_CTCF	0	non_DHS
DLG2	sgDLG2_6	GATGAATAAGCGTCTAACAG	chr11:83173114	-	0.315483	non_exp	0.134698	non_methy	0	non_H3K9me3	0	non_H3K36me3	0	non_H3K27ac	0	non_H3K4me3	0	non_H3K4me1	0	non_Pol II	0	non_CTCF	0	non_DHS
DLG3	sgDLG3_3	GGACAACAAGTTCATCGAGG	chrX:69719815	+	4.77348	exp	0.79454	methy	0	non_H3K9me3	15.9014	H3K36me3	0	non_H3K27ac	0	non_H3K4me3	0	non_H3K4me1	0	non_Pol II	0	non_CTCF	0	non_DHS
DLG5	sgDLG5_6	CATGAAGCGGCTCCACGAGG	chr10:79613156	-	4.57038	exp	0.929774	methy	0	non_H3K9me3	11.8589	H3K36me3	0	non_H3K27ac	0	non_H3K4me3	0	non_H3K4me1	0	non_Pol II	0	non_CTCF	0	non_DHS
DLX2	sgDLX2_9	GGAAACTGGAGTAGATGGTG	chr2:172966288	+	6.15103	exp	0	non_methy	0	non_H3K9me3	7.65568	H3K36me3	50.1248	H3K27ac	59.3199	H3K4me3	0	non_H3K4me1	5.29529	Pol II	0	non_CTCF	54	DHS
DMAP1	sgDMAP1_7	GGACATTATCAACCCGGACA	chr1:44679509	+	5.66192	exp	0.064131	non_methy	0	non_H3K9me3	0	non_H3K36me3	0	non_H3K27ac	70.1361	H3K4me3	0	non_H3K4me1	0	non_Pol II	0	non_CTCF	57	DHS
DMKN	sgDMKN_1	GCTCCCACCGTGGTTGCCGG	chr19:36001113	+	6.20393	exp	0.0547799	non_methy	0	non_H3K9me3	0	non_H3K36me3	46.0758	H3K27ac	18.6175	H3K4me3	0	non_H3K4me1	4.92031	Pol II	3.77775	CTCF	0	non_DHS
DMTN	sgDMTN_9	GGAAGATGACGACTCTGGAG	chr8:21929895	+	2.59481	exp	0.66858	non_methy	0	non_H3K9me3	0	non_H3K36me3	0	non_H3K27ac	0	non_H3K4me3	0	non_H3K4me1	0	non_Pol II	0	non_CTCF	0	non_DHS
DMWD	sgDMWD_8	GGAGACCGAGGCCCAGACAG	chr19:46287943	-	2.42749	exp	0.879791	methy	0	non_H3K9me3	13.0788	H3K36me3	0	non_H3K27ac	0	non_H3K4me3	0	non_H3K4me1	0	non_Pol II	0	non_CTCF	0	non_DHS
DMXL1	sgDMXL1_10	GAATCTTCCATATCCACTGA	chr5:118485429	-	3.76355	exp	0	non_methy	0	non_H3K9me3	9.31225	H3K36me3	0	non_H3K27ac	0	non_H3K4me3	0	non_H3K4me1	0	non_Pol II	0	non_CTCF	0	non_DHS
DNAAF2	sgDNAAF2_7	GAATGTCTGCAGCAACGCGT	chr14:50101579	-	5.53529	exp	0.0477022	non_methy	0	non_H3K9me3	0	non_H3K36me3	27.5765	H3K27ac	75.3324	H3K4me3	0	non_H3K4me1	5.63972	Pol II	4.75962	CTCF	133	DHS
DNAH10	sgDNAH10_8	GCACAGGACGAGTACAACCG	chr12:124265656	+	0.283914	non_exp	0.796344	methy	0	non_H3K9me3	0	non_H3K36me3	0	non_H3K27ac	0	non_H3K4me3	0	non_H3K4me1	0	non_Pol II	0	non_CTCF	0	non_DHS
DNAH11	sgDNAH11_1	GATGATGCTGGGGTTCACGG	chr7:21583064	+	1.2536	non_exp	0.0479717	non_methy	0	non_H3K9me3	0	non_H3K36me3	7.01785	H3K27ac	10.6594	H3K4me3	0	non_H3K4me1	0	non_Pol II	0	non_CTCF	0	non_DHS
DNAH17	sgDNAH17_3	GCTGCTCAAGACCTACGGGG	chr17:76525589	-	0.961269	non_exp	0.733135	non_methy	0	non_H3K9me3	0	non_H3K36me3	0	non_H3K27ac	0	non_H3K4me3	0	non_H3K4me1	0	non_Pol II	0	non_CTCF	0	non_DHS
DNAH17	sgDNAH17_7	GGTGCTGTTTGAGGACGCCG	chr17:76471533	-	0.961269	non_exp	0.841452	methy	0	non_H3K9me3	0	non_H3K36me3	0	non_H3K27ac	0	non_H3K4me3	0	non_H3K4me1	0	non_Pol II	0	non_CTCF	0	non_DHS
DNAH2	sgDNAH2_3	GAGGCGACGAAACAGCCCGT	chr17:7671336	-	0.0674333	non_exp	0.778176	methy	0	non_H3K9me3	0	non_H3K36me3	0	non_H3K27ac	0	non_H3K4me3	0	non_H3K4me1	0	non_Pol II	0	non_CTCF	0	non_DHS
DNAH2	sgDNAH2_9	GGTCCTCTACATCCCTGCAG	chr17:7637529	+	0.0674333	non_exp	0	non_methy	0	non_H3K9me3	0	non_H3K36me3	0	non_H3K27ac	0	non_H3K4me3	0	non_H3K4me1	0	non_Pol II	0	non_CTCF	31	DHS
DNAH6	sgDNAH6_8	AGATGCTGCCAATAAAGCAC	chr2:84931301	+	1.09744	non_exp	0	non_methy	0	non_H3K9me3	0	non_H3K36me3	0	non_H3K27ac	0	non_H3K4me3	0	non_H3K4me1	0	non_Pol II	0	non_CTCF	0	non_DHS
DNAH8	sgDNAH8_7	GAATGACAGACTTGATGGGA	chr6:38783351	-	0.062447	non_exp	0	non_methy	0	non_H3K9me3	0	non_H3K36me3	0	non_H3K27ac	0	non_H3K4me3	0	non_H3K4me1	0	non_Pol II	0	non_CTCF	0	non_DHS
DNAH8	sgDNAH8_10	GCAGCAATGATCCACCCTGG	chr6:38854666	+	0.062447	non_exp	0	non_methy	0	non_H3K9me3	0	non_H3K36me3	0	non_H3K27ac	0	non_H3K4me3	0	non_H3K4me1	0	non_Pol II	0	non_CTCF	0	non_DHS
DNAJA3	sgDNAJA3_4	GAAAAGCCCTGTGTTCCGGA	chr16:4496892	+	6.57196	exp	0.917908	methy	0	non_H3K9me3	15.5187	H3K36me3	0	non_H3K27ac	0	non_H3K4me3	0	non_H3K4me1	0	non_Pol II	0	non_CTCF	0	non_DHS
DNAJB11	sgDNAJB11_3	GGTAGTTAGAAACAAACCTG	chr3:186299159	+	2.86328	exp	0	non_methy	0	non_H3K9me3	10.5928	H3K36me3	0	non_H3K27ac	0	non_H3K4me3	0	non_H3K4me1	0	non_Pol II	0	non_CTCF	0	non_DHS
DNAJB12	sgDNAJB12_8	CCTTCCAGCAGTTGTTCCGG	chr10:74096294	+	5.45748	exp	0.920944	methy	0	non_H3K9me3	11.0827	H3K36me3	0	non_H3K27ac	0	non_H3K4me3	0	non_H3K4me1	0	non_Pol II	0	non_CTCF	0	non_DHS
DNAJB13	sgDNAJB13_10	CACACGCATCACCTTTGAGA	chr11:73677263	+	0.279355	non_exp	0.660454	non_methy	0	non_H3K9me3	0	non_H3K36me3	0	non_H3K27ac	0	non_H3K4me3	0	non_H3K4me1	0	non_Pol II	0	non_CTCF	0	non_DHS
DNAJB3	sgDNAJB3_3	GCCTCGGATGAGGCCTGCCG	chr2:234652510	+	0	non_exp	0.804857	methy	0	non_H3K9me3	0	non_H3K36me3	0	non_H3K27ac	0	non_H3K4me3	0	non_H3K4me1	0	non_Pol II	0	non_CTCF	0	non_DHS
DNAJB4	sgDNAJB4_8	CCAAGAGACAGGAATTCTGT	chr1:78478950	+	2.13843	exp	0	non_methy	0	non_H3K9me3	3.71798	H3K36me3	0	non_H3K27ac	0	non_H3K4me3	0	non_H3K4me1	0	non_Pol II	0	non_CTCF	0	non_DHS
DNAJB7	sgDNAJB7_6	CCCACTATTATCAAAAGCCA	chr22:41257459	+	2.23496	exp	0	non_methy	0	non_H3K9me3	3.84313	H3K36me3	0	non_H3K27ac	0	non_H3K4me3	0	non_H3K4me1	0	non_Pol II	0	non_CTCF	0	non_DHS
DNAJC1	sgDNAJC1_5	AAAGACTGGCAGCAAGAGTG	chr10:22208801	-	5.47678	exp	0	non_methy	0	non_H3K9me3	0	non_H3K36me3	0	non_H3K27ac	0	non_H3K4me3	3.90049	H3K4me1	0	non_Pol II	0	non_CTCF	0	non_DHS
DNAJC11	sgDNAJC11_3	GCTGCAGAAGAAGCAAGAGG	chr1:6698366	-	5.91204	exp	0	non_methy	0	non_H3K9me3	13.931	H3K36me3	0	non_H3K27ac	0	non_H3K4me3	0	non_H3K4me1	0	non_Pol II	0	non_CTCF	0	non_DHS
DNAJC12	sgDNAJC12_3	CCCGCTATGACCACTGGCGA	chr10:69571342	-	5.55149	exp	0.901176	methy	0	non_H3K9me3	0	non_H3K36me3	0	non_H3K27ac	0	non_H3K4me3	0	non_H3K4me1	0	non_Pol II	0	non_CTCF	0	non_DHS
DNAJC17	sgDNAJC17_7	GGCAGCTGGAGGAACAGCAG	chr15:41068443	-	3.75711	exp	0.915476	methy	0	non_H3K9me3	8.54764	H3K36me3	0	non_H3K27ac	0	non_H3K4me3	0	non_H3K4me1	0	non_Pol II	0	non_CTCF	0	non_DHS
DNAJC18	sgDNAJC18_3	CAGGGGTCATGACTCTCAGG	chr5:138773181	+	4.04752	exp	0	non_methy	0	non_H3K9me3	0	non_H3K36me3	0	non_H3K27ac	0	non_H3K4me3	0	non_H3K4me1	0	non_Pol II	0	non_CTCF	0	non_DHS
DNAJC21	sgDNAJC21_3	GGAAGAACAGAATGCAGAGA	chr5:34937664	+	4.7772	exp	0	non_methy	0	non_H3K9me3	10.4608	H3K36me3	0	non_H3K27ac	0	non_H3K4me3	0	non_H3K4me1	0	non_Pol II	0	non_CTCF	0	non_DHS
DNAJC7	sgDNAJC7_3	TGAACTGTACACAGAAGCCC	chr17:40140821	-	6.35777	exp	0	non_methy	0	non_H3K9me3	14.8506	H3K36me3	0	non_H3K27ac	0	non_H3K4me3	0	non_H3K4me1	0	non_Pol II	0	non_CTCF	0	non_DHS
DNAL4	sgDNAL4_4	CTAGCACTCGGACATGCCAG	chr22:39176999	-	5.11224	exp	0.780843	methy	0	non_H3K9me3	4.40317	H3K36me3	0	non_H3K27ac	0	non_H3K4me3	0	non_H3K4me1	0	non_Pol II	0	non_CTCF	0	non_DHS
DNASE1	sgDNASE1_4	GGATCAGCCACTGGAAGGTG	chr16:3707274	-	5.06289	exp	0	non_methy	0	non_H3K9me3	18.8299	H3K36me3	0	non_H3K27ac	0	non_H3K4me3	0	non_H3K4me1	0	non_Pol II	0	non_CTCF	27	DHS
DNASE2	sgDNASE2_1	GTAGCAGGTCAGGGCCCCGG	chr19:12992130	+	3.04315	exp	0.0490227	non_methy	0	non_H3K9me3	0	non_H3K36me3	10.0269	H3K27ac	59.4596	H3K4me3	0	non_H3K4me1	4.37479	Pol II	0	non_CTCF	0	non_DHS
DNM1	sgDNM1_9	GTGACAATGCCAGATCCTCG	chr9:130980523	-	5.27993	exp	0.669007	non_methy	0	non_H3K9me3	0	non_H3K36me3	0	non_H3K27ac	0	non_H3K4me3	0	non_H3K4me1	0	non_Pol II	0	non_CTCF	51	DHS
DNM2	sgDNM2_4	GGACACTCTGGAGCTCTCCG	chr19:10904456	+	6.02874	exp	0.789892	methy	0	non_H3K9me3	12.5874	H3K36me3	0	non_H3K27ac	0	non_H3K4me3	0	non_H3K4me1	0	non_Pol II	0	non_CTCF	0	non_DHS
DNM3	sgDNM3_7	GATACCCTGGAACTCTCAGG	chr1:172011210	+	1.75321	exp	0	non_methy	0	non_H3K9me3	0	non_H3K36me3	0	non_H3K27ac	0	non_H3K4me3	0	non_H3K4me1	0	non_Pol II	0	non_CTCF	0	non_DHS
DNMT1	sgDNMT1_7	GAGGCCAGAAGGAGGAACCG	chr19:10265426	+	7.43753	exp	0.91995	methy	0	non_H3K9me3	18.4826	H3K36me3	0	non_H3K27ac	0	non_H3K4me3	0	non_H3K4me1	0	non_Pol II	0	non_CTCF	0	non_DHS
DNMT3B	sgDNMT3B_10	ATAACAACGGCAAAGACCGA	chr20:31383299	+	6.2356	exp	0.867617	methy	0	non_H3K9me3	9.29115	H3K36me3	0	non_H3K27ac	0	non_H3K4me3	0	non_H3K4me1	0	non_Pol II	0	non_CTCF	0	non_DHS
DNPEP	sgDNPEP_10	TGACAGAGCTGGTGCTGCGG	chr2:220246805	-	5.24248	exp	0.894476	methy	0	non_H3K9me3	9.34774	H3K36me3	0	non_H3K27ac	0	non_H3K4me3	0	non_H3K4me1	0	non_Pol II	0	non_CTCF	0	non_DHS
DNPH1	sgDNPH1_5	TCATAGCCTACACCCAAGGA	chr6:43193836	+	8.54653	exp	0	non_methy	0	non_H3K9me3	4.49975	H3K36me3	0	non_H3K27ac	0	non_H3K4me3	0	non_H3K4me1	3.48417	Pol II	0	non_CTCF	27	DHS
DNTTIP2	sgDNTTIP2_4	GATTAAACTTTGCTTCCCAG	chr1:94343317	+	6.34226	exp	0	non_methy	0	non_H3K9me3	13.3397	H3K36me3	0	non_H3K27ac	0	non_H3K4me3	4.01077	H3K4me1	0	non_Pol II	0	non_CTCF	0	non_DHS
DOCK1	sgDOCK1_5	GTAGAGCTGCCTCCAGATGG	chr10:128785859	-	5.08513	exp	0.903585	methy	0	non_H3K9me3	4.01647	H3K36me3	0	non_H3K27ac	0	non_H3K4me3	0	non_H3K4me1	0	non_Pol II	0	non_CTCF	0	non_DHS
DOLK	sgDOLK_3	GTAGAAGGCCTGCACTGCGA	chr9:131709418	+	2.89997	exp	0.230587	non_methy	0	non_H3K9me3	0	non_H3K36me3	12.7178	H3K27ac	72.5559	H3K4me3	0	non_H3K4me1	0	non_Pol II	0	non_CTCF	103	DHS
DOPEY1	sgDOPEY1_2	CCAGTGCTAGCAGATAACAG	chr6:83835372	-	4.03125	exp	0	non_methy	0	non_H3K9me3	19.1199	H3K36me3	0	non_H3K27ac	0	non_H3K4me3	0	non_H3K4me1	0	non_Pol II	0	non_CTCF	0	non_DHS
DPCD	sgDPCD_1	ACACCAAGATGAGTTTCCAG	chr10:103360979	+	6.27035	exp	0	non_methy	0	non_H3K9me3	4.71357	H3K36me3	0	non_H3K27ac	0	non_H3K4me3	0	non_H3K4me1	0	non_Pol II	0	non_CTCF	0	non_DHS
DPEP3	sgDPEP3_5	GTAGAGGAGTTGAACCGCCT	chr16:68011707	-	0	non_exp	0.67165	non_methy	0	non_H3K9me3	0	non_H3K36me3	0	non_H3K27ac	0	non_H3K4me3	0	non_H3K4me1	0	non_Pol II	0	non_CTCF	0	non_DHS
DPF2	sgDPF2_5	GATACACACGTCATTCTCGG	chr11:65113820	-	5.60302	exp	0.858932	methy	0	non_H3K9me3	18.7376	H3K36me3	0	non_H3K27ac	0	non_H3K4me3	0	non_H3K4me1	0	non_Pol II	0	non_CTCF	0	non_DHS
DPH1	sgDPH1_8	GGAAATGTCCCTCAGAGCCA	chr17:1944782	-	5.49211	exp	0	non_methy	0	non_H3K9me3	0	non_H3K36me3	0	non_H3K27ac	41.7179	H3K4me3	0	non_H3K4me1	0	non_Pol II	0	non_CTCF	0	non_DHS
DPH3	sgDPH3_9	AGATAACTTCTCCATCACCA	chr3:16306278	-	6.16866	exp	0	non_methy	0	non_H3K9me3	0	non_H3K36me3	0	non_H3K27ac	64.4851	H3K4me3	0	non_H3K4me1	4.9467	Pol II	0	non_CTCF	280	DHS
DPH3P1	sgDPH3P1_8	CGAGGACTTCCAATATGACG	chr20:61477045	+	2.56318	exp	0.842182	methy	0	non_H3K9me3	12.2228	H3K36me3	0	non_H3K27ac	0	non_H3K4me3	0	non_H3K4me1	0	non_Pol II	0	non_CTCF	0	non_DHS
DPH3P1	sgDPH3P1_5	CTCGTCATGAAATACTGCCA	chr20:61477017	-	2.56318	exp	0.842182	methy	0	non_H3K9me3	12.2228	H3K36me3	0	non_H3K27ac	0	non_H3K4me3	0	non_H3K4me1	0	non_Pol II	0	non_CTCF	0	non_DHS
DPH3P1	sgDPH3P1_1	GAAGAGCTGGAGAATGGGGA	chr20:61477124	+	2.56318	exp	0	non_methy	0	non_H3K9me3	12.2228	H3K36me3	0	non_H3K27ac	0	non_H3K4me3	0	non_H3K4me1	0	non_Pol II	0	non_CTCF	0	non_DHS
DPH3P1	sgDPH3P1_7	TCTTTGTTGACTGAAGGCAC	chr20:61477229	-	2.56318	exp	0	non_methy	0	non_H3K9me3	12.2228	H3K36me3	0	non_H3K27ac	0	non_H3K4me3	0	non_H3K4me1	0	non_Pol II	0	non_CTCF	0	non_DHS
DPH6	sgDPH6_4	CAAGTGTACACCAAATGTGA	chr15:35830521	-	2.97781	exp	0	non_methy	0	non_H3K9me3	0	non_H3K36me3	0	non_H3K27ac	0	non_H3K4me3	0	non_H3K4me1	0	non_Pol II	0	non_CTCF	0	non_DHS
DPH7	sgDPH7_5	AAAGCCACTGTGCATGCAGG	chr9:140458914	+	5.96809	exp	0	non_methy	0	non_H3K9me3	12.0332	H3K36me3	0	non_H3K27ac	0	non_H3K4me3	0	non_H3K4me1	0	non_Pol II	0	non_CTCF	0	non_DHS
DPP3	sgDPP3_6	GATGATCTGAGGCAGACGGA	chr11:66260540	+	5.34022	exp	0.867961	methy	0	non_H3K9me3	10.6389	H3K36me3	0	non_H3K27ac	0	non_H3K4me3	0	non_H3K4me1	0	non_Pol II	0	non_CTCF	29	DHS
DPP6	sgDPP6_5	GGTGAGCTGGGAGACGGTGA	chr7:154667658	+	0	non_exp	0.618309	non_methy	0	non_H3K9me3	0	non_H3K36me3	0	non_H3K27ac	0	non_H3K4me3	0	non_H3K4me1	0	non_Pol II	0	non_CTCF	0	non_DHS
DPY19L2	sgDPY19L2_2	AAAAGGCTTGGAGCTAGAGG	chr12:64061960	-	0.551947	non_exp	0	non_methy	0	non_H3K9me3	0	non_H3K36me3	13.2033	H3K27ac	35.8267	H3K4me3	0	non_H3K4me1	4.0116	Pol II	0	non_CTCF	87	DHS
DPY19L2	sgDPY19L2_7	GCTCCTGGAGGTCCTCCCCG	chr12:64062006	-	0.551947	non_exp	0.602864	non_methy	0	non_H3K9me3	0	non_H3K36me3	13.2033	H3K27ac	35.8267	H3K4me3	0	non_H3K4me1	4.0116	Pol II	0	non_CTCF	87	DHS
DPYSL5	sgDPYSL5_3	GGAAAACTGGTGATCCCTGG	chr2:27121530	+	5.88523	exp	0	non_methy	0	non_H3K9me3	8.47681	H3K36me3	0	non_H3K27ac	0	non_H3K4me3	0	non_H3K4me1	0	non_Pol II	0	non_CTCF	0	non_DHS
DRD1	sgDRD1_10	GAAGGAGATGAGTACAGACA	chr5:174869635	+	0.0186865	non_exp	0	non_methy	0	non_H3K9me3	0	non_H3K36me3	0	non_H3K27ac	0	non_H3K4me3	0	non_H3K4me1	0	non_Pol II	0	non_CTCF	0	non_DHS
DRG2	sgDRG2_2	GCTGGATGCCACCAAGGGAG	chr17:18003008	+	5.19746	exp	0	non_methy	0	non_H3K9me3	8.22871	H3K36me3	0	non_H3K27ac	0	non_H3K4me3	0	non_H3K4me1	0	non_Pol II	0	non_CTCF	36	DHS
DRP2	sgDRP2_8	GCAGGACACCAAGGTGGCGC	chrX:100505455	-	1.12616	non_exp	0.435742	non_methy	0	non_H3K9me3	0	non_H3K36me3	0	non_H3K27ac	0	non_H3K4me3	0	non_H3K4me1	0	non_Pol II	0	non_CTCF	0	non_DHS
DSG2	sgDSG2_8	GGTGCCATCATTTCTGCCAG	chr18:29122485	+	3.88743	exp	0	non_methy	0	non_H3K9me3	16.2264	H3K36me3	0	non_H3K27ac	0	non_H3K4me3	0	non_H3K4me1	0	non_Pol II	0	non_CTCF	0	non_DHS
DSP	sgDSP_1	GAGTTCATCAGAAATAGCCA	chr6:7571679	+	6.37073	exp	0	non_methy	0	non_H3K9me3	13.3203	H3K36me3	0	non_H3K27ac	0	non_H3K4me3	0	non_H3K4me1	0	non_Pol II	0	non_CTCF	0	non_DHS
DSTN	sgDSTN_7	CTACACAGGGCATCCTTCAA	chr20:17587772	-	6.54824	exp	0	non_methy	0	non_H3K9me3	2.34988	H3K36me3	0	non_H3K27ac	0	non_H3K4me3	0	non_H3K4me1	0	non_Pol II	0	non_CTCF	0	non_DHS
DTD1	sgDTD1_8	GAGGTAGCAGTGCCGGGAGC	chr20:18608845	-	6.44136	exp	0.88614	methy	0	non_H3K9me3	6.28206	H3K36me3	0	non_H3K27ac	0	non_H3K4me3	0	non_H3K4me1	0	non_Pol II	0	non_CTCF	0	non_DHS
DTYMK	sgDTYMK_5	GGACCAGGTCGGGTTTGGGA	chr2:242618004	+	7.35288	exp	0.882501	methy	0	non_H3K9me3	14.1245	H3K36me3	0	non_H3K27ac	0	non_H3K4me3	0	non_H3K4me1	0	non_Pol II	0	non_CTCF	0	non_DHS
DUSP16	sgDUSP16_9	TGTCATTCACAGGCACACGC	chr12:12640013	+	2.99907	exp	0.877076	methy	0	non_H3K9me3	5.86786	H3K36me3	0	non_H3K27ac	0	non_H3K4me3	0	non_H3K4me1	0	non_Pol II	0	non_CTCF	0	non_DHS
DUSP19	sgDUSP19_7	AGATGCCAGAATTCATGTTG	chr2:183943769	+	2.15416	exp	0	non_methy	0	non_H3K9me3	0	non_H3K36me3	5.85007	H3K27ac	50.153	H3K4me3	0	non_H3K4me1	5.4842	Pol II	0	non_CTCF	112	DHS
DUSP22	sgDUSP22_9	ACATAGGCCTGGCACTATCG	chr6:311938	-	5.03217	exp	0.663922	non_methy	0	non_H3K9me3	0	non_H3K36me3	0	non_H3K27ac	0	non_H3K4me3	0	non_H3K4me1	0	non_Pol II	0	non_CTCF	0	non_DHS
DUSP3	sgDUSP3_9	CAGGCTTTGGCTCAAAAGAA	chr17:41852082	-	6.69858	exp	0	non_methy	0	non_H3K9me3	15.6431	H3K36me3	0	non_H3K27ac	0	non_H3K4me3	0	non_H3K4me1	0	non_Pol II	0	non_CTCF	0	non_DHS
DUSP4	sgDUSP4_10	TGGGACCCCACTACACGACC	chr8:29197617	-	1.0276	non_exp	0.143576	non_methy	0	non_H3K9me3	0	non_H3K36me3	0	non_H3K27ac	0	non_H3K4me3	0	non_H3K4me1	0	non_Pol II	4.52384	CTCF	0	non_DHS
DVL2	sgDVL2_3	GGTGGCAAAGGAGGTAAAGG	chr17:7133649	+	6.37556	exp	0	non_methy	0	non_H3K9me3	22.4897	H3K36me3	0	non_H3K27ac	0	non_H3K4me3	0	non_H3K4me1	0	non_Pol II	0	non_CTCF	0	non_DHS
DVL3	sgDVL3_8	GGAGGCACATACTGCCGCAG	chr3:183885846	-	5.82963	exp	0.918415	methy	0	non_H3K9me3	20.0498	H3K36me3	0	non_H3K27ac	0	non_H3K4me3	0	non_H3K4me1	0	non_Pol II	0	non_CTCF	0	non_DHS
DXO	sgDXO_3	ATAAGCTCCCGGAGGAGCGG	chr6:31938727	+	2.31391	exp	0.482237	non_methy	0	non_H3K9me3	14.6473	H3K36me3	10.8655	H3K27ac	54.0297	H3K4me3	3.318	H3K4me1	3.86986	Pol II	0	non_CTCF	0	non_DHS
DYNLL2	sgDYNLL2_9	CCACGATACAATGCCAGGTA	chr17:56166526	-	6.26767	exp	0.910551	methy	0	non_H3K9me3	14.8582	H3K36me3	0	non_H3K27ac	0	non_H3K4me3	0	non_H3K4me1	0	non_Pol II	0	non_CTCF	0	non_DHS
DYNLRB1	sgDYNLRB1_3	GATGAAGCTGTGCATGAGGC	chr20:33122483	-	7.27799	exp	0	non_methy	0	non_H3K9me3	14.473	H3K36me3	0	non_H3K27ac	0	non_H3K4me3	0	non_H3K4me1	0	non_Pol II	0	non_CTCF	0	non_DHS
DYNLT1	sgDYNLT1_6	AGTAGAGCTGTCCCAGAAGC	chr6:159058164	+	7.20853	exp	0	non_methy	0	non_H3K9me3	12.4917	H3K36me3	0	non_H3K27ac	0	non_H3K4me3	0	non_H3K4me1	0	non_Pol II	0	non_CTCF	0	non_DHS
DYNLT3	sgDYNLT3_5	AGATCTCTTACCATCAGATG	chrX:37700270	+	2.46766	exp	0	non_methy	0	non_H3K9me3	4.13876	H3K36me3	0	non_H3K27ac	0	non_H3K4me3	0	non_H3K4me1	0	non_Pol II	0	non_CTCF	0	non_DHS
DYRK1A	sgDYRK1A_3	TCATTGGCACCACTGAACAG	chr21:38865445	-	4.55793	exp	0	non_methy	0	non_H3K9me3	3.66836	H3K36me3	0	non_H3K27ac	0	non_H3K4me3	0	non_H3K4me1	0	non_Pol II	0	non_CTCF	0	non_DHS
DYRK1A	sgDYRK1A_9	TGAGCTTGACGATGTACTGG	chr21:38877872	-	4.55793	exp	0.925362	methy	0	non_H3K9me3	18.6398	H3K36me3	0	non_H3K27ac	0	non_H3K4me3	0	non_H3K4me1	0	non_Pol II	0	non_CTCF	0	non_DHS
DYRK2	sgDYRK2_4	GCAGTAACGGGGATAACCCT	chr12:68052063	-	4.61431	exp	0.888862	methy	0	non_H3K9me3	19.5806	H3K36me3	0	non_H3K27ac	0	non_H3K4me3	0	non_H3K4me1	0	non_Pol II	0	non_CTCF	0	non_DHS
DZIP1	sgDZIP1_10	GAACACAGTGAAAAGTGACG	chr13:96239850	-	5.75836	exp	0.93348	methy	0	non_H3K9me3	10.0847	H3K36me3	0	non_H3K27ac	0	non_H3K4me3	0	non_H3K4me1	0	non_Pol II	0	non_CTCF	0	non_DHS
E2F2	sgE2F2_7	GAAGCAGCAACAGCTGGGGC	chr1:23847508	-	4.76815	exp	0	non_methy	0	non_H3K9me3	19.0934	H3K36me3	4.04054	H3K27ac	0	non_H3K4me3	0	non_H3K4me1	0	non_Pol II	0	non_CTCF	0	non_DHS
E2F3	sgE2F3_10	GTGGATGCCTTCCAGAACGT	chr6:20481599	-	6.15459	exp	0.761579	methy	0	non_H3K9me3	8.55634	H3K36me3	0	non_H3K27ac	0	non_H3K4me3	0	non_H3K4me1	0	non_Pol II	0	non_CTCF	0	non_DHS
E2F8	sgE2F8_4	CAACAGAAGTGGATTACCTG	chr11:19259421	-	3.12571	exp	0	non_methy	0	non_H3K9me3	9.28926	H3K36me3	0	non_H3K27ac	0	non_H3K4me3	0	non_H3K4me1	0	non_Pol II	0	non_CTCF	0	non_DHS
EAF1	sgEAF1_2	GAACAAATGAGCAGCAGCAG	chr3:15477875	+	3.36735	exp	0	non_methy	0	non_H3K9me3	17.4346	H3K36me3	0	non_H3K27ac	0	non_H3K4me3	0	non_H3K4me1	0	non_Pol II	0	non_CTCF	0	non_DHS
EARS2	sgEARS2_8	AGTTGTACAAGGCAGTGCGG	chr16:23563584	+	5.95926	exp	0.779059	methy	0	non_H3K9me3	11.8589	H3K36me3	0	non_H3K27ac	0	non_H3K4me3	0	non_H3K4me1	0	non_Pol II	0	non_CTCF	0	non_DHS
EBF1	sgEBF1_5	GTGGACCGAGGTGTTAGCAA	chr5:158140057	+	0.883837	non_exp	0.904386	methy	0	non_H3K9me3	0	non_H3K36me3	0	non_H3K27ac	0	non_H3K4me3	0	non_H3K4me1	0	non_Pol II	0	non_CTCF	0	non_DHS
EBLN1	sgEBLN1_3	ACAGTATCCAGCAGATGCAT	chr10:22498783	-	0.166741	non_exp	0	non_methy	0	non_H3K9me3	0	non_H3K36me3	0	non_H3K27ac	0	non_H3K4me3	0	non_H3K4me1	0	non_Pol II	0	non_CTCF	0	non_DHS
EBLN1	sgEBLN1_9	CAAACTACTGGGCCAAAAGA	chr10:22497980	-	0.166741	non_exp	0	non_methy	0	non_H3K9me3	0	non_H3K36me3	0	non_H3K27ac	0	non_H3K4me3	0	non_H3K4me1	0	non_Pol II	0	non_CTCF	0	non_DHS
EBLN1	sgEBLN1_8	CACAACAGCGGGTAAAGCAG	chr10:22498139	+	0.166741	non_exp	0.883597	methy	0	non_H3K9me3	0	non_H3K36me3	0	non_H3K27ac	0	non_H3K4me3	0	non_H3K4me1	0	non_Pol II	0	non_CTCF	0	non_DHS
EBLN2	sgEBLN2_2	CAGCCCAGGAGATGACGCAA	chr3:73111406	+	4.66515	exp	0.948438	methy	0	non_H3K9me3	12.9538	H3K36me3	0	non_H3K27ac	0	non_H3K4me3	0	non_H3K4me1	0	non_Pol II	0	non_CTCF	0	non_DHS
EBNA1BP2	sgEBNA1BP2_2	GCAGACTAAACAGGCTGCCA	chr1:43634666	-	7.45553	exp	0	non_methy	0	non_H3K9me3	16.8881	H3K36me3	0	non_H3K27ac	0	non_H3K4me3	0	non_H3K4me1	0	non_Pol II	0	non_CTCF	0	non_DHS
EBP	sgEBP_3	GAGGCCAGTATGGGTGCAAG	chrX:48382180	-	7.24843	exp	0	non_methy	0	non_H3K9me3	7.45697	H3K36me3	0	non_H3K27ac	0	non_H3K4me3	0	non_H3K4me1	0	non_Pol II	0	non_CTCF	0	non_DHS
EBPL	sgEBPL_6	CATACAGCTCGCACACGCAC	chr13:50235304	+	6.73111	exp	0.903627	methy	0	non_H3K9me3	0	non_H3K36me3	0	non_H3K27ac	0	non_H3K4me3	0	non_H3K4me1	0	non_Pol II	0	non_CTCF	0	non_DHS
ECE1	sgECE1_1	GGAAACCCGAAAATCAGCCA	chr1:21563247	-	5.14592	exp	0.878803	methy	0	non_H3K9me3	8.72192	H3K36me3	0	non_H3K27ac	0	non_H3K4me3	0	non_H3K4me1	0	non_Pol II	0	non_CTCF	16	DHS
ECE2	sgECE2_6	GAACTCAAGCCAGTCCATGG	chr3:184002764	-	4.47238	exp	0	non_methy	0	non_H3K9me3	0	non_H3K36me3	0	non_H3K27ac	0	non_H3K4me3	0	non_H3K4me1	0	non_Pol II	0	non_CTCF	319	DHS
ECE2	sgECE2_1	GTAGACGGTGAAGAATGGGG	chr3:183996040	-	4.47238	exp	0.607547	non_methy	0	non_H3K9me3	0	non_H3K36me3	0	non_H3K27ac	0	non_H3K4me3	0	non_H3K4me1	0	non_Pol II	0	non_CTCF	0	non_DHS
ECHS1	sgECHS1_4	GGGGCCATTGTCCTCACCGG	chr10:135184084	-	8.69283	exp	0.925359	methy	0	non_H3K9me3	14.473	H3K36me3	0	non_H3K27ac	0	non_H3K4me3	0	non_H3K4me1	0	non_Pol II	0	non_CTCF	0	non_DHS
ECI2	sgECI2_9	AGAAGTCTGGACCAGGCTGA	chr6:4117568	-	3.27155	exp	0	non_methy	0	non_H3K9me3	4.98836	H3K36me3	0	non_H3K27ac	0	non_H3K4me3	0	non_H3K4me1	0	non_Pol II	0	non_CTCF	0	non_DHS
ECSCR	sgECSCR_1	CCAGCTGACATGGGCACCGC	chr5:138842245	-	0	non_exp	0.864138	methy	0	non_H3K9me3	0	non_H3K36me3	0	non_H3K27ac	0	non_H3K4me3	0	non_H3K4me1	0	non_Pol II	0	non_CTCF	0	non_DHS
ECSCR	sgECSCR_9	GTTGGAAGAAACTGGCTCTG	chr5:138837346	+	0	non_exp	0	non_methy	0	non_H3K9me3	0	non_H3K36me3	0	non_H3K27ac	0	non_H3K4me3	0	non_H3K4me1	0	non_Pol II	0	non_CTCF	0	non_DHS
ECSIT	sgECSIT_10	ACAGAGGCCTCGGGCCAGTA	chr19:11629944	+	6.368	exp	0.913047	methy	0	non_H3K9me3	0	non_H3K36me3	0	non_H3K27ac	0	non_H3K4me3	0	non_H3K4me1	0	non_Pol II	0	non_CTCF	0	non_DHS
EDC3	sgEDC3_3	ATGGCACTGACCCTCCTCGG	chr15:74932819	-	5.28663	exp	0.819405	methy	0	non_H3K9me3	8.18989	H3K36me3	0	non_H3K27ac	0	non_H3K4me3	0	non_H3K4me1	0	non_Pol II	0	non_CTCF	0	non_DHS
EDEM2	sgEDEM2_8	ATACACAGTGGAGAAGCGAG	chr20:33711714	-	5.64959	exp	0.862473	methy	0	non_H3K9me3	6.28206	H3K36me3	0	non_H3K27ac	0	non_H3K4me3	0	non_H3K4me1	0	non_Pol II	0	non_CTCF	0	non_DHS
EDF1	sgEDF1_2	TGACAGGGTGACCCTGGAGG	chr9:139757802	-	7.74783	exp	0	non_methy	0	non_H3K9me3	19.3528	H3K36me3	0	non_H3K27ac	0	non_H3K4me3	0	non_H3K4me1	0	non_Pol II	0	non_CTCF	26	DHS
EDNRA	sgEDNRA_5	TCAACATCTCACAAGTCATG	chr4:148457112	-	2.55435	exp	0	non_methy	0	non_H3K9me3	0	non_H3K36me3	0	non_H3K27ac	0	non_H3K4me3	0	non_H3K4me1	0	non_Pol II	0	non_CTCF	0	non_DHS
EDNRA	sgEDNRA_8	TGAACGGAACAAGCATCCAG	chr4:148463685	+	2.55435	exp	0.844095	methy	0	non_H3K9me3	0	non_H3K36me3	0	non_H3K27ac	0	non_H3K4me3	0	non_H3K4me1	0	non_Pol II	0	non_CTCF	0	non_DHS
EED	sgEED_3	GCAGGCATGTCTGTTCCCGC	chr11:85956302	-	4.83509	exp	0.051399	non_methy	0	non_H3K9me3	0	non_H3K36me3	16.8226	H3K27ac	56.7045	H3K4me3	0	non_H3K4me1	5.08637	Pol II	0	non_CTCF	0	non_DHS
EEF1A1	sgEEF1A1_8	TGCTCCAGTCAACGTTACAA	chr6:74228247	-	8.44333	exp	0.178039	non_methy	0	non_H3K9me3	16.4065	H3K36me3	0	non_H3K27ac	0	non_H3K4me3	0	non_H3K4me1	4.03536	Pol II	0	non_CTCF	0	non_DHS
EEF1D	sgEEF1D_8	TCACAGGCTTGACATCCAGC	chr8:144662672	+	2.14408	exp	0	non_methy	0	non_H3K9me3	7.67626	H3K36me3	0	non_H3K27ac	0	non_H3K4me3	0	non_H3K4me1	0	non_Pol II	0	non_CTCF	0	non_DHS
EFCAB14	sgEFCAB14_6	GCTGGACTCAGAGTCTGAGT	chr1:47183628	+	5.07999	exp	0	non_methy	0	non_H3K9me3	0	non_H3K36me3	0	non_H3K27ac	67.6503	H3K4me3	0	non_H3K4me1	0	non_Pol II	0	non_CTCF	0	non_DHS
EFCAB9	sgEFCAB9_7	TCAAGTCAGTCACATGATGA	chr5:171626409	-	0	non_exp	0	non_methy	0	non_H3K9me3	0	non_H3K36me3	0	non_H3K27ac	0	non_H3K4me3	0	non_H3K4me1	0	non_Pol II	0	non_CTCF	0	non_DHS
EFHB	sgEFHB_9	CAAGACCAGATCAAAAGAAG	chr3:19924044	-	0.38093	non_exp	0	non_methy	0	non_H3K9me3	0	non_H3K36me3	0	non_H3K27ac	0	non_H3K4me3	0	non_H3K4me1	0	non_Pol II	0	non_CTCF	0	non_DHS
EFHB	sgEFHB_6	TGGGCAAACTGGCATTGGGG	chr3:19974837	+	0.38093	non_exp	0	non_methy	0	non_H3K9me3	0	non_H3K36me3	0	non_H3K27ac	0	non_H3K4me3	0	non_H3K4me1	0	non_Pol II	0	non_CTCF	0	non_DHS
EFHD1	sgEFHD1_8	GCTCATTTTCCACAAGGCCG	chr2:233537024	+	5.31549	exp	0.834507	methy	0	non_H3K9me3	5.70586	H3K36me3	0	non_H3K27ac	0	non_H3K4me3	0	non_H3K4me1	0	non_Pol II	0	non_CTCF	0	non_DHS
EFHD2	sgEFHD2_4	CAGCAAGCTGAGCTTCCGGG	chr1:15752493	+	7.0504	exp	0.873256	methy	0	non_H3K9me3	0	non_H3K36me3	0	non_H3K27ac	0	non_H3K4me3	0	non_H3K4me1	0	non_Pol II	0	non_CTCF	0	non_DHS
EFNA4	sgEFNA4_10	ACACCTGGAGCCTCAAGCAC	chr1:155039876	-	2.37513	exp	0	non_methy	0	non_H3K9me3	0	non_H3K36me3	0	non_H3K27ac	0	non_H3K4me3	0	non_H3K4me1	0	non_Pol II	0	non_CTCF	0	non_DHS
EFNA4	sgEFNA4_5	GTTGAGGCCCAGCTCCACCA	chr1:155039226	-	2.37513	exp	0.834907	methy	0	non_H3K9me3	0	non_H3K36me3	0	non_H3K27ac	0	non_H3K4me3	0	non_H3K4me1	0	non_Pol II	0	non_CTCF	0	non_DHS
EFNB1	sgEFNB1_5	CTTGCCATCAGAGTCACCCA	chrX:68059908	-	5.43698	exp	0	non_methy	0	non_H3K9me3	11.1618	H3K36me3	0	non_H3K27ac	0	non_H3K4me3	0	non_H3K4me1	0	non_Pol II	0	non_CTCF	0	non_DHS
EFNB2	sgEFNB2_9	ATCCTCATGAAAGTTGGACA	chr13:107148098	-	5.06602	exp	0	non_methy	0	non_H3K9me3	9.41902	H3K36me3	0	non_H3K27ac	0	non_H3K4me3	0	non_H3K4me1	0	non_Pol II	0	non_CTCF	0	non_DHS
EFTUD2	sgEFTUD2_5	AGACCAGCCTGAGCAAGGGG	chr17:42942325	+	7.11683	exp	0	non_methy	0	non_H3K9me3	18.3931	H3K36me3	0	non_H3K27ac	0	non_H3K4me3	0	non_H3K4me1	0	non_Pol II	0	non_CTCF	0	non_DHS
EGLN1	sgEGLN1_6	GCAGCTACAAAATCAATGGC	chr1:231556753	-	5.62248	exp	0	non_methy	0	non_H3K9me3	0	non_H3K36me3	41.9937	H3K27ac	71.4314	H3K4me3	0	non_H3K4me1	4.11567	Pol II	0	non_CTCF	116	DHS
EHD1	sgEHD1_2	GAGAAGCAGCGGATCAGCAG	chr11:64641895	-	5.02215	exp	0.928332	methy	0	non_H3K9me3	7.17385	H3K36me3	0	non_H3K27ac	0	non_H3K4me3	0	non_H3K4me1	0	non_Pol II	0	non_CTCF	0	non_DHS
EHD4	sgEHD4_9	AGACTGAGGGCAGCACCCCA	chr15:42246036	-	5.19577	exp	0	non_methy	0	non_H3K9me3	0	non_H3K36me3	0	non_H3K27ac	0	non_H3K4me3	0	non_H3K4me1	0	non_Pol II	0	non_CTCF	0	non_DHS
EI24	sgEI24_10	CACCATTCCAAGCACAACAC	chr11:125446181	-	4.99578	exp	0	non_methy	0	non_H3K9me3	16.2158	H3K36me3	0	non_H3K27ac	0	non_H3K4me3	0	non_H3K4me1	0	non_Pol II	0	non_CTCF	0	non_DHS
EI24	sgEI24_6	GAGAGGAGCAGCGTCGAAGA	chr11:125445226	+	4.99578	exp	0.908603	methy	0	non_H3K9me3	16.2158	H3K36me3	0	non_H3K27ac	0	non_H3K4me3	0	non_H3K4me1	0	non_Pol II	0	non_CTCF	0	non_DHS
EI24	sgEI24_3	GTATAGAGCGGAAGCAAGAG	chr11:125445283	+	4.99578	exp	0.906228	methy	0	non_H3K9me3	16.2158	H3K36me3	0	non_H3K27ac	0	non_H3K4me3	0	non_H3K4me1	0	non_Pol II	0	non_CTCF	0	non_DHS
EID3	sgEID3_8	CACGCCATCAAAGAGGACGT	chr12:104697933	-	3.97722	exp	0.92842	methy	0	non_H3K9me3	6.11473	H3K36me3	0	non_H3K27ac	0	non_H3K4me3	0	non_H3K4me1	0	non_Pol II	0	non_CTCF	0	non_DHS
EIF1	sgEIF1_6	GAATTCAACAGAGAAACGGC	chr17:39846099	+	9.12744	exp	0.0358293	non_methy	0	non_H3K9me3	29.3605	H3K36me3	7.66952	H3K27ac	70.972	H3K4me3	0	non_H3K4me1	5.61267	Pol II	4.22271	CTCF	0	non_DHS
EIF1AD	sgEIF1AD_8	AAGAACATCTGGATCAAGAG	chr11:65767526	-	5.86351	exp	0	non_methy	0	non_H3K9me3	17.4357	H3K36me3	0	non_H3K27ac	0	non_H3K4me3	0	non_H3K4me1	0	non_Pol II	0	non_CTCF	0	non_DHS
EIF2AK1	sgEIF2AK1_5	GGATAGTCGAGAGAAACAAG	chr7:6078222	-	7.42813	exp	0.948927	methy	0	non_H3K9me3	11.8589	H3K36me3	0	non_H3K27ac	0	non_H3K4me3	0	non_H3K4me1	0	non_Pol II	0	non_CTCF	0	non_DHS
EIF2AK2	sgEIF2AK2_6	GTACTACTCCCTGCTTCTGA	chr2:37374877	+	4.60392	exp	0	non_methy	0	non_H3K9me3	5.77014	H3K36me3	0	non_H3K27ac	0	non_H3K4me3	0	non_H3K4me1	0	non_Pol II	0	non_CTCF	0	non_DHS
EIF2B3	sgEIF2B3_8	TTGTTCCCAACTGGAAGCAG	chr1:45446743	+	6.41382	exp	0	non_methy	0	non_H3K9me3	10.3631	H3K36me3	0	non_H3K27ac	0	non_H3K4me3	0	non_H3K4me1	0	non_Pol II	0	non_CTCF	0	non_DHS
EIF2B4	sgEIF2B4_8	CCAGTGTGGGCAGTTCCAAG	chr2:27590336	-	4.80374	exp	0	non_methy	0	non_H3K9me3	15.0304	H3K36me3	0	non_H3K27ac	0	non_H3K4me3	0	non_H3K4me1	0	non_Pol II	0	non_CTCF	0	non_DHS
EIF2B4	sgEIF2B4_2	TGAGCGTCGAGCCAAGCAGG	chr2:27591966	-	5.66458	exp	0.843608	methy	0	non_H3K9me3	15.0304	H3K36me3	0	non_H3K27ac	0	non_H3K4me3	0	non_H3K4me1	4.2505	Pol II	0	non_CTCF	0	non_DHS
EIF2D	sgEIF2D_5	CTGTGGACTGGAAACACCCG	chr1:206773089	-	6.07822	exp	0.811738	methy	0	non_H3K9me3	12.9045	H3K36me3	0	non_H3K27ac	0	non_H3K4me3	0	non_H3K4me1	0	non_Pol II	0	non_CTCF	0	non_DHS
EIF2S2	sgEIF2S2_2	GCCAGAGCCAACTGAGGACA	chr20:32693213	-	7.02262	exp	0	non_methy	0	non_H3K9me3	14.4197	H3K36me3	0	non_H3K27ac	0	non_H3K4me3	0	non_H3K4me1	0	non_Pol II	0	non_CTCF	0	non_DHS
EIF3A	sgEIF3A_7	TCATCATCCATGCCACGCCG	chr10:120802138	+	8.45756	exp	0.893149	methy	0	non_H3K9me3	17.4734	H3K36me3	0	non_H3K27ac	0	non_H3K4me3	0	non_H3K4me1	0	non_Pol II	0	non_CTCF	0	non_DHS
EIF3B	sgEIF3B_8	GAAGTACCGGAAAATGGCCC	chr7:2418810	+	7.73356	exp	0.916074	methy	0	non_H3K9me3	10.2904	H3K36me3	0	non_H3K27ac	0	non_H3K4me3	0	non_H3K4me1	0	non_Pol II	0	non_CTCF	0	non_DHS
EIF3C	sgEIF3C_5	AGAAGGGAAACAAACCGCGC	chr16:28726714	+	1.32743	non_exp	0	non_methy	0	non_H3K9me3	0	non_H3K36me3	0	non_H3K27ac	0	non_H3K4me3	0	non_H3K4me1	0	non_Pol II	0	non_CTCF	0	non_DHS
EIF3G	sgEIF3G_7	GAGTACAAGATAGATGAGGA	chr19:10229560	-	7.92629	exp	0	non_methy	0	non_H3K9me3	18.6556	H3K36me3	0	non_H3K27ac	65.7169	H3K4me3	0	non_H3K4me1	4.41791	Pol II	0	non_CTCF	0	non_DHS
EIF3I	sgEIF3I_7	ACAGAAGCCGATCCTACTGC	chr1:32688135	+	10.2427	exp	0.0407147	non_methy	0	non_H3K9me3	0	non_H3K36me3	6.96191	H3K27ac	58.2182	H3K4me3	0	non_H3K4me1	0	non_Pol II	0	non_CTCF	0	non_DHS
EIF3J	sgEIF3J_4	GAGGAAGCAGAAGTAAAACC	chr15:44843107	+	7.28907	exp	0	non_methy	0	non_H3K9me3	6.63061	H3K36me3	0	non_H3K27ac	0	non_H3K4me3	0	non_H3K4me1	0	non_Pol II	0	non_CTCF	0	non_DHS
EIF3K	sgEIF3K_6	CAGACAGCCAGCTAAAGGTG	chr19:39125630	+	8.33428	exp	0	non_methy	0	non_H3K9me3	8.6785	H3K36me3	0	non_H3K27ac	0	non_H3K4me3	0	non_H3K4me1	0	non_Pol II	5.04582	CTCF	0	non_DHS
EIF3L	sgEIF3L_8	GAACATCGAACTGAACAAGA	chr22:38270510	+	7.94388	exp	0.85547	methy	0	non_H3K9me3	16.4087	H3K36me3	5.11094	H3K27ac	0	non_H3K4me3	0	non_H3K4me1	0	non_Pol II	0	non_CTCF	0	non_DHS
EIF3M	sgEIF3M_7	TGCTGCTTCAAAAGTCATGG	chr11:32615415	+	6.97765	exp	0	non_methy	0	non_H3K9me3	13.197	H3K36me3	0	non_H3K27ac	0	non_H3K4me3	0	non_H3K4me1	0	non_Pol II	0	non_CTCF	0	non_DHS
EIF4A1	sgEIF4A1_10	CTGCACCTCAGCACGCACGT	chr17:7479912	-	1.34139	non_exp	0.815078	methy	0	non_H3K9me3	34.0018	H3K36me3	3.89856	H3K27ac	0	non_H3K4me3	0	non_H3K4me1	3.41141	Pol II	0	non_CTCF	0	non_DHS
EIF4E2	sgEIF4E2_3	CCAAGAACTCACAGAGGCAA	chr2:233422721	-	5.49501	exp	0	non_methy	0	non_H3K9me3	18.8577	H3K36me3	0	non_H3K27ac	0	non_H3K4me3	0	non_H3K4me1	0	non_Pol II	0	non_CTCF	0	non_DHS
EIF4E3	sgEIF4E3_4	GTTGCTGTTAGCAACCATCG	chr3:71743056	-	3.42647	exp	0.787539	methy	0	non_H3K9me3	0	non_H3K36me3	0	non_H3K27ac	0	non_H3K4me3	0	non_H3K4me1	0	non_Pol II	0	non_CTCF	0	non_DHS
EIF4EBP1	sgEIF4EBP1_6	TAGCCCAGAAGATAAGCGGG	chr8:37914753	+	9.28705	exp	0.899344	methy	0	non_H3K9me3	0	non_H3K36me3	0	non_H3K27ac	0	non_H3K4me3	0	non_H3K4me1	0	non_Pol II	0	non_CTCF	0	non_DHS
EIF4EBP2	sgEIF4EBP2_8	CACGACAGGAAACATGCAGT	chr10:72179834	+	6.64857	exp	0.894341	methy	0	non_H3K9me3	6.68524	H3K36me3	0	non_H3K27ac	0	non_H3K4me3	0	non_H3K4me1	0	non_Pol II	0	non_CTCF	0	non_DHS
EIF4EBP3	sgEIF4EBP3_7	GCAAGAACTCACCCATTGCC	chr5:139928530	+	2.18441	exp	0	non_methy	0	non_H3K9me3	14.6473	H3K36me3	3.12732	H3K27ac	0	non_H3K4me3	0	non_H3K4me1	0	non_Pol II	0	non_CTCF	0	non_DHS
EIF4ENIF1	sgEIF4ENIF1_2	GGAAAGTCTGAAGAAAGAGT	chr22:31864200	-	6.53409	exp	0	non_methy	0	non_H3K9me3	15.6162	H3K36me3	0	non_H3K27ac	0	non_H3K4me3	0	non_H3K4me1	0	non_Pol II	0	non_CTCF	29	DHS
EIF4G1	sgEIF4G1_4	TGAAGATCTGGAACCAGAGG	chr3:184039473	+	7.32114	exp	0	non_methy	0	non_H3K9me3	28.7636	H3K36me3	0	non_H3K27ac	0	non_H3K4me3	0	non_H3K4me1	0	non_Pol II	0	non_CTCF	0	non_DHS
EIF4G3	sgEIF4G3_9	GGAAGGACTGCTGTTCGGGA	chr1:21307661	+	6.69456	exp	0.939073	methy	0	non_H3K9me3	5.67542	H3K36me3	0	non_H3K27ac	0	non_H3K4me3	0	non_H3K4me1	0	non_Pol II	0	non_CTCF	0	non_DHS
EIF4H	sgEIF4H_5	CATGAGCCCGTACCTTCTGT	chr7:73609202	-	8.20487	exp	0.911687	methy	0	non_H3K9me3	15.8672	H3K36me3	0	non_H3K27ac	0	non_H3K4me3	0	non_H3K4me1	0	non_Pol II	0	non_CTCF	0	non_DHS
EIF5	sgEIF5_2	TCATAAACAGGAAGAAGAGG	chr14:103805062	+	7.52569	exp	0	non_methy	0	non_H3K9me3	26.3053	H3K36me3	0	non_H3K27ac	0	non_H3K4me3	0	non_H3K4me1	0	non_Pol II	0	non_CTCF	0	non_DHS
EIF5B	sgEIF5B_4	CTTATGACAAAGCAAAACGG	chr2:99993071	+	7.50274	exp	0.934733	methy	0	non_H3K9me3	7.10188	H3K36me3	0	non_H3K27ac	0	non_H3K4me3	0	non_H3K4me1	0	non_Pol II	0	non_CTCF	0	non_DHS
EIF6	sgEIF6_8	CAGCACAGAGCTGTCAGTGG	chr20:33867445	-	3.88255	exp	0	non_methy	0	non_H3K9me3	15.1701	H3K36me3	0	non_H3K27ac	0	non_H3K4me3	0	non_H3K4me1	0	non_Pol II	0	non_CTCF	0	non_DHS
ELAC2	sgELAC2_4	AAAGCAGCACCAGGATCTGG	chr17:12908372	+	7.00737	exp	0	non_methy	0	non_H3K9me3	19.9165	H3K36me3	0	non_H3K27ac	0	non_H3K4me3	0	non_H3K4me1	0	non_Pol II	0	non_CTCF	0	non_DHS
ELAVL1	sgELAVL1_8	GAGCCCGCTGATGTACAAGT	chr19:8038700	+	6.67797	exp	0.908129	methy	0	non_H3K9me3	15.4802	H3K36me3	0	non_H3K27ac	0	non_H3K4me3	0	non_H3K4me1	0	non_Pol II	0	non_CTCF	0	non_DHS
ELF5	sgELF5_8	TCTGCGATCCCCTGATGTCG	chr11:34527231	-	0	non_exp	0.684431	non_methy	0	non_H3K9me3	0	non_H3K36me3	0	non_H3K27ac	0	non_H3K4me3	0	non_H3K4me1	0	non_Pol II	0	non_CTCF	0	non_DHS
ELK1	sgELK1_5	GAATTACGACAAGCTCAGCC	chrX:47500657	-	6.58055	exp	0.708187	non_methy	0	non_H3K9me3	10.3593	H3K36me3	0	non_H3K27ac	0	non_H3K4me3	0	non_H3K4me1	0	non_Pol II	0	non_CTCF	0	non_DHS
ELMO1	sgELMO1_5	AGGTGCCCTTAAACAAAACA	chr7:36910000	-	1.30789	non_exp	0	non_methy	0	non_H3K9me3	0	non_H3K36me3	0	non_H3K27ac	0	non_H3K4me3	0	non_H3K4me1	0	non_Pol II	0	non_CTCF	0	non_DHS
ELOF1	sgELOF1_8	GTTTCCAAGGATACACGTTA	chr19:11664812	+	6.3269	exp	0.885708	methy	0	non_H3K9me3	10.9875	H3K36me3	0	non_H3K27ac	0	non_H3K4me3	0	non_H3K4me1	0	non_Pol II	0	non_CTCF	0	non_DHS
ELOVL2	sgELOVL2_2	TCAAGATCTTACCAGCGCAG	chr6:11000337	-	4.97572	exp	0.894361	methy	0	non_H3K9me3	0	non_H3K36me3	3.8543	H3K27ac	0	non_H3K4me3	0	non_H3K4me1	0	non_Pol II	0	non_CTCF	0	non_DHS
ELOVL3	sgELOVL3_10	AACTACATGAAGGAACGCAA	chr10:103987438	+	0	non_exp	0.684719	non_methy	0	non_H3K9me3	0	non_H3K36me3	0	non_H3K27ac	0	non_H3K4me3	0	non_H3K4me1	0	non_Pol II	0	non_CTCF	0	non_DHS
ELOVL3	sgELOVL3_7	GATGAAGTTGATGAAGCACA	chr10:103988245	-	0	non_exp	0.308454	non_methy	0	non_H3K9me3	0	non_H3K36me3	0	non_H3K27ac	0	non_H3K4me3	0	non_H3K4me1	0	non_Pol II	0	non_CTCF	0	non_DHS
ELOVL5	sgELOVL5_6	ACAATCATCCAGACCAGCTG	chr6:53135491	-	7.16459	exp	0	non_methy	0	non_H3K9me3	5.05275	H3K36me3	0	non_H3K27ac	0	non_H3K4me3	0	non_H3K4me1	0	non_Pol II	0	non_CTCF	0	non_DHS
ELOVL6	sgELOVL6_5	GTTTTCCTGCATCCATTGGA	chr4:111119405	+	5.1263	exp	0	non_methy	0	non_H3K9me3	0	non_H3K36me3	17.5477	H3K27ac	39.951	H3K4me3	0	non_H3K4me1	4.73495	Pol II	0	non_CTCF	0	non_DHS
ELP3	sgELP3_8	CGGTACACTCGAGTCCATGG	chr8:27995380	-	4.80701	exp	0.867622	methy	0	non_H3K9me3	4.37776	H3K36me3	0	non_H3K27ac	0	non_H3K4me3	0	non_H3K4me1	0	non_Pol II	0	non_CTCF	0	non_DHS
ELP6	sgELP6_1	TGAGGGACTCAAGTCTGCAG	chr3:47545872	-	6.83899	exp	0	non_methy	0	non_H3K9me3	10.1443	H3K36me3	0	non_H3K27ac	0	non_H3K4me3	0	non_H3K4me1	0	non_Pol II	0	non_CTCF	0	non_DHS
EMC3	sgEMC3_6	TATTTCAACAACCCAGAGGA	chr3:10018694	-	5.98992	exp	0	non_methy	0	non_H3K9me3	0	non_H3K36me3	0	non_H3K27ac	0	non_H3K4me3	0	non_H3K4me1	0	non_Pol II	0	non_CTCF	0	non_DHS
EMC4	sgEMC4_5	ACTGTTACCTACACATGCAT	chr15:34520739	+	5.9811	exp	0	non_methy	0	non_H3K9me3	9.07047	H3K36me3	0	non_H3K27ac	0	non_H3K4me3	0	non_H3K4me1	0	non_Pol II	0	non_CTCF	0	non_DHS
EMC6	sgEMC6_6	CGGAGACCTCTCTTTACAGG	chr17:3572681	+	2.26318	exp	0.0520555	non_methy	0	non_H3K9me3	0	non_H3K36me3	23.2657	H3K27ac	64.3606	H3K4me3	0	non_H3K4me1	6.05527	Pol II	0	non_CTCF	0	non_DHS
EMCN	sgEMCN_9	ACGCTCTCTTTATCAGACTG	chr4:101337093	+	0	non_exp	0.659669	non_methy	0	non_H3K9me3	0	non_H3K36me3	0	non_H3K27ac	0	non_H3K4me3	0	non_H3K4me1	0	non_Pol II	0	non_CTCF	0	non_DHS
EMCN	sgEMCN_2	ATTTGCAGCAGTAACAGCAC	chr4:101439010	-	0	non_exp	0	non_methy	0	non_H3K9me3	0	non_H3K36me3	0	non_H3K27ac	0	non_H3K4me3	0	non_H3K4me1	0	non_Pol II	0	non_CTCF	0	non_DHS
EMD	sgEMD_7	GTATGATCTTCCCAAGAAAG	chrX:153608333	+	8.27996	exp	0	non_methy	0	non_H3K9me3	0	non_H3K36me3	24.3499	H3K27ac	43.9398	H3K4me3	0	non_H3K4me1	0	non_Pol II	0	non_CTCF	0	non_DHS
EMG1	sgEMG1_1	AAGCCTCGTGAACGAAGCGG	chr12:7080111	+	2.9355	exp	0.0374645	non_methy	0	non_H3K9me3	0	non_H3K36me3	11.9031	H3K27ac	41.8449	H3K4me3	0	non_H3K4me1	0	non_Pol II	0	non_CTCF	0	non_DHS
EMG1	sgEMG1_8	GGCCAGTCTGGAGACAGTCA	chr12:7080232	+	2.9355	exp	0	non_methy	0	non_H3K9me3	0	non_H3K36me3	11.9031	H3K27ac	41.8449	H3K4me3	0	non_H3K4me1	0	non_Pol II	0	non_CTCF	0	non_DHS
EMG1	sgEMG1_2	GGGGCAGGAAACAAGATCGG	chr12:7080183	+	2.9355	exp	0.029038	non_methy	0	non_H3K9me3	0	non_H3K36me3	11.9031	H3K27ac	41.8449	H3K4me3	0	non_H3K4me1	0	non_Pol II	0	non_CTCF	0	non_DHS
EMILIN2	sgEMILIN2_6	GGGTGAGCAAGAAAGGACAG	chr18:2892063	+	3.83413	exp	0	non_methy	0	non_H3K9me3	0	non_H3K36me3	0	non_H3K27ac	0	non_H3K4me3	0	non_H3K4me1	0	non_Pol II	0	non_CTCF	0	non_DHS
EML4	sgEML4_7	GAACTCAATGGAACACAGGC	chr2:42530544	+	6.01917	exp	0	non_methy	0	non_H3K9me3	9.679	H3K36me3	0	non_H3K27ac	0	non_H3K4me3	0	non_H3K4me1	0	non_Pol II	0	non_CTCF	0	non_DHS
ENAH	sgENAH_10	GAGCGCAGAATATCAAGTGC	chr1:225706902	-	6.55943	exp	0.901902	methy	0	non_H3K9me3	4.01115	H3K36me3	0	non_H3K27ac	0	non_H3K4me3	0	non_H3K4me1	0	non_Pol II	0	non_CTCF	0	non_DHS
ENC1	sgENC1_9	GCGCATGAGCTGCCATGCTG	chr5:73930711	-	2.75709	exp	0.964024	methy	0	non_H3K9me3	6.60001	H3K36me3	0	non_H3K27ac	0	non_H3K4me3	0	non_H3K4me1	0	non_Pol II	0	non_CTCF	0	non_DHS
ENDOU	sgENDOU_8	TCGGCACCCACCTCCTGCCA	chr12:48111411	-	0.468154	non_exp	0.0507552	non_methy	0	non_H3K9me3	0	non_H3K36me3	0	non_H3K27ac	0	non_H3K4me3	0	non_H3K4me1	0	non_Pol II	0	non_CTCF	0	non_DHS
ENGASE	sgENGASE_9	GCCACATTTCCAACCTCCGG	chr17:77080008	-	5.45265	exp	0.899229	methy	0	non_H3K9me3	12.8743	H3K36me3	0	non_H3K27ac	0	non_H3K4me3	0	non_H3K4me1	0	non_Pol II	0	non_CTCF	34	DHS
ENKD1	sgENKD1_7	GCGCTCACCCAAGTACGACA	chr16:67698931	-	4.91291	exp	0.933809	methy	0	non_H3K9me3	7.01098	H3K36me3	0	non_H3K27ac	0	non_H3K4me3	0	non_H3K4me1	3.22824	Pol II	0	non_CTCF	0	non_DHS
ENO4	sgENO4_5	AAGACGTACTAGATGGACTG	chr10:118615189	+	0.758411	non_exp	0.907845	methy	0	non_H3K9me3	0	non_H3K36me3	0	non_H3K27ac	0	non_H3K4me3	0	non_H3K4me1	0	non_Pol II	0	non_CTCF	0	non_DHS
ENO4	sgENO4_2	GCTGTTGACCCACTGCACGG	chr10:118616109	-	0.758411	non_exp	0.669001	non_methy	0	non_H3K9me3	0	non_H3K36me3	0	non_H3K27ac	0	non_H3K4me3	0	non_H3K4me1	0	non_Pol II	0	non_CTCF	0	non_DHS
ENO4	sgENO4_10	GGAGGCAGAGAGGGCCAGCG	chr10:118616077	+	0.758411	non_exp	0.686511	non_methy	0	non_H3K9me3	0	non_H3K36me3	0	non_H3K27ac	0	non_H3K4me3	0	non_H3K4me1	0	non_Pol II	0	non_CTCF	0	non_DHS
ENOX2	sgENOX2_8	AGGCATCGAGCTGCCAACGG	chrX:129771319	+	5.14354	exp	0.877687	methy	0	non_H3K9me3	0	non_H3K36me3	0	non_H3K27ac	0	non_H3K4me3	0	non_H3K4me1	0	non_Pol II	0	non_CTCF	0	non_DHS
ENPEP	sgENPEP_10	GCTGAAATTACTCTCTGCCA	chr4:111469405	-	0.762523	non_exp	0	non_methy	0	non_H3K9me3	0	non_H3K36me3	0	non_H3K27ac	0	non_H3K4me3	0	non_H3K4me1	0	non_Pol II	0	non_CTCF	0	non_DHS
ENPP5	sgENPP5_4	GAAATGACAGGCCCCATGAG	chr6:46135374	+	2.45872	exp	0	non_methy	0	non_H3K9me3	5.58495	H3K36me3	0	non_H3K27ac	0	non_H3K4me3	0	non_H3K4me1	0	non_Pol II	0	non_CTCF	0	non_DHS
ENSA	sgENSA_3	GGGGCAGATCCTGTGGGGTG	chr1:150598155	+	7.6617	exp	0	non_methy	0	non_H3K9me3	13.3591	H3K36me3	0	non_H3K27ac	0	non_H3K4me3	0	non_H3K4me1	0	non_Pol II	0	non_CTCF	0	non_DHS
ENTPD3	sgENTPD3_8	GGCTGAGAAGCAGTAAGAGC	chr3:40465357	-	1.24776	non_exp	0	non_methy	0	non_H3K9me3	0	non_H3K36me3	0	non_H3K27ac	0	non_H3K4me3	0	non_H3K4me1	0	non_Pol II	0	non_CTCF	0	non_DHS
ENTPD4	sgENTPD4_3	GTACTTACTTAAGCCTGTGG	chr8:23292897	+	4.68016	exp	0	non_methy	0	non_H3K9me3	13.2531	H3K36me3	0	non_H3K27ac	0	non_H3K4me3	0	non_H3K4me1	0	non_Pol II	0	non_CTCF	0	non_DHS
EP300	sgEP300_8	GTACGACTAGGTACAGGCGA	chr22:41545882	-	5.52245	exp	0.922232	methy	0	non_H3K9me3	16.9104	H3K36me3	0	non_H3K27ac	0	non_H3K4me3	0	non_H3K4me1	0	non_Pol II	0	non_CTCF	0	non_DHS
EP400	sgEP400_7	TAAGAGGCCTCGCCTTGAAG	chr12:132466041	+	4.72592	exp	0.927495	methy	0	non_H3K9me3	9.41902	H3K36me3	0	non_H3K27ac	0	non_H3K4me3	0	non_H3K4me1	0	non_Pol II	0	non_CTCF	0	non_DHS
EPB41	sgEPB41_5	GCGTCCCGGAGCCTCGATGG	chr1:29365917	+	6.83577	exp	0.935964	methy	0	non_H3K9me3	6.77119	H3K36me3	0	non_H3K27ac	0	non_H3K4me3	0	non_H3K4me1	0	non_Pol II	0	non_CTCF	0	non_DHS
EPB41L2	sgEPB41L2_8	GAATCAGTCTTCCGATCCAG	chr6:131277502	-	6.19983	exp	0.585955	non_methy	0	non_H3K9me3	0	non_H3K36me3	14.3662	H3K27ac	0	non_H3K4me3	6.97151	H3K4me1	0	non_Pol II	0	non_CTCF	0	non_DHS
EPB41L3	sgEPB41L3_4	GTAGGAGCCCAGCAAGGCCA	chr18:5434033	+	4.50737	exp	0	non_methy	0	non_H3K9me3	5.74685	H3K36me3	0	non_H3K27ac	0	non_H3K4me3	0	non_H3K4me1	0	non_Pol II	0	non_CTCF	0	non_DHS
EPHA7	sgEPHA7_10	AAGTGTACTACAAGAAGTGC	chr6:94120436	-	4.26787	exp	0	non_methy	0	non_H3K9me3	12.0423	H3K36me3	0	non_H3K27ac	0	non_H3K4me3	0	non_H3K4me1	0	non_Pol II	0	non_CTCF	0	non_DHS
EPHB1	sgEPHB1_7	TGAGATCCGGTACTATGAGA	chr3:134873097	+	1.98678	exp	0.511273	non_methy	0	non_H3K9me3	0	non_H3K36me3	0	non_H3K27ac	0	non_H3K4me3	0	non_H3K4me1	0	non_Pol II	0	non_CTCF	0	non_DHS
EPHB3	sgEPHB3_3	GCTACACCGAGAGGCAGCGG	chr3:184297559	+	3.75586	exp	0.864631	methy	0	non_H3K9me3	10.9875	H3K36me3	0	non_H3K27ac	0	non_H3K4me3	0	non_H3K4me1	0	non_Pol II	0	non_CTCF	0	non_DHS
EPHX1	sgEPHX1_7	ACTGCCAGGGTTCAACTCGG	chr1:226026910	+	6.59404	exp	0.818168	methy	0	non_H3K9me3	7.53773	H3K36me3	0	non_H3K27ac	0	non_H3K4me3	0	non_H3K4me1	0	non_Pol II	0	non_CTCF	0	non_DHS
EPPK1	sgEPPK1_9	TCACCGCCCCGCCCATGGAG	chr8:144946695	+	1.72031	exp	0.900263	methy	0	non_H3K9me3	22.1578	H3K36me3	0	non_H3K27ac	0	non_H3K4me3	0	non_H3K4me1	0	non_Pol II	0	non_CTCF	0	non_DHS
EPS15L1	sgEPS15L1_8	GCTGCATGAAAGCCGCCAGG	chr19:16513257	-	4.92264	exp	0.884062	methy	0	non_H3K9me3	12.2228	H3K36me3	0	non_H3K27ac	0	non_H3K4me3	0	non_H3K4me1	0	non_Pol II	0	non_CTCF	0	non_DHS
ERBB2	sgERBB2_7	CAGCAGAGGATGGAACACAG	chr17:37868247	+	5.11912	exp	0	non_methy	0	non_H3K9me3	11.5103	H3K36me3	0	non_H3K27ac	0	non_H3K4me3	0	non_H3K4me1	0	non_Pol II	0	non_CTCF	0	non_DHS
ERBB2IP	sgERBB2IP_9	GCTGAGGAGGAAAACTGGCA	chr5:65350152	-	5.21422	exp	0	non_methy	0	non_H3K9me3	6.25874	H3K36me3	0	non_H3K27ac	0	non_H3K4me3	0	non_H3K4me1	0	non_Pol II	0	non_CTCF	0	non_DHS
ERCC3	sgERCC3_7	GGAAAGCCCAGTTCAAGATG	chr2:128044481	-	5.96986	exp	0	non_methy	0	non_H3K9me3	26.5553	H3K36me3	0	non_H3K27ac	0	non_H3K4me3	0	non_H3K4me1	0	non_Pol II	0	non_CTCF	0	non_DHS
ERF	sgERF_2	GCTGGATCTGCCTTGAGCCA	chr19:42754655	+	3.23686	exp	0	non_methy	0	non_H3K9me3	5.06213	H3K36me3	9.37006	H3K27ac	0	non_H3K4me3	0	non_H3K4me1	0	non_Pol II	0	non_CTCF	0	non_DHS
ERG	sgERG_2	GAACTACGGCAGCTACATGG	chr21:39795395	-	0	non_exp	0.197458	non_methy	0	non_H3K9me3	0	non_H3K36me3	0	non_H3K27ac	0	non_H3K4me3	0	non_H3K4me1	0	non_Pol II	0	non_CTCF	0	non_DHS
ERG	sgERG_8	TGTGCGGCAGTGGCTGGAGT	chr21:39775587	-	0	non_exp	0.269249	non_methy	0	non_H3K9me3	0	non_H3K36me3	0	non_H3K27ac	0	non_H3K4me3	0	non_H3K4me1	0	non_Pol II	0	non_CTCF	0	non_DHS
ERGIC1	sgERGIC1_2	TACGCAGCCAACGTACACCG	chr5:172315735	+	5.3393	exp	0.929559	methy	0	non_H3K9me3	7.01098	H3K36me3	0	non_H3K27ac	0	non_H3K4me3	0	non_H3K4me1	0	non_Pol II	0	non_CTCF	0	non_DHS
ERH	sgERH_3	GCAGTCTCACACCATTTTGC	chr14:69861614	-	9.15742	exp	0	non_methy	0	non_H3K9me3	18.6805	H3K36me3	0	non_H3K27ac	0	non_H3K4me3	0	non_H3K4me1	0	non_Pol II	0	non_CTCF	0	non_DHS
ERI3	sgERI3_8	GATGCCAAGACCGGCAGCTG	chr1:44818538	+	7.05656	exp	0.810303	methy	0	non_H3K9me3	3.96358	H3K36me3	0	non_H3K27ac	0	non_H3K4me3	0	non_H3K4me1	0	non_Pol II	0	non_CTCF	0	non_DHS
ERLIN2	sgERLIN2_1	GGAGCATGAGATGGAAACCA	chr8:37597916	-	4.95079	exp	0	non_methy	0	non_H3K9me3	5.27782	H3K36me3	0	non_H3K27ac	0	non_H3K4me3	0	non_H3K4me1	0	non_Pol II	0	non_CTCF	0	non_DHS
ERVFRD-1	sgERVFRD-1_6	AACCAGCAGGAGCAGGCCCA	chr6:11105523	+	2.79277	exp	0	non_methy	0	non_H3K9me3	0	non_H3K36me3	0	non_H3K27ac	0	non_H3K4me3	0	non_H3K4me1	0	non_Pol II	0	non_CTCF	0	non_DHS
ESM1	sgESM1_6	GTGTGCAGGCACGAGGAGCG	chr5:54281301	+	0	non_exp	0.0539191	non_methy	0	non_H3K9me3	0	non_H3K36me3	0	non_H3K27ac	8.62411	H3K4me3	0	non_H3K4me1	0	non_Pol II	0	non_CTCF	112	DHS
ESPL1	sgESPL1_1	GAAGCCAGGCACTTATCCCG	chr12:53666605	+	6.51137	exp	0.90392	methy	0	non_H3K9me3	9.76758	H3K36me3	0	non_H3K27ac	0	non_H3K4me3	0	non_H3K4me1	3.3442	Pol II	0	non_CTCF	0	non_DHS
ESPNL	sgESPNL_10	GAAGAGGAGGCCCAGGGCCA	chr2:239033993	+	3.40805	exp	0	non_methy	0	non_H3K9me3	0	non_H3K36me3	0	non_H3K27ac	0	non_H3K4me3	0	non_H3K4me1	0	non_Pol II	0	non_CTCF	0	non_DHS
ESRRA	sgESRRA_9	AGACTCACCTGAATTGGCAA	chr11:64082731	-	5.65822	exp	0	non_methy	0	non_H3K9me3	10.6389	H3K36me3	0	non_H3K27ac	0	non_H3K4me3	0	non_H3K4me1	0	non_Pol II	0	non_CTCF	16	DHS
ESRRB	sgESRRB_2	GCCGTCAGAAATACAAGCGA	chr14:76948386	+	2.23914	exp	0.936853	methy	0	non_H3K9me3	0	non_H3K36me3	0	non_H3K27ac	0	non_H3K4me3	0	non_H3K4me1	0	non_Pol II	0	non_CTCF	0	non_DHS
ESYT1	sgESYT1_1	GGAGGACCTCACAGAAGAAG	chr12:56536884	+	6.81206	exp	0	non_methy	0	non_H3K9me3	13.6886	H3K36me3	0	non_H3K27ac	0	non_H3K4me3	0	non_H3K4me1	0	non_Pol II	0	non_CTCF	0	non_DHS
ESYT2	sgESYT2_1	GTACAAGATCAGCAATGCAG	chr7:158552201	+	6.21652	exp	0	non_methy	0	non_H3K9me3	14.2338	H3K36me3	0	non_H3K27ac	0	non_H3K4me3	0	non_H3K4me1	0	non_Pol II	0	non_CTCF	0	non_DHS
ETFDH	sgETFDH_7	GGAGCCAGAGCTCTCAATGA	chr4:159620250	+	5.41663	exp	0	non_methy	0	non_H3K9me3	0	non_H3K36me3	0	non_H3K27ac	0	non_H3K4me3	0	non_H3K4me1	0	non_Pol II	0	non_CTCF	0	non_DHS
ETV4	sgETV4_4	GACATCAAGCAGGAAGGGGT	chr17:41607023	-	3.29288	exp	0	non_methy	0	non_H3K9me3	0	non_H3K36me3	0	non_H3K27ac	0	non_H3K4me3	0	non_H3K4me1	0	non_Pol II	0	non_CTCF	23	DHS
ETV5	sgETV5_8	GGAGCCTACCATGTATCGAG	chr3:185775001	-	0.285268	non_exp	0.899523	methy	0	non_H3K9me3	0	non_H3K36me3	0	non_H3K27ac	0	non_H3K4me3	0	non_H3K4me1	0	non_Pol II	0	non_CTCF	0	non_DHS
EVL	sgEVL_2	GTAGACCATCACGGAAGCCC	chr14:100551047	-	4.38375	exp	0.851419	methy	0	non_H3K9me3	3.42595	H3K36me3	0	non_H3K27ac	0	non_H3K4me3	0	non_H3K4me1	0	non_Pol II	0	non_CTCF	0	non_DHS
EVPL	sgEVPL_3	AGAGCTGCTGCAACAGCTGG	chr17:74015611	-	0.219956	non_exp	0	non_methy	0	non_H3K9me3	0	non_H3K36me3	0	non_H3K27ac	0	non_H3K4me3	0	non_H3K4me1	0	non_Pol II	0	non_CTCF	0	non_DHS
EWSR1	sgEWSR1_5	AGGCAGGCCTTACCAGTGGG	chr22:29669847	-	7.93981	exp	0	non_methy	0	non_H3K9me3	23.9475	H3K36me3	0	non_H3K27ac	0	non_H3K4me3	0	non_H3K4me1	0	non_Pol II	0	non_CTCF	0	non_DHS
EXOC2	sgEXOC2_3	GGAGATACAAAACTCCCCAC	chr6:572622	-	6.12432	exp	0	non_methy	0	non_H3K9me3	0	non_H3K36me3	0	non_H3K27ac	0	non_H3K4me3	0	non_H3K4me1	0	non_Pol II	0	non_CTCF	0	non_DHS
EXOC3	sgEXOC3_5	GAGGAACGTGGAGCTGGCCC	chr5:457016	+	4.65946	exp	0.890971	methy	0	non_H3K9me3	4.72701	H3K36me3	0	non_H3K27ac	0	non_H3K4me3	0	non_H3K4me1	0	non_Pol II	0	non_CTCF	0	non_DHS
EXOC3L2	sgEXOC3L2_6	GCCGCAGTTGACCAGGGCGA	chr19:45730931	+	2.32058	exp	0.676418	non_methy	0	non_H3K9me3	0	non_H3K36me3	0	non_H3K27ac	0	non_H3K4me3	0	non_H3K4me1	0	non_Pol II	0	non_CTCF	28	DHS
EXOC7	sgEXOC7_6	AGCAGACGGAGAATCTGCAG	chr17:74097858	-	5.16929	exp	0.930865	methy	0	non_H3K9me3	22.3154	H3K36me3	0	non_H3K27ac	0	non_H3K4me3	0	non_H3K4me1	0	non_Pol II	0	non_CTCF	0	non_DHS
EXOSC1	sgEXOSC1_1	GCGACGAAAAGATGTAGCCG	chr10:99205527	+	5.59822	exp	0.0310956	non_methy	0	non_H3K9me3	0	non_H3K36me3	4.83507	H3K27ac	57.6877	H3K4me3	0	non_H3K4me1	0	non_Pol II	0	non_CTCF	0	non_DHS
EXOSC10	sgEXOSC10_2	GGAGATGCTCAGCTACGCCC	chr1:11141264	-	6.79906	exp	0.918586	methy	0	non_H3K9me3	16.4962	H3K36me3	0	non_H3K27ac	0	non_H3K4me3	0	non_H3K4me1	0	non_Pol II	0	non_CTCF	0	non_DHS
EXOSC5	sgEXOSC5_7	GTACGGGCCGGCCGAGGTGA	chr19:41898841	-	3.57365	exp	0.889107	methy	0	non_H3K9me3	0	non_H3K36me3	0	non_H3K27ac	0	non_H3K4me3	0	non_H3K4me1	0	non_Pol II	0	non_CTCF	0	non_DHS
EXOSC7	sgEXOSC7_5	GAGCATCTTCGAGATGATGG	chr3:45049046	+	3.13151	exp	0.93375	methy	0	non_H3K9me3	8.96542	H3K36me3	0	non_H3K27ac	0	non_H3K4me3	0	non_H3K4me1	0	non_Pol II	0	non_CTCF	0	non_DHS
EXT2	sgEXT2_1	CCAAAACTGAAACATGCCAG	chr11:44129381	-	6.07245	exp	0	non_methy	0	non_H3K9me3	7.82343	H3K36me3	0	non_H3K27ac	0	non_H3K4me3	0	non_H3K4me1	0	non_Pol II	0	non_CTCF	0	non_DHS
EXTL3	sgEXTL3_2	TGACAGGCTATACCATGCTG	chr8:28573578	+	4.29395	exp	0	non_methy	0	non_H3K9me3	13.5795	H3K36me3	0	non_H3K27ac	0	non_H3K4me3	0	non_H3K4me1	0	non_Pol II	0	non_CTCF	0	non_DHS
EYA3	sgEYA3_1	AACATGACTAGCAAGAACCG	chr1:28337507	-	5.79026	exp	0.914704	methy	0	non_H3K9me3	10.6657	H3K36me3	0	non_H3K27ac	0	non_H3K4me3	0	non_H3K4me1	0	non_Pol II	0	non_CTCF	0	non_DHS
EZR	sgEZR_10	GCACTCACTTGAGCATCCCA	chr6:159205668	+	7.63648	exp	0	non_methy	0	non_H3K9me3	18.8057	H3K36me3	0	non_H3K27ac	0	non_H3K4me3	0	non_H3K4me1	0	non_Pol II	0	non_CTCF	0	non_DHS
F12	sgF12_9	GGTGGTACTGGAAGGGGAAG	chr5:176833015	+	5.61029	exp	0	non_methy	0	non_H3K9me3	0	non_H3K36me3	0	non_H3K27ac	0	non_H3K4me3	0	non_H3K4me1	0	non_Pol II	0	non_CTCF	0	non_DHS
F2R	sgF2R_10	TTTCAGGATGAACACAACGA	chr5:76028421	-	5.09214	exp	0.928163	methy	0	non_H3K9me3	8.8962	H3K36me3	0	non_H3K27ac	0	non_H3K4me3	0	non_H3K4me1	0	non_Pol II	0	non_CTCF	0	non_DHS
F2RL1	sgF2RL1_10	TGGGAACAGAAAGACCCCAA	chr5:76129175	-	5.03955	exp	0	non_methy	0	non_H3K9me3	14.6659	H3K36me3	0	non_H3K27ac	0	non_H3K4me3	0	non_H3K4me1	0	non_Pol II	0	non_CTCF	0	non_DHS
F2RL2	sgF2RL2_2	CACCAACTACAAACACCAGG	chr5:75914207	+	2.36993	exp	0	non_methy	0	non_H3K9me3	0	non_H3K36me3	0	non_H3K27ac	0	non_H3K4me3	0	non_H3K4me1	0	non_Pol II	0	non_CTCF	0	non_DHS
F9	sgF9_4	TCAGTATAAAGTACCTGCCA	chrX:138633418	-	0	non_exp	0	non_methy	0	non_H3K9me3	0	non_H3K36me3	0	non_H3K27ac	0	non_H3K4me3	0	non_H3K4me1	0	non_Pol II	0	non_CTCF	0	non_DHS
FAAH	sgFAAH_3	GAAGTTACACAGTAGAGAGC	chr1:46867819	+	1.89785	exp	0	non_methy	0	non_H3K9me3	0	non_H3K36me3	0	non_H3K27ac	0	non_H3K4me3	0	non_H3K4me1	0	non_Pol II	0	non_CTCF	0	non_DHS
FABP9	sgFABP9_6	TCACTAACCCTGCCATGTTC	chr8:82371534	+	0.115884	non_exp	0	non_methy	0	non_H3K9me3	0	non_H3K36me3	0	non_H3K27ac	0	non_H3K4me3	0	non_H3K4me1	0	non_Pol II	0	non_CTCF	0	non_DHS
FAM101B	sgFAM101B_8	GCGGCAGTTGTAATCCAGGG	chr17:293039	+	5.85397	exp	0.92261	methy	0	non_H3K9me3	10.4647	H3K36me3	0	non_H3K27ac	0	non_H3K4me3	0	non_H3K4me1	0	non_Pol II	0	non_CTCF	0	non_DHS
FAM101B	sgFAM101B_5	GGAGTCGTACTTGACCAAGG	chr17:293258	+	5.85397	exp	0.928611	methy	0	non_H3K9me3	10.4647	H3K36me3	0	non_H3K27ac	0	non_H3K4me3	0	non_H3K4me1	0	non_Pol II	0	non_CTCF	0	non_DHS
FAM101B	sgFAM101B_6	GGTGGTACTGAGGAAGCGGG	chr17:293099	+	5.85397	exp	0.928155	methy	0	non_H3K9me3	10.4647	H3K36me3	0	non_H3K27ac	0	non_H3K4me3	0	non_H3K4me1	0	non_Pol II	0	non_CTCF	0	non_DHS
FAM101B	sgFAM101B_10	GTGGCGCAACTACAAGGCCG	chr17:293149	-	5.85397	exp	0.929319	methy	0	non_H3K9me3	10.4647	H3K36me3	0	non_H3K27ac	0	non_H3K4me3	0	non_H3K4me1	0	non_Pol II	0	non_CTCF	0	non_DHS
FAM101B	sgFAM101B_3	GTTTGACCCCTTACCACCAA	chr17:295637	-	5.85397	exp	0	non_methy	0	non_H3K9me3	0	non_H3K36me3	0	non_H3K27ac	0	non_H3K4me3	0	non_H3K4me1	0	non_Pol II	0	non_CTCF	0	non_DHS
FAM104B	sgFAM104B_4	GAGAGAGCAAGTGGACCAGA	chrX:55172677	-	4.67729	exp	0	non_methy	0	non_H3K9me3	0	non_H3K36me3	0	non_H3K27ac	0	non_H3K4me3	0	non_H3K4me1	0	non_Pol II	0	non_CTCF	102	DHS
FAM105A	sgFAM105A_7	CTGCCATCTGCTACTTCCGG	chr5:14601179	+	3.59485	exp	0.932219	methy	0	non_H3K9me3	0	non_H3K36me3	0	non_H3K27ac	0	non_H3K4me3	0	non_H3K4me1	0	non_Pol II	0	non_CTCF	0	non_DHS
FAM110B	sgFAM110B_10	GAGGGGCAGAGCTACTGCAG	chr8:59059437	-	2.91785	exp	0	non_methy	0	non_H3K9me3	3.09746	H3K36me3	0	non_H3K27ac	0	non_H3K4me3	0	non_H3K4me1	0	non_Pol II	0	non_CTCF	0	non_DHS
FAM115A	sgFAM115A_1	CATGGGACACGACCACCAGG	chr7:143573509	+	4.49043	exp	0.912799	methy	0	non_H3K9me3	10.0847	H3K36me3	0	non_H3K27ac	0	non_H3K4me3	0	non_H3K4me1	0	non_Pol II	0	non_CTCF	0	non_DHS
FAM118A	sgFAM118A_9	CTACACGGACCCCTGCGGGG	chr22:45726540	+	4.18558	exp	0.905151	methy	0	non_H3K9me3	9.65571	H3K36me3	0	non_H3K27ac	0	non_H3K4me3	0	non_H3K4me1	0	non_Pol II	0	non_CTCF	0	non_DHS
FAM118B	sgFAM118B_5	AAGGACAATGCCACTAGGGT	chr11:126124264	-	5.09946	exp	0	non_methy	0	non_H3K9me3	9.94185	H3K36me3	0	non_H3K27ac	0	non_H3K4me3	0	non_H3K4me1	0	non_Pol II	0	non_CTCF	0	non_DHS
FAM120AOS	sgFAM120AOS_8	GCAGGGCAACGAGCGCCAGA	chr9:96214530	+	6.09334	exp	0.049823	non_methy	0	non_H3K9me3	0	non_H3K36me3	23.4627	H3K27ac	64.7923	H3K4me3	0	non_H3K4me1	5.43927	Pol II	0	non_CTCF	0	non_DHS
FAM120B	sgFAM120B_5	GGTCTACTCACTCTTACTGG	chr6:170632316	+	5.04913	exp	0	non_methy	0	non_H3K9me3	14.4508	H3K36me3	0	non_H3K27ac	0	non_H3K4me3	0	non_H3K4me1	0	non_Pol II	0	non_CTCF	0	non_DHS
FAM131A	sgFAM131A_2	GCTCCGAGCATGGTCTTCGG	chr3:184060566	+	4.44414	exp	0.822923	methy	0	non_H3K9me3	10.5941	H3K36me3	0	non_H3K27ac	0	non_H3K4me3	0	non_H3K4me1	0	non_Pol II	0	non_CTCF	0	non_DHS
FAM133A	sgFAM133A_1	GAGAGGCCCAACTCAATCTG	chrX:92964475	+	1.15626	non_exp	0	non_methy	0	non_H3K9me3	0	non_H3K36me3	0	non_H3K27ac	0	non_H3K4me3	0	non_H3K4me1	0	non_Pol II	0	non_CTCF	0	non_DHS
FAM134A	sgFAM134A_9	TAGTCCAGCTGCATGAGCAG	chr2:220045858	-	5.61852	exp	0	non_methy	0	non_H3K9me3	14.2988	H3K36me3	0	non_H3K27ac	0	non_H3K4me3	0	non_H3K4me1	0	non_Pol II	0	non_CTCF	0	non_DHS
FAM134C	sgFAM134C_3	GCTTGGACATCATGTAGCCA	chr17:40737158	+	5.48257	exp	0	non_methy	0	non_H3K9me3	13.5646	H3K36me3	0	non_H3K27ac	0	non_H3K4me3	0	non_H3K4me1	0	non_Pol II	0	non_CTCF	22	DHS
FAM136A	sgFAM136A_4	CAGCCAGGCCTCCATGAAGC	chr2:70528055	-	7.67013	exp	0	non_methy	0	non_H3K9me3	7.33482	H3K36me3	0	non_H3K27ac	66.4994	H3K4me3	0	non_H3K4me1	0	non_Pol II	0	non_CTCF	0	non_DHS
FAM151A	sgFAM151A_9	ATGACGGTCTGAATGTGGAG	chr1:55076140	-	0.821878	non_exp	0.778214	methy	0	non_H3K9me3	0	non_H3K36me3	0	non_H3K27ac	0	non_H3K4me3	0	non_H3K4me1	0	non_Pol II	0	non_CTCF	0	non_DHS
FAM155B	sgFAM155B_3	GCTGCATAAATACTTACAGG	chrX:68725926	+	4.37754	exp	0	non_methy	0	non_H3K9me3	0	non_H3K36me3	0	non_H3K27ac	0	non_H3K4me3	0	non_H3K4me1	0	non_Pol II	0	non_CTCF	0	non_DHS
FAM156A	sgFAM156A_4	GCTGCAGAGACTTCCCAGGA	chrX:52977720	-	0.231927	non_exp	0	non_methy	0	non_H3K9me3	0	non_H3K36me3	0	non_H3K27ac	0	non_H3K4me3	0	non_H3K4me1	0	non_Pol II	0	non_CTCF	0	non_DHS
FAM157A	sgFAM157A_1	GCTTCCTCAGGGCAGCACGA	chr3:197894694	+	0.908108	non_exp	0.0609394	non_methy	0	non_H3K9me3	0	non_H3K36me3	0	non_H3K27ac	0	non_H3K4me3	0	non_H3K4me1	0	non_Pol II	4.38355	CTCF	168	DHS
FAM157B	sgFAM157B_3	TCTTGCTCACAGTTTCGCGG	chr9:141121393	-	0	non_exp	0	non_methy	0	non_H3K9me3	0	non_H3K36me3	0	non_H3K27ac	0	non_H3K4me3	0	non_H3K4me1	0	non_Pol II	0	non_CTCF	0	non_DHS
FAM157B	sgFAM157B_9	TGGCAAACGCGAGCAGATGA	chr9:141109851	-	0	non_exp	0.864392	methy	0	non_H3K9me3	0	non_H3K36me3	0	non_H3K27ac	0	non_H3K4me3	0	non_H3K4me1	0	non_Pol II	0	non_CTCF	0	non_DHS
FAM160A2	sgFAM160A2_9	ACTGCCAATACGAGCAACGA	chr11:6243681	+	5.07298	exp	0.879707	methy	0	non_H3K9me3	10.6657	H3K36me3	0	non_H3K27ac	0	non_H3K4me3	0	non_H3K4me1	0	non_Pol II	0	non_CTCF	0	non_DHS
FAM160B1	sgFAM160B1_8	TCCGTTAGATATTGAAACCG	chr10:116603658	+	3.62508	exp	0.932716	methy	0	non_H3K9me3	6.16102	H3K36me3	0	non_H3K27ac	0	non_H3K4me3	0	non_H3K4me1	0	non_Pol II	0	non_CTCF	0	non_DHS
FAM168A	sgFAM168A_3	GTATTTACTGAAAGCCGCAG	chr11:73130911	+	5.38253	exp	0.872575	methy	0	non_H3K9me3	4.89368	H3K36me3	0	non_H3K27ac	0	non_H3K4me3	0	non_H3K4me1	0	non_Pol II	0	non_CTCF	0	non_DHS
FAM170A	sgFAM170A_2	GAGACATGTTGTGAGCGGGG	chr5:118969732	-	3.21276	exp	0.39264	non_methy	0	non_H3K9me3	0	non_H3K36me3	0	non_H3K27ac	0	non_H3K4me3	0	non_H3K4me1	0	non_Pol II	0	non_CTCF	0	non_DHS
FAM171A1	sgFAM171A1_8	GAAAACTGTCCACCTCCGAA	chr10:15296753	+	5.88707	exp	0.651097	non_methy	0	non_H3K9me3	0	non_H3K36me3	0	non_H3K27ac	0	non_H3K4me3	0	non_H3K4me1	0	non_Pol II	0	non_CTCF	0	non_DHS
FAM173B	sgFAM173B_2	ACGGCAAACAGACTTTTCGA	chr5:10239277	+	4.80202	exp	0.914641	methy	0	non_H3K9me3	6.10778	H3K36me3	0	non_H3K27ac	0	non_H3K4me3	0	non_H3K4me1	0	non_Pol II	0	non_CTCF	0	non_DHS
FAM175B	sgFAM175B_9	TCTTTCAGAAAGTCATTGGG	chr10:126515156	+	5.57545	exp	0	non_methy	0	non_H3K9me3	9.20847	H3K36me3	0	non_H3K27ac	0	non_H3K4me3	0	non_H3K4me1	0	non_Pol II	0	non_CTCF	0	non_DHS
FAM179A	sgFAM179A_5	ATACGTACCCAGAGATGCAG	chr2:29234356	-	0.75273	non_exp	0.445146	non_methy	0	non_H3K9me3	0	non_H3K36me3	0	non_H3K27ac	0	non_H3K4me3	0	non_H3K4me1	0	non_Pol II	0	non_CTCF	0	non_DHS
FAM181B	sgFAM181B_5	GCCGCTGCGGATTCTCCCGG	chr11:82443687	-	0.59889	non_exp	0.640582	non_methy	0	non_H3K9me3	0	non_H3K36me3	0	non_H3K27ac	0	non_H3K4me3	0	non_H3K4me1	0	non_Pol II	0	non_CTCF	45	DHS
FAM184A	sgFAM184A_9	GGAGGGCTTCCGGATAGAAA	chr6:119300590	-	2.365	exp	0.881755	methy	0	non_H3K9me3	5.76786	H3K36me3	0	non_H3K27ac	0	non_H3K4me3	0	non_H3K4me1	0	non_Pol II	0	non_CTCF	0	non_DHS
FAM19A2	sgFAM19A2_3	AAAGTTCTTCCGGATCGGAA	chr12:62147446	-	0.390318	non_exp	0.0651755	non_methy	0	non_H3K9me3	0	non_H3K36me3	0	non_H3K27ac	0	non_H3K4me3	0	non_H3K4me1	0	non_Pol II	0	non_CTCF	0	non_DHS
FAM205A	sgFAM205A_3	AACCTAAAAGGAGCTGCTGC	chr9:34729284	-	0.0321311	non_exp	0	non_methy	0	non_H3K9me3	0	non_H3K36me3	0	non_H3K27ac	0	non_H3K4me3	0	non_H3K4me1	0	non_Pol II	0	non_CTCF	0	non_DHS
FAM207A	sgFAM207A_4	GCCTCACCTCTCCTGATGGA	chr21:46363740	-	6.04564	exp	0	non_methy	0	non_H3K9me3	8.43419	H3K36me3	0	non_H3K27ac	0	non_H3K4me3	0	non_H3K4me1	0	non_Pol II	0	non_CTCF	0	non_DHS
FAM208B	sgFAM208B_6	GGTCAGCCTAGAGTTATCAG	chr10:5789194	+	6.45088	exp	0	non_methy	0	non_H3K9me3	19.746	H3K36me3	0	non_H3K27ac	0	non_H3K4me3	0	non_H3K4me1	0	non_Pol II	0	non_CTCF	0	non_DHS
FAM20A	sgFAM20A_10	GTAGGAGCGGATCCAGGGGT	chr17:66538146	+	3.34608	exp	0.883047	methy	0	non_H3K9me3	0	non_H3K36me3	0	non_H3K27ac	0	non_H3K4me3	0	non_H3K4me1	0	non_Pol II	0	non_CTCF	0	non_DHS
FAM212B	sgFAM212B_4	GCCCCGGGACATCAACGTGG	chr1:112270037	+	1.84544	exp	0.840099	methy	0	non_H3K9me3	0	non_H3K36me3	0	non_H3K27ac	0	non_H3K4me3	0	non_H3K4me1	0	non_Pol II	0	non_CTCF	0	non_DHS
FAM217B	sgFAM217B_9	GCTCGAAGATTGAGATCTGG	chr20:58519335	-	5.22555	exp	0.894539	methy	0	non_H3K9me3	6.16102	H3K36me3	0	non_H3K27ac	0	non_H3K4me3	0	non_H3K4me1	0	non_Pol II	0	non_CTCF	0	non_DHS
FAM219A	sgFAM219A_9	CTCAGCAGAGGAGTAGCCGG	chr9:34401664	+	5.46559	exp	0.74297	non_methy	0	non_H3K9me3	15.1701	H3K36me3	0	non_H3K27ac	0	non_H3K4me3	0	non_H3K4me1	0	non_Pol II	0	non_CTCF	0	non_DHS
FAM220A	sgFAM220A_9	TGTGAATTTCCATCAACCAC	chr7:6370616	+	5.22419	exp	0	non_methy	0	non_H3K9me3	0	non_H3K36me3	0	non_H3K27ac	0	non_H3K4me3	0	non_H3K4me1	0	non_Pol II	0	non_CTCF	0	non_DHS
FAM227A	sgFAM227A_3	GGAGAAAGTACACAATCAGA	chr22:38995842	+	2.26204	exp	0	non_methy	0	non_H3K9me3	0	non_H3K36me3	0	non_H3K27ac	0	non_H3K4me3	0	non_H3K4me1	0	non_Pol II	0	non_CTCF	22	DHS
FAM227A	sgFAM227A_5	GGGTACACGAAACAAAAGTA	chr22:39024273	+	2.26204	exp	0.917956	methy	0	non_H3K9me3	0	non_H3K36me3	0	non_H3K27ac	0	non_H3K4me3	0	non_H3K4me1	0	non_Pol II	0	non_CTCF	0	non_DHS
FAM228B	sgFAM228B_3	GAAGGACCCCAATTTTCTGA	chr2:24362299	+	0.798728	non_exp	0	non_methy	0	non_H3K9me3	0	non_H3K36me3	0	non_H3K27ac	0	non_H3K4me3	0	non_H3K4me1	0	non_Pol II	0	non_CTCF	0	non_DHS
FAM228B	sgFAM228B_1	TGAGCCTCAGCAGGAACGGG	chr2:24387169	+	0.798728	non_exp	0.63168	non_methy	0	non_H3K9me3	0	non_H3K36me3	0	non_H3K27ac	0	non_H3K4me3	0	non_H3K4me1	0	non_Pol II	0	non_CTCF	0	non_DHS
FAM231A	sgFAM231A_6	AGTCAGGAAGATCAGGGCGC	chr1:16999771	+	0	non_exp	0	non_methy	0	non_H3K9me3	0	non_H3K36me3	0	non_H3K27ac	0	non_H3K4me3	0	non_H3K4me1	0	non_Pol II	0	non_CTCF	0	non_DHS
FAM231A	sgFAM231A_3	GTGGAGGATGTGGGTGGGAG	chr1:16999905	-	0	non_exp	0	non_methy	0	non_H3K9me3	0	non_H3K36me3	0	non_H3K27ac	0	non_H3K4me3	0	non_H3K4me1	0	non_Pol II	0	non_CTCF	0	non_DHS
FAM231A	sgFAM231A_7	TATTACACTTCTGAGGAAGG	chr1:16999937	-	0	non_exp	0	non_methy	0	non_H3K9me3	0	non_H3K36me3	0	non_H3K27ac	0	non_H3K4me3	0	non_H3K4me1	0	non_Pol II	0	non_CTCF	0	non_DHS
FAM24B	sgFAM24B_9	ATATCCTTCACAGCACTGCA	chr10:124608826	+	0.582924	non_exp	0	non_methy	0	non_H3K9me3	0	non_H3K36me3	0	non_H3K27ac	0	non_H3K4me3	0	non_H3K4me1	0	non_Pol II	0	non_CTCF	0	non_DHS
FAM35A	sgFAM35A_2	GATCACCTATGGGATGGTCG	chr10:88950254	+	4.69172	exp	0.918462	methy	0	non_H3K9me3	0	non_H3K36me3	0	non_H3K27ac	0	non_H3K4me3	0	non_H3K4me1	0	non_Pol II	0	non_CTCF	0	non_DHS
FAM3C	sgFAM3C_6	AAGAGGGATCAATGTTGCCT	chr7:121004193	-	3.10685	exp	0	non_methy	0	non_H3K9me3	0	non_H3K36me3	0	non_H3K27ac	0	non_H3K4me3	0	non_H3K4me1	0	non_Pol II	0	non_CTCF	0	non_DHS
FAM49A	sgFAM49A_3	GGATGCTCTCAGAATCCTGA	chr2:16746961	+	0.436319	non_exp	0	non_methy	0	non_H3K9me3	5.51347	H3K36me3	0	non_H3K27ac	0	non_H3K4me3	0	non_H3K4me1	0	non_Pol II	0	non_CTCF	0	non_DHS
FAM49B	sgFAM49B_10	TCACTCAAGGTTTTCAGCAT	chr8:130864433	+	5.41858	exp	0	non_methy	0	non_H3K9me3	12.6804	H3K36me3	0	non_H3K27ac	0	non_H3K4me3	0	non_H3K4me1	0	non_Pol II	0	non_CTCF	0	non_DHS
FAM57A	sgFAM57A_10	AGCCGACAAAGAAGTCCCCA	chr17:643762	-	5.79793	exp	0.896076	methy	0	non_H3K9me3	21.8578	H3K36me3	0	non_H3K27ac	0	non_H3K4me3	0	non_H3K4me1	0	non_Pol II	0	non_CTCF	0	non_DHS
FAM58A	sgFAM58A_9	GCAGTACCTGCTCCACTACC	chrX:152858176	-	6.66156	exp	0	non_methy	0	non_H3K9me3	6.72406	H3K36me3	0	non_H3K27ac	0	non_H3K4me3	0	non_H3K4me1	0	non_Pol II	0	non_CTCF	0	non_DHS
FAM58A	sgFAM58A_4	GCGGTTCAGCCAGTTCTGGA	chrX:152858147	+	6.66156	exp	0.846	methy	0	non_H3K9me3	6.72406	H3K36me3	0	non_H3K27ac	0	non_H3K4me3	0	non_H3K4me1	0	non_Pol II	0	non_CTCF	0	non_DHS
FAM58A	sgFAM58A_2	GCTGCGGGACAGCTACCATG	chrX:152858083	-	6.66156	exp	0.847862	methy	0	non_H3K9me3	6.72406	H3K36me3	0	non_H3K27ac	0	non_H3K4me3	0	non_H3K4me1	0	non_Pol II	0	non_CTCF	0	non_DHS
FAM64A	sgFAM64A_5	GTCAACCTCAACCTCCGCGC	chr17:6348605	+	5.53644	exp	0.869222	methy	0	non_H3K9me3	9.53356	H3K36me3	0	non_H3K27ac	0	non_H3K4me3	0	non_H3K4me1	0	non_Pol II	0	non_CTCF	0	non_DHS
FAM65A	sgFAM65A_7	GTTGACAGAAGAAGCAGCTG	chr16:67575582	-	4.40579	exp	0	non_methy	0	non_H3K9me3	11.6846	H3K36me3	0	non_H3K27ac	0	non_H3K4me3	0	non_H3K4me1	0	non_Pol II	0	non_CTCF	40	DHS
FAM71F1	sgFAM71F1_4	GAACCAGTCGGATCCAGAAG	chr7:128359014	-	0.239165	non_exp	0.770991	methy	0	non_H3K9me3	0	non_H3K36me3	0	non_H3K27ac	0	non_H3K4me3	0	non_H3K4me1	0	non_Pol II	0	non_CTCF	0	non_DHS
FAM72A	sgFAM72A_5	GAGGGATGTCTGTAGAGAAA	chr1:206139430	-	2.7829	exp	0	non_methy	0	non_H3K9me3	0	non_H3K36me3	0	non_H3K27ac	0	non_H3K4me3	0	non_H3K4me1	0	non_Pol II	0	non_CTCF	0	non_DHS
FAM73B	sgFAM73B_8	ATGCAGTCTCTGGGTTCCGG	chr9:131812206	-	4.88141	exp	0.920332	methy	0	non_H3K9me3	7.67626	H3K36me3	0	non_H3K27ac	0	non_H3K4me3	0	non_H3K4me1	0	non_Pol II	0	non_CTCF	0	non_DHS
FAM83D	sgFAM83D_6	GAGACGCACTTCCAGCCCCG	chr20:37555479	+	6.23847	exp	0.0441611	non_methy	0	non_H3K9me3	0	non_H3K36me3	9.76154	H3K27ac	54.9021	H3K4me3	0	non_H3K4me1	4.57239	Pol II	0	non_CTCF	0	non_DHS
FAM89A	sgFAM89A_7	ACAGGCAGTGACAAGTCCCG	chr1:231155652	+	2.91411	exp	0.893779	methy	0	non_H3K9me3	13.2555	H3K36me3	0	non_H3K27ac	0	non_H3K4me3	0	non_H3K4me1	0	non_Pol II	0	non_CTCF	31	DHS
FAM96B	sgFAM96B_7	CAACTGACCTTGAAACGCTG	chr16:66967509	+	7.67082	exp	0.408795	non_methy	0	non_H3K9me3	0	non_H3K36me3	0	non_H3K27ac	53.8933	H3K4me3	0	non_H3K4me1	3.89225	Pol II	0	non_CTCF	0	non_DHS
FAM98A	sgFAM98A_9	AATCACCTTATTGATGGCAC	chr2:33810591	+	6.64625	exp	0	non_methy	0	non_H3K9me3	15.693	H3K36me3	0	non_H3K27ac	0	non_H3K4me3	0	non_H3K4me1	0	non_Pol II	0	non_CTCF	0	non_DHS
FAN1	sgFAN1_6	CAATGGACAGAAACAGCAGC	chr15:31202908	+	4.38356	exp	0	non_methy	0	non_H3K9me3	6.80488	H3K36me3	0	non_H3K27ac	0	non_H3K4me3	0	non_H3K4me1	0	non_Pol II	0	non_CTCF	0	non_DHS
FANCA	sgFANCA_3	GGGTATTCTCTCAGCCGGGA	chr16:89877417	-	5.57119	exp	0.856643	methy	0	non_H3K9me3	18.1328	H3K36me3	4.07211	H3K27ac	0	non_H3K4me3	0	non_H3K4me1	0	non_Pol II	0	non_CTCF	0	non_DHS
FANCD2	sgFANCD2_4	GAACAGCCATGTTCCAGTAG	chr3:10133885	-	3.44622	exp	0.919748	methy	0	non_H3K9me3	11.1618	H3K36me3	0	non_H3K27ac	0	non_H3K4me3	0	non_H3K4me1	0	non_Pol II	0	non_CTCF	0	non_DHS
FANCE	sgFANCE_8	GCAGCCAGGTGCAGAGCCGC	chr6:35426130	-	5.9733	exp	0.768283	methy	0	non_H3K9me3	10.4647	H3K36me3	0	non_H3K27ac	0	non_H3K4me3	0	non_H3K4me1	0	non_Pol II	0	non_CTCF	0	non_DHS
FAP	sgFAP_6	CTACAAAATATGCTCTCTGG	chr2:163074619	-	0	non_exp	0	non_methy	0	non_H3K9me3	0	non_H3K36me3	0	non_H3K27ac	0	non_H3K4me3	0	non_H3K4me1	0	non_Pol II	0	non_CTCF	0	non_DHS
FAR1	sgFAR1_2	AACCGGTAGCTCCTGTGAGG	chr11:13716354	-	5.84206	exp	0.922623	methy	0	non_H3K9me3	5.78566	H3K36me3	0	non_H3K27ac	0	non_H3K4me3	0	non_H3K4me1	0	non_Pol II	0	non_CTCF	0	non_DHS
FAR2	sgFAR2_5	AATGACTTTCAGGTCTGGGC	chr12:29423483	-	5.03589	exp	0	non_methy	0	non_H3K9me3	0	non_H3K36me3	0	non_H3K27ac	0	non_H3K4me3	0	non_H3K4me1	0	non_Pol II	0	non_CTCF	0	non_DHS
FARS2	sgFARS2_9	GACATCACCCACCACCAGGA	chr6:5369315	-	4.87643	exp	0	non_methy	0	non_H3K9me3	4.12571	H3K36me3	0	non_H3K27ac	0	non_H3K4me3	0	non_H3K4me1	0	non_Pol II	0	non_CTCF	0	non_DHS
FARSA	sgFARSA_8	AAGCGGACCCACTCTCAGGG	chr19:13035922	-	8.6471	exp	0.923353	methy	0	non_H3K9me3	14.8216	H3K36me3	0	non_H3K27ac	0	non_H3K4me3	0	non_H3K4me1	0	non_Pol II	0	non_CTCF	0	non_DHS
FASTK	sgFASTK_9	AGTTCAGTCGCCCAAAGGGC	chr7:150775140	+	7.25668	exp	0.619531	non_methy	0	non_H3K9me3	4.40127	H3K36me3	0	non_H3K27ac	0	non_H3K4me3	0	non_H3K4me1	3.70071	Pol II	0	non_CTCF	0	non_DHS
FASTKD3	sgFASTKD3_4	AATGACCTTCATCCACTCGG	chr5:7867967	-	4.92454	exp	0.620858	non_methy	0	non_H3K9me3	0	non_H3K36me3	0	non_H3K27ac	0	non_H3K4me3	4.6037	H3K4me1	0	non_Pol II	0	non_CTCF	0	non_DHS
FASTKD5	sgFASTKD5_2	AAGAGGGGTCTGAATTGCTG	chr20:3128082	-	3.12019	exp	0	non_methy	0	non_H3K9me3	15.7342	H3K36me3	0	non_H3K27ac	0	non_H3K4me3	0	non_H3K4me1	0	non_Pol II	0	non_CTCF	0	non_DHS
FAT1	sgFAT1_2	ACAAAGCTGGAAAACACGGG	chr4:187627869	+	4.12802	exp	0.940258	methy	0	non_H3K9me3	22.4836	H3K36me3	0	non_H3K27ac	0	non_H3K4me3	0	non_H3K4me1	0	non_Pol II	0	non_CTCF	0	non_DHS
FAT3	sgFAT3_4	CAAGCGCAGCAGCTTCGCGG	chr11:92600248	+	0.352018	non_exp	0.858542	methy	0	non_H3K9me3	0	non_H3K36me3	13.7898	H3K27ac	0	non_H3K4me3	0	non_H3K4me1	0	non_Pol II	0	non_CTCF	0	non_DHS
FBL	sgFBL_3	ACCAGATCCACATCAAACCG	chr19:40329747	-	9.57505	exp	0.90465	methy	0	non_H3K9me3	17.5975	H3K36me3	0	non_H3K27ac	0	non_H3K4me3	0	non_H3K4me1	0	non_Pol II	0	non_CTCF	0	non_DHS
FBLN1	sgFBLN1_8	TAAGATCATTGAGGTTGAGG	chr22:45927146	+	4.84226	exp	0	non_methy	0	non_H3K9me3	2.93621	H3K36me3	0	non_H3K27ac	0	non_H3K4me3	0	non_H3K4me1	0	non_Pol II	0	non_CTCF	0	non_DHS
FBRS	sgFBRS_3	GAGACACCAGGAGAAAATGA	chr16:30678290	+	6.33203	exp	0	non_methy	0	non_H3K9me3	11.7312	H3K36me3	0	non_H3K27ac	0	non_H3K4me3	0	non_H3K4me1	0	non_Pol II	0	non_CTCF	0	non_DHS
FBRS	sgFBRS_4	GGTGGGGAGGCGAAGGCTGG	chr16:30680137	-	6.33203	exp	0.898604	methy	0	non_H3K9me3	11.7312	H3K36me3	0	non_H3K27ac	0	non_H3K4me3	0	non_H3K4me1	0	non_Pol II	0	non_CTCF	0	non_DHS
FBXL12	sgFBXL12_5	GGCGACTTTGGTCGAACTGC	chr19:9929468	-	5.36389	exp	0.0439713	non_methy	0	non_H3K9me3	0	non_H3K36me3	15.5268	H3K27ac	88.9054	H3K4me3	0	non_H3K4me1	5.31495	Pol II	0	non_CTCF	186	DHS
FBXL18	sgFBXL18_4	CATCAGAGAACCCTAGGAGG	chr7:5545180	+	3.28465	exp	0	non_methy	0	non_H3K9me3	7.85054	H3K36me3	0	non_H3K27ac	0	non_H3K4me3	0	non_H3K4me1	0	non_Pol II	0	non_CTCF	0	non_DHS
FBXL19	sgFBXL19_8	TAACATCCTCGATCCAGCGG	chr16:30953787	-	6.89499	exp	0.552357	non_methy	0	non_H3K9me3	14.2574	H3K36me3	0	non_H3K27ac	0	non_H3K4me3	0	non_H3K4me1	3.76954	Pol II	4.19267	CTCF	0	non_DHS
FBXL21	sgFBXL21_7	AAATTGTTCCATCCAGACCT	chr5:135273170	+	1.99119	exp	0	non_methy	0	non_H3K9me3	0	non_H3K36me3	0	non_H3K27ac	0	non_H3K4me3	0	non_H3K4me1	0	non_Pol II	0	non_CTCF	0	non_DHS
FBXL21	sgFBXL21_6	CCATCATCAGATGAAACATG	chr5:135276334	-	1.99119	exp	0	non_methy	0	non_H3K9me3	0	non_H3K36me3	0	non_H3K27ac	0	non_H3K4me3	0	non_H3K4me1	0	non_Pol II	0	non_CTCF	0	non_DHS
FBXL21	sgFBXL21_3	CCTACATACAGAAGATGCAC	chr5:135272474	-	1.99119	exp	0	non_methy	0	non_H3K9me3	3.63617	H3K36me3	0	non_H3K27ac	0	non_H3K4me3	0	non_H3K4me1	0	non_Pol II	0	non_CTCF	0	non_DHS
FBXL21	sgFBXL21_4	GAAGAGTAGAACCCAACTTT	chr5:135272350	-	1.99119	exp	0	non_methy	0	non_H3K9me3	3.63617	H3K36me3	0	non_H3K27ac	0	non_H3K4me3	0	non_H3K4me1	0	non_Pol II	0	non_CTCF	0	non_DHS
FBXL22	sgFBXL22_7	GCAGGCACTCCCGGTTGAGC	chr15:63889624	-	0.563587	non_exp	0.834201	methy	0	non_H3K9me3	0	non_H3K36me3	0	non_H3K27ac	0	non_H3K4me3	0	non_H3K4me1	0	non_Pol II	0	non_CTCF	0	non_DHS
FBXL5	sgFBXL5_3	GTCCTTACTAAAACAACCAG	chr4:15627153	+	4.98691	exp	0	non_methy	0	non_H3K9me3	8.22871	H3K36me3	0	non_H3K27ac	0	non_H3K4me3	0	non_H3K4me1	0	non_Pol II	0	non_CTCF	0	non_DHS
FBXL6	sgFBXL6_3	GGTGTACCTGAGACTTCCAG	chr8:145581110	+	5.72119	exp	0	non_methy	0	non_H3K9me3	0	non_H3K36me3	0	non_H3K27ac	0	non_H3K4me3	0	non_H3K4me1	3.88853	Pol II	0	non_CTCF	0	non_DHS
FBXL7	sgFBXL7_7	GACGGGCGAGACCATCAACG	chr5:15928348	+	0.49288	non_exp	0.5275	non_methy	0	non_H3K9me3	0	non_H3K36me3	0	non_H3K27ac	0	non_H3K4me3	0	non_H3K4me1	0	non_Pol II	0	non_CTCF	0	non_DHS
FBXO17	sgFBXO17_3	GTCACGAAGCAGGTCTGCGA	chr19:39439216	+	2.55627	exp	0.889507	methy	0	non_H3K9me3	6.28206	H3K36me3	7.2405	H3K27ac	0	non_H3K4me3	0	non_H3K4me1	0	non_Pol II	0	non_CTCF	0	non_DHS
FBXO18	sgFBXO18_3	AGGCTACCGGGACCAGCCGG	chr10:5948240	+	5.64219	exp	0.904552	methy	0	non_H3K9me3	13.2531	H3K36me3	0	non_H3K27ac	0	non_H3K4me3	0	non_H3K4me1	0	non_Pol II	0	non_CTCF	0	non_DHS
FBXO21	sgFBXO21_9	GGAGAAGCTGCACCTGGTCC	chr12:117603337	+	5.59421	exp	0.834134	methy	0	non_H3K9me3	17.7604	H3K36me3	0	non_H3K27ac	0	non_H3K4me3	0	non_H3K4me1	0	non_Pol II	0	non_CTCF	0	non_DHS
FBXO22	sgFBXO22_8	GCACACACTCCCTCCATAAG	chr15:76196841	-	5.44581	exp	0.0303386	non_methy	0	non_H3K9me3	0	non_H3K36me3	36.0684	H3K27ac	74.6374	H3K4me3	0	non_H3K4me1	4.67606	Pol II	0	non_CTCF	141	DHS
FBXO31	sgFBXO31_6	GACCACCACAGGATGTCCGG	chr16:87376496	-	4.81133	exp	0.908781	methy	0	non_H3K9me3	9.94185	H3K36me3	0	non_H3K27ac	0	non_H3K4me3	0	non_H3K4me1	0	non_Pol II	0	non_CTCF	0	non_DHS
FBXO34	sgFBXO34_10	GTGCACTATGTGAGTGACAG	chr14:55817673	+	5.42829	exp	0	non_methy	0	non_H3K9me3	10.8475	H3K36me3	0	non_H3K27ac	0	non_H3K4me3	0	non_H3K4me1	0	non_Pol II	0	non_CTCF	0	non_DHS
FBXO7	sgFBXO7_3	CAAATGACCCACTCCTGTGG	chr22:32889221	+	6.09963	exp	0	non_methy	0	non_H3K9me3	16.3741	H3K36me3	0	non_H3K27ac	0	non_H3K4me3	0	non_H3K4me1	0	non_Pol II	0	non_CTCF	0	non_DHS
FBXW11	sgFBXW11_7	CTACATTGACGGCAGCCCGG	chr5:171303342	+	6.11624	exp	0.94079	methy	0	non_H3K9me3	11.6252	H3K36me3	0	non_H3K27ac	0	non_H3K4me3	0	non_H3K4me1	0	non_Pol II	0	non_CTCF	0	non_DHS
FBXW2	sgFBXW2_2	TTTGAGAATGAAGCAACTGG	chr9:123550137	-	5.01774	exp	0	non_methy	0	non_H3K9me3	11.7643	H3K36me3	0	non_H3K27ac	0	non_H3K4me3	0	non_H3K4me1	0	non_Pol II	0	non_CTCF	0	non_DHS
FBXW4	sgFBXW4_7	GCAGTACAGGGTGCTGTCGT	chr10:103371478	+	4.08761	exp	0.805771	methy	0	non_H3K9me3	8.72192	H3K36me3	0	non_H3K27ac	0	non_H3K4me3	0	non_H3K4me1	0	non_Pol II	0	non_CTCF	0	non_DHS
FBXW7	sgFBXW7_3	AATATCCCAAACCCTAAGAG	chr4:153247338	+	3.64152	exp	0	non_methy	0	non_H3K9me3	5.45353	H3K36me3	0	non_H3K27ac	0	non_H3K4me3	0	non_H3K4me1	0	non_Pol II	0	non_CTCF	0	non_DHS
FCER1G	sgFCER1G_1	GCCCAAGATGATTCCAGCAG	chr1:161185105	+	0.58926	non_exp	0	non_methy	0	non_H3K9me3	6.28206	H3K36me3	0	non_H3K27ac	0	non_H3K4me3	0	non_H3K4me1	0	non_Pol II	0	non_CTCF	0	non_DHS
FCGR1B	sgFCGR1B_3	GCCATTGAGAAACCACTGTG	chr1:120934508	+	0	non_exp	0	non_methy	0	non_H3K9me3	0	non_H3K36me3	0	non_H3K27ac	0	non_H3K4me3	0	non_H3K4me1	0	non_Pol II	0	non_CTCF	0	non_DHS
FCGR2C	sgFCGR2C_2	AGATTCCCATTGTGGAACCA	chr1:161559468	-	0.0105713	non_exp	0	non_methy	0	non_H3K9me3	0	non_H3K36me3	0	non_H3K27ac	0	non_H3K4me3	0	non_H3K4me1	0	non_Pol II	0	non_CTCF	0	non_DHS
FCGR2C	sgFCGR2C_6	CCTCATACCTTGGACAGTGA	chr1:161561177	-	0.0105713	non_exp	0	non_methy	0	non_H3K9me3	0	non_H3K36me3	0	non_H3K27ac	0	non_H3K4me3	0	non_H3K4me1	0	non_Pol II	0	non_CTCF	0	non_DHS
FCHO2	sgFCHO2_5	GCAGTACAATTCCTCAGCGA	chr5:72383478	+	3.89771	exp	0.897001	methy	0	non_H3K9me3	3.91342	H3K36me3	0	non_H3K27ac	0	non_H3K4me3	0	non_H3K4me1	0	non_Pol II	0	non_CTCF	0	non_DHS
FCRL1	sgFCRL1_4	TATAGGCTGTAGCTGCCCTG	chr1:157767961	+	0	non_exp	0	non_methy	0	non_H3K9me3	0	non_H3K36me3	0	non_H3K27ac	0	non_H3K4me3	0	non_H3K4me1	0	non_Pol II	0	non_CTCF	0	non_DHS
FCRLB	sgFCRLB_4	GCATTGAGGTGCAGACACCA	chr1:161693325	+	1.63626	exp	0	non_methy	0	non_H3K9me3	0	non_H3K36me3	0	non_H3K27ac	0	non_H3K4me3	0	non_H3K4me1	0	non_Pol II	0	non_CTCF	0	non_DHS
FDFT1	sgFDFT1_8	GTTCATGGAGAGCAAGGAGA	chr8:11667308	+	7.07688	exp	0	non_methy	0	non_H3K9me3	10.941	H3K36me3	0	non_H3K27ac	0	non_H3K4me3	0	non_H3K4me1	0	non_Pol II	0	non_CTCF	0	non_DHS
FDPS	sgFDPS_2	GATTCATCCCTTACCCGCCG	chr1:155287768	+	5.57265	exp	0.905577	methy	0	non_H3K9me3	10.2684	H3K36me3	0	non_H3K27ac	0	non_H3K4me3	0	non_H3K4me1	0	non_Pol II	0	non_CTCF	19	DHS
FEN1	sgFEN1_6	AGGCTGAGTAAGAGCCGCCA	chr11:61563812	+	6.69902	exp	0.908756	methy	0	non_H3K9me3	4.95914	H3K36me3	0	non_H3K27ac	0	non_H3K4me3	0	non_H3K4me1	0	non_Pol II	0	non_CTCF	0	non_DHS
FER1L5	sgFER1L5_10	GGACATGGTGGCCACAGCGG	chr2:97351797	+	0.163619	non_exp	0.345147	non_methy	0	non_H3K9me3	0	non_H3K36me3	0	non_H3K27ac	0	non_H3K4me3	3.43731	H3K4me1	0	non_Pol II	0	non_CTCF	0	non_DHS
FER1L5	sgFER1L5_5	GGGCAACAACATCAAACCAG	chr2:97317664	+	0.163619	non_exp	0	non_methy	0	non_H3K9me3	0	non_H3K36me3	0	non_H3K27ac	0	non_H3K4me3	0	non_H3K4me1	0	non_Pol II	0	non_CTCF	0	non_DHS
FETUB	sgFETUB_5	GTATTTCGCAAGAGACTCGG	chr3:186362630	-	0.0367211	non_exp	0.696858	non_methy	0	non_H3K9me3	0	non_H3K36me3	0	non_H3K27ac	0	non_H3K4me3	0	non_H3K4me1	0	non_Pol II	0	non_CTCF	0	non_DHS
FGD3	sgFGD3_5	GAAGCTTCTCCACATTGCCC	chr9:95765221	+	2.02726	exp	0	non_methy	0	non_H3K9me3	0	non_H3K36me3	0	non_H3K27ac	0	non_H3K4me3	0	non_H3K4me1	0	non_Pol II	0	non_CTCF	0	non_DHS
FGF13	sgFGF13_2	CATTGATGGCACCAAAGATG	chrX:137790995	-	0.0840156	non_exp	0	non_methy	0	non_H3K9me3	0	non_H3K36me3	0	non_H3K27ac	0	non_H3K4me3	0	non_H3K4me1	0	non_Pol II	0	non_CTCF	0	non_DHS
FGF13	sgFGF13_4	GCCACCACTCGCAGACCCAC	chrX:137785210	+	0.0840156	non_exp	0.0248222	non_methy	0	non_H3K9me3	0	non_H3K36me3	0	non_H3K27ac	0	non_H3K4me3	0	non_H3K4me1	0	non_Pol II	0	non_CTCF	0	non_DHS
FGF16	sgFGF16_7	AAAGAGGTCTCTGGACATGG	chrX:76711982	-	0	non_exp	0	non_methy	0	non_H3K9me3	0	non_H3K36me3	0	non_H3K27ac	0	non_H3K4me3	0	non_H3K4me1	0	non_Pol II	0	non_CTCF	0	non_DHS
FGF16	sgFGF16_6	AAAGATGGCTCACCCCGGGA	chrX:76711888	+	0	non_exp	0.371892	non_methy	0	non_H3K9me3	0	non_H3K36me3	0	non_H3K27ac	0	non_H3K4me3	0	non_H3K4me1	0	non_Pol II	0	non_CTCF	0	non_DHS
FGFR1	sgFGFR1_8	TGGGACTCCCATGCTAGCAG	chr8:38275801	-	4.62674	exp	0	non_methy	0	non_H3K9me3	4.52532	H3K36me3	0	non_H3K27ac	0	non_H3K4me3	0	non_H3K4me1	0	non_Pol II	0	non_CTCF	0	non_DHS
FGFR1OP	sgFGFR1OP_10	TTTCATGGGACAGTAAGTGA	chr6:167435968	-	1.59159	exp	0	non_methy	0	non_H3K9me3	11.8037	H3K36me3	0	non_H3K27ac	0	non_H3K4me3	0	non_H3K4me1	0	non_Pol II	0	non_CTCF	0	non_DHS
FGGY	sgFGGY_9	CCACCATGAGCAGTCCTCCG	chr1:59787368	+	1.24716	non_exp	0.844831	methy	0	non_H3K9me3	0	non_H3K36me3	0	non_H3K27ac	0	non_H3K4me3	0	non_H3K4me1	0	non_Pol II	0	non_CTCF	0	non_DHS
FGL2	sgFGL2_3	GTTATCACCAACCTCTCCCG	chr7:76828727	+	0.902366	non_exp	0.374872	non_methy	0	non_H3K9me3	0	non_H3K36me3	0	non_H3K27ac	0	non_H3K4me3	0	non_H3K4me1	0	non_Pol II	0	non_CTCF	45	DHS
FHAD1	sgFHAD1_9	GCAGACAAGAGTCCAAGAGC	chr1:15671971	+	0.882615	non_exp	0	non_methy	0	non_H3K9me3	0	non_H3K36me3	0	non_H3K27ac	0	non_H3K4me3	0	non_H3K4me1	0	non_Pol II	0	non_CTCF	0	non_DHS
FHAD1	sgFHAD1_6	GCAGGATCCCGAGGTCCCGG	chr1:15656000	-	0.441307	non_exp	0.835893	methy	0	non_H3K9me3	0	non_H3K36me3	0	non_H3K27ac	0	non_H3K4me3	0	non_H3K4me1	0	non_Pol II	0	non_CTCF	0	non_DHS
FHL1	sgFHL1_3	GCAGTCAAACTTCTCCGCCA	chrX:135288593	-	6.73476	exp	0.728059	non_methy	0	non_H3K9me3	12.2203	H3K36me3	0	non_H3K27ac	0	non_H3K4me3	0	non_H3K4me1	0	non_Pol II	0	non_CTCF	0	non_DHS
FHOD1	sgFHOD1_7	GAAAAGCTGTATAGCTCCAG	chr16:67272332	-	4.48759	exp	0	non_methy	0	non_H3K9me3	15.3444	H3K36me3	0	non_H3K27ac	0	non_H3K4me3	0	non_H3K4me1	3.3281	Pol II	0	non_CTCF	0	non_DHS
FHOD3	sgFHOD3_9	GGAACCCCTCACCATCCCCA	chr18:34273365	+	2.93185	exp	0	non_methy	0	non_H3K9me3	0	non_H3K36me3	0	non_H3K27ac	0	non_H3K4me3	0	non_H3K4me1	0	non_Pol II	0	non_CTCF	0	non_DHS
FIBP	sgFIBP_5	GAAGGAGCTCAAGGTGCTAG	chr11:65652583	-	6.31634	exp	0	non_methy	0	non_H3K9me3	12.7114	H3K36me3	0	non_H3K27ac	0	non_H3K4me3	0	non_H3K4me1	3.54209	Pol II	4.48566	CTCF	0	non_DHS
FIGF	sgFIGF_6	GTGAACGTGTTCCGATGTGG	chrX:15376189	-	0.270504	non_exp	0.427575	non_methy	0	non_H3K9me3	0	non_H3K36me3	0	non_H3K27ac	0	non_H3K4me3	0	non_H3K4me1	0	non_Pol II	0	non_CTCF	0	non_DHS
FIGNL1	sgFIGNL1_1	GAAGACCCTGATGCACGCTG	chr7:50514027	+	5.79766	exp	0.91003	methy	0	non_H3K9me3	6.92575	H3K36me3	0	non_H3K27ac	0	non_H3K4me3	0	non_H3K4me1	0	non_Pol II	0	non_CTCF	0	non_DHS
FIGNL2	sgFIGNL2_3	ACGCCCAGCCCCTCAACCAG	chr12:52216159	-	0.230045	non_exp	0.887569	methy	0	non_H3K9me3	0	non_H3K36me3	0	non_H3K27ac	0	non_H3K4me3	0	non_H3K4me1	0	non_Pol II	0	non_CTCF	0	non_DHS
FIGNL2	sgFIGNL2_1	GAGGCGTCGGGCAAGTACGG	chr12:52215224	-	0.230045	non_exp	0.830405	methy	0	non_H3K9me3	0	non_H3K36me3	13.0512	H3K27ac	12.8797	H3K4me3	0	non_H3K4me1	3.52426	Pol II	0	non_CTCF	0	non_DHS
FILIP1L	sgFILIP1L_3	GAAGGCAACCAGACTAGAGA	chr3:99569643	-	3.69003	exp	0	non_methy	0	non_H3K9me3	0	non_H3K36me3	0	non_H3K27ac	0	non_H3K4me3	0	non_H3K4me1	0	non_Pol II	0	non_CTCF	0	non_DHS
FKBP10	sgFKBP10_6	GCAGAACCACATCGAAGTAG	chr17:39974369	-	8.58015	exp	0.924697	methy	0	non_H3K9me3	11.1215	H3K36me3	0	non_H3K27ac	0	non_H3K4me3	0	non_H3K4me1	0	non_Pol II	0	non_CTCF	26	DHS
FKBP14	sgFKBP14_1	GCCATCGCAAGACCAAAGGA	chr7:30065993	-	4.75148	exp	0.0355495	non_methy	0	non_H3K9me3	0	non_H3K36me3	6.25464	H3K27ac	35.2387	H3K4me3	0	non_H3K4me1	0	non_Pol II	0	non_CTCF	0	non_DHS
FKBP1A	sgFKBP1A_8	GGCAAGCAGGAGGTGATCCG	chr20:1356160	-	3.65458	exp	0.309591	non_methy	0	non_H3K9me3	0	non_H3K36me3	0	non_H3K27ac	0	non_H3K4me3	5.69372	H3K4me1	0	non_Pol II	0	non_CTCF	0	non_DHS
FKBP4	sgFKBP4_6	AGGACAAGCTCTTTGACCAG	chr12:2908275	+	3.07612	exp	0	non_methy	0	non_H3K9me3	16.6172	H3K36me3	0	non_H3K27ac	0	non_H3K4me3	0	non_H3K4me1	0	non_Pol II	0	non_CTCF	0	non_DHS
FKBP5	sgFKBP5_8	CAAACATCCTTCCACCACAG	chr6:35565146	+	5.21229	exp	0	non_methy	0	non_H3K9me3	0	non_H3K36me3	5.60181	H3K27ac	0	non_H3K4me3	7.14245	H3K4me1	0	non_Pol II	0	non_CTCF	0	non_DHS
FKBP6	sgFKBP6_1	CATTGACCAAAAGAATGCCA	chr7:72754792	+	0	non_exp	0	non_methy	0	non_H3K9me3	0	non_H3K36me3	0	non_H3K27ac	0	non_H3K4me3	0	non_H3K4me1	0	non_Pol II	0	non_CTCF	0	non_DHS
FKBPL	sgFKBPL_2	GGAGTCTCGGCCTTGAGTGA	chr6:32096964	+	0.580281	non_exp	0.724105	non_methy	0	non_H3K9me3	0	non_H3K36me3	3.85685	H3K27ac	0	non_H3K4me3	4.45511	H3K4me1	5.01561	Pol II	0	non_CTCF	0	non_DHS
FLNA	sgFLNA_5	CGGGCTCTGACACAGACCGG	chrX:153588213	-	7.97015	exp	0.919127	methy	0	non_H3K9me3	16.7386	H3K36me3	0	non_H3K27ac	0	non_H3K4me3	0	non_H3K4me1	0	non_Pol II	0	non_CTCF	0	non_DHS
FLNB	sgFLNB_6	GAACACCGTGGAGTTGCTCG	chr3:58084487	+	5.95743	exp	0.902801	methy	0	non_H3K9me3	10.9199	H3K36me3	0	non_H3K27ac	0	non_H3K4me3	0	non_H3K4me1	0	non_Pol II	0	non_CTCF	0	non_DHS
FLOT2	sgFLOT2_2	GAAGATCCGCAAAATCGGGG	chr17:27208338	-	7.02611	exp	0.906606	methy	0	non_H3K9me3	16.8564	H3K36me3	0	non_H3K27ac	0	non_H3K4me3	0	non_H3K4me1	0	non_Pol II	0	non_CTCF	15	DHS
FLOT2	sgFLOT2_3	GGAGATACACCACCAGGCCC	chr17:27215974	+	7.02611	exp	0	non_methy	0	non_H3K9me3	0	non_H3K36me3	0	non_H3K27ac	0	non_H3K4me3	0	non_H3K4me1	0	non_Pol II	0	non_CTCF	21	DHS
FLVCR1	sgFLVCR1_6	GGGCCACCGAGCACAAGCAC	chr1:213032415	-	5.0979	exp	0.0396856	non_methy	0	non_H3K9me3	0	non_H3K36me3	14.7881	H3K27ac	50.9487	H3K4me3	0	non_H3K4me1	0	non_Pol II	0	non_CTCF	0	non_DHS
FMNL2	sgFMNL2_10	AGAGCAACCCAGTTAAACAC	chr2:153481996	-	5.20141	exp	0	non_methy	0	non_H3K9me3	3.67026	H3K36me3	0	non_H3K27ac	0	non_H3K4me3	0	non_H3K4me1	0	non_Pol II	0	non_CTCF	0	non_DHS
FMO3	sgFMO3_7	GTGCTGCCCAGCGGGACTGG	chr1:171083471	-	0.177933	non_exp	0.167126	non_methy	0	non_H3K9me3	0	non_H3K36me3	0	non_H3K27ac	0	non_H3K4me3	0	non_H3K4me1	0	non_Pol II	0	non_CTCF	0	non_DHS
FMR1	sgFMR1_2	GGACAAGGAGGAAGAGGACG	chrX:147026535	+	5.79143	exp	0.746826	non_methy	0	non_H3K9me3	6.35571	H3K36me3	0	non_H3K27ac	0	non_H3K4me3	0	non_H3K4me1	0	non_Pol II	0	non_CTCF	0	non_DHS
FNBP1	sgFNBP1_4	TCTGCAGGGTGCAACACCGG	chr9:132671266	-	4.6605	exp	0.907836	methy	0	non_H3K9me3	5.75923	H3K36me3	0	non_H3K27ac	0	non_H3K4me3	0	non_H3K4me1	0	non_Pol II	0	non_CTCF	0	non_DHS
FNBP4	sgFNBP4_3	GCAGGACCAGCCTTTAGGAG	chr11:47754100	+	6.3597	exp	0	non_methy	0	non_H3K9me3	18.5728	H3K36me3	0	non_H3K27ac	0	non_H3K4me3	0	non_H3K4me1	0	non_Pol II	0	non_CTCF	0	non_DHS
FNDC3A	sgFNDC3A_7	GGTGATCCACCATCAACCAG	chr13:49765353	-	5.63625	exp	0	non_methy	0	non_H3K9me3	7.15344	H3K36me3	0	non_H3K27ac	0	non_H3K4me3	0	non_H3K4me1	0	non_Pol II	0	non_CTCF	0	non_DHS
FNDC5	sgFNDC5_2	GGAGTACATAGTCCACGTGC	chr1:33333884	-	1.86672	exp	0.870442	methy	0	non_H3K9me3	4.7213	H3K36me3	0	non_H3K27ac	0	non_H3K4me3	0	non_H3K4me1	0	non_Pol II	0	non_CTCF	0	non_DHS
FNDC8	sgFNDC8_2	GCAGCCAACACAGCTGGGGT	chr17:33456633	+	3.35869	exp	0	non_methy	0	non_H3K9me3	0	non_H3K36me3	0	non_H3K27ac	0	non_H3K4me3	0	non_H3K4me1	0	non_Pol II	0	non_CTCF	0	non_DHS
FNTB	sgFNTB_10	GTACCAGGGATGGAAGCCCA	chr14:65507539	+	3.10899	exp	0	non_methy	0	non_H3K9me3	8.0997	H3K36me3	0	non_H3K27ac	0	non_H3K4me3	0	non_H3K4me1	0	non_Pol II	0	non_CTCF	0	non_DHS
FOLR2	sgFOLR2_9	AACTTTAACTGGGACCACTG	chr11:71931992	+	0	non_exp	0	non_methy	0	non_H3K9me3	0	non_H3K36me3	0	non_H3K27ac	0	non_H3K4me3	0	non_H3K4me1	0	non_Pol II	0	non_CTCF	0	non_DHS
FOLR3	sgFOLR3_2	CAGGAGTGCGCGGGCCAGGA	chr11:71847070	+	0.194195	non_exp	0.812178	methy	0	non_H3K9me3	0	non_H3K36me3	0	non_H3K27ac	0	non_H3K4me3	0	non_H3K4me1	0	non_Pol II	0	non_CTCF	0	non_DHS
FOLR3	sgFOLR3_5	GAAGAAGAATGCCTGCTGCA	chr11:71850018	+	0.194195	non_exp	0	non_methy	0	non_H3K9me3	0	non_H3K36me3	0	non_H3K27ac	0	non_H3K4me3	0	non_H3K4me1	0	non_Pol II	0	non_CTCF	0	non_DHS
FOLR4	sgFOLR4_4	ATGAGTGCTCCCCAAACCTG	chr11:94039830	+	0	non_exp	0	non_methy	0	non_H3K9me3	0	non_H3K36me3	0	non_H3K27ac	0	non_H3K4me3	0	non_H3K4me1	0	non_Pol II	0	non_CTCF	0	non_DHS
FOLR4	sgFOLR4_10	GAGCAGCTCGTCCCCAGCCC	chr11:94038855	-	0	non_exp	0.190598	non_methy	0	non_H3K9me3	0	non_H3K36me3	0	non_H3K27ac	0	non_H3K4me3	0	non_H3K4me1	0	non_Pol II	0	non_CTCF	0	non_DHS
FOLR4	sgFOLR4_3	GAGCGGCCACCAGCATGCCA	chr11:94038804	-	0	non_exp	0.2195	non_methy	0	non_H3K9me3	0	non_H3K36me3	0	non_H3K27ac	0	non_H3K4me3	0	non_H3K4me1	0	non_Pol II	0	non_CTCF	0	non_DHS
FOLR4	sgFOLR4_8	GCTGTGCCAGGAGGACTGTG	chr11:94040372	+	0	non_exp	0	non_methy	0	non_H3K9me3	0	non_H3K36me3	0	non_H3K27ac	0	non_H3K4me3	0	non_H3K4me1	0	non_Pol II	0	non_CTCF	0	non_DHS
FOLR4	sgFOLR4_2	GGGGCCCTGGATCCAGCCAG	chr11:94039849	+	0	non_exp	0	non_methy	0	non_H3K9me3	0	non_H3K36me3	0	non_H3K27ac	0	non_H3K4me3	0	non_H3K4me1	0	non_Pol II	0	non_CTCF	0	non_DHS
FOLR4	sgFOLR4_9	GTGGACAGTCATGCCCACCT	chr11:94038835	+	0	non_exp	0	non_methy	0	non_H3K9me3	0	non_H3K36me3	0	non_H3K27ac	0	non_H3K4me3	0	non_H3K4me1	0	non_Pol II	0	non_CTCF	0	non_DHS
FOXD4L1	sgFOXD4L1_10	AACTCGGTGCCAAACTCTGA	chr2:114257080	-	0.29766	non_exp	0.918491	methy	0	non_H3K9me3	0	non_H3K36me3	0	non_H3K27ac	0	non_H3K4me3	0	non_H3K4me1	0	non_Pol II	0	non_CTCF	0	non_DHS
FOXD4L2	sgFOXD4L2_10	GAGGGCGCTCAGCTCTTGGC	chr9:42718074	-	0	non_exp	0.866984	methy	0	non_H3K9me3	0	non_H3K36me3	0	non_H3K27ac	0	non_H3K4me3	0	non_H3K4me1	0	non_Pol II	0	non_CTCF	0	non_DHS
FOXE1	sgFOXE1_7	GGAGCCTGCTACAACCCTGG	chr9:100617205	+	2.74372	exp	0	non_methy	0	non_H3K9me3	0	non_H3K36me3	0	non_H3K27ac	0	non_H3K4me3	0	non_H3K4me1	0	non_Pol II	0	non_CTCF	29	DHS
FOXK2	sgFOXK2_8	TCAGACGGCACAGACCACCC	chr17:80545000	+	6.04644	exp	0.867695	methy	0	non_H3K9me3	9.77786	H3K36me3	0	non_H3K27ac	0	non_H3K4me3	0	non_H3K4me1	0	non_Pol II	0	non_CTCF	0	non_DHS
FOXO3	sgFOXO3_7	GCTTACTGAAGGTGACAGGC	chr6:108985094	-	4.22776	exp	0	non_methy	0	non_H3K9me3	0	non_H3K36me3	0	non_H3K27ac	0	non_H3K4me3	0	non_H3K4me1	0	non_Pol II	0	non_CTCF	0	non_DHS
FOXO4	sgFOXO4_6	TGTGCAGGGACAGGTTGTGG	chrX:70320545	-	5.19557	exp	0	non_methy	0	non_H3K9me3	5.38039	H3K36me3	0	non_H3K27ac	0	non_H3K4me3	0	non_H3K4me1	0	non_Pol II	0	non_CTCF	37	DHS
FOXR2	sgFOXR2_3	CAAAGCTGTCCAGGAAGCAG	chrX:55650876	-	0	non_exp	0	non_methy	0	non_H3K9me3	0	non_H3K36me3	0	non_H3K27ac	0	non_H3K4me3	0	non_H3K4me1	0	non_Pol II	0	non_CTCF	0	non_DHS
FOXRED2	sgFOXRED2_7	GGGTACTGCCAGCCACTCGG	chr22:36897339	-	6.87175	exp	0.934196	methy	0	non_H3K9me3	20.2034	H3K36me3	0	non_H3K27ac	0	non_H3K4me3	0	non_H3K4me1	4.02215	Pol II	0	non_CTCF	0	non_DHS
FPGS	sgFPGS_1	GAGGAGACTCCGCACACCAC	chr9:130569872	-	5.9555	exp	0.903605	methy	0	non_H3K9me3	9.24475	H3K36me3	0	non_H3K27ac	0	non_H3K4me3	0	non_H3K4me1	0	non_Pol II	0	non_CTCF	28	DHS
FREM2	sgFREM2_10	GGTGGTCTTCACCCAGCTGG	chr13:39262000	+	2.90388	exp	0	non_methy	0	non_H3K9me3	0	non_H3K36me3	0	non_H3K27ac	30.3228	H3K4me3	0	non_H3K4me1	0	non_Pol II	0	non_CTCF	0	non_DHS
FRMD8	sgFRMD8_7	GACGGGACAGAAGGCAGTGC	chr11:65154511	+	5.19287	exp	0.0628736	non_methy	0	non_H3K9me3	0	non_H3K36me3	7.38711	H3K27ac	48.4951	H3K4me3	0	non_H3K4me1	4.08236	Pol II	0	non_CTCF	0	non_DHS
FRMPD1	sgFRMPD1_5	GAACAAAACAGACCCTGAAG	chr9:37731019	-	0.755197	non_exp	0	non_methy	0	non_H3K9me3	0	non_H3K36me3	0	non_H3K27ac	0	non_H3K4me3	0	non_H3K4me1	0	non_Pol II	0	non_CTCF	0	non_DHS
FRMPD2	sgFRMPD2_5	GTGAAGACCAGCCTCACAGG	chr10:49450330	-	0.0718041	non_exp	0	non_methy	0	non_H3K9me3	0	non_H3K36me3	0	non_H3K27ac	0	non_H3K4me3	0	non_H3K4me1	0	non_Pol II	0	non_CTCF	0	non_DHS
FRMPD3	sgFRMPD3_5	GTTCCGGGAGAACCAGGGCG	chrX:106808242	+	1.78493	exp	0.540144	non_methy	0	non_H3K9me3	0	non_H3K36me3	0	non_H3K27ac	0	non_H3K4me3	0	non_H3K4me1	0	non_Pol II	0	non_CTCF	36	DHS
FRMPD3	sgFRMPD3_4	GTTGAACAAAACGCCCGTGA	chrX:106806399	-	1.78493	exp	0.347166	non_methy	0	non_H3K9me3	0	non_H3K36me3	0	non_H3K27ac	0	non_H3K4me3	0	non_H3K4me1	0	non_Pol II	0	non_CTCF	0	non_DHS
FRMPD3	sgFRMPD3_10	GTTGAGGTCCAATCCTGTGA	chrX:106789008	+	0.892467	non_exp	0	non_methy	0	non_H3K9me3	0	non_H3K36me3	0	non_H3K27ac	0	non_H3K4me3	0	non_H3K4me1	0	non_Pol II	0	non_CTCF	0	non_DHS
FRS2	sgFRS2_2	GTAGATTCTTCCCCTACTGA	chr12:69966014	-	3.8867	exp	0	non_methy	0	non_H3K9me3	9.53166	H3K36me3	0	non_H3K27ac	0	non_H3K4me3	0	non_H3K4me1	0	non_Pol II	0	non_CTCF	0	non_DHS
FRY	sgFRY_3	CATAAGGCCAGGCATAGCTG	chr13:32752511	-	1.23006	non_exp	0	non_methy	0	non_H3K9me3	0	non_H3K36me3	0	non_H3K27ac	0	non_H3K4me3	0	non_H3K4me1	0	non_Pol II	0	non_CTCF	0	non_DHS
FRZB	sgFRZB_7	CTCGATGGCCAGGATGGCGT	chr2:183731071	+	0.547316	non_exp	0.921422	methy	0	non_H3K9me3	0	non_H3K36me3	0	non_H3K27ac	0	non_H3K4me3	0	non_H3K4me1	0	non_Pol II	0	non_CTCF	0	non_DHS
FSCN2	sgFSCN2_1	GCCGCACAGAGACGTAGCGG	chr17:79496361	-	1.28681	non_exp	0.723011	non_methy	0	non_H3K9me3	0	non_H3K36me3	0	non_H3K27ac	0	non_H3K4me3	0	non_H3K4me1	0	non_Pol II	0	non_CTCF	0	non_DHS
FSD1	sgFSD1_2	ACAGATGCTGCTGAACGTGG	chr19:4306017	+	5.75215	exp	0.879592	methy	0	non_H3K9me3	3.8422	H3K36me3	0	non_H3K27ac	0	non_H3K4me3	0	non_H3K4me1	0	non_Pol II	0	non_CTCF	26	DHS
FTH1P18	sgFTH1P18_5	GCCCGCTGTCGCAGGTGCAA	chrX:37061618	-	0	non_exp	0.652115	non_methy	0	non_H3K9me3	0	non_H3K36me3	0	non_H3K27ac	0	non_H3K4me3	0	non_H3K4me1	0	non_Pol II	0	non_CTCF	0	non_DHS
FTSJ1	sgFTSJ1_1	ATAGCCCTGACAGACAGCGA	chrX:48340026	-	6.84543	exp	0.763793	methy	0	non_H3K9me3	11.4085	H3K36me3	0	non_H3K27ac	0	non_H3K4me3	0	non_H3K4me1	0	non_Pol II	0	non_CTCF	0	non_DHS
FTSJ2	sgFTSJ2_6	GTGCAGAAGGTCAACGCCGC	chr7:2279061	-	6.88477	exp	0.940397	methy	0	non_H3K9me3	11.8971	H3K36me3	0	non_H3K27ac	0	non_H3K4me3	0	non_H3K4me1	2.68255	Pol II	0	non_CTCF	0	non_DHS
FUBP3	sgFUBP3_10	GTTTCAGTTATCGGCAGGGG	chr9:133488336	+	6.46874	exp	0.900389	methy	0	non_H3K9me3	18.3071	H3K36me3	0	non_H3K27ac	0	non_H3K4me3	0	non_H3K4me1	0	non_Pol II	0	non_CTCF	0	non_DHS
FUCA1	sgFUCA1_7	TTGACGACAAAGCATCACGA	chr1:24192086	-	6.14307	exp	0.921955	methy	0	non_H3K9me3	16.3374	H3K36me3	0	non_H3K27ac	0	non_H3K4me3	0	non_H3K4me1	0	non_Pol II	0	non_CTCF	0	non_DHS
FUK	sgFUK_5	GAGAAGCGTGTGGGCAGCGG	chr16:70497594	+	3.98171	exp	0.863844	methy	0	non_H3K9me3	6.45633	H3K36me3	0	non_H3K27ac	0	non_H3K4me3	0	non_H3K4me1	0	non_Pol II	0	non_CTCF	38	DHS
FURIN	sgFURIN_3	GCGGGACCTGAATGTGAAGG	chr15:91420140	+	6.13718	exp	0.911663	methy	0	non_H3K9me3	13.2	H3K36me3	0	non_H3K27ac	0	non_H3K4me3	0	non_H3K4me1	0	non_Pol II	0	non_CTCF	0	non_DHS
FUS	sgFUS_1	GGTGGACAGCAGCAAAGCTA	chr16:31195603	+	8.41376	exp	0	non_methy	0	non_H3K9me3	25.4431	H3K36me3	0	non_H3K27ac	0	non_H3K4me3	0	non_H3K4me1	0	non_Pol II	0	non_CTCF	0	non_DHS
FUT11	sgFUT11_5	TGTGACTGCAGATAGAGCAG	chr10:75532722	-	3.43361	exp	0	non_methy	0	non_H3K9me3	0	non_H3K36me3	12.3687	H3K27ac	43.4317	H3K4me3	0	non_H3K4me1	4.56693	Pol II	0	non_CTCF	112	DHS
FUT2	sgFUT2_4	GCGATACCTACAGCAGGCCC	chr19:49206873	+	0.681322	non_exp	0.894737	methy	0	non_H3K9me3	0	non_H3K36me3	0	non_H3K27ac	0	non_H3K4me3	0	non_H3K4me1	0	non_Pol II	0	non_CTCF	0	non_DHS
FUZ	sgFUZ_1	GAGGACCGAGAACACGACTG	chr19:50315897	-	5.61337	exp	0.6698	non_methy	0	non_H3K9me3	0	non_H3K36me3	9.05048	H3K27ac	63.7117	H3K4me3	0	non_H3K4me1	5.23492	Pol II	0	non_CTCF	0	non_DHS
FXN	sgFXN_10	TTTCAGAGTTCGAACCAACG	chr9:71661295	+	5.54354	exp	0.887002	methy	0	non_H3K9me3	0	non_H3K36me3	0	non_H3K27ac	0	non_H3K4me3	0	non_H3K4me1	0	non_Pol II	0	non_CTCF	0	non_DHS
FXYD7	sgFXYD7_2	ATCTTCCCCAGACTACAACA	chr19:35642146	+	0.128113	non_exp	0	non_methy	0	non_H3K9me3	0	non_H3K36me3	0	non_H3K27ac	0	non_H3K4me3	0	non_H3K4me1	0	non_Pol II	0	non_CTCF	0	non_DHS
FYN	sgFYN_6	GCGATCAGCAAACATTCTAG	chr6:112015659	-	5.7856	exp	0.873424	methy	0	non_H3K9me3	16.5027	H3K36me3	0	non_H3K27ac	0	non_H3K4me3	0	non_H3K4me1	0	non_Pol II	0	non_CTCF	0	non_DHS
FZD5	sgFZD5_9	ATCACGGTGCCCATGTGCCG	chr2:208633339	-	3.9707	exp	0.586217	non_methy	0	non_H3K9me3	0	non_H3K36me3	0	non_H3K27ac	55.5186	H3K4me3	0	non_H3K4me1	0	non_Pol II	0	non_CTCF	0	non_DHS
FZD6	sgFZD6_10	ACAGGAGCTACAGCAAATCA	chr8:104342025	+	4.55779	exp	0	non_methy	0	non_H3K9me3	10.3824	H3K36me3	0	non_H3K27ac	0	non_H3K4me3	0	non_H3K4me1	0	non_Pol II	0	non_CTCF	0	non_DHS
FZR1	sgFZR1_8	AGGGGACTCAGTGACCTCCG	chr19:3530819	+	5.83214	exp	0.916501	methy	0	non_H3K9me3	7.09052	H3K36me3	0	non_H3K27ac	0	non_H3K4me3	0	non_H3K4me1	0	non_Pol II	0	non_CTCF	0	non_DHS
G0S2	sgG0S2_6	GGCCATCATCTCCTTGGCCA	chr1:209849058	-	2.19768	exp	0	non_methy	0	non_H3K9me3	0	non_H3K36me3	0	non_H3K27ac	8.14908	H3K4me3	0	non_H3K4me1	4.06059	Pol II	0	non_CTCF	0	non_DHS
G6PD	sgG6PD_1	GACACACTTACCAGATGGTG	chrX:153764345	+	6.77498	exp	0	non_methy	0	non_H3K9me3	8.19909	H3K36me3	0	non_H3K27ac	0	non_H3K4me3	0	non_H3K4me1	0	non_Pol II	0	non_CTCF	43	DHS
GABARAPL1	sgGABARAPL1_1	AGAGAAGGCTCCAAAAGCCA	chr12:10370670	+	4.99685	exp	0	non_methy	0	non_H3K9me3	4.26113	H3K36me3	0	non_H3K27ac	0	non_H3K4me3	0	non_H3K4me1	0	non_Pol II	0	non_CTCF	0	non_DHS
GABARAPL2	sgGABARAPL2_3	GGTTCCATCTGATATCACTG	chr16:75601994	+	3.40489	exp	0	non_methy	0	non_H3K9me3	14.1753	H3K36me3	0	non_H3K27ac	0	non_H3K4me3	0	non_H3K4me1	0	non_Pol II	0	non_CTCF	0	non_DHS
GABRA3	sgGABRA3_4	AAGGACTGACCTCCAAGCCC	chrX:151514043	+	0.855439	non_exp	0	non_methy	0	non_H3K9me3	0	non_H3K36me3	0	non_H3K27ac	0	non_H3K4me3	0	non_H3K4me1	0	non_Pol II	0	non_CTCF	0	non_DHS
GABRG2	sgGABRG2_2	GGACGACAATGAGTGTGCAG	chr5:161569246	-	0.0170448	non_exp	0.524424	non_methy	0	non_H3K9me3	0	non_H3K36me3	0	non_H3K27ac	0	non_H3K4me3	0	non_H3K4me1	0	non_Pol II	0	non_CTCF	0	non_DHS
GABRR2	sgGABRR2_4	GGACAGCATGACCATCAGAG	chr6:89975384	+	0.833655	non_exp	0	non_methy	0	non_H3K9me3	0	non_H3K36me3	0	non_H3K27ac	0	non_H3K4me3	0	non_H3K4me1	0	non_Pol II	0	non_CTCF	0	non_DHS
GABRR3	sgGABRR3_4	GGCATTACTGGAAAGACGAG	chr3:97731367	-	0	non_exp	0.735163	non_methy	0	non_H3K9me3	0	non_H3K36me3	0	non_H3K27ac	0	non_H3K4me3	0	non_H3K4me1	0	non_Pol II	0	non_CTCF	0	non_DHS
GABRR3	sgGABRR3_6	TGTGAACTACCTCACCACAG	chr3:97711731	-	0	non_exp	0	non_methy	0	non_H3K9me3	0	non_H3K36me3	0	non_H3K27ac	0	non_H3K4me3	0	non_H3K4me1	0	non_Pol II	0	non_CTCF	0	non_DHS
GAD1	sgGAD1_7	GCCAATAATATCCAATCCAG	chr2:171693333	-	3.15437	exp	0	non_methy	0	non_H3K9me3	5.33545	H3K36me3	0	non_H3K27ac	0	non_H3K4me3	0	non_H3K4me1	0	non_Pol II	0	non_CTCF	0	non_DHS
GAGE12H	sgGAGE12H_4	GGATCCTGACATTGAGTTGC	chrX:49346310	-	0	non_exp	0	non_methy	0	non_H3K9me3	0	non_H3K36me3	0	non_H3K27ac	0	non_H3K4me3	0	non_H3K4me1	0	non_Pol II	0	non_CTCF	0	non_DHS
GAK	sgGAK_7	GAGGCTATTATCCAATGAAG	chr4:906564	-	4.78394	exp	0	non_methy	0	non_H3K9me3	7.01098	H3K36me3	0	non_H3K27ac	0	non_H3K4me3	0	non_H3K4me1	0	non_Pol II	0	non_CTCF	0	non_DHS
GAL	sgGAL_8	GAATGACCTGTGGTTGCCAA	chr11:68455488	-	7.78513	exp	0	non_methy	0	non_H3K9me3	0	non_H3K36me3	0	non_H3K27ac	0	non_H3K4me3	0	non_H3K4me1	0	non_Pol II	0	non_CTCF	24	DHS
GAL3ST1	sgGAL3ST1_3	TGCCACCGCAGAAGAAGCCC	chr22:30953356	-	2.70069	exp	0.669179	non_methy	0	non_H3K9me3	0	non_H3K36me3	0	non_H3K27ac	0	non_H3K4me3	0	non_H3K4me1	0	non_Pol II	0	non_CTCF	81	DHS
GALM	sgGALM_6	GCAGTCAGACCTCTTGAGAG	chr2:38893375	+	5.48448	exp	0	non_methy	0	non_H3K9me3	0	non_H3K36me3	8.35519	H3K27ac	39.7278	H3K4me3	0	non_H3K4me1	4.53125	Pol II	0	non_CTCF	0	non_DHS
GALNT1	sgGALNT1_9	ACAGACGACTTGCAGAAGTG	chr18:33271094	+	6.16681	exp	0.757569	methy	0	non_H3K9me3	5.8671	H3K36me3	0	non_H3K27ac	0	non_H3K4me3	0	non_H3K4me1	0	non_Pol II	0	non_CTCF	0	non_DHS
GALNT11	sgGALNT11_9	CCAGACCAACAAATGCCTGG	chr7:151815774	+	5.20373	exp	0	non_methy	0	non_H3K9me3	15.519	H3K36me3	0	non_H3K27ac	0	non_H3K4me3	0	non_H3K4me1	0	non_Pol II	0	non_CTCF	0	non_DHS
GALNT18	sgGALNT18_7	CCGCAGGAACGCTCTCAGGG	chr11:11362431	-	4.52079	exp	0.909031	methy	0	non_H3K9me3	0	non_H3K36me3	0	non_H3K27ac	0	non_H3K4me3	0	non_H3K4me1	0	non_Pol II	0	non_CTCF	0	non_DHS
GALNT6	sgGALNT6_2	GATGTGGGTGAGAACAACCG	chr12:51751185	-	3.36388	exp	0.90706	methy	0	non_H3K9me3	5.58495	H3K36me3	0	non_H3K27ac	0	non_H3K4me3	0	non_H3K4me1	0	non_Pol II	0	non_CTCF	19	DHS
GANAB	sgGANAB_2	GAACAGTGTGGAGTTAACCA	chr11:62402429	-	9.12777	exp	0	non_methy	0	non_H3K9me3	14.4197	H3K36me3	0	non_H3K27ac	0	non_H3K4me3	0	non_H3K4me1	0	non_Pol II	0	non_CTCF	0	non_DHS
GAPDH	sgGAPDH_4	ACTCACCCCAGCCTTCTCCA	chr12:6646163	-	10.9206	exp	0	non_methy	0	non_H3K9me3	19.5786	H3K36me3	26.061	H3K27ac	0	non_H3K4me3	0	non_H3K4me1	0	non_Pol II	0	non_CTCF	0	non_DHS
GAPVD1	sgGAPVD1_10	AAGCCAAGCAGCCCACCCGC	chr9:128111757	+	5.30049	exp	0.934445	methy	0	non_H3K9me3	15.7633	H3K36me3	0	non_H3K27ac	0	non_H3K4me3	0	non_H3K4me1	0	non_Pol II	0	non_CTCF	0	non_DHS
GAREM	sgGAREM_6	GAACATCCAGACCAAGACGG	chr18:29867719	-	1.37544	non_exp	0.922335	methy	0	non_H3K9me3	6.48432	H3K36me3	0	non_H3K27ac	0	non_H3K4me3	0	non_H3K4me1	0	non_Pol II	0	non_CTCF	0	non_DHS
GART	sgGART_4	TTATCCTGGAGACTACACCA	chr21:34900491	-	7.67567	exp	0	non_methy	0	non_H3K9me3	20.4133	H3K36me3	0	non_H3K27ac	0	non_H3K4me3	0	non_H3K4me1	0	non_Pol II	0	non_CTCF	0	non_DHS
GAS2L1	sgGAS2L1_3	GCACCAGGGACTCCTGCCCG	chr22:29704663	+	3.10955	exp	0.842753	methy	0	non_H3K9me3	0	non_H3K36me3	0	non_H3K27ac	0	non_H3K4me3	0	non_H3K4me1	0	non_Pol II	0	non_CTCF	0	non_DHS
GATAD2A	sgGATAD2A_10	CGGAACGCCAACTTACGCCG	chr19:19612790	-	6.49383	exp	0.886111	methy	0	non_H3K9me3	11.3361	H3K36me3	0	non_H3K27ac	0	non_H3K4me3	0	non_H3K4me1	0	non_Pol II	0	non_CTCF	0	non_DHS
GATAD2B	sgGATAD2B_4	GAGTTACCCACCAAACAGGA	chr1:153800621	-	5.39641	exp	0	non_methy	0	non_H3K9me3	10.0584	H3K36me3	0	non_H3K27ac	0	non_H3K4me3	0	non_H3K4me1	0	non_Pol II	0	non_CTCF	0	non_DHS
GBA3	sgGBA3_7	CAGACTGGCGATGTAGCTTG	chr4:22737684	+	0	non_exp	0.124919	non_methy	0	non_H3K9me3	0	non_H3K36me3	0	non_H3K27ac	0	non_H3K4me3	0	non_H3K4me1	0	non_Pol II	0	non_CTCF	0	non_DHS
GBA3	sgGBA3_3	TGGCAGCTACACTCTGTGGG	chr4:22737704	+	0	non_exp	0	non_methy	0	non_H3K9me3	0	non_H3K36me3	0	non_H3K27ac	0	non_H3K4me3	0	non_H3K4me1	0	non_Pol II	0	non_CTCF	0	non_DHS
GBAS	sgGBAS_6	ACAGATCTCGAGAAGACAGC	chr7:56045839	+	6.39799	exp	0.889024	methy	0	non_H3K9me3	10.8132	H3K36me3	0	non_H3K27ac	0	non_H3K4me3	5.34695	H3K4me1	0	non_Pol II	0	non_CTCF	0	non_DHS
GBE1	sgGBE1_3	TGTGCTAGATTCAGATGCAG	chr3:81548350	-	4.26878	exp	0	non_methy	0	non_H3K9me3	0	non_H3K36me3	0	non_H3K27ac	0	non_H3K4me3	0	non_H3K4me1	0	non_Pol II	0	non_CTCF	0	non_DHS
GBF1	sgGBF1_7	AGAGGGACTGACCACTGCTG	chr10:104118323	-	6.51942	exp	0	non_methy	0	non_H3K9me3	10.5108	H3K36me3	0	non_H3K27ac	0	non_H3K4me3	0	non_H3K4me1	0	non_Pol II	0	non_CTCF	33	DHS
GBGT1	sgGBGT1_2	GGAGAAGCCACTCCAGCCCG	chr9:136031409	-	0	non_exp	0.629778	non_methy	0	non_H3K9me3	0	non_H3K36me3	0	non_H3K27ac	0	non_H3K4me3	0	non_H3K4me1	0	non_Pol II	0	non_CTCF	0	non_DHS
GBP1	sgGBP1_3	TGAGAATGAGAATGAGGTTG	chr1:89524659	-	0.0831064	non_exp	0	non_methy	0	non_H3K9me3	0	non_H3K36me3	0	non_H3K27ac	0	non_H3K4me3	0	non_H3K4me1	0	non_Pol II	0	non_CTCF	0	non_DHS
GBP3	sgGBP3_5	TTAGTCCTGCTTGACACTGA	chr1:89480992	-	0.0659073	non_exp	0	non_methy	0	non_H3K9me3	0	non_H3K36me3	0	non_H3K27ac	0	non_H3K4me3	0	non_H3K4me1	0	non_Pol II	0	non_CTCF	0	non_DHS
GBP4	sgGBP4_3	GGCCCAGCTTGAGAACCCAG	chr1:89655900	-	0	non_exp	0	non_methy	0	non_H3K9me3	0	non_H3K36me3	0	non_H3K27ac	0	non_H3K4me3	0	non_H3K4me1	0	non_Pol II	0	non_CTCF	0	non_DHS
GBP7	sgGBP7_6	GAAATGCCTGATCCACTCCC	chr1:89616203	+	0.030741	non_exp	0	non_methy	0	non_H3K9me3	0	non_H3K36me3	0	non_H3K27ac	0	non_H3K4me3	0	non_H3K4me1	0	non_Pol II	0	non_CTCF	0	non_DHS
GCA	sgGCA_3	GGCCCAGCTATACTCCTCGA	chr2:163204148	+	4.57702	exp	0.880289	methy	0	non_H3K9me3	0	non_H3K36me3	0	non_H3K27ac	0	non_H3K4me3	0	non_H3K4me1	0	non_Pol II	0	non_CTCF	0	non_DHS
GCC1	sgGCC1_4	CAAGCAGCTGACCCGTGAGG	chr7:127224342	-	4.89238	exp	0.860818	methy	0	non_H3K9me3	10.2904	H3K36me3	0	non_H3K27ac	62.5435	H3K4me3	0	non_H3K4me1	0	non_Pol II	0	non_CTCF	0	non_DHS
GCDH	sgGCDH_4	GGGCTCACAGAGCCCAACAG	chr19:13006832	+	5.19343	exp	0	non_methy	0	non_H3K9me3	6.10778	H3K36me3	0	non_H3K27ac	0	non_H3K4me3	0	non_H3K4me1	0	non_Pol II	0	non_CTCF	0	non_DHS
GCLC	sgGCLC_4	ACACCAGGACAGCCCTACGG	chr6:53385690	-	4.63986	exp	0.937776	methy	0	non_H3K9me3	9.53356	H3K36me3	0	non_H3K27ac	0	non_H3K4me3	0	non_H3K4me1	0	non_Pol II	0	non_CTCF	0	non_DHS
GCN1L1	sgGCN1L1_8	GCACAGCTTCATCCATCAGG	chr12:120613633	+	7.11321	exp	0	non_methy	0	non_H3K9me3	18.6556	H3K36me3	0	non_H3K27ac	0	non_H3K4me3	0	non_H3K4me1	0	non_Pol II	0	non_CTCF	0	non_DHS
GCNT7	sgGCNT7_10	AACTGCTCCAGGATTTCTCG	chr20:55072387	-	3.37415	exp	0.872827	methy	0	non_H3K9me3	7.85054	H3K36me3	0	non_H3K27ac	0	non_H3K4me3	0	non_H3K4me1	0	non_Pol II	0	non_CTCF	0	non_DHS
GCNT7	sgGCNT7_6	AAGCGGAACACAGTTCATCT	chr20:55072499	+	3.37415	exp	0.911498	methy	0	non_H3K9me3	7.85054	H3K36me3	0	non_H3K27ac	0	non_H3K4me3	0	non_H3K4me1	0	non_Pol II	0	non_CTCF	0	non_DHS
GCNT7	sgGCNT7_2	GAGGAAGGAAATGTTCATGA	chr20:55070269	-	3.37415	exp	0	non_methy	0	non_H3K9me3	7.50199	H3K36me3	0	non_H3K27ac	0	non_H3K4me3	0	non_H3K4me1	0	non_Pol II	0	non_CTCF	0	non_DHS
GCNT7	sgGCNT7_5	GCAGCCCAGAGCAACACTAC	chr20:55071720	-	3.37415	exp	0.95825	methy	0	non_H3K9me3	7.85054	H3K36me3	0	non_H3K27ac	0	non_H3K4me3	0	non_H3K4me1	0	non_Pol II	0	non_CTCF	0	non_DHS
GDAP1	sgGDAP1_10	CTTGAACAGACTTTCCTGGA	chr8:75263680	+	5.1311	exp	0	non_methy	0	non_H3K9me3	0	non_H3K36me3	0	non_H3K27ac	72.9447	H3K4me3	0	non_H3K4me1	0	non_Pol II	0	non_CTCF	0	non_DHS
GDAP2	sgGDAP2_9	TGGCAGAAAACAGCTGGTGG	chr1:118420684	+	3.40454	exp	0	non_methy	0	non_H3K9me3	9.4007	H3K36me3	0	non_H3K27ac	0	non_H3K4me3	0	non_H3K4me1	0	non_Pol II	0	non_CTCF	0	non_DHS
GDI1	sgGDI1_2	TCGCTACCTGGACTTCAAGG	chrX:153667389	+	7.5387	exp	0.831611	methy	0	non_H3K9me3	11.7342	H3K36me3	0	non_H3K27ac	0	non_H3K4me3	0	non_H3K4me1	0	non_Pol II	0	non_CTCF	0	non_DHS
GDI2	sgGDI2_8	CCCGATCTTTTACGTAGCTG	chr10:5810296	+	8.01721	exp	0.922562	methy	0	non_H3K9me3	8.2398	H3K36me3	0	non_H3K27ac	0	non_H3K4me3	0	non_H3K4me1	0	non_Pol II	0	non_CTCF	0	non_DHS
GDPGP1	sgGDPGP1_2	CAGGTGGAGGTGGTTCACCG	chr15:90784778	-	2.52162	exp	0.787762	methy	0	non_H3K9me3	4.40507	H3K36me3	0	non_H3K27ac	0	non_H3K4me3	0	non_H3K4me1	0	non_Pol II	0	non_CTCF	0	non_DHS
GEMIN2	sgGEMIN2_1	GGTACCAGCGGAGTCCGCAG	chr14:39583551	+	6.25192	exp	0.0263087	non_methy	0	non_H3K9me3	0	non_H3K36me3	5.07867	H3K27ac	74.4642	H3K4me3	0	non_H3K4me1	3.88569	Pol II	0	non_CTCF	0	non_DHS
GEMIN4	sgGEMIN4_9	GCACTAAACTGGGAGAGCAG	chr17:650732	+	6.71514	exp	0	non_methy	0	non_H3K9me3	21.8578	H3K36me3	0	non_H3K27ac	0	non_H3K4me3	0	non_H3K4me1	0	non_Pol II	0	non_CTCF	0	non_DHS
GEMIN7	sgGEMIN7_2	GGTGAGCTTCACGTTGCACG	chr19:45593603	+	4.00478	exp	0.859607	methy	0	non_H3K9me3	7.66246	H3K36me3	4.07334	H3K27ac	0	non_H3K4me3	0	non_H3K4me1	0	non_Pol II	0	non_CTCF	0	non_DHS
GEN1	sgGEN1_8	CGAATGCTTAGGAATCCCCT	chr2:17946178	+	4.86032	exp	0.897991	methy	0	non_H3K9me3	7.33583	H3K36me3	0	non_H3K27ac	0	non_H3K4me3	0	non_H3K4me1	0	non_Pol II	0	non_CTCF	0	non_DHS
GEN1	sgGEN1_1	GAGACTCAGATCAACTGCAA	chr2:17941290	-	4.86032	exp	0	non_methy	0	non_H3K9me3	5.72138	H3K36me3	0	non_H3K27ac	0	non_H3K4me3	0	non_H3K4me1	0	non_Pol II	0	non_CTCF	0	non_DHS
GFER	sgGFER_7	CTTCAGCACACTCCTCACAG	chr16:2034912	-	2.68422	exp	0	non_methy	0	non_H3K9me3	0	non_H3K36me3	16.9149	H3K27ac	42.7557	H3K4me3	0	non_H3K4me1	3.35583	Pol II	0	non_CTCF	0	non_DHS
GFM2	sgGFM2_5	TGAAGGAAACAACTGAAGCA	chr5:74041524	-	6.10557	exp	0	non_methy	0	non_H3K9me3	6.92618	H3K36me3	0	non_H3K27ac	0	non_H3K4me3	0	non_H3K4me1	0	non_Pol II	0	non_CTCF	0	non_DHS
GFRA4	sgGFRA4_4	AGGCTTCGCAGTCCTCACGC	chr20:3641206	+	0	non_exp	0.870313	methy	0	non_H3K9me3	0	non_H3K36me3	0	non_H3K27ac	0	non_H3K4me3	0	non_H3K4me1	0	non_Pol II	0	non_CTCF	0	non_DHS
GGA2	sgGGA2_1	GGAGAAGTTCCACAGCGAGG	chr16:23504731	-	6.71321	exp	0.840399	methy	0	non_H3K9me3	18.8299	H3K36me3	0	non_H3K27ac	0	non_H3K4me3	0	non_H3K4me1	0	non_Pol II	0	non_CTCF	0	non_DHS
GGA2	sgGGA2_4	GTCCAAGAGGGTCAGTGCGG	chr16:23497431	-	6.71321	exp	0.924859	methy	0	non_H3K9me3	18.1328	H3K36me3	0	non_H3K27ac	0	non_H3K4me3	0	non_H3K4me1	0	non_Pol II	0	non_CTCF	0	non_DHS
GHDC	sgGHDC_6	GCGCCACAAACACCTCGTAG	chr17:40342244	+	5.44411	exp	0.818732	methy	0	non_H3K9me3	0	non_H3K36me3	0	non_H3K27ac	0	non_H3K4me3	0	non_H3K4me1	0	non_Pol II	0	non_CTCF	0	non_DHS
GHR	sgGHR_3	ACTTGATCCTGCCAGTGCCA	chr5:42566005	-	0.901823	non_exp	0	non_methy	0	non_H3K9me3	0	non_H3K36me3	0	non_H3K27ac	0	non_H3K4me3	2.55486	H3K4me1	0	non_Pol II	0	non_CTCF	0	non_DHS
GID8	sgGID8_9	TGTCCAAGAGCTCTGGGTGG	chr20:61574487	-	6.14726	exp	0	non_methy	0	non_H3K9me3	14.9959	H3K36me3	0	non_H3K27ac	0	non_H3K4me3	0	non_H3K4me1	0	non_Pol II	0	non_CTCF	0	non_DHS
GIGYF1	sgGIGYF1_4	GAGGAGGAGGAACCTTCCGA	chr7:100283626	-	6.41721	exp	0.868358	methy	0	non_H3K9me3	10.5941	H3K36me3	0	non_H3K27ac	0	non_H3K4me3	0	non_H3K4me1	0	non_Pol II	0	non_CTCF	0	non_DHS
GIGYF2	sgGIGYF2_9	GGAGAGAAAACAGATAGAGT	chr2:233655853	+	5.20206	exp	0	non_methy	0	non_H3K9me3	17.8068	H3K36me3	0	non_H3K27ac	0	non_H3K4me3	0	non_H3K4me1	0	non_Pol II	0	non_CTCF	0	non_DHS
GIMD1	sgGIMD1_2	ACAGGAAGTCAAAGAGGCTC	chr4:107288307	-	0	non_exp	0	non_methy	0	non_H3K9me3	0	non_H3K36me3	0	non_H3K27ac	0	non_H3K4me3	0	non_H3K4me1	0	non_Pol II	0	non_CTCF	0	non_DHS
GIMD1	sgGIMD1_8	AGAGGTAGCCCTGCAGGTCC	chr4:107288382	-	0	non_exp	0	non_methy	0	non_H3K9me3	0	non_H3K36me3	0	non_H3K27ac	0	non_H3K4me3	0	non_H3K4me1	0	non_Pol II	0	non_CTCF	0	non_DHS
GIMD1	sgGIMD1_9	CAACATGTGGTCACAGAACA	chr4:107288453	+	0	non_exp	0	non_methy	0	non_H3K9me3	0	non_H3K36me3	0	non_H3K27ac	0	non_H3K4me3	0	non_H3K4me1	0	non_Pol II	0	non_CTCF	0	non_DHS
GIMD1	sgGIMD1_1	GCGGCCCAGGCTACAACATG	chr4:107288440	+	0	non_exp	0.749104	non_methy	0	non_H3K9me3	0	non_H3K36me3	0	non_H3K27ac	0	non_H3K4me3	0	non_H3K4me1	0	non_Pol II	0	non_CTCF	0	non_DHS
GINS2	sgGINS2_1	ACAGCAGGAGGCACATGCCA	chr16:85712148	-	7.2999	exp	0	non_methy	0	non_H3K9me3	18.8299	H3K36me3	0	non_H3K27ac	0	non_H3K4me3	0	non_H3K4me1	0	non_Pol II	0	non_CTCF	0	non_DHS
GINS3	sgGINS3_4	GATGTCCCACGAGAAGCTGC	chr16:58426583	+	3.00755	exp	0.0358788	non_methy	0	non_H3K9me3	0	non_H3K36me3	17.3704	H3K27ac	66.126	H3K4me3	0	non_H3K4me1	4.6013	Pol II	0	non_CTCF	0	non_DHS
GIPC1	sgGIPC1_9	GGGTATCAGGGACACGGAGC	chr19:14589499	-	6.86745	exp	0.888677	methy	0	non_H3K9me3	11.3361	H3K36me3	0	non_H3K27ac	0	non_H3K4me3	0	non_H3K4me1	0	non_Pol II	0	non_CTCF	0	non_DHS
GIT1	sgGIT1_8	GGAAGACTTCCACCCAGAGC	chr17:27902433	-	2.84543	exp	0	non_methy	0	non_H3K9me3	12.0599	H3K36me3	0	non_H3K27ac	0	non_H3K4me3	0	non_H3K4me1	0	non_Pol II	0	non_CTCF	0	non_DHS
GJB1	sgGJB1_6	GCCGCACCATGGCATAGCCA	chrX:70444031	-	0	non_exp	0.661985	non_methy	0	non_H3K9me3	0	non_H3K36me3	0	non_H3K27ac	0	non_H3K4me3	0	non_H3K4me1	0	non_Pol II	0	non_CTCF	0	non_DHS
GJB3	sgGJB3_2	AACGCAGGCAAGAAGCACGG	chr1:35250718	+	1.53871	exp	0.805033	methy	0	non_H3K9me3	0	non_H3K36me3	0	non_H3K27ac	0	non_H3K4me3	0	non_H3K4me1	0	non_Pol II	0	non_CTCF	0	non_DHS
GJB4	sgGJB4_9	CATAATCCTTGTAGAGGCGG	chr1:35227305	-	1.52818	exp	0.787535	methy	0	non_H3K9me3	0	non_H3K36me3	0	non_H3K27ac	0	non_H3K4me3	0	non_H3K4me1	0	non_Pol II	0	non_CTCF	0	non_DHS
GJB5	sgGJB5_1	GAACTCATCAAAGCAGACGT	chr1:35223116	-	2.31987	exp	0.664233	non_methy	0	non_H3K9me3	0	non_H3K36me3	0	non_H3K27ac	0	non_H3K4me3	0	non_H3K4me1	0	non_Pol II	0	non_CTCF	0	non_DHS
GJC1	sgGJC1_5	GTGTGCAACACAGAACAGCC	chr17:42883013	-	4.84073	exp	0	non_methy	0	non_H3K9me3	21.7396	H3K36me3	0	non_H3K27ac	0	non_H3K4me3	0	non_H3K4me1	0	non_Pol II	0	non_CTCF	0	non_DHS
GKN1	sgGKN1_8	GGACTCCTGGAATTCCATCT	chr2:69204873	+	0	non_exp	0	non_methy	0	non_H3K9me3	0	non_H3K36me3	0	non_H3K27ac	0	non_H3K4me3	0	non_H3K4me1	0	non_Pol II	0	non_CTCF	0	non_DHS
GKN2	sgGKN2_2	CAGAGGGTTGTACTTGACCC	chr2:69173539	+	0	non_exp	0	non_methy	0	non_H3K9me3	0	non_H3K36me3	0	non_H3K27ac	0	non_H3K4me3	0	non_H3K4me1	0	non_Pol II	0	non_CTCF	0	non_DHS
GLA	sgGLA_6	TGAGAAGCTCTTCATGGAGA	chrX:100658954	-	4.45572	exp	0	non_methy	0	non_H3K9me3	7.21267	H3K36me3	0	non_H3K27ac	0	non_H3K4me3	0	non_H3K4me1	0	non_Pol II	0	non_CTCF	0	non_DHS
GLB1L2	sgGLB1L2_9	TCTGGGACCCACCTTTGCGC	chr11:134241717	-	4.24342	exp	0.8678	methy	0	non_H3K9me3	5.93351	H3K36me3	0	non_H3K27ac	0	non_H3K4me3	0	non_H3K4me1	0	non_Pol II	0	non_CTCF	0	non_DHS
GLCE	sgGLCE_6	TGAGAAACCTCCTCACATAG	chr15:69553520	+	4.98329	exp	0	non_methy	0	non_H3K9me3	0	non_H3K36me3	0	non_H3K27ac	0	non_H3K4me3	0	non_H3K4me1	0	non_Pol II	0	non_CTCF	0	non_DHS
GLE1	sgGLE1_2	TGAGCACCGTCACAGAGCAA	chr9:131285598	+	6.63016	exp	0.84285	methy	0	non_H3K9me3	8.72192	H3K36me3	0	non_H3K27ac	0	non_H3K4me3	0	non_H3K4me1	0	non_Pol II	0	non_CTCF	0	non_DHS
GLG1	sgGLG1_7	GAGCAGTGCAGCTGGAGCTG	chr16:74495999	+	5.40104	exp	0	non_methy	0	non_H3K9me3	8.60407	H3K36me3	0	non_H3K27ac	0	non_H3K4me3	0	non_H3K4me1	0	non_Pol II	0	non_CTCF	32	DHS
GLIS1	sgGLIS1_9	GCATGCGGGCCCTGACACCG	chr1:53986418	-	1.65514	exp	0.776207	methy	0	non_H3K9me3	0	non_H3K36me3	0	non_H3K27ac	0	non_H3K4me3	0	non_H3K4me1	0	non_Pol II	0	non_CTCF	0	non_DHS
GLRX	sgGLRX_7	ATGAACACAACCACCTTCCC	chr5:95158311	+	4.17864	exp	0	non_methy	0	non_H3K9me3	0	non_H3K36me3	0	non_H3K27ac	29.8312	H3K4me3	0	non_H3K4me1	4.71664	Pol II	0	non_CTCF	0	non_DHS
GLTP	sgGLTP_4	AGAGCATCTGCGACGGGGAG	chr12:110293526	-	5.65912	exp	0.84857	methy	0	non_H3K9me3	4.56794	H3K36me3	0	non_H3K27ac	0	non_H3K4me3	0	non_H3K4me1	0	non_Pol II	0	non_CTCF	0	non_DHS
GLTPD1	sgGLTPD1_8	CACACGCGAGGTCTTCCTGG	chr1:1262996	+	5.21584	exp	0.888463	methy	0	non_H3K9me3	8.02482	H3K36me3	0	non_H3K27ac	0	non_H3K4me3	0	non_H3K4me1	0	non_Pol II	0	non_CTCF	0	non_DHS
GLTSCR2	sgGLTSCR2_8	CCAACCAACGGCCTGTCCAG	chr19:48254782	-	7.06133	exp	0.888268	methy	0	non_H3K9me3	15.3173	H3K36me3	0	non_H3K27ac	0	non_H3K4me3	0	non_H3K4me1	0	non_Pol II	0	non_CTCF	0	non_DHS
GLUD1	sgGLUD1_9	GGAGCAGGCACATCAATGCC	chr10:88827890	+	7.06379	exp	0	non_methy	0	non_H3K9me3	7.09052	H3K36me3	0	non_H3K27ac	0	non_H3K4me3	0	non_H3K4me1	0	non_Pol II	0	non_CTCF	0	non_DHS
GLUL	sgGLUL_10	AAGTACAATCGAAGGCCTGC	chr1:182356268	-	7.80522	exp	0.924479	methy	0	non_H3K9me3	14.9063	H3K36me3	0	non_H3K27ac	0	non_H3K4me3	0	non_H3K4me1	0	non_Pol II	0	non_CTCF	0	non_DHS
GLYR1	sgGLYR1_9	CACGGTACTAGACTCCGGGA	chr16:4873879	+	6.26192	exp	0.914406	methy	0	non_H3K9me3	11.5103	H3K36me3	0	non_H3K27ac	0	non_H3K4me3	0	non_H3K4me1	0	non_Pol II	0	non_CTCF	21	DHS
GM2A	sgGM2A_5	GAAAAGCTACTGAGCTGGGA	chr5:150639319	-	5.46486	exp	0	non_methy	0	non_H3K9me3	0	non_H3K36me3	0	non_H3K27ac	0	non_H3K4me3	0	non_H3K4me1	0	non_Pol II	0	non_CTCF	0	non_DHS
GMDS	sgGMDS_6	GTACTACCGGCCAACTGAAG	chr6:1726652	-	5.01605	exp	0.717183	non_methy	0	non_H3K9me3	0	non_H3K36me3	0	non_H3K27ac	0	non_H3K4me3	0	non_H3K4me1	0	non_Pol II	0	non_CTCF	0	non_DHS
GMEB2	sgGMEB2_1	GCAGAGCCAACCTCATCTGG	chr20:62234360	-	4.94729	exp	0	non_methy	0	non_H3K9me3	13.4274	H3K36me3	0	non_H3K27ac	0	non_H3K4me3	0	non_H3K4me1	0	non_Pol II	0	non_CTCF	36	DHS
GMPPA	sgGMPPA_4	GGCTGGCCAAGCACACCCCA	chr2:220370239	+	2.85389	exp	0	non_methy	0	non_H3K9me3	10.5941	H3K36me3	0	non_H3K27ac	0	non_H3K4me3	0	non_H3K4me1	0	non_Pol II	0	non_CTCF	0	non_DHS
GMPR	sgGMPR_9	AAATCACCCAGAATGCCTGC	chr6:16250577	+	3.40799	exp	0	non_methy	0	non_H3K9me3	4.40317	H3K36me3	0	non_H3K27ac	0	non_H3K4me3	0	non_H3K4me1	0	non_Pol II	0	non_CTCF	35	DHS
GNAQ	sgGNAQ_9	AAGCAGATGAGAATCATCCA	chr9:80537210	-	4.70409	exp	0	non_methy	0	non_H3K9me3	4.86351	H3K36me3	0	non_H3K27ac	0	non_H3K4me3	0	non_H3K4me1	0	non_Pol II	0	non_CTCF	0	non_DHS
GNAS	sgGNAS_7	CTACAACATGGTCATCCGGG	chr20:57484776	+	8.28459	exp	0.922691	methy	0	non_H3K9me3	16.8127	H3K36me3	0	non_H3K27ac	0	non_H3K4me3	0	non_H3K4me1	0	non_Pol II	0	non_CTCF	0	non_DHS
GNB1	sgGNB1_3	CACAAACAACATCGACCCAG	chr1:1747280	-	7.92836	exp	0.914342	methy	0	non_H3K9me3	11.8933	H3K36me3	0	non_H3K27ac	0	non_H3K4me3	0	non_H3K4me1	0	non_Pol II	0	non_CTCF	0	non_DHS
GNB1L	sgGNB1L_8	AGGTCACACACTGGCCGCCG	chr22:19808158	+	3.79807	exp	0.895043	methy	0	non_H3K9me3	0	non_H3K36me3	0	non_H3K27ac	0	non_H3K4me3	0	non_H3K4me1	0	non_Pol II	0	non_CTCF	0	non_DHS
GNB4	sgGNB4_2	GCGAACAAGACGTACACTGA	chr3:179137236	-	4.23698	exp	0.92603	methy	0	non_H3K9me3	15.1701	H3K36me3	0	non_H3K27ac	0	non_H3K4me3	0	non_H3K4me1	0	non_Pol II	0	non_CTCF	0	non_DHS
GNE	sgGNE_3	GGAACACCTGTGATCAACCT	chr9:36233946	-	6.42003	exp	0	non_methy	0	non_H3K9me3	7.23596	H3K36me3	0	non_H3K27ac	0	non_H3K4me3	0	non_H3K4me1	0	non_Pol II	0	non_CTCF	0	non_DHS
GNG10	sgGNG10_9	GAGTCTTCAGAGTAAAGCAC	chr9:114429207	-	0.651556	non_exp	0.928176	methy	0	non_H3K9me3	10.4647	H3K36me3	0	non_H3K27ac	0	non_H3K4me3	0	non_H3K4me1	0	non_Pol II	0	non_CTCF	0	non_DHS
GNG7	sgGNG7_5	GCAGGGACTCCGACCAGCAG	chr19:2515066	+	4.02019	exp	0.792879	methy	0	non_H3K9me3	0	non_H3K36me3	0	non_H3K27ac	0	non_H3K4me3	0	non_H3K4me1	0	non_Pol II	0	non_CTCF	44	DHS
GNL1	sgGNL1_4	GGAGCAACTAATGAGCCAAG	chr6:30522627	-	3.29508	exp	0	non_methy	0	non_H3K9me3	19.7148	H3K36me3	0	non_H3K27ac	0	non_H3K4me3	0	non_H3K4me1	0	non_Pol II	0	non_CTCF	0	non_DHS
GNL2	sgGNL2_2	GAGCAGGAGGCCAAAACATG	chr1:38059416	-	6.90957	exp	0	non_methy	0	non_H3K9me3	12.8528	H3K36me3	0	non_H3K27ac	0	non_H3K4me3	0	non_H3K4me1	0	non_Pol II	0	non_CTCF	0	non_DHS
GNL3	sgGNL3_9	TCGCAGAGCAAGCGCAGAGG	chr3:52726968	-	9.21947	exp	0.863537	methy	0	non_H3K9me3	13.1962	H3K36me3	0	non_H3K27ac	0	non_H3K4me3	0	non_H3K4me1	3.6309	Pol II	0	non_CTCF	0	non_DHS
GNL3L	sgGNL3L_8	GTGAACAAAATGAGGTGCAG	chrX:54566611	-	5.90664	exp	0	non_methy	0	non_H3K9me3	11.8589	H3K36me3	0	non_H3K27ac	0	non_H3K4me3	0	non_H3K4me1	0	non_Pol II	0	non_CTCF	0	non_DHS
GNLY	sgGNLY_2	TAGAAGGTATACACAACCTG	chr2:85924778	-	0.110627	non_exp	0	non_methy	0	non_H3K9me3	0	non_H3K36me3	0	non_H3K27ac	0	non_H3K4me3	0	non_H3K4me1	0	non_Pol II	0	non_CTCF	0	non_DHS
GNPAT	sgGNPAT_8	AATGCTACTGCTACTAAGGA	chr1:231406701	-	7.57994	exp	0	non_methy	0	non_H3K9me3	8.06774	H3K36me3	0	non_H3K27ac	0	non_H3K4me3	0	non_H3K4me1	0	non_Pol II	0	non_CTCF	0	non_DHS
GNPDA1	sgGNPDA1_1	GCATCATCCAGTTTAACCCA	chr5:141391514	-	6.59278	exp	0.85281	methy	0	non_H3K9me3	4.60537	H3K36me3	0	non_H3K27ac	0	non_H3K4me3	0	non_H3K4me1	3.88253	Pol II	3.87373	CTCF	0	non_DHS
GNPDA2	sgGNPDA2_8	CTTGACACTAAACTGGATCC	chr4:44713097	+	3.5698	exp	0	non_methy	0	non_H3K9me3	0	non_H3K36me3	0	non_H3K27ac	0	non_H3K4me3	0	non_H3K4me1	0	non_Pol II	0	non_CTCF	0	non_DHS
GNPTG	sgGNPTG_3	GAACCCACCCAGCTGGAGGG	chr16:1412678	+	4.73201	exp	0	non_methy	0	non_H3K9me3	15.1545	H3K36me3	0	non_H3K27ac	0	non_H3K4me3	0	non_H3K4me1	0	non_Pol II	0	non_CTCF	0	non_DHS
GNS	sgGNS_3	CAAGAGGCTGGAGTTCACTG	chr12:65133215	-	5.73278	exp	0	non_methy	0	non_H3K9me3	13.6016	H3K36me3	0	non_H3K27ac	0	non_H3K4me3	0	non_H3K4me1	0	non_Pol II	0	non_CTCF	0	non_DHS
GOLGA2	sgGOLGA2_3	GTGAGACTGGCACCAGGGGA	chr9:131030718	+	5.26582	exp	0	non_methy	0	non_H3K9me3	9.76758	H3K36me3	0	non_H3K27ac	0	non_H3K4me3	0	non_H3K4me1	0	non_Pol II	0	non_CTCF	0	non_DHS
GOLGA3	sgGOLGA3_5	GGTGAAGCGCCAGCAGGAGA	chr12:133389895	-	4.91628	exp	0.874948	methy	0	non_H3K9me3	16.3901	H3K36me3	0	non_H3K27ac	0	non_H3K4me3	0	non_H3K4me1	0	non_Pol II	0	non_CTCF	25	DHS
GOLGA4	sgGOLGA4_2	TCGAAACAAAGACTCCACGG	chr3:37323498	-	5.76513	exp	0.915851	methy	0	non_H3K9me3	0	non_H3K36me3	0	non_H3K27ac	0	non_H3K4me3	0	non_H3K4me1	0	non_Pol II	0	non_CTCF	0	non_DHS
GOLGA6L20	sgGOLGA6L20_3	GCTGGAGAGGTTGCGGGAGC	chr15:83103231	+	0	non_exp	0.857892	methy	0	non_H3K9me3	0	non_H3K36me3	0	non_H3K27ac	0	non_H3K4me3	0	non_H3K4me1	0	non_Pol II	0	non_CTCF	0	non_DHS
GOLGA6L4	sgGOLGA6L4_7	GCTGGAGCCCCAGTCCCACA	chr15:84910952	+	0.115915	non_exp	0	non_methy	0	non_H3K9me3	0	non_H3K36me3	0	non_H3K27ac	0	non_H3K4me3	0	non_H3K4me1	0	non_Pol II	0	non_CTCF	0	non_DHS
GOLGA6L4	sgGOLGA6L4_1	GGTGGGGAGGGAAGCGGGGT	chr15:84904598	-	0.115915	non_exp	0	non_methy	0	non_H3K9me3	0	non_H3K36me3	0	non_H3K27ac	0	non_H3K4me3	0	non_H3K4me1	0	non_Pol II	0	non_CTCF	0	non_DHS
GOLGA8A	sgGOLGA8A_1	GCACGACTGGCTGTGCAGTA	chr15:34673716	+	4.50881	exp	0.881645	methy	0	non_H3K9me3	0	non_H3K36me3	0	non_H3K27ac	0	non_H3K4me3	0	non_H3K4me1	0	non_Pol II	0	non_CTCF	0	non_DHS
GOLGA8B	sgGOLGA8B_7	GCTGCGATGAACGTTGCAGG	chr15:34823535	+	3.93906	exp	0	non_methy	0	non_H3K9me3	0	non_H3K36me3	0	non_H3K27ac	0	non_H3K4me3	0	non_H3K4me1	0	non_Pol II	0	non_CTCF	0	non_DHS
GOLGA8H	sgGOLGA8H_3	GCTGTGTGCCATTGTTGTGC	chr15:30906715	+	1.23776	non_exp	0	non_methy	0	non_H3K9me3	0	non_H3K36me3	0	non_H3K27ac	0	non_H3K4me3	0	non_H3K4me1	0	non_Pol II	0	non_CTCF	0	non_DHS
GOLGA8H	sgGOLGA8H_4	GGCATCTGTCTCGCCAGTGG	chr15:30906050	-	1.23776	non_exp	0.83558	methy	0	non_H3K9me3	0	non_H3K36me3	0	non_H3K27ac	0	non_H3K4me3	0	non_H3K4me1	0	non_Pol II	0	non_CTCF	0	non_DHS
GOLGA8J	sgGOLGA8J_1	ACAGAGCGTCTTCAAGGAGC	chr15:30382138	+	0.0550423	non_exp	0.79392	methy	0	non_H3K9me3	0	non_H3K36me3	0	non_H3K27ac	0	non_H3K4me3	0	non_H3K4me1	0	non_Pol II	0	non_CTCF	0	non_DHS
GOLGA8J	sgGOLGA8J_4	AGCCAAGCCCAGCACAAGAA	chr15:30385664	-	0.0550423	non_exp	0	non_methy	0	non_H3K9me3	0	non_H3K36me3	0	non_H3K27ac	0	non_H3K4me3	0	non_H3K4me1	0	non_Pol II	0	non_CTCF	0	non_DHS
GOLGA8K	sgGOLGA8K_1	CACAGGACACGGAGAACATC	chr15:32686420	-	0.266459	non_exp	0.796119	methy	0	non_H3K9me3	0	non_H3K36me3	0	non_H3K27ac	0	non_H3K4me3	0	non_H3K4me1	0	non_Pol II	0	non_CTCF	0	non_DHS
GOLGA8K	sgGOLGA8K_6	CTGTGCCAAAGATGCGGCAC	chr15:32685539	-	0.266459	non_exp	0	non_methy	0	non_H3K9me3	0	non_H3K36me3	0	non_H3K27ac	0	non_H3K4me3	0	non_H3K4me1	0	non_Pol II	0	non_CTCF	0	non_DHS
GOLGA8M	sgGOLGA8M_6	CCTCAGACAGCCACTTCTGG	chr15:28955655	-	0.151113	non_exp	0	non_methy	0	non_H3K9me3	0	non_H3K36me3	0	non_H3K27ac	0	non_H3K4me3	0	non_H3K4me1	0	non_Pol II	0	non_CTCF	0	non_DHS
GOLGA8M	sgGOLGA8M_1	TCTCACTACAGAAAAGTCCA	chr15:28952995	-	0.151113	non_exp	0	non_methy	0	non_H3K9me3	0	non_H3K36me3	0	non_H3K27ac	0	non_H3K4me3	0	non_H3K4me1	0	non_Pol II	0	non_CTCF	0	non_DHS
GOLGA8N	sgGOLGA8N_6	CCTGAGACAGCCACTTCCGG	chr15:32887547	+	0.141401	non_exp	0	non_methy	0	non_H3K9me3	0	non_H3K36me3	0	non_H3K27ac	0	non_H3K4me3	0	non_H3K4me1	0	non_Pol II	0	non_CTCF	0	non_DHS
GOLGA8R	sgGOLGA8R_1	AAGAGAAGCAGGATATGCGT	chr15:30700160	-	0.225662	non_exp	0.832119	methy	0	non_H3K9me3	0	non_H3K36me3	0	non_H3K27ac	0	non_H3K4me3	0	non_H3K4me1	0	non_Pol II	0	non_CTCF	0	non_DHS
GOLGB1	sgGOLGB1_4	GGAACACGAAGAATCCTTGG	chr3:121437300	-	5.8331	exp	0.858332	methy	0	non_H3K9me3	13.3073	H3K36me3	0	non_H3K27ac	0	non_H3K4me3	0	non_H3K4me1	0	non_Pol II	0	non_CTCF	0	non_DHS
GOLIM4	sgGOLIM4_10	GAGGCAGGCTGAGCTTGAGG	chr3:167747599	-	6.18397	exp	0	non_methy	0	non_H3K9me3	7.09052	H3K36me3	0	non_H3K27ac	0	non_H3K4me3	0	non_H3K4me1	0	non_Pol II	0	non_CTCF	0	non_DHS
GOLM1	sgGOLM1_6	GAACGAGTTCCAGGGAGAGC	chr9:88692416	-	7.45493	exp	0.904716	methy	0	non_H3K9me3	10.5722	H3K36me3	0	non_H3K27ac	0	non_H3K4me3	0	non_H3K4me1	0	non_Pol II	0	non_CTCF	0	non_DHS
GOLT1B	sgGOLT1B_6	CGTGTCCGTTAAGGAGATCA	chr12:21654859	-	5.22201	exp	0.0470212	non_methy	0	non_H3K9me3	0	non_H3K36me3	16.1881	H3K27ac	56.887	H3K4me3	0	non_H3K4me1	4.65636	Pol II	0	non_CTCF	0	non_DHS
GORASP1	sgGORASP1_10	GCTGCTCAGCGCTGACGCCC	chr3:39149005	+	5.64981	exp	0.0413593	non_methy	0	non_H3K9me3	0	non_H3K36me3	6.20671	H3K27ac	56.264	H3K4me3	0	non_H3K4me1	4.46257	Pol II	0	non_CTCF	0	non_DHS
GOSR1	sgGOSR1_9	GGATCAACCTGAGGAAGCGG	chr17:28849305	+	4.4445	exp	0.925725	methy	0	non_H3K9me3	23.216	H3K36me3	0	non_H3K27ac	0	non_H3K4me3	0	non_H3K4me1	0	non_Pol II	0	non_CTCF	0	non_DHS
GOT1	sgGOT1_6	GAGCTGATTTCTTAGCGCGT	chr10:101166541	-	7.05545	exp	0.919311	methy	0	non_H3K9me3	13.1981	H3K36me3	0	non_H3K27ac	0	non_H3K4me3	0	non_H3K4me1	0	non_Pol II	0	non_CTCF	0	non_DHS
GOT2	sgGOT2_8	GCTGCAAGAAGTGAAAGTCA	chr16:58743452	-	8.06663	exp	0	non_methy	0	non_H3K9me3	16.2158	H3K36me3	0	non_H3K27ac	0	non_H3K4me3	0	non_H3K4me1	0	non_Pol II	0	non_CTCF	0	non_DHS
GP6	sgGP6_1	GGGAGCTGGGCAGAGCCTGG	chr19:55543723	+	0.82666	non_exp	0	non_methy	0	non_H3K9me3	0	non_H3K36me3	0	non_H3K27ac	0	non_H3K4me3	0	non_H3K4me1	0	non_Pol II	0	non_CTCF	0	non_DHS
GPANK1	sgGPANK1_1	GGCACCAGCAGCAGAAGCAG	chr6:31632006	-	1.19815	non_exp	0	non_methy	0	non_H3K9me3	5.86786	H3K36me3	0	non_H3K27ac	63.7628	H3K4me3	0	non_H3K4me1	3.37035	Pol II	0	non_CTCF	0	non_DHS
GPATCH11	sgGPATCH11_10	GACCAGGATTGCCAATGCTA	chr2:37316794	+	5.40077	exp	0	non_methy	0	non_H3K9me3	17.61	H3K36me3	0	non_H3K27ac	0	non_H3K4me3	0	non_H3K4me1	0	non_Pol II	0	non_CTCF	0	non_DHS
GPATCH2	sgGPATCH2_10	GGTACCCATTCCTGGCCCAG	chr1:217688213	-	3.51386	exp	0	non_methy	0	non_H3K9me3	0	non_H3K36me3	0	non_H3K27ac	0	non_H3K4me3	0	non_H3K4me1	0	non_Pol II	0	non_CTCF	0	non_DHS
GPATCH3	sgGPATCH3_9	GATTGAGCTCAAGTGGGAGA	chr1:27220787	-	5.2048	exp	0	non_methy	0	non_H3K9me3	16.6203	H3K36me3	0	non_H3K27ac	0	non_H3K4me3	0	non_H3K4me1	0	non_Pol II	0	non_CTCF	0	non_DHS
GPATCH4	sgGPATCH4_8	AGAGAAGCCAAACAAAGACT	chr1:156566228	-	7.65395	exp	0	non_methy	0	non_H3K9me3	9.93884	H3K36me3	0	non_H3K27ac	0	non_H3K4me3	0	non_H3K4me1	3.13777	Pol II	0	non_CTCF	33	DHS
GPBAR1	sgGPBAR1_3	GGCCAGCCGAATGCTCCCAG	chr2:219127809	-	0.239583	non_exp	0.892199	methy	0	non_H3K9me3	15.693	H3K36me3	0	non_H3K27ac	0	non_H3K4me3	0	non_H3K4me1	0	non_Pol II	0	non_CTCF	0	non_DHS
GPBP1L1	sgGPBP1L1_10	GGGAACCATCGCCATTGGAA	chr1:46120330	-	5.99499	exp	0.932851	methy	0	non_H3K9me3	19.1244	H3K36me3	0	non_H3K27ac	0	non_H3K4me3	0	non_H3K4me1	0	non_Pol II	0	non_CTCF	0	non_DHS
GPC1	sgGPC1_10	GCAAGCAGGCCGAGGCGCTG	chr2:241401860	+	4.06118	exp	0.920383	methy	0	non_H3K9me3	0	non_H3K36me3	0	non_H3K27ac	0	non_H3K4me3	0	non_H3K4me1	0	non_Pol II	0	non_CTCF	0	non_DHS
GPC4	sgGPC4_8	GTTGAAACGTTACTACGTGG	chrX:132458430	-	5.57874	exp	0.653026	non_methy	0	non_H3K9me3	0	non_H3K36me3	0	non_H3K27ac	0	non_H3K4me3	0	non_H3K4me1	0	non_Pol II	0	non_CTCF	0	non_DHS
GPC6	sgGPC6_9	GGGGCCATTCAACATTGAGT	chr13:94938634	+	3.59333	exp	0	non_methy	0	non_H3K9me3	0	non_H3K36me3	0	non_H3K27ac	0	non_H3K4me3	0	non_H3K4me1	0	non_Pol II	0	non_CTCF	0	non_DHS
GPD1L	sgGPD1L_7	GGGCATAGACGAGGGCCCCG	chr3:32181719	+	5.7197	exp	0.839834	methy	0	non_H3K9me3	4.50784	H3K36me3	0	non_H3K27ac	0	non_H3K4me3	0	non_H3K4me1	0	non_Pol II	0	non_CTCF	0	non_DHS
GPER1	sgGPER1_9	TCAGCGTGCACCTCCTGCAG	chr7:1132200	+	3.6627	exp	0.907886	methy	0	non_H3K9me3	0	non_H3K36me3	0	non_H3K27ac	0	non_H3K4me3	0	non_H3K4me1	0	non_Pol II	0	non_CTCF	0	non_DHS
GPHB5	sgGPHB5_2	GCAGGGGCTTCGGATCACCA	chr14:63784396	-	0	non_exp	0.572366	non_methy	0	non_H3K9me3	0	non_H3K36me3	0	non_H3K27ac	0	non_H3K4me3	0	non_H3K4me1	0	non_Pol II	0	non_CTCF	0	non_DHS
GPHB5	sgGPHB5_7	GCCAAGAAGCCAGGCTGCAG	chr14:63784412	-	0	non_exp	0	non_methy	0	non_H3K9me3	0	non_H3K36me3	0	non_H3K27ac	0	non_H3K4me3	0	non_H3K4me1	0	non_Pol II	0	non_CTCF	0	non_DHS
GPHB5	sgGPHB5_8	GCGACCCCAGCAGGCATCCG	chr14:63784376	+	0	non_exp	0.572366	non_methy	0	non_H3K9me3	0	non_H3K36me3	0	non_H3K27ac	0	non_H3K4me3	0	non_H3K4me1	0	non_Pol II	0	non_CTCF	0	non_DHS
GPI	sgGPI_9	TAAGGGCTTCAGTCACCATG	chr19:34868648	-	7.4891	exp	0	non_methy	0	non_H3K9me3	19.0042	H3K36me3	0	non_H3K27ac	0	non_H3K4me3	0	non_H3K4me1	0	non_Pol II	0	non_CTCF	30	DHS
GPKOW	sgGPKOW_8	GAAGTCAGCACTGGTTGCAC	chrX:48972308	-	6.89977	exp	0	non_methy	0	non_H3K9me3	9.47391	H3K36me3	0	non_H3K27ac	0	non_H3K4me3	0	non_H3K4me1	0	non_Pol II	0	non_CTCF	0	non_DHS
GPM6A	sgGPM6A_4	GGGCAACACCCGCATAGAGC	chr4:176622832	+	2.3781	exp	0.943578	methy	0	non_H3K9me3	0	non_H3K36me3	0	non_H3K27ac	0	non_H3K4me3	0	non_H3K4me1	0	non_Pol II	0	non_CTCF	0	non_DHS
GPR1	sgGPR1_2	GCCACATAGGAGATGTACAG	chr2:207041679	+	0.813307	non_exp	0	non_methy	0	non_H3K9me3	0	non_H3K36me3	0	non_H3K27ac	0	non_H3K4me3	0	non_H3K4me1	0	non_Pol II	0	non_CTCF	0	non_DHS
GPR107	sgGPR107_3	CAAGAAGCATCAGCAACAGA	chr9:132869791	+	5.40397	exp	0	non_methy	0	non_H3K9me3	11.8928	H3K36me3	0	non_H3K27ac	0	non_H3K4me3	0	non_H3K4me1	0	non_Pol II	3.38928	CTCF	0	non_DHS
GPR111	sgGPR111_2	GCTGCCACTGAACCTGGCAA	chr6:47650033	+	0.0236511	non_exp	0	non_methy	0	non_H3K9me3	0	non_H3K36me3	0	non_H3K27ac	0	non_H3K4me3	0	non_H3K4me1	0	non_Pol II	0	non_CTCF	0	non_DHS
GPR111	sgGPR111_8	GGCCCAATAACACACCACAA	chr6:47649823	+	0.0236511	non_exp	0	non_methy	0	non_H3K9me3	0	non_H3K36me3	0	non_H3K27ac	0	non_H3K4me3	0	non_H3K4me1	0	non_Pol II	0	non_CTCF	0	non_DHS
GPR111	sgGPR111_1	TCAGCAAGTCAGAGGAGAGG	chr6:47649446	+	0.0236511	non_exp	0	non_methy	0	non_H3K9me3	0	non_H3K36me3	0	non_H3K27ac	0	non_H3K4me3	0	non_H3K4me1	0	non_Pol II	0	non_CTCF	0	non_DHS
GPR137	sgGPR137_3	ATAGACGGAGAAGAAGAGCA	chr11:64054103	-	5.26597	exp	0.689639	non_methy	0	non_H3K9me3	0	non_H3K36me3	0	non_H3K27ac	0	non_H3K4me3	0	non_H3K4me1	0	non_Pol II	0	non_CTCF	75	DHS
GPR15	sgGPR15_5	AAGCATCTCTAGGACTGTGG	chr3:98251155	+	3.34583	exp	0	non_methy	0	non_H3K9me3	0	non_H3K36me3	0	non_H3K27ac	0	non_H3K4me3	0	non_H3K4me1	0	non_Pol II	0	non_CTCF	0	non_DHS
GPR174	sgGPR174_2	GTAGAAGATCCTCAGTGGCA	chrX:78426719	-	0	non_exp	0	non_methy	0	non_H3K9me3	0	non_H3K36me3	0	non_H3K27ac	0	non_H3K4me3	0	non_H3K4me1	0	non_Pol II	0	non_CTCF	0	non_DHS
GPR18	sgGPR18_8	AGAAATCTTGAGGCAGGTGG	chr13:99907599	+	3.12194	exp	0	non_methy	0	non_H3K9me3	5.58495	H3K36me3	0	non_H3K27ac	0	non_H3K4me3	0	non_H3K4me1	0	non_Pol II	0	non_CTCF	0	non_DHS
GPR180	sgGPR180_6	GCGGCCACCAGCAGCACGTG	chr13:95254214	-	4.65753	exp	0.0346924	non_methy	0	non_H3K9me3	0	non_H3K36me3	4.33181	H3K27ac	46.8818	H3K4me3	0	non_H3K4me1	4.17096	Pol II	0	non_CTCF	0	non_DHS
GPR183	sgGPR183_4	GGTGCACCACAGCAATGAAG	chr13:99947994	+	3.09686	exp	0	non_methy	0	non_H3K9me3	0	non_H3K36me3	0	non_H3K27ac	0	non_H3K4me3	0	non_H3K4me1	0	non_Pol II	0	non_CTCF	0	non_DHS
GPR21	sgGPR21_10	AGTGATTCGAAACAGGACCA	chr9:125797600	-	2.30603	exp	0.9033	methy	0	non_H3K9me3	5.869	H3K36me3	0	non_H3K27ac	0	non_H3K4me3	0	non_H3K4me1	0	non_Pol II	0	non_CTCF	0	non_DHS
GPR21	sgGPR21_3	GAACAGGGTGAAGTAGGAGT	chr9:125797408	-	2.30603	exp	0	non_methy	0	non_H3K9me3	5.869	H3K36me3	0	non_H3K27ac	0	non_H3K4me3	0	non_H3K4me1	0	non_Pol II	0	non_CTCF	0	non_DHS
GPR26	sgGPR26_2	GCAGAGCAGCACCAGCGCGT	chr10:125425991	-	0	non_exp	0.85366	methy	0	non_H3K9me3	0	non_H3K36me3	0	non_H3K27ac	0	non_H3K4me3	0	non_H3K4me1	0	non_Pol II	0	non_CTCF	0	non_DHS
GPR33	sgGPR33_8	AGCAGCACTGAACCCCGCGC	chr14:31952743	-	0	non_exp	0.894847	methy	0	non_H3K9me3	0	non_H3K36me3	0	non_H3K27ac	0	non_H3K4me3	0	non_H3K4me1	0	non_Pol II	0	non_CTCF	0	non_DHS
GPR50	sgGPR50_6	CGTCACAGCCAAAATGACCA	chrX:150345336	-	1.43748	non_exp	0.368089	non_methy	0	non_H3K9me3	0	non_H3K36me3	0	non_H3K27ac	15.1868	H3K4me3	0	non_H3K4me1	0	non_Pol II	0	non_CTCF	0	non_DHS
GPR64	sgGPR64_7	GAGCAGCACACAGCTGGATG	chrX:19021180	+	0.606521	non_exp	0	non_methy	0	non_H3K9me3	0	non_H3K36me3	0	non_H3K27ac	0	non_H3K4me3	0	non_H3K4me1	0	non_Pol II	0	non_CTCF	0	non_DHS
GPR89B	sgGPR89B_10	ACGGAGAACAATGTTCCAGA	chr1:147438798	+	0.336971	non_exp	0.861512	methy	0	non_H3K9me3	0	non_H3K36me3	0	non_H3K27ac	0	non_H3K4me3	0	non_H3K4me1	0	non_Pol II	0	non_CTCF	0	non_DHS
GPR89C	sgGPR89C_3	ATCATCGTCACATCCATCAG	chr1:145919003	+	0	non_exp	0	non_methy	0	non_H3K9me3	0	non_H3K36me3	0	non_H3K27ac	0	non_H3K4me3	0	non_H3K4me1	0	non_Pol II	0	non_CTCF	0	non_DHS
GPR97	sgGPR97_4	GGAGACCCCACAGCCCGCCT	chr16:57714466	-	0.20064	non_exp	0.741372	non_methy	0	non_H3K9me3	0	non_H3K36me3	0	non_H3K27ac	0	non_H3K4me3	0	non_H3K4me1	0	non_Pol II	0	non_CTCF	0	non_DHS
GPRASP1	sgGPRASP1_5	AGAGTCCAGGCCAGAAGCTG	chrX:101911142	+	1.84425	exp	0	non_methy	0	non_H3K9me3	0	non_H3K36me3	0	non_H3K27ac	0	non_H3K4me3	0	non_H3K4me1	0	non_Pol II	0	non_CTCF	0	non_DHS
GPRASP2	sgGPRASP2_4	GAAGCAGTGTCACAGGCAGA	chrX:101970206	+	5.90113	exp	0	non_methy	0	non_H3K9me3	5.19508	H3K36me3	0	non_H3K27ac	0	non_H3K4me3	0	non_H3K4me1	0	non_Pol II	0	non_CTCF	65	DHS
GPRIN1	sgGPRIN1_6	GGGCTCCTGGGTCCTTGGGA	chr5:176025807	-	5.64518	exp	0	non_methy	0	non_H3K9me3	0	non_H3K36me3	0	non_H3K27ac	0	non_H3K4me3	0	non_H3K4me1	0	non_Pol II	0	non_CTCF	0	non_DHS
GPSM2	sgGPSM2_2	GGAAATTCTCCTACATCCTG	chr1:109440659	-	2.19457	exp	0	non_methy	0	non_H3K9me3	0	non_H3K36me3	0	non_H3K27ac	0	non_H3K4me3	0	non_H3K4me1	0	non_Pol II	0	non_CTCF	0	non_DHS
GPT2	sgGPT2_6	AGAGCACCTTAGGATCACAG	chr16:46943793	-	5.65905	exp	0	non_methy	0	non_H3K9me3	10.6389	H3K36me3	0	non_H3K27ac	0	non_H3K4me3	0	non_H3K4me1	0	non_Pol II	0	non_CTCF	21	DHS
GPX6	sgGPX6_1	GAAGGTCTTTACTTTCCTGA	chr6:28473482	-	0	non_exp	0	non_methy	0	non_H3K9me3	0	non_H3K36me3	0	non_H3K27ac	0	non_H3K4me3	0	non_H3K4me1	0	non_Pol II	0	non_CTCF	0	non_DHS
GRAMD1B	sgGRAMD1B_9	ACAGCACACTAACATCCACA	chr11:123476143	+	2.26168	exp	0	non_methy	0	non_H3K9me3	5.41068	H3K36me3	0	non_H3K27ac	0	non_H3K4me3	0	non_H3K4me1	0	non_Pol II	0	non_CTCF	0	non_DHS
GRAP2	sgGRAP2_10	GATCTGCTTCTGTCTGGAGA	chr22:40362113	-	0.0220084	non_exp	0	non_methy	0	non_H3K9me3	0	non_H3K36me3	0	non_H3K27ac	0	non_H3K4me3	0	non_H3K4me1	0	non_Pol II	0	non_CTCF	0	non_DHS
GRB10	sgGRB10_9	CCAGAGCGCAGCCCTGGAGG	chr7:50673004	-	5.14144	exp	0.904782	methy	0	non_H3K9me3	10.4647	H3K36me3	0	non_H3K27ac	0	non_H3K4me3	0	non_H3K4me1	0	non_Pol II	0	non_CTCF	0	non_DHS
GRB2	sgGRB2_10	AAACGATGTGCAGCACTTCA	chr17:73317883	-	6.65411	exp	0.877247	methy	0	non_H3K9me3	7.82229	H3K36me3	0	non_H3K27ac	0	non_H3K4me3	0	non_H3K4me1	0	non_Pol II	0	non_CTCF	0	non_DHS
GREB1	sgGREB1_10	GAATCTCCATCAGCTCCAGA	chr2:11725340	+	3.32506	exp	0	non_methy	0	non_H3K9me3	0	non_H3K36me3	0	non_H3K27ac	0	non_H3K4me3	0	non_H3K4me1	0	non_Pol II	0	non_CTCF	0	non_DHS
GREB1L	sgGREB1L_3	CCACCAAAGAAACGACACCG	chr18:19020250	+	2.01689	exp	0.866537	methy	0	non_H3K9me3	4.40203	H3K36me3	0	non_H3K27ac	0	non_H3K4me3	0	non_H3K4me1	0	non_Pol II	0	non_CTCF	0	non_DHS
GRHL2	sgGRHL2_10	GTTGAAGTCTCCCACAGTGA	chr8:102661691	+	0.0470419	non_exp	0	non_methy	0	non_H3K9me3	0	non_H3K36me3	0	non_H3K27ac	0	non_H3K4me3	0	non_H3K4me1	0	non_Pol II	0	non_CTCF	0	non_DHS
GRHL3	sgGRHL3_4	ACGAGCGGAAGCAGTTCCGG	chr1:24669209	+	0.58919	non_exp	0.766456	methy	0	non_H3K9me3	0	non_H3K36me3	0	non_H3K27ac	0	non_H3K4me3	0	non_H3K4me1	0	non_Pol II	0	non_CTCF	0	non_DHS
GRHPR	sgGRHPR_3	GGAGACTGCGAGTTCGGCGG	chr9:37426579	-	6.19766	exp	0.91224	methy	0	non_H3K9me3	13.5258	H3K36me3	0	non_H3K27ac	0	non_H3K4me3	0	non_H3K4me1	0	non_Pol II	0	non_CTCF	0	non_DHS
GRIP2	sgGRIP2_1	GACCACTGCCAGGGTACCGG	chr3:14583392	-	1.36022	non_exp	0.751723	methy	0	non_H3K9me3	0	non_H3K36me3	0	non_H3K27ac	0	non_H3K4me3	0	non_H3K4me1	0	non_Pol II	0	non_CTCF	0	non_DHS
GRIPAP1	sgGRIPAP1_5	GTTGACCCAGGAATTACAGG	chrX:48840198	-	5.38154	exp	0	non_methy	0	non_H3K9me3	6.84508	H3K36me3	0	non_H3K27ac	0	non_H3K4me3	0	non_H3K4me1	0	non_Pol II	0	non_CTCF	32	DHS
GRK5	sgGRK5_9	GCAAGCGCTTGGAGAAGAAG	chr10:121190942	+	3.03707	exp	0.813728	methy	0	non_H3K9me3	0	non_H3K36me3	0	non_H3K27ac	0	non_H3K4me3	0	non_H3K4me1	0	non_Pol II	0	non_CTCF	0	non_DHS
GRK6	sgGRK6_1	AGACTCACCCATGTAACCCA	chr5:176862111	-	6.98482	exp	0	non_methy	0	non_H3K9me3	11.5103	H3K36me3	0	non_H3K27ac	0	non_H3K4me3	0	non_H3K4me1	0	non_Pol II	0	non_CTCF	0	non_DHS
GRM1	sgGRM1_3	AAAGAGCTGGCTGCCCAGGA	chr6:146480516	+	0.018755	non_exp	0	non_methy	0	non_H3K9me3	0	non_H3K36me3	0	non_H3K27ac	0	non_H3K4me3	0	non_H3K4me1	0	non_Pol II	0	non_CTCF	0	non_DHS
GRM1	sgGRM1_10	GGCAATGATCACCTGAGCCC	chr6:146720286	-	0.018755	non_exp	0	non_methy	0	non_H3K9me3	0	non_H3K36me3	0	non_H3K27ac	0	non_H3K4me3	0	non_H3K4me1	0	non_Pol II	0	non_CTCF	0	non_DHS
GRM1	sgGRM1_9	TGAATGGGCACACATAACCA	chr6:146720095	-	0.018755	non_exp	0	non_methy	0	non_H3K9me3	0	non_H3K36me3	0	non_H3K27ac	0	non_H3K4me3	0	non_H3K4me1	0	non_Pol II	0	non_CTCF	0	non_DHS
GRM7	sgGRM7_3	GCTGTTCCCCGTGCACGCCA	chr3:6903234	+	0.00925293	non_exp	0.718028	non_methy	0	non_H3K9me3	0	non_H3K36me3	0	non_H3K27ac	16.9676	H3K4me3	0	non_H3K4me1	0	non_Pol II	0	non_CTCF	0	non_DHS
GRP	sgGRP_5	CCACCAGCCACCTCAACCCA	chr18:56892869	+	0.545621	non_exp	0	non_methy	0	non_H3K9me3	0	non_H3K36me3	0	non_H3K27ac	0	non_H3K4me3	0	non_H3K4me1	0	non_Pol II	0	non_CTCF	0	non_DHS
GRTP1	sgGRTP1_9	GTGAAGCGCTATGTCCGGAA	chr13:114009778	-	2.62649	exp	0.937484	methy	0	non_H3K9me3	0	non_H3K36me3	0	non_H3K27ac	0	non_H3K4me3	0	non_H3K4me1	0	non_Pol II	0	non_CTCF	0	non_DHS
GSG2	sgGSG2_10	CCGAAACTCAGAATCCTCAG	chr17:3627990	-	5.08006	exp	0.173993	non_methy	0	non_H3K9me3	0	non_H3K36me3	13.7875	H3K27ac	65.8808	H3K4me3	0	non_H3K4me1	0	non_Pol II	0	non_CTCF	0	non_DHS
GSK3A	sgGSK3A_10	GTCGTAGCCACTCTAGGCCA	chr19:42744252	-	3.22717	exp	0.886723	methy	0	non_H3K9me3	12.5485	H3K36me3	5.65121	H3K27ac	0	non_H3K4me3	0	non_H3K4me1	0	non_Pol II	0	non_CTCF	23	DHS
GSR	sgGSR_6	GGGGATTCAAACCGATGACA	chr8:30541698	-	6.74961	exp	0.863084	methy	0	non_H3K9me3	10.4647	H3K36me3	0	non_H3K27ac	0	non_H3K4me3	0	non_H3K4me1	0	non_Pol II	0	non_CTCF	0	non_DHS
GSS	sgGSS_7	GAAACAGCTGAAGGACAGTG	chr20:33517337	-	7.63883	exp	0	non_methy	0	non_H3K9me3	7.82343	H3K36me3	0	non_H3K27ac	0	non_H3K4me3	0	non_H3K4me1	0	non_Pol II	0	non_CTCF	0	non_DHS
GSTK1	sgGSTK1_9	GGTCAGAGCCAAATAACATG	chr7:142965231	-	3.43736	exp	0.923939	methy	0	non_H3K9me3	9.81181	H3K36me3	0	non_H3K27ac	0	non_H3K4me3	0	non_H3K4me1	0	non_Pol II	0	non_CTCF	0	non_DHS
GSTM1	sgGSTM1_6	ACAGCCATCTTTGAGAACAC	chr1:110235882	-	1.25471	non_exp	0	non_methy	0	non_H3K9me3	0	non_H3K36me3	0	non_H3K27ac	0	non_H3K4me3	0	non_H3K4me1	0	non_Pol II	0	non_CTCF	0	non_DHS
GTF2A1	sgGTF2A1_9	AATGGAGCTTGTGTTTGAGC	chr14:81658990	+	4.87909	exp	0	non_methy	0	non_H3K9me3	18.6556	H3K36me3	0	non_H3K27ac	0	non_H3K4me3	0	non_H3K4me1	0	non_Pol II	0	non_CTCF	0	non_DHS
GTF2B	sgGTF2B_6	TTAGTGGAGGACTACAGAGC	chr1:89352982	-	6.4357	exp	0	non_methy	0	non_H3K9me3	5.67241	H3K36me3	0	non_H3K27ac	0	non_H3K4me3	0	non_H3K4me1	0	non_Pol II	0	non_CTCF	0	non_DHS
GTF2E2	sgGTF2E2_10	TAAGAGCTGTCAGTTTTCTG	chr8:30464583	-	5.83376	exp	0	non_methy	0	non_H3K9me3	0	non_H3K36me3	0	non_H3K27ac	0	non_H3K4me3	0	non_H3K4me1	0	non_Pol II	0	non_CTCF	0	non_DHS
GTF2F2	sgGTF2F2_2	GCAGACCCATGGCCGAGCGC	chr13:45694783	+	6.24985	exp	0.0332583	non_methy	0	non_H3K9me3	0	non_H3K36me3	13.2675	H3K27ac	53.2634	H3K4me3	0	non_H3K4me1	4.05469	Pol II	0	non_CTCF	0	non_DHS
GTF2H2	sgGTF2H2_6	GCTGTGGATATGACCTGCCA	chr5:70351230	-	2.87141	exp	0	non_methy	0	non_H3K9me3	0	non_H3K36me3	0	non_H3K27ac	0	non_H3K4me3	0	non_H3K4me1	0	non_Pol II	0	non_CTCF	0	non_DHS
GTF2H2C	sgGTF2H2C_1	AACGTCTTTGAAGGAAGCTG	chr5:68868291	+	2.17865	exp	0.904499	methy	0	non_H3K9me3	0	non_H3K36me3	0	non_H3K27ac	0	non_H3K4me3	0	non_H3K4me1	0	non_Pol II	0	non_CTCF	0	non_DHS
GTF3A	sgGTF3A_7	CGACATGCCAAGGCCCACGA	chr13:28006920	+	7.49632	exp	0.892334	methy	0	non_H3K9me3	15.3444	H3K36me3	0	non_H3K27ac	0	non_H3K4me3	0	non_H3K4me1	0	non_Pol II	0	non_CTCF	0	non_DHS
GTF3C1	sgGTF3C1_5	GTCAATCCCAAAACAACCCG	chr16:27476662	+	6.72059	exp	0.849735	methy	0	non_H3K9me3	13.2531	H3K36me3	0	non_H3K27ac	0	non_H3K4me3	0	non_H3K4me1	0	non_Pol II	0	non_CTCF	0	non_DHS
GTF3C2	sgGTF3C2_4	GCCCTCAGGACAGGACACAG	chr2:27565025	+	3.42687	exp	0	non_methy	0	non_H3K9me3	10.5108	H3K36me3	0	non_H3K27ac	0	non_H3K4me3	0	non_H3K4me1	0	non_Pol II	0	non_CTCF	0	non_DHS
GTF3C5	sgGTF3C5_1	GCATCAGGAAGAGAACGAGG	chr9:135917580	+	7.22348	exp	0.890086	methy	0	non_H3K9me3	14.473	H3K36me3	0	non_H3K27ac	0	non_H3K4me3	0	non_H3K4me1	0	non_Pol II	0	non_CTCF	0	non_DHS
GTPBP1	sgGTPBP1_10	GGGGAGCTGGACAATGGCCG	chr22:39112718	+	5.69729	exp	0.875534	methy	0	non_H3K9me3	13.3187	H3K36me3	5.19841	H3K27ac	0	non_H3K4me3	0	non_H3K4me1	0	non_Pol II	0	non_CTCF	0	non_DHS
GTPBP10	sgGTPBP10_1	TAAGCTAAGACTCTTCACCA	chr7:89982147	+	3.37857	exp	0	non_methy	0	non_H3K9me3	0	non_H3K36me3	0	non_H3K27ac	0	non_H3K4me3	0	non_H3K4me1	0	non_Pol II	0	non_CTCF	0	non_DHS
GTPBP4	sgGTPBP4_6	GCAGGAACGAGATCTTGAGC	chr10:1055465	+	6.93591	exp	0.897771	methy	0	non_H3K9me3	19.3528	H3K36me3	0	non_H3K27ac	0	non_H3K4me3	0	non_H3K4me1	0	non_Pol II	0	non_CTCF	0	non_DHS
GTPBP6	sgGTPBP6_1	GACGTCGCCCACCTGTACCG	chrX:230849	-	0	non_exp	0.906899	methy	0	non_H3K9me3	14.8216	H3K36me3	0	non_H3K27ac	0	non_H3K4me3	0	non_H3K4me1	0	non_Pol II	0	non_CTCF	0	non_DHS
GTSCR1	sgGTSCR1_10	CTATTTATGCATGCGTGTGC	chr18:68309783	-	0	non_exp	0.041226	non_methy	0	non_H3K9me3	0	non_H3K36me3	0	non_H3K27ac	0	non_H3K4me3	0	non_H3K4me1	0	non_Pol II	0	non_CTCF	0	non_DHS
GTSCR1	sgGTSCR1_2	GAGCACAGAAATCTTCCAAG	chr18:68309881	-	0	non_exp	0	non_methy	0	non_H3K9me3	0	non_H3K36me3	0	non_H3K27ac	0	non_H3K4me3	0	non_H3K4me1	0	non_Pol II	0	non_CTCF	0	non_DHS
GTSE1	sgGTSE1_7	GCTCCAAACAGGCCCCGAGG	chr22:46709851	-	6.43883	exp	0.932276	methy	0	non_H3K9me3	11.8933	H3K36me3	0	non_H3K27ac	0	non_H3K4me3	0	non_H3K4me1	0	non_Pol II	0	non_CTCF	0	non_DHS
GTSF1	sgGTSF1_5	TCTGTAACTATGTTGCTCGC	chr12:54854232	+	0.0711805	non_exp	0.72793	non_methy	0	non_H3K9me3	0	non_H3K36me3	0	non_H3K27ac	0	non_H3K4me3	0	non_H3K4me1	0	non_Pol II	0	non_CTCF	0	non_DHS
GUCD1	sgGUCD1_6	GTTGTAGAAGATGCAGCCAG	chr22:24939829	+	6.72613	exp	0	non_methy	0	non_H3K9me3	16.1317	H3K36me3	0	non_H3K27ac	0	non_H3K4me3	0	non_H3K4me1	0	non_Pol II	0	non_CTCF	0	non_DHS
GUCY1B3	sgGUCY1B3_7	ATACAAACTCACCCAAGAAC	chr4:156721137	+	4.30293	exp	0	non_methy	0	non_H3K9me3	5.00784	H3K36me3	0	non_H3K27ac	0	non_H3K4me3	0	non_H3K4me1	0	non_Pol II	0	non_CTCF	0	non_DHS
GUCY2C	sgGUCY2C_6	GACCACAACAGGAAAAGCAA	chr12:14834292	-	0.00906984	non_exp	0	non_methy	0	non_H3K9me3	0	non_H3K36me3	0	non_H3K27ac	0	non_H3K4me3	0	non_H3K4me1	0	non_Pol II	0	non_CTCF	0	non_DHS
GULP1	sgGULP1_5	CTTTCTTCCTGCTAAAAGCA	chr2:189342438	-	2.12887	exp	0	non_methy	0	non_H3K9me3	0	non_H3K36me3	0	non_H3K27ac	0	non_H3K4me3	0	non_H3K4me1	0	non_Pol II	0	non_CTCF	0	non_DHS
GUSB	sgGUSB_10	ATAGTGATTCGGAGCCGGGA	chr7:65444786	+	6.2506	exp	0.911269	methy	0	non_H3K9me3	10.4647	H3K36me3	0	non_H3K27ac	0	non_H3K4me3	0	non_H3K4me1	0	non_Pol II	0	non_CTCF	0	non_DHS
GXYLT2	sgGXYLT2_6	CACAGGCCACCACAGCCAGG	chr3:72957575	-	4.07664	exp	0	non_methy	0	non_H3K9me3	0	non_H3K36me3	0	non_H3K27ac	0	non_H3K4me3	0	non_H3K4me1	0	non_Pol II	0	non_CTCF	0	non_DHS
GYG1	sgGYG1_1	GAGCACGACCAGCCTCCTGG	chr3:148712016	-	5.82196	exp	0.903726	methy	0	non_H3K9me3	7.20654	H3K36me3	0	non_H3K27ac	0	non_H3K4me3	0	non_H3K4me1	0	non_Pol II	0	non_CTCF	0	non_DHS
GYG2	sgGYG2_1	GTCCAGCAGCCAGCACCAGG	chrX:2777986	+	5.53478	exp	0	non_methy	0	non_H3K9me3	5.12418	H3K36me3	0	non_H3K27ac	0	non_H3K4me3	0	non_H3K4me1	0	non_Pol II	0	non_CTCF	0	non_DHS
GYS1	sgGYS1_7	GGACACGGCCAACACGGTGA	chr19:49481395	-	6.67974	exp	0.771281	methy	0	non_H3K9me3	8.72192	H3K36me3	4.68503	H3K27ac	0	non_H3K4me3	0	non_H3K4me1	0	non_Pol II	0	non_CTCF	0	non_DHS
GZMK	sgGZMK_6	ATGTCCGCCATACTGGATGG	chr5:54320551	-	0	non_exp	0.741182	non_methy	0	non_H3K9me3	0	non_H3K36me3	0	non_H3K27ac	0	non_H3K4me3	0	non_H3K4me1	0	non_Pol II	0	non_CTCF	16	DHS
H1F0	sgH1F0_7	AAGCAAAGTCCAGTGCCAAG	chr22:38202096	+	8.09324	exp	0	non_methy	0	non_H3K9me3	0	non_H3K36me3	0	non_H3K27ac	40.0996	H3K4me3	0	non_H3K4me1	4.80256	Pol II	0	non_CTCF	0	non_DHS
H2AFJ	sgH2AFJ_5	TACGCGGAGCGAGTGGGCGC	chr12:14927522	+	2.87163	exp	0.621976	non_methy	0	non_H3K9me3	0	non_H3K36me3	6.3151	H3K27ac	45.4154	H3K4me3	0	non_H3K4me1	0	non_Pol II	0	non_CTCF	0	non_DHS
H2AFV	sgH2AFV_6	CTGTACAAACCTCTGCAGTG	chr7:44880488	+	6.98135	exp	0	non_methy	0	non_H3K9me3	10.1161	H3K36me3	0	non_H3K27ac	0	non_H3K4me3	0	non_H3K4me1	0	non_Pol II	0	non_CTCF	0	non_DHS
H2AFY2	sgH2AFY2_2	AAGGAGCTTCGCAAATCCCA	chr10:71860011	+	5.41203	exp	0.895151	methy	0	non_H3K9me3	5.62469	H3K36me3	0	non_H3K27ac	0	non_H3K4me3	0	non_H3K4me1	0	non_Pol II	0	non_CTCF	0	non_DHS
H3F3A	sgH3F3A_6	TTTACCACCGGTCGATTTGC	chr1:226252078	-	2.95246	exp	0.0187239	non_methy	0	non_H3K9me3	0	non_H3K36me3	0	non_H3K27ac	66.864	H3K4me3	0	non_H3K4me1	0	non_Pol II	0	non_CTCF	0	non_DHS
HABP4	sgHABP4_10	GGAGCCAGAGGAGGCACCCG	chr9:99250479	+	4.46196	exp	0.721934	non_methy	0	non_H3K9me3	9.94185	H3K36me3	0	non_H3K27ac	0	non_H3K4me3	0	non_H3K4me1	0	non_Pol II	0	non_CTCF	0	non_DHS
HADHA	sgHADHA_2	TAGCAGTTGGTCTCAAGCAG	chr2:26417985	-	8.05883	exp	0	non_methy	0	non_H3K9me3	7.94558	H3K36me3	0	non_H3K27ac	0	non_H3K4me3	0	non_H3K4me1	0	non_Pol II	0	non_CTCF	0	non_DHS
HADHB	sgHADHB_8	TGAGTGACGAATAGGGACAT	chr2:26501548	-	6.81151	exp	0.888976	methy	0	non_H3K9me3	7.21267	H3K36me3	0	non_H3K27ac	0	non_H3K4me3	0	non_H3K4me1	0	non_Pol II	0	non_CTCF	0	non_DHS
HAGHL	sgHAGHL_7	ATGGTGGGTGGTCAGCACAG	chr16:778005	-	2.07562	exp	0	non_methy	0	non_H3K9me3	0	non_H3K36me3	6.90078	H3K27ac	6.72254	H3K4me3	0	non_H3K4me1	5.06037	Pol II	0	non_CTCF	0	non_DHS
HAP1	sgHAP1_2	GGAGAGCGTTACCTATGGGA	chr17:39888610	-	2.84297	exp	0.510954	non_methy	0	non_H3K9me3	0	non_H3K36me3	0	non_H3K27ac	0	non_H3K4me3	0	non_H3K4me1	0	non_Pol II	0	non_CTCF	50	DHS
HARS	sgHARS_8	GGAGGCAGGCATCCCACTGG	chr5:140054335	-	5.86587	exp	0	non_methy	0	non_H3K9me3	11.5103	H3K36me3	0	non_H3K27ac	0	non_H3K4me3	0	non_H3K4me1	3.88193	Pol II	0	non_CTCF	0	non_DHS
HARS2	sgHARS2_6	GCAGACCCCAACTCAGGCTG	chr5:140076820	+	5.67986	exp	0	non_methy	0	non_H3K9me3	16.946	H3K36me3	0	non_H3K27ac	0	non_H3K4me3	0	non_H3K4me1	0	non_Pol II	0	non_CTCF	0	non_DHS
[truncated: 2,530 more rows]

## Sheet: sheet 2 CBE_Endo_factor
Gene	sgRNA_ID	sgRNA sequence	Location	direction	exp_value	exp	methy_value	methy	H3K9me3_value	H3K9me3	H3K36me3_value	H3K36me3	H3K27ac_value	H3K27ac	H3K4me3_value	H3K4me3	H3K4me1_value	H3K4me1	Pol.II_value	Pol.II	CTCF_value	CTCF	DHS_value	DHS
A2M	sgA2M_3	GGAGCGCCCTCAGAAACCCA	chr12:9227344	-	0.0767586	non_exp	0.487455	non_methy	0	non_H3K9me3	0	non_H3K36me3	0	non_H3K27ac	0	non_H3K4me3	0	non_H3K4me1	0	non_Pol II	0	non_CTCF	0	non_DHS
A3GALT2	sgA3GALT2_7	CCTGGAAGAGAATCTTCTGG	chr1:33778470	-	0.685862	non_exp	0	non_methy	0	non_H3K9me3	0	non_H3K36me3	0	non_H3K27ac	0	non_H3K4me3	0	non_H3K4me1	0	non_Pol II	0	non_CTCF	0	non_DHS
A3GALT2	sgA3GALT2_4	GCTTTTACCTGAATTTAGGG	chr1:33778400	+	0.685862	non_exp	0	non_methy	0	non_H3K9me3	0	non_H3K36me3	0	non_H3K27ac	0	non_H3K4me3	0	non_H3K4me1	0	non_Pol II	0	non_CTCF	0	non_DHS
A3GALT2	sgA3GALT2_1	GGGGCTCCCATTATTTGGGA	chr1:33777737	-	0.685862	non_exp	0	non_methy	0	non_H3K9me3	0	non_H3K36me3	0	non_H3K27ac	0	non_H3K4me3	0	non_H3K4me1	0	non_Pol II	0	non_CTCF	0	non_DHS
AADACL4	sgAADACL4_4	GCAATGCAGGAATCTCAACT	chr1:12704690	-	0.129574	non_exp	0	non_methy	0	non_H3K9me3	0	non_H3K36me3	0	non_H3K27ac	0	non_H3K4me3	0	non_H3K4me1	0	non_Pol II	0	non_CTCF	0	non_DHS
AAGAB	sgAAGAB_10	ATCTAACACAACAGATGCCC	chr15:67500918	-	7.20809	exp	0	non_methy	0	non_H3K9me3	9.41902	H3K36me3	0	non_H3K27ac	0	non_H3K4me3	0	non_H3K4me1	0	non_Pol II	0	non_CTCF	0	non_DHS
AARS	sgAARS_8	GCAGCAGCGAAAGCCATCCA	chr16:70292074	-	8.0698	exp	0.925051	methy	0	non_H3K9me3	18.5747	H3K36me3	0	non_H3K27ac	0	non_H3K4me3	0	non_H3K4me1	0	non_Pol II	0	non_CTCF	0	non_DHS
AASS	sgAASS_5	AAGCTGTGTTGGCCGTCCGG	chr7:121773694	-	4.89652	exp	0.921286	methy	0	non_H3K9me3	0	non_H3K36me3	0	non_H3K27ac	0	non_H3K4me3	0	non_H3K4me1	0	non_Pol II	0	non_CTCF	0	non_DHS
ABCA1	sgABCA1_8	GCACCATCCGGCAGAACCTG	chr9:107583691	-	1.18178	non_exp	0.887567	methy	0	non_H3K9me3	0	non_H3K36me3	0	non_H3K27ac	0	non_H3K4me3	0	non_H3K4me1	0	non_Pol II	0	non_CTCF	0	non_DHS
ABCB10	sgABCB10_8	ACTGATGCCTACGGAAGCCT	chr1:229683252	+	6.2259	exp	0.943285	methy	0	non_H3K9me3	10.4608	H3K36me3	0	non_H3K27ac	0	non_H3K4me3	0	non_H3K4me1	0	non_Pol II	0	non_CTCF	0	non_DHS
ABCC1	sgABCC1_6	GAAGTACTGGTGCAGCACGA	chr16:16139788	-	5.50811	exp	0.692253	non_methy	0	non_H3K9me3	9.90675	H3K36me3	0	non_H3K27ac	0	non_H3K4me3	0	non_H3K4me1	0	non_Pol II	0	non_CTCF	99	DHS
ABCC10	sgABCC10_3	GAGCAGCTTCACACAGACAG	chr6:43415047	+	4.44807	exp	0	non_methy	0	non_H3K9me3	4.5393	H3K36me3	0	non_H3K27ac	0	non_H3K4me3	0	non_H3K4me1	0	non_Pol II	0	non_CTCF	22	DHS
ABCC4	sgABCC4_9	CGGGGAACCACGCTGAGTGG	chr13:95830281	-	4.89851	exp	0.89418	methy	0	non_H3K9me3	5.93351	H3K36me3	0	non_H3K27ac	0	non_H3K4me3	0	non_H3K4me1	0	non_Pol II	0	non_CTCF	0	non_DHS
ABCD3	sgABCD3_8	ACCACCATTACAGAACAATG	chr1:94924178	+	5.7235	exp	0	non_methy	0	non_H3K9me3	0	non_H3K36me3	0	non_H3K27ac	0	non_H3K4me3	0	non_H3K4me1	0	non_Pol II	0	non_CTCF	0	non_DHS
ABCD4	sgABCD4_1	GGTGCATCAGGAGAAGCTGG	chr14:74762570	-	4.98097	exp	0	non_methy	0	non_H3K9me3	16.7831	H3K36me3	0	non_H3K27ac	0	non_H3K4me3	0	non_H3K4me1	3.5343	Pol II	3.43574	CTCF	0	non_DHS
ABCF2	sgABCF2_1	GAAGACGCTACAGAAAATGA	chr7:150915878	-	7.95677	exp	0.934129	methy	0	non_H3K9me3	19.527	H3K36me3	0	non_H3K27ac	0	non_H3K4me3	0	non_H3K4me1	0	non_Pol II	0	non_CTCF	0	non_DHS
ABCF3	sgABCF3_7	GCCCCACCAGCCCGTAACGG	chr3:183905971	-	5.57124	exp	0.875914	methy	0	non_H3K9me3	15.1701	H3K36me3	0	non_H3K27ac	0	non_H3K4me3	0	non_H3K4me1	0	non_Pol II	0	non_CTCF	0	non_DHS
ABHD12	sgABHD12_8	AGGTGACCACATGGTAACCA	chr20:25295573	+	5.67474	exp	0	non_methy	0	non_H3K9me3	4.19075	H3K36me3	0	non_H3K27ac	0	non_H3K4me3	0	non_H3K4me1	0	non_Pol II	0	non_CTCF	0	non_DHS
ABL1	sgABL1_3	GGTTCATCATCATTCAACGG	chr9:133738194	+	5.83506	exp	0.901701	methy	0	non_H3K9me3	9.41506	H3K36me3	0	non_H3K27ac	0	non_H3K4me3	0	non_H3K4me1	0	non_Pol II	0	non_CTCF	0	non_DHS
ABO	sgABO_4	CAGTAGGAAGGATGTCCTCG	chr9:136132913	-	0	non_exp	0.808647	methy	0	non_H3K9me3	0	non_H3K36me3	0	non_H3K27ac	0	non_H3K4me3	0	non_H3K4me1	0	non_Pol II	0	non_CTCF	0	non_DHS
ABO	sgABO_9	GCAACGAGACATGCTGCAGA	chr9:136135227	+	0	non_exp	0.71639	non_methy	0	non_H3K9me3	0	non_H3K36me3	0	non_H3K27ac	0	non_H3K4me3	0	non_H3K4me1	0	non_Pol II	0	non_CTCF	0	non_DHS
ABO	sgABO_6	GCCAGCCAAGGGGTACCACG	chr9:136132895	+	0	non_exp	0.808647	methy	0	non_H3K9me3	0	non_H3K36me3	0	non_H3K27ac	0	non_H3K4me3	0	non_H3K4me1	0	non_Pol II	0	non_CTCF	0	non_DHS
ABO	sgABO_7	GCTGGCTCCCATTGTCTGGG	chr9:136132881	-	0	non_exp	0	non_methy	0	non_H3K9me3	0	non_H3K36me3	0	non_H3K27ac	0	non_H3K4me3	0	non_H3K4me1	0	non_Pol II	0	non_CTCF	0	non_DHS
ABO	sgABO_5	GGAGCCTGAACTGCTCGTTG	chr9:136132836	+	0	non_exp	0.797732	methy	0	non_H3K9me3	0	non_H3K36me3	0	non_H3K27ac	0	non_H3K4me3	0	non_H3K4me1	0	non_Pol II	0	non_CTCF	0	non_DHS
ABO	sgABO_3	GGTGTCAGCACCTTTGACTG	chr9:136133490	+	0	non_exp	0	non_methy	0	non_H3K9me3	0	non_H3K36me3	0	non_H3K27ac	0	non_H3K4me3	0	non_H3K4me1	0	non_Pol II	0	non_CTCF	0	non_DHS
ABRACL	sgABRACL_10	TTCCTACCAATGCTTCAAAG	chr6:139363920	-	7.23452	exp	0	non_methy	0	non_H3K9me3	6.20595	H3K36me3	0	non_H3K27ac	0	non_H3K4me3	0	non_H3K4me1	0	non_Pol II	0	non_CTCF	0	non_DHS
ABT1	sgABT1_2	AGAACAGACACTAGATGCGG	chr6:26597267	+	7.33785	exp	0.0342108	non_methy	0	non_H3K9me3	0	non_H3K36me3	9.21227	H3K27ac	50.475	H3K4me3	0	non_H3K4me1	0	non_Pol II	0	non_CTCF	0	non_DHS
ABTB1	sgABTB1_9	TGAGATGCCATGCAGGGTGA	chr3:127396616	-	2.39465	exp	0	non_methy	0	non_H3K9me3	0	non_H3K36me3	0	non_H3K27ac	0	non_H3K4me3	0	non_H3K4me1	0	non_Pol II	0	non_CTCF	0	non_DHS
ACAA1	sgACAA1_7	GAAGCAGGATACCTTTGCCC	chr3:38169293	-	4.77509	exp	0	non_methy	0	non_H3K9me3	9.09267	H3K36me3	0	non_H3K27ac	0	non_H3K4me3	0	non_H3K4me1	0	non_Pol II	0	non_CTCF	0	non_DHS
ACAD8	sgACAD8_4	GCCAACAGAATTGGGAGCGA	chr11:134130998	+	4.9887	exp	0.932462	methy	0	non_H3K9me3	10.9875	H3K36me3	0	non_H3K27ac	0	non_H3K4me3	0	non_H3K4me1	0	non_Pol II	0	non_CTCF	0	non_DHS
ACAT1	sgACAT1_6	AATGCCAGTACACTGAATGA	chr11:108013181	+	6.90135	exp	0	non_methy	0	non_H3K9me3	9.58128	H3K36me3	0	non_H3K27ac	0	non_H3K4me3	0	non_H3K4me1	0	non_Pol II	0	non_CTCF	0	non_DHS
ACAT2	sgACAT2_7	CAAGACTTCTTTGATGACAG	chr6:160184002	-	6.67277	exp	0	non_methy	0	non_H3K9me3	9.53356	H3K36me3	32.3156	H3K27ac	32.8585	H3K4me3	0	non_H3K4me1	0	non_Pol II	0	non_CTCF	0	non_DHS
ACBD3	sgACBD3_10	GTCCAGCGATGACGACGAGG	chr1:226340045	-	4.09065	exp	0.922196	methy	0	non_H3K9me3	17.8856	H3K36me3	0	non_H3K27ac	0	non_H3K4me3	0	non_H3K4me1	0	non_Pol II	0	non_CTCF	0	non_DHS
ACBD5	sgACBD5_2	GCACGAGACTAGGTTTGAGG	chr10:27529284	-	4.60733	exp	0.0522423	non_methy	0	non_H3K9me3	0	non_H3K36me3	25.6504	H3K27ac	32.2891	H3K4me3	0	non_H3K4me1	4.02509	Pol II	0	non_CTCF	91	DHS
ACIN1	sgACIN1_4	AGGGCCAGGAGAATGGGCAG	chr14:23532754	-	7.60682	exp	0	non_methy	0	non_H3K9me3	19.551	H3K36me3	0	non_H3K27ac	0	non_H3K4me3	0	non_H3K4me1	0	non_Pol II	0	non_CTCF	0	non_DHS
ACLY	sgACLY_7	GGAGACCATGAACTATGCCC	chr17:40048534	-	9.43437	exp	0	non_methy	0	non_H3K9me3	13.2198	H3K36me3	4.17503	H3K27ac	0	non_H3K4me3	0	non_H3K4me1	0	non_Pol II	0	non_CTCF	44	DHS
ACN9	sgACN9_5	CTTTCACGTACTGGTCGCCC	chr7:96747125	-	5.25444	exp	0.0345958	non_methy	0	non_H3K9me3	0	non_H3K36me3	9.38195	H3K27ac	27.9426	H3K4me3	0	non_H3K4me1	4.5487	Pol II	0	non_CTCF	0	non_DHS
ACO2	sgACO2_2	GGGGCGAGAAAGACCTGCGC	chr22:41904025	+	6.33846	exp	0.944262	methy	0	non_H3K9me3	11.5713	H3K36me3	0	non_H3K27ac	0	non_H3K4me3	0	non_H3K4me1	0	non_Pol II	0	non_CTCF	0	non_DHS
ACOT2	sgACOT2_2	GTCTGGCACAGCAGCCGCCC	chr14:74036479	-	4.35502	exp	0.0471854	non_methy	0	non_H3K9me3	0	non_H3K36me3	10.6567	H3K27ac	8.91078	H3K4me3	0	non_H3K4me1	5.0211	Pol II	0	non_CTCF	0	non_DHS
ACOT9	sgACOT9_2	GGGCAGCTTACTCCTGGAAG	chrX:23754095	-	5.22991	exp	0	non_methy	0	non_H3K9me3	0	non_H3K36me3	0	non_H3K27ac	0	non_H3K4me3	0	non_H3K4me1	0	non_Pol II	0	non_CTCF	0	non_DHS
ACP1	sgACP1_7	ACGGTACCTGCCGGGCAACG	chr2:272138	-	7.02379	exp	0.895477	methy	0	non_H3K9me3	7.37644	H3K36me3	0	non_H3K27ac	0	non_H3K4me3	0	non_H3K4me1	0	non_Pol II	0	non_CTCF	0	non_DHS
ACP2	sgACP2_4	GTTGAAGCGCTGCATCCCGT	chr11:47267290	+	5.44358	exp	0.900196	methy	0	non_H3K9me3	12.9045	H3K36me3	0	non_H3K27ac	0	non_H3K4me3	0	non_H3K4me1	0	non_Pol II	0	non_CTCF	0	non_DHS
ACP5	sgACP5_9	GGCCAGGGAGGACTACGTGC	chr19:11687192	-	1.9034	exp	0.89123	methy	0	non_H3K9me3	0	non_H3K36me3	0	non_H3K27ac	0	non_H3K4me3	0	non_H3K4me1	0	non_Pol II	0	non_CTCF	0	non_DHS
ACRV1	sgACRV1_4	TCAAAGGCTGTTCTCCGGAG	chr11:125547854	+	1.61795	exp	0.934098	methy	0	non_H3K9me3	12.3817	H3K36me3	0	non_H3K27ac	0	non_H3K4me3	0	non_H3K4me1	0	non_Pol II	0	non_CTCF	0	non_DHS
ACSL1	sgACSL1_1	GAAAATACCGGAACAGCTCA	chr4:185724638	+	4.56172	exp	0.922212	methy	0	non_H3K9me3	0	non_H3K36me3	0	non_H3K27ac	0	non_H3K4me3	0	non_H3K4me1	0	non_Pol II	0	non_CTCF	0	non_DHS
ACSL3	sgACSL3_4	GCATACCATGGCTGCAGTGG	chr2:223783874	+	3.25801	exp	0	non_methy	0	non_H3K9me3	6.74735	H3K36me3	0	non_H3K27ac	0	non_H3K4me3	0	non_H3K4me1	0	non_Pol II	0	non_CTCF	0	non_DHS
ACSM1	sgACSM1_5	AAGATGGCAAAACACTCCCA	chr16:20682886	-	0.698983	non_exp	0	non_methy	0	non_H3K9me3	0	non_H3K36me3	0	non_H3K27ac	0	non_H3K4me3	0	non_H3K4me1	0	non_Pol II	0	non_CTCF	0	non_DHS
ACTB	sgACTB_4	GATAGCAACGTACATGGCTG	chr7:5568306	+	10.5144	exp	0.75383	methy	0	non_H3K9me3	19.55	H3K36me3	52.5039	H3K27ac	57.6784	H3K4me3	0	non_H3K4me1	4.03721	Pol II	0	non_CTCF	0	non_DHS
ACTBL2	sgACTBL2_4	GCATCCCATCCTCCTCACCG	chr5:56778213	-	0	non_exp	0.361811	non_methy	0	non_H3K9me3	0	non_H3K36me3	0	non_H3K27ac	0	non_H3K4me3	0	non_H3K4me1	0	non_Pol II	0	non_CTCF	0	non_DHS
ACTG1	sgACTG1_9	GCCAACACGGTGCTGTCGGG	chr17:79478035	-	5.82951	exp	0.0515665	non_methy	0	non_H3K9me3	31.206	H3K36me3	81.2508	H3K27ac	63.1387	H3K4me3	0	non_H3K4me1	4.18089	Pol II	0	non_CTCF	0	non_DHS
ACTG2	sgACTG2_5	AGAGGCTCCCCTAAATCCCA	chr2:74135865	+	0.0549679	non_exp	0	non_methy	0	non_H3K9me3	0	non_H3K36me3	0	non_H3K27ac	0	non_H3K4me3	0	non_H3K4me1	0	non_Pol II	0	non_CTCF	0	non_DHS
ACTN1	sgACTN1_2	GAAGCGAAGGGAAGCTCTGG	chr14:69351494	-	5.57486	exp	0.860349	methy	0	non_H3K9me3	6.28206	H3K36me3	0	non_H3K27ac	0	non_H3K4me3	0	non_H3K4me1	0	non_Pol II	0	non_CTCF	0	non_DHS
ACTN3	sgACTN3_3	GGAAAACGAGAAGCTGATGG	chr11:66324651	+	0.242885	non_exp	0.575603	non_methy	0	non_H3K9me3	0	non_H3K36me3	0	non_H3K27ac	0	non_H3K4me3	0	non_H3K4me1	0	non_Pol II	0	non_CTCF	0	non_DHS
ACTN4	sgACTN4_6	AGAGAACGAGCACCTGATGG	chr19:39205156	+	7.51726	exp	0.920042	methy	0	non_H3K9me3	14.6473	H3K36me3	0	non_H3K27ac	0	non_H3K4me3	0	non_H3K4me1	0	non_Pol II	0	non_CTCF	0	non_DHS
ACTR1A	sgACTR1A_6	CTTCATTGGCCCCAAAGCTG	chr10:104248822	-	7.27067	exp	0	non_methy	0	non_H3K9me3	19.7013	H3K36me3	0	non_H3K27ac	0	non_H3K4me3	0	non_H3K4me1	0	non_Pol II	0	non_CTCF	0	non_DHS
ACTR2	sgACTR2_4	TGGACGTATCATCAAAGTTG	chr2:65488389	+	7.9658	exp	0.887054	methy	0	non_H3K9me3	3.59941	H3K36me3	0	non_H3K27ac	0	non_H3K4me3	0	non_H3K4me1	0	non_Pol II	0	non_CTCF	0	non_DHS
ACTR3B	sgACTR3B_5	ATGATGTGGATCCCCGGAAG	chr7:152520476	+	4.11308	exp	0.672789	non_methy	0	non_H3K9me3	0	non_H3K36me3	0	non_H3K27ac	0	non_H3K4me3	0	non_H3K4me1	0	non_Pol II	0	non_CTCF	0	non_DHS
ACVR1B	sgACVR1B_7	CATGACGGACAGCCAGGCCC	chr12:52379058	-	5.20373	exp	0.847133	methy	0	non_H3K9me3	10.3631	H3K36me3	0	non_H3K27ac	0	non_H3K4me3	0	non_H3K4me1	0	non_Pol II	0	non_CTCF	0	non_DHS
ACVR2B	sgACVR2B_9	GGGATGGTGGTGGAGGCCCA	chr3:38519871	-	4.68923	exp	0	non_methy	0	non_H3K9me3	10.8966	H3K36me3	0	non_H3K27ac	0	non_H3K4me3	0	non_H3K4me1	0	non_Pol II	0	non_CTCF	0	non_DHS
ADA	sgADA_3	CCGTACTGTCCACGCCGGGG	chr20:43251677	-	4.77577	exp	0.944629	methy	0	non_H3K9me3	8.72192	H3K36me3	0	non_H3K27ac	0	non_H3K4me3	0	non_H3K4me1	0	non_Pol II	0	non_CTCF	0	non_DHS
ADAM15	sgADAM15_7	GTGCCAGGCAGAGTCAGGAG	chr1:155030879	-	5.91558	exp	0	non_methy	0	non_H3K9me3	11.8971	H3K36me3	0	non_H3K27ac	0	non_H3K4me3	0	non_H3K4me1	0	non_Pol II	0	non_CTCF	0	non_DHS
ADAM17	sgADAM17_6	GTGATCGCCACTCACAGCTA	chr2:9650120	+	3.17587	exp	0.901667	methy	0	non_H3K9me3	4.20659	H3K36me3	0	non_H3K27ac	0	non_H3K4me3	0	non_H3K4me1	0	non_Pol II	0	non_CTCF	0	non_DHS
ADAM20	sgADAM20_1	GGAGAAGTGAAATACTGGGA	chr14:70991356	+	0.0912809	non_exp	0	non_methy	0	non_H3K9me3	0	non_H3K36me3	0	non_H3K27ac	0	non_H3K4me3	0	non_H3K4me1	0	non_Pol II	0	non_CTCF	0	non_DHS
ADAM29	sgADAM29_8	AGTCGGAGAACATTACGCCC	chr4:175897494	+	0	non_exp	0.294135	non_methy	0	non_H3K9me3	0	non_H3K36me3	0	non_H3K27ac	0	non_H3K4me3	0	non_H3K4me1	0	non_Pol II	0	non_CTCF	0	non_DHS
ADAMTS1	sgADAMTS1_8	GTGCCAGTTTACATTTGGGG	chr21:28212780	-	6.62047	exp	0	non_methy	0	non_H3K9me3	16.0197	H3K36me3	4.41865	H3K27ac	0	non_H3K4me3	0	non_H3K4me1	3.11755	Pol II	0	non_CTCF	0	non_DHS
ADAMTS13	sgADAMTS13_2	GAGAACTCTCAAGGACGCGG	chr9:136321303	-	4.1773	exp	0.877655	methy	0	non_H3K9me3	4.88785	H3K36me3	0	non_H3K27ac	0	non_H3K4me3	0	non_H3K4me1	0	non_Pol II	0	non_CTCF	0	non_DHS
ADAMTS7	sgADAMTS7_8	GATGAGGAACCCAAGGGCCG	chr15:79058573	-	2.03333	exp	0.908059	methy	0	non_H3K9me3	0	non_H3K36me3	0	non_H3K27ac	0	non_H3K4me3	0	non_H3K4me1	0	non_Pol II	0	non_CTCF	0	non_DHS
ADAR	sgADAR_5	AGAACGCATGGGTTTCACAG	chr1:154562740	-	7.64274	exp	0.896092	methy	0	non_H3K9me3	23.216	H3K36me3	0	non_H3K27ac	0	non_H3K4me3	0	non_H3K4me1	0	non_Pol II	0	non_CTCF	0	non_DHS
ADAT1	sgADAT1_1	GTAGTGACAAGATGGCCCGA	chr16:75646269	-	4.42844	exp	0.903169	methy	0	non_H3K9me3	19.1785	H3K36me3	0	non_H3K27ac	0	non_H3K4me3	0	non_H3K4me1	0	non_Pol II	0	non_CTCF	0	non_DHS
ADC	sgADC_3	GTACACGATGGTCTTGGAGG	chr1:33563683	-	2.70027	exp	0.784393	methy	0	non_H3K9me3	7.5564	H3K36me3	0	non_H3K27ac	0	non_H3K4me3	0	non_H3K4me1	0	non_Pol II	0	non_CTCF	0	non_DHS
ADCK3	sgADCK3_2	CAGGAGCTGGGCCCTCGCTG	chr1:227152856	-	6.57145	exp	0.888801	methy	0	non_H3K9me3	6.18616	H3K36me3	0	non_H3K27ac	0	non_H3K4me3	0	non_H3K4me1	0	non_Pol II	0	non_CTCF	0	non_DHS
ADCY6	sgADCY6_3	GGATGAACGGAAAACAGCCT	chr12:49177163	-	4.53745	exp	0.892562	methy	0	non_H3K9me3	6.19663	H3K36me3	0	non_H3K27ac	0	non_H3K4me3	0	non_H3K4me1	0	non_Pol II	0	non_CTCF	0	non_DHS
ADCY9	sgADCY9_9	CAGGAGCACCTTCCTCAAGG	chr16:4164507	-	4.09566	exp	0	non_methy	0	non_H3K9me3	0	non_H3K36me3	0	non_H3K27ac	0	non_H3K4me3	0	non_H3K4me1	0	non_Pol II	0	non_CTCF	0	non_DHS
ADD1	sgADD1_3	AAACAGGTTAGGGACAGCAG	chr4:2909504	-	5.51569	exp	0	non_methy	0	non_H3K9me3	14.1772	H3K36me3	0	non_H3K27ac	0	non_H3K4me3	0	non_H3K4me1	0	non_Pol II	0	non_CTCF	0	non_DHS
ADD3	sgADD3_2	AGGGTCACTTGAAGAACAGG	chr10:111879049	+	5.58467	exp	0	non_methy	0	non_H3K9me3	11.2456	H3K36me3	0	non_H3K27ac	0	non_H3K4me3	0	non_H3K4me1	0	non_Pol II	0	non_CTCF	0	non_DHS
ADGB	sgADGB_2	GAAAAGTGGGATGCAGGCAA	chr6:146956611	+	0	non_exp	0	non_methy	0	non_H3K9me3	0	non_H3K36me3	0	non_H3K27ac	0	non_H3K4me3	0	non_H3K4me1	0	non_Pol II	0	non_CTCF	0	non_DHS
ADGB	sgADGB_5	GAAGGGATACACTTTTGTGG	chr6:147067057	+	0	non_exp	0	non_methy	0	non_H3K9me3	0	non_H3K36me3	0	non_H3K27ac	0	non_H3K4me3	0	non_H3K4me1	0	non_Pol II	0	non_CTCF	0	non_DHS
ADGB	sgADGB_1	GCAGCAGGCAATGCAAAAGG	chr6:147123009	+	0	non_exp	0	non_methy	0	non_H3K9me3	0	non_H3K36me3	0	non_H3K27ac	0	non_H3K4me3	0	non_H3K4me1	0	non_Pol II	0	non_CTCF	0	non_DHS
ADH1C	sgADH1C_8	CCAGGAGGTTCACCTGCAGC	chr4:100266184	-	0.0404218	non_exp	0	non_methy	0	non_H3K9me3	0	non_H3K36me3	0	non_H3K27ac	0	non_H3K4me3	0	non_H3K4me1	0	non_Pol II	0	non_CTCF	0	non_DHS
ADH1C	sgADH1C_3	TGAAAACATAGGTCACCCCA	chr4:100264204	-	0.0404218	non_exp	0	non_methy	0	non_H3K9me3	0	non_H3K36me3	0	non_H3K27ac	0	non_H3K4me3	0	non_H3K4me1	0	non_Pol II	0	non_CTCF	0	non_DHS
ADH5	sgADH5_7	CCTGCAGAGAGCAGCACTTG	chr4:99996188	-	6.93099	exp	0	non_methy	0	non_H3K9me3	12.7303	H3K36me3	0	non_H3K27ac	0	non_H3K4me3	0	non_H3K4me1	0	non_Pol II	0	non_CTCF	0	non_DHS
ADI1	sgADI1_3	TGAGGGACAAGGAGGACCAG	chr2:3504666	-	6.30058	exp	0	non_methy	0	non_H3K9me3	7.85054	H3K36me3	0	non_H3K27ac	0	non_H3K4me3	0	non_H3K4me1	0	non_Pol II	0	non_CTCF	0	non_DHS
ADIPOR1	sgADIPOR1_1	GAAAGAGCCAGGAGAAGCTG	chr1:202914157	+	7.68142	exp	0	non_methy	0	non_H3K9me3	14.2975	H3K36me3	0	non_H3K27ac	0	non_H3K4me3	0	non_H3K4me1	0	non_Pol II	0	non_CTCF	0	non_DHS
ADNP2	sgADNP2_9	TGGGATTCCAACCTACACGC	chr18:77895126	+	5.37572	exp	0.890587	methy	0	non_H3K9me3	12.9045	H3K36me3	0	non_H3K27ac	0	non_H3K4me3	0	non_H3K4me1	0	non_Pol II	0	non_CTCF	0	non_DHS
ADPRH	sgADPRH_9	GAACCTGAGACCGATGCACA	chr3:119305240	-	0.200252	non_exp	0.805699	methy	0	non_H3K9me3	0	non_H3K36me3	0	non_H3K27ac	0	non_H3K4me3	0	non_H3K4me1	0	non_Pol II	0	non_CTCF	0	non_DHS
ADPRHL2	sgADPRHL2_2	GGCTAGCAGGGACTGCACCA	chr1:36556887	-	6.82431	exp	0	non_methy	0	non_H3K9me3	22.1105	H3K36me3	0	non_H3K27ac	0	non_H3K4me3	0	non_H3K4me1	0	non_Pol II	0	non_CTCF	0	non_DHS
ADPRM	sgADPRM_6	AACATCTGCGATGACGCCAA	chr17:10608302	-	2.33769	exp	0.883217	methy	0	non_H3K9me3	12.725	H3K36me3	0	non_H3K27ac	0	non_H3K4me3	0	non_H3K4me1	0	non_Pol II	0	non_CTCF	0	non_DHS
ADRA1A	sgADRA1A_4	GGTCGATGGAGATGATGCAG	chr8:26722117	+	0	non_exp	0.701005	non_methy	0	non_H3K9me3	0	non_H3K36me3	0	non_H3K27ac	0	non_H3K4me3	0	non_H3K4me1	0	non_Pol II	0	non_CTCF	0	non_DHS
ADRB1	sgADRB1_2	CAGCCGCGGCGTCTTGGCGA	chr10:115804139	-	1.06817	non_exp	0.553324	non_methy	0	non_H3K9me3	0	non_H3K36me3	4.51735	H3K27ac	15.2823	H3K4me3	0	non_H3K4me1	0	non_Pol II	0	non_CTCF	0	non_DHS
AEBP2	sgAEBP2_8	GAAGAATCTCCTTCTAAAGC	chr12:19646851	+	4.85092	exp	0	non_methy	0	non_H3K9me3	8.80065	H3K36me3	0	non_H3K27ac	0	non_H3K4me3	0	non_H3K4me1	0	non_Pol II	0	non_CTCF	0	non_DHS
AEN	sgAEN_8	GCGGGTACGGTAGTCAGCGA	chr15:89169898	-	6.15754	exp	0.929725	methy	0	non_H3K9me3	14.2383	H3K36me3	0	non_H3K27ac	0	non_H3K4me3	0	non_H3K4me1	0	non_Pol II	0	non_CTCF	0	non_DHS
AFAP1	sgAFAP1_5	GAAGCTGTGCCGCTGAGCCC	chr4:7857222	-	3.93439	exp	0.911335	methy	0	non_H3K9me3	0	non_H3K36me3	0	non_H3K27ac	0	non_H3K4me3	0	non_H3K4me1	0	non_Pol II	0	non_CTCF	0	non_DHS
AFAP1L2	sgAFAP1L2_9	GAGCCCAACACTTACATCGA	chr10:116061183	-	1.93201	exp	0.674537	non_methy	0	non_H3K9me3	0	non_H3K36me3	0	non_H3K27ac	0	non_H3K4me3	0	non_H3K4me1	0	non_Pol II	0	non_CTCF	0	non_DHS
AFF4	sgAFF4_3	GTGGCTACTAGAATCATCCC	chr5:132234018	+	5.25937	exp	0	non_methy	0	non_H3K9me3	15.8146	H3K36me3	0	non_H3K27ac	0	non_H3K4me3	0	non_H3K4me1	0	non_Pol II	0	non_CTCF	0	non_DHS
AFG3L2	sgAFG3L2_5	GCTACCACACGCTCTTCTGG	chr18:12367348	-	5.66269	exp	0.888368	methy	0	non_H3K9me3	10.1161	H3K36me3	0	non_H3K27ac	0	non_H3K4me3	0	non_H3K4me1	0	non_Pol II	0	non_CTCF	0	non_DHS
AGAP11	sgAGAP11_8	CCACCGCTGATGAGGACCTG	chr10:88769382	+	0.0779259	non_exp	0.872269	methy	0	non_H3K9me3	0	non_H3K36me3	0	non_H3K27ac	0	non_H3K4me3	0	non_H3K4me1	0	non_Pol II	0	non_CTCF	0	non_DHS
AGBL3	sgAGBL3_6	AATCAGGAACAGCTTTACCA	chr7:134728853	+	1.48827	non_exp	0	non_methy	0	non_H3K9me3	0	non_H3K36me3	0	non_H3K27ac	0	non_H3K4me3	0	non_H3K4me1	0	non_Pol II	0	non_CTCF	0	non_DHS
AGBL5	sgAGBL5_5	AAGCAGTAGAGTACACCCAG	chr2:27277954	+	6.07235	exp	0	non_methy	0	non_H3K9me3	18.1328	H3K36me3	0	non_H3K27ac	0	non_H3K4me3	0	non_H3K4me1	3.41141	Pol II	0	non_CTCF	0	non_DHS
AGER	sgAGER_5	GCTGAAGCTACAGGAGAAGG	chr6:32150676	+	1.31395	non_exp	0	non_methy	0	non_H3K9me3	7.32771	H3K36me3	0	non_H3K27ac	0	non_H3K4me3	0	non_H3K4me1	4.8059	Pol II	0	non_CTCF	0	non_DHS
AGFG1	sgAGFG1_7	GCCAGAACAAGCCAAAGTCG	chr2:228388488	+	5.08271	exp	0.896718	methy	0	non_H3K9me3	6.9428	H3K36me3	0	non_H3K27ac	0	non_H3K4me3	0	non_H3K4me1	0	non_Pol II	0	non_CTCF	0	non_DHS
AGFG2	sgAGFG2_8	ACAGGCCAGACACCTTCCCA	chr7:100153229	+	3.44418	exp	0	non_methy	0	non_H3K9me3	7.67626	H3K36me3	0	non_H3K27ac	0	non_H3K4me3	0	non_H3K4me1	0	non_Pol II	0	non_CTCF	0	non_DHS
AGGF1	sgAGGF1_6	GACGAAGCCATTACCAGTGA	chr5:76342448	+	5.66888	exp	0.949856	methy	0	non_H3K9me3	4.09494	H3K36me3	0	non_H3K27ac	0	non_H3K4me3	0	non_H3K4me1	0	non_Pol II	0	non_CTCF	0	non_DHS
AGK	sgAGK_2	AAACTACTGGTCTCTCCCAG	chr7:141315307	-	6.37168	exp	0	non_methy	0	non_H3K9me3	4.89126	H3K36me3	0	non_H3K27ac	0	non_H3K4me3	0	non_H3K4me1	0	non_Pol II	0	non_CTCF	0	non_DHS
AGO1	sgAGO1_1	GAGGTGACAATCCCTGGGGA	chr1:36358707	+	5.01611	exp	0	non_methy	0	non_H3K9me3	12.9325	H3K36me3	0	non_H3K27ac	0	non_H3K4me3	0	non_H3K4me1	0	non_Pol II	0	non_CTCF	0	non_DHS
AGO2	sgAGO2_2	GAGGTCACGCTGCCAGGAGA	chr8:141572705	-	4.88879	exp	0.896026	methy	0	non_H3K9me3	10.4647	H3K36me3	0	non_H3K27ac	0	non_H3K4me3	0	non_H3K4me1	0	non_Pol II	0	non_CTCF	0	non_DHS
AGPAT3	sgAGPAT3_3	CCGGAGGCACTTGACTGCGG	chr21:45390661	-	5.11811	exp	0.92687	methy	0	non_H3K9me3	8.37337	H3K36me3	5.41772	H3K27ac	0	non_H3K4me3	0	non_H3K4me1	0	non_Pol II	0	non_CTCF	0	non_DHS
AGPAT6	sgAGPAT6_1	GAAAACAGACCAAGAAATGG	chr8:41469700	+	2.75466	exp	0	non_methy	0	non_H3K9me3	6.05945	H3K36me3	0	non_H3K27ac	0	non_H3K4me3	0	non_H3K4me1	0	non_Pol II	0	non_CTCF	0	non_DHS
[truncated: 4,480 more rows]
